# Supplementary material for: DeepMethylation: a deep learning based framework with GloVe and Transformer encoder for DNA methylation prediction
Source: PeerJ. 2023 Sep 25;11:e16125. doi: 10.7717/peerj.16125 (PMC10538282; doi:10.7717/peerj.16125)
Supplement: Supplemental Information 1 [file peerj-11-16125-s001.zip]

Archive with 256 entries (163 files):
- git/
- git/.git/
- git/.git/COMMIT_EDITMSG
- git/.git/FETCH_HEAD
- git/.git/HEAD
- git/.git/ORIG_HEAD
- git/.git/config
- git/.git/description
- git/.git/hooks/
- git/.git/hooks/applypatch-msg.sample
- git/.git/hooks/commit-msg.sample
- git/.git/hooks/fsmonitor-watchman.sample
- git/.git/hooks/post-update.sample
- git/.git/hooks/pre-applypatch.sample
- git/.git/hooks/pre-commit.sample
- git/.git/hooks/pre-merge-commit.sample
- git/.git/hooks/pre-push.sample
- git/.git/hooks/pre-rebase.sample
- git/.git/hooks/pre-receive.sample
- git/.git/hooks/prepare-commit-msg.sample
- git/.git/hooks/push-to-checkout.sample
- git/.git/hooks/update.sample
- git/.git/index
- git/.git/info/
- git/.git/info/exclude
- git/.git/logs/
- git/.git/logs/HEAD
- git/.git/logs/refs/
- git/.git/logs/refs/heads/
- git/.git/logs/refs/heads/main
- git/.git/logs/refs/remotes/
- git/.git/logs/refs/remotes/origin/
- git/.git/logs/refs/remotes/origin/main
- git/.git/objects/
- git/.git/objects/00/
- git/.git/objects/00/cf5e26ddffd90c3ac808822727e080f9c1872b
- git/.git/objects/03/
- git/.git/objects/03/55b18987c5fce151e31268b1cd190525603ae0
- git/.git/objects/06/
- git/.git/objects/06/2689293e86c9caf3de9902fd5fa5bd1eae4f95
- git/.git/objects/06/9d6d8ed950866ffc13d2e7b6ff47e4ddf04530
- git/.git/objects/09/
- git/.git/objects/09/0de40f8e16ec28866eb8d2b92b7c31a7efa3a8
- git/.git/objects/0a/
- git/.git/objects/0a/aba9b45ae511e46797e4ed69abd8544afc0ede
- git/.git/objects/0f/
- git/.git/objects/0f/5f62257c9c519d46aa97fd7e59d24ef6e6d56a
- git/.git/objects/18/
- git/.git/objects/18/c77618a8e5719a85d0997ed51f34692dea98af
- git/.git/objects/1b/
- git/.git/objects/1b/0559b1b9c3b877fcf05cf3ccf1e183f1c56395
- git/.git/objects/1d/
- git/.git/objects/1d/15030ee57a7ffbd1ecb3bf5890e436f57cd75d
- git/.git/objects/23/
- git/.git/objects/23/1a799b4327d51356dfb0fcd2785e97d270b7cc
- git/.git/objects/25/
- git/.git/objects/25/d81de4a846be55d81c31059f3570873d86a263
- git/.git/objects/29/
- git/.git/objects/29/035695d4787c35e14aaa794c1cd8c45e8e819f
- git/.git/objects/38/
- git/.git/objects/38/2eebc0d8d8d2a471581412b02becfbf8876b16
- git/.git/objects/40/
- git/.git/objects/40/0d0e9db129416768715f7fda3fbc3e1c533d65
- git/.git/objects/41/
- git/.git/objects/41/50096e88f302a64fe1d4d9d1dc25df6a2a725a
- git/.git/objects/41/9f24113579f8c4d37626da8e49b1952948f22d
- git/.git/objects/41/c78afdedb41221b16e57614568e421c9692c6a
- git/.git/objects/42/
- git/.git/objects/42/b4dba2891eeb3cdcc302ba115100b9c882f3a7
- git/.git/objects/48/
- git/.git/objects/48/1f163f6ef52d83941dd64b8c7c328a8451b1cf
- git/.git/objects/4a/
- git/.git/objects/4a/e9e8d7fd64dd9592ec06de547557519f59c180
- git/.git/objects/50/
- git/.git/objects/50/0d4f0156496a6c847034eaf9b6cb99630e0537
- git/.git/objects/52/
- git/.git/objects/52/9f809620f985ef1686b7fe885a15ea14cda5a8
- git/.git/objects/55/
- git/.git/objects/55/81f254eab189fdd98e10a65133574a59c2538d
- git/.git/objects/58/
- git/.git/objects/58/90907038db2e916f5c76112bf85fb9761f0d15
- git/.git/objects/5d/
- git/.git/objects/5d/6b79cf73ba09f447539ab6ac426fea1f2230da
- git/.git/objects/5e/
- git/.git/objects/5e/01a3ab1065522eccd7e6156d33296f37cb3c0e
- git/.git/objects/5f/
- git/.git/objects/5f/16a21dc846e48caaa780a033f1f798a46ba9c3
- git/.git/objects/5f/6a31a81a93ca90681934d592d6e3eca31f6076
- git/.git/objects/61/
- git/.git/objects/61/a2dd0007133b4bac6774158695e429db72137b
- git/.git/objects/69/
- git/.git/objects/69/97572ceaf7fcac7eaa760b982d912bf8d89e8e
- git/.git/objects/6f/
- git/.git/objects/6f/b7d763c1e50c9bd8528bf4883d3099ca60e1b7
- git/.git/objects/72/
- git/.git/objects/72/3afa0678d8c7a66734720da690d87163077300
- git/.git/objects/78/
- git/.git/objects/78/365f4f8696592f51e558510d584f9611003c9f
- git/.git/objects/7b/
- git/.git/objects/7b/e233592bfe2b9b05e7fc55bede715537941ef6
- git/.git/objects/7c/
- git/.git/objects/7c/d6395ef34f7ee9e3904a71215b3960eb4d4f4e
- git/.git/objects/80/
- git/.git/objects/80/3000d8300f80f13eceb4cc4c5147c122282823
- git/.git/objects/80/6af044165fe04c6d2ced812bda4f72cd667f72
- git/.git/objects/89/
- git/.git/objects/89/5b724c4839bb9f4ca342cee59f4c454e7c4f8b
- git/.git/objects/8a/
- git/.git/objects/8a/80aed56441461c6887fdd2db218c04a6a61256
- git/.git/objects/90/
- git/.git/objects/90/1bbf46121b20f06507e759058baaf79745217f
- git/.git/objects/91/
- git/.git/objects/91/66c99846f26640913464bb3ed326f03033ec6c
- git/.git/objects/93/
- git/.git/objects/93/bf0073e404d83aefb584183f4918b67a4ba59f
- git/.git/objects/96/
- git/.git/objects/96/23e8f6fa9029afd4f044829771daa5455ab58b
- git/.git/objects/96/6cc104b00e04f79ee18cd43f78b0fcb4ff87b8
- git/.git/objects/9c/
- git/.git/objects/9c/f7d50dd4bddabb0639983003561ef606cfe92b
- git/.git/objects/9d/
- git/.git/objects/9d/3d609343c4418e5810ec080905ae9b8380bfe8
- git/.git/objects/a7/
- git/.git/objects/a7/e687913696ff68865caf7aac5867b4680962f6
- git/.git/objects/a8/
- git/.git/objects/a8/4062315af6b4d386f242615dedfdd3afde3df3
- git/.git/objects/ab/
- git/.git/objects/ab/7f004358a8d9fc2565d9ff5e6bb87461bed5af
- git/.git/objects/ac/
- git/.git/objects/ac/76b9011cac8ef1a83f0ed78b2d83a42274ad7a
- git/.git/objects/b1/
- git/.git/objects/b1/78de0366bc3e0ebb74f2e9613bb3d7718ec82f
- git/.git/objects/b6/
- git/.git/objects/b6/d549ed5a51253a0de5ec147a9fbb9c480db81f
- git/.git/objects/ba/
- git/.git/objects/ba/998e4bf1e9a89714117a4c5c8b81185dfe9558
- git/.git/objects/be/
- git/.git/objects/be/d075e782eb6290aef2c9dc80b393dbe949ffc2
- git/.git/objects/c1/
- git/.git/objects/c1/98a4c588d07aa9b80d943869e48d7e94fa9edc
- git/.git/objects/c3/
- git/.git/objects/c3/39af152318d4269035881c0da8cf2a2c7a29de
- git/.git/objects/c4/
- git/.git/objects/c4/ec4bbb66d49d414635921dac1a21236cc47d4e
- git/.git/objects/c9/
- git/.git/objects/c9/43098987ec88c245677ce885a72842301d0525
- git/.git/objects/ce/
- git/.git/objects/ce/0e4f0696344dedd3addfcd75d886cd3ea93d25
- git/.git/objects/ce/2d90085bb94027d21fff27ba2e666f576b6e27
- git/.git/objects/d5/
- git/.git/objects/d5/a85d7198dfb0cfbb854c8a11d4f370c75a035c
- git/.git/objects/d8/
- git/.git/objects/d8/9a83e6e1ca11d6d694e06f66fc144df3b22124
- git/.git/objects/d9/
- git/.git/objects/d9/4895b2332d73bbd0e7b13ad8597c57b010567e
- git/.git/objects/e2/
- git/.git/objects/e2/92529cff3364134be5653726382242732cb0aa
- git/.git/objects/e2/dee816eed59b2dd7dbc2c8131197fe16b4b53b
- git/.git/objects/e7/
- git/.git/objects/e7/0eab77316877bb4add6081a145b6c9afb4226f
- git/.git/objects/e8/
- git/.git/objects/e8/6b8f2a853e75fd68aeb6c55b6134957780ae54
- git/.git/objects/eb/
- git/.git/objects/eb/07c2d6079858aac51d97bcf750b8f56f80c3cd
- git/.git/objects/ee/
- git/.git/objects/ee/16503a8170ac3b8dbf43b0d76d136e661ec030
- git/.git/objects/f3/
- git/.git/objects/f3/30e4b638b9b96027add79694e27cf6efa0cd86
- git/.git/objects/f4/
- git/.git/objects/f4/223a3c697b6f86ddc75361e515471cb1c819ee
- git/.git/objects/f7/
- git/.git/objects/f7/2e2f66e70987342a1f2b415272c21cb845c2ec
- git/.git/objects/fb/
- git/.git/objects/fb/4f3f0d1edffdaf27de86b99b681d46126ef5a9
- git/.git/objects/fb/666f5a608758b5207b70428aaaf3e81ed2cae2
- git/.git/objects/info/
- git/.git/objects/pack/
- git/.git/refs/
- git/.git/refs/heads/
- git/.git/refs/heads/main
- git/.git/refs/remotes/
- git/.git/refs/remotes/origin/
- git/.git/refs/remotes/origin/main
- git/.git/refs/tags/
- git/Generate_dataset.py
- git/RGloVe/
- git/RGloVe/.gitignore
- git/RGloVe/.travis.yml
- git/RGloVe/LICENSE
- git/RGloVe/Makefile
- git/RGloVe/build/
- git/RGloVe/build/common.o
- git/RGloVe/build/cooccur
- git/RGloVe/build/cooccur.o
- git/RGloVe/build/glove
- git/RGloVe/build/glove.o
- git/RGloVe/build/shuffle
- git/RGloVe/build/shuffle.o
- git/RGloVe/build/vocab_count
- git/RGloVe/build/vocab_count.o
- git/RGloVe/cooccurrence.bin
- git/RGloVe/cooccurrence.shuf.bin
- git/RGloVe/eval/
- git/RGloVe/eval/matlab/
- git/RGloVe/eval/matlab/WordLookup.m
- git/RGloVe/eval/matlab/evaluate_vectors.m
- git/RGloVe/eval/matlab/read_and_evaluate.m
- git/RGloVe/eval/octave/
- git/RGloVe/eval/octave/WordLookup_octave.m
- git/RGloVe/eval/octave/evaluate_vectors_octave.m
- git/RGloVe/eval/octave/read_and_evaluate_octave.m
- git/RGloVe/eval/python/
- git/RGloVe/eval/python/distance.py
- git/RGloVe/eval/python/evaluate.py
- git/RGloVe/eval/python/word_analogy.py
- git/RGloVe/eval/question-data/
- git/RGloVe/eval/question-data/capital-common-countries.txt
- git/RGloVe/eval/question-data/capital-world.txt
- git/RGloVe/eval/question-data/city-in-state.txt
- git/RGloVe/eval/question-data/currency.txt
- git/RGloVe/eval/question-data/family.txt
- git/RGloVe/eval/question-data/gram1-adjective-to-adverb.txt
- git/RGloVe/eval/question-data/gram2-opposite.txt
- git/RGloVe/eval/question-data/gram3-comparative.txt
- git/RGloVe/eval/question-data/gram4-superlative.txt
- git/RGloVe/eval/question-data/gram5-present-participle.txt
- git/RGloVe/eval/question-data/gram6-nationality-adjective.txt
- git/RGloVe/eval/question-data/gram7-past-tense.txt
- git/RGloVe/eval/question-data/gram8-plural.txt
- git/RGloVe/eval/question-data/gram9-plural-verbs.txt
- git/RGloVe/m1A_human_train_3.txt
- git/RGloVe/randomization.test.sh
- git/RGloVe/src/
- git/RGloVe/src/README.md
- git/RGloVe/src/common.c
- git/RGloVe/src/common.h
- git/RGloVe/src/cooccur.c
- git/RGloVe/src/end/
- git/RGloVe/src/end/glove_RMSProp.c
- git/RGloVe/src/glove.c
- git/RGloVe/src/glove_adam_segmentation fault.c
- git/RGloVe/src/shuffle.c
- git/RGloVe/src/vocab_count.c
- git/RGloVe/text8.zip
- git/RGloVe/vector.txt
- git/RGloVe/vectors.bin
- git/RGloVe/vocab.txt
- git/data.py
- git/getdata.py
- git/shuju/
- git/shuju/all_negative.fasta
- git/shuju/all_positive.fasta
- git/shuju/vecters.txt
- git/shuju/vocab.txt
- git/train.py
- git/transformer.py
