# Supplementary material for: DeepMethylation: a deep learning based framework with GloVe and Transformer encoder for DNA methylation prediction
Source: PeerJ. 2023 Sep 25;11:e16125. doi: 10.7717/peerj.16125 (PMC10538282; doi:10.7717/peerj.16125)
Supplement: Supplemental Information 1 [file peerj-11-16125-s001.zip › git/RGloVe/eval/matlab/WordLookup.m]

function index = WordLookup(InputString)
global wordMap
if wordMap.isKey(InputString)
    index = wordMap(InputString);
elseif wordMap.isKey('<unk>')
    index = wordMap('<unk>');
else
    index = 0;
end
