# Supplementary material for: DeepMethylation: a deep learning based framework with GloVe and Transformer encoder for DNA methylation prediction
Source: PeerJ. 2023 Sep 25;11:e16125. doi: 10.7717/peerj.16125 (PMC10538282; doi:10.7717/peerj.16125)
Supplement: Supplemental Information 1 [file peerj-11-16125-s001.zip › git/RGloVe/eval/octave/WordLookup_octave.m]

function index = WordLookup_octave(InputString)
global wordMap

if isfield(wordMap, InputString)
  index = wordMap.(InputString);
elseif isfield(wordMap, '<unk>')
  index = wordMap.('<unk>');
else
  index = 0;
end
