# Supplementary material for: DeepMethylation: a deep learning based framework with GloVe and Transformer encoder for DNA methylation prediction
Source: PeerJ. 2023 Sep 25;11:e16125. doi: 10.7717/peerj.16125 (PMC10538282; doi:10.7717/peerj.16125)
Supplement: Supplemental Information 1 [file peerj-11-16125-s001.zip › git/RGloVe/eval/question-data/capital-common-countries.txt]

athens greece baghdad iraq
athens greece bangkok thailand
athens greece beijing china
athens greece berlin germany
athens greece bern switzerland
athens greece cairo egypt
athens greece canberra australia
athens greece hanoi vietnam
athens greece havana cuba
athens greece helsinki finland
athens greece islamabad pakistan
athens greece kabul afghanistan
athens greece london england
athens greece madrid spain
athens greece moscow russia
athens greece oslo norway
athens greece ottawa canada
athens greece paris france
athens greece rome italy
athens greece stockholm sweden
athens greece tehran iran
athens greece tokyo japan
baghdad iraq bangkok thailand
baghdad iraq beijing china
baghdad iraq berlin germany
baghdad iraq bern switzerland
baghdad iraq cairo egypt
baghdad iraq canberra australia
baghdad iraq hanoi vietnam
baghdad iraq havana cuba
baghdad iraq helsinki finland
baghdad iraq islamabad pakistan
baghdad iraq kabul afghanistan
baghdad iraq london england
baghdad iraq madrid spain
baghdad iraq moscow russia
baghdad iraq oslo norway
baghdad iraq ottawa canada
baghdad iraq paris france
baghdad iraq rome italy
baghdad iraq stockholm sweden
baghdad iraq tehran iran
baghdad iraq tokyo japan
baghdad iraq athens greece
bangkok thailand beijing china
bangkok thailand berlin germany
bangkok thailand bern switzerland
bangkok thailand cairo egypt
bangkok thailand canberra australia
bangkok thailand hanoi vietnam
bangkok thailand havana cuba
bangkok thailand helsinki finland
bangkok thailand islamabad pakistan
bangkok thailand kabul afghanistan
bangkok thailand london england
bangkok thailand madrid spain
bangkok thailand moscow russia
bangkok thailand oslo norway
bangkok thailand ottawa canada
bangkok thailand paris france
bangkok thailand rome italy
bangkok thailand stockholm sweden
bangkok thailand tehran iran
bangkok thailand tokyo japan
bangkok thailand athens greece
bangkok thailand baghdad iraq
beijing china berlin germany
beijing china bern switzerland
beijing china cairo egypt
beijing china canberra australia
beijing china hanoi vietnam
beijing china havana cuba
beijing china helsinki finland
beijing china islamabad pakistan
beijing china kabul afghanistan
beijing china london england
beijing china madrid spain
beijing china moscow russia
beijing china oslo norway
beijing china ottawa canada
beijing china paris france
beijing china rome italy
beijing china stockholm sweden
beijing china tehran iran
beijing china tokyo japan
beijing china athens greece
beijing china baghdad iraq
beijing china bangkok thailand
berlin germany bern switzerland
berlin germany cairo egypt
berlin germany canberra australia
berlin germany hanoi vietnam
berlin germany havana cuba
berlin germany helsinki finland
berlin germany islamabad pakistan
berlin germany kabul afghanistan
berlin germany london england
berlin germany madrid spain
berlin germany moscow russia
berlin germany oslo norway
berlin germany ottawa canada
berlin germany paris france
berlin germany rome italy
berlin germany stockholm sweden
berlin germany tehran iran
berlin germany tokyo japan
berlin germany athens greece
berlin germany baghdad iraq
berlin germany bangkok thailand
berlin germany beijing china
bern switzerland cairo egypt
bern switzerland canberra australia
bern switzerland hanoi vietnam
bern switzerland havana cuba
bern switzerland helsinki finland
bern switzerland islamabad pakistan
bern switzerland kabul afghanistan
bern switzerland london england
bern switzerland madrid spain
bern switzerland moscow russia
bern switzerland oslo norway
bern switzerland ottawa canada
bern switzerland paris france
bern switzerland rome italy
bern switzerland stockholm sweden
bern switzerland tehran iran
bern switzerland tokyo japan
bern switzerland athens greece
bern switzerland baghdad iraq
bern switzerland bangkok thailand
bern switzerland beijing china
bern switzerland berlin germany
cairo egypt canberra australia
cairo egypt hanoi vietnam
cairo egypt havana cuba
cairo egypt helsinki finland
cairo egypt islamabad pakistan
cairo egypt kabul afghanistan
cairo egypt london england
cairo egypt madrid spain
cairo egypt moscow russia
cairo egypt oslo norway
cairo egypt ottawa canada
cairo egypt paris france
cairo egypt rome italy
cairo egypt stockholm sweden
cairo egypt tehran iran
cairo egypt tokyo japan
cairo egypt athens greece
cairo egypt baghdad iraq
cairo egypt bangkok thailand
cairo egypt beijing china
cairo egypt berlin germany
cairo egypt bern switzerland
canberra australia hanoi vietnam
canberra australia havana cuba
canberra australia helsinki finland
canberra australia islamabad pakistan
canberra australia kabul afghanistan
canberra australia london england
canberra australia madrid spain
canberra australia moscow russia
canberra australia oslo norway
canberra australia ottawa canada
canberra australia paris france
canberra australia rome italy
canberra australia stockholm sweden
canberra australia tehran iran
canberra australia tokyo japan
canberra australia athens greece
canberra australia baghdad iraq
canberra australia bangkok thailand
canberra australia beijing china
canberra australia berlin germany
canberra australia bern switzerland
canberra australia cairo egypt
hanoi vietnam havana cuba
hanoi vietnam helsinki finland
hanoi vietnam islamabad pakistan
hanoi vietnam kabul afghanistan
hanoi vietnam london england
hanoi vietnam madrid spain
hanoi vietnam moscow russia
hanoi vietnam oslo norway
hanoi vietnam ottawa canada
hanoi vietnam paris france
hanoi vietnam rome italy
hanoi vietnam stockholm sweden
hanoi vietnam tehran iran
hanoi vietnam tokyo japan
hanoi vietnam athens greece
hanoi vietnam baghdad iraq
hanoi vietnam bangkok thailand
hanoi vietnam beijing china
hanoi vietnam berlin germany
hanoi vietnam bern switzerland
hanoi vietnam cairo egypt
hanoi vietnam canberra australia
havana cuba helsinki finland
havana cuba islamabad pakistan
havana cuba kabul afghanistan
havana cuba london england
havana cuba madrid spain
havana cuba moscow russia
havana cuba oslo norway
havana cuba ottawa canada
havana cuba paris france
havana cuba rome italy
havana cuba stockholm sweden
havana cuba tehran iran
havana cuba tokyo japan
havana cuba athens greece
havana cuba baghdad iraq
havana cuba bangkok thailand
havana cuba beijing china
havana cuba berlin germany
havana cuba bern switzerland
havana cuba cairo egypt
havana cuba canberra australia
havana cuba hanoi vietnam
helsinki finland islamabad pakistan
helsinki finland kabul afghanistan
helsinki finland london england
helsinki finland madrid spain
helsinki finland moscow russia
helsinki finland oslo norway
helsinki finland ottawa canada
helsinki finland paris france
helsinki finland rome italy
helsinki finland stockholm sweden
helsinki finland tehran iran
helsinki finland tokyo japan
helsinki finland athens greece
helsinki finland baghdad iraq
helsinki finland bangkok thailand
helsinki finland beijing china
helsinki finland berlin germany
helsinki finland bern switzerland
helsinki finland cairo egypt
helsinki finland canberra australia
helsinki finland hanoi vietnam
helsinki finland havana cuba
islamabad pakistan kabul afghanistan
islamabad pakistan london england
islamabad pakistan madrid spain
islamabad pakistan moscow russia
islamabad pakistan oslo norway
islamabad pakistan ottawa canada
islamabad pakistan paris france
islamabad pakistan rome italy
islamabad pakistan stockholm sweden
islamabad pakistan tehran iran
islamabad pakistan tokyo japan
islamabad pakistan athens greece
islamabad pakistan baghdad iraq
islamabad pakistan bangkok thailand
islamabad pakistan beijing china
islamabad pakistan berlin germany
islamabad pakistan bern switzerland
islamabad pakistan cairo egypt
islamabad pakistan canberra australia
islamabad pakistan hanoi vietnam
islamabad pakistan havana cuba
islamabad pakistan helsinki finland
kabul afghanistan london england
kabul afghanistan madrid spain
kabul afghanistan moscow russia
kabul afghanistan oslo norway
kabul afghanistan ottawa canada
kabul afghanistan paris france
kabul afghanistan rome italy
kabul afghanistan stockholm sweden
kabul afghanistan tehran iran
kabul afghanistan tokyo japan
kabul afghanistan athens greece
kabul afghanistan baghdad iraq
kabul afghanistan bangkok thailand
kabul afghanistan beijing china
kabul afghanistan berlin germany
kabul afghanistan bern switzerland
kabul afghanistan cairo egypt
kabul afghanistan canberra australia
kabul afghanistan hanoi vietnam
kabul afghanistan havana cuba
kabul afghanistan helsinki finland
kabul afghanistan islamabad pakistan
london england madrid spain
london england moscow russia
london england oslo norway
london england ottawa canada
london england paris france
london england rome italy
london england stockholm sweden
london england tehran iran
london england tokyo japan
london england athens greece
london england baghdad iraq
london england bangkok thailand
london england beijing china
london england berlin germany
london england bern switzerland
london england cairo egypt
london england canberra australia
london england hanoi vietnam
london england havana cuba
london england helsinki finland
london england islamabad pakistan
london england kabul afghanistan
madrid spain moscow russia
madrid spain oslo norway
madrid spain ottawa canada
madrid spain paris france
madrid spain rome italy
madrid spain stockholm sweden
madrid spain tehran iran
madrid spain tokyo japan
madrid spain athens greece
madrid spain baghdad iraq
madrid spain bangkok thailand
madrid spain beijing china
madrid spain berlin germany
madrid spain bern switzerland
madrid spain cairo egypt
madrid spain canberra australia
madrid spain hanoi vietnam
madrid spain havana cuba
madrid spain helsinki finland
madrid spain islamabad pakistan
madrid spain kabul afghanistan
madrid spain london england
moscow russia oslo norway
moscow russia ottawa canada
moscow russia paris france
moscow russia rome italy
moscow russia stockholm sweden
moscow russia tehran iran
moscow russia tokyo japan
moscow russia athens greece
moscow russia baghdad iraq
moscow russia bangkok thailand
moscow russia beijing china
moscow russia berlin germany
moscow russia bern switzerland
moscow russia cairo egypt
moscow russia canberra australia
moscow russia hanoi vietnam
moscow russia havana cuba
moscow russia helsinki finland
moscow russia islamabad pakistan
moscow russia kabul afghanistan
moscow russia london england
moscow russia madrid spain
oslo norway ottawa canada
oslo norway paris france
oslo norway rome italy
oslo norway stockholm sweden
oslo norway tehran iran
oslo norway tokyo japan
oslo norway athens greece
oslo norway baghdad iraq
oslo norway bangkok thailand
oslo norway beijing china
oslo norway berlin germany
oslo norway bern switzerland
oslo norway cairo egypt
oslo norway canberra australia
oslo norway hanoi vietnam
oslo norway havana cuba
oslo norway helsinki finland
oslo norway islamabad pakistan
oslo norway kabul afghanistan
oslo norway london england
oslo norway madrid spain
oslo norway moscow russia
ottawa canada paris france
ottawa canada rome italy
ottawa canada stockholm sweden
ottawa canada tehran iran
ottawa canada tokyo japan
ottawa canada athens greece
ottawa canada baghdad iraq
ottawa canada bangkok thailand
ottawa canada beijing china
ottawa canada berlin germany
ottawa canada bern switzerland
ottawa canada cairo egypt
ottawa canada canberra australia
ottawa canada hanoi vietnam
ottawa canada havana cuba
ottawa canada helsinki finland
ottawa canada islamabad pakistan
ottawa canada kabul afghanistan
ottawa canada london england
ottawa canada madrid spain
ottawa canada moscow russia
ottawa canada oslo norway
paris france rome italy
paris france stockholm sweden
paris france tehran iran
paris france tokyo japan
paris france athens greece
paris france baghdad iraq
paris france bangkok thailand
paris france beijing china
paris france berlin germany
paris france bern switzerland
paris france cairo egypt
paris france canberra australia
paris france hanoi vietnam
paris france havana cuba
paris france helsinki finland
paris france islamabad pakistan
paris france kabul afghanistan
paris france london england
paris france madrid spain
paris france moscow russia
paris france oslo norway
paris france ottawa canada
rome italy stockholm sweden
rome italy tehran iran
rome italy tokyo japan
rome italy athens greece
rome italy baghdad iraq
rome italy bangkok thailand
rome italy beijing china
rome italy berlin germany
rome italy bern switzerland
rome italy cairo egypt
rome italy canberra australia
rome italy hanoi vietnam
rome italy havana cuba
rome italy helsinki finland
rome italy islamabad pakistan
rome italy kabul afghanistan
rome italy london england
rome italy madrid spain
rome italy moscow russia
rome italy oslo norway
rome italy ottawa canada
rome italy paris france
stockholm sweden tehran iran
stockholm sweden tokyo japan
stockholm sweden athens greece
stockholm sweden baghdad iraq
stockholm sweden bangkok thailand
stockholm sweden beijing china
stockholm sweden berlin germany
stockholm sweden bern switzerland
stockholm sweden cairo egypt
stockholm sweden canberra australia
stockholm sweden hanoi vietnam
stockholm sweden havana cuba
stockholm sweden helsinki finland
stockholm sweden islamabad pakistan
stockholm sweden kabul afghanistan
stockholm sweden london england
stockholm sweden madrid spain
stockholm sweden moscow russia
stockholm sweden oslo norway
stockholm sweden ottawa canada
stockholm sweden paris france
stockholm sweden rome italy
tehran iran tokyo japan
tehran iran athens greece
tehran iran baghdad iraq
tehran iran bangkok thailand
tehran iran beijing china
tehran iran berlin germany
tehran iran bern switzerland
tehran iran cairo egypt
tehran iran canberra australia
tehran iran hanoi vietnam
tehran iran havana cuba
tehran iran helsinki finland
tehran iran islamabad pakistan
tehran iran kabul afghanistan
tehran iran london england
tehran iran madrid spain
tehran iran moscow russia
tehran iran oslo norway
tehran iran ottawa canada
tehran iran paris france
tehran iran rome italy
tehran iran stockholm sweden
tokyo japan athens greece
tokyo japan baghdad iraq
tokyo japan bangkok thailand
tokyo japan beijing china
tokyo japan berlin germany
tokyo japan bern switzerland
tokyo japan cairo egypt
tokyo japan canberra australia
tokyo japan hanoi vietnam
tokyo japan havana cuba
tokyo japan helsinki finland
tokyo japan islamabad pakistan
tokyo japan kabul afghanistan
tokyo japan london england
tokyo japan madrid spain
tokyo japan moscow russia
tokyo japan oslo norway
tokyo japan ottawa canada
tokyo japan paris france
tokyo japan rome italy
tokyo japan stockholm sweden
tokyo japan tehran iran
