# Supplementary material for: DeepMethylation: a deep learning based framework with GloVe and Transformer encoder for DNA methylation prediction
Source: PeerJ. 2023 Sep 25;11:e16125. doi: 10.7717/peerj.16125 (PMC10538282; doi:10.7717/peerj.16125)
Supplement: Supplemental Information 1 [file peerj-11-16125-s001.zip › git/RGloVe/eval/question-data/capital-world.txt]

abuja nigeria accra ghana
abuja nigeria algiers algeria
abuja nigeria amman jordan
abuja nigeria ankara turkey
abuja nigeria antananarivo madagascar
abuja nigeria apia samoa
abuja nigeria ashgabat turkmenistan
abuja nigeria asmara eritrea
abuja nigeria astana kazakhstan
abuja nigeria athens greece
abuja nigeria baghdad iraq
abuja nigeria baku azerbaijan
abuja nigeria bamako mali
abuja nigeria bangkok thailand
abuja nigeria banjul gambia
abuja nigeria beijing china
abuja nigeria beirut lebanon
abuja nigeria belgrade serbia
abuja nigeria belmopan belize
abuja nigeria berlin germany
abuja nigeria bern switzerland
abuja nigeria bishkek kyrgyzstan
abuja nigeria bratislava slovakia
abuja nigeria brussels belgium
abuja nigeria bucharest romania
abuja nigeria budapest hungary
abuja nigeria bujumbura burundi
abuja nigeria cairo egypt
abuja nigeria canberra australia
abuja nigeria caracas venezuela
abuja nigeria chisinau moldova
abuja nigeria conakry guinea
abuja nigeria copenhagen denmark
abuja nigeria dakar senegal
abuja nigeria damascus syria
abuja nigeria dhaka bangladesh
abuja nigeria doha qatar
abuja nigeria dublin ireland
abuja nigeria dushanbe tajikistan
accra ghana algiers algeria
accra ghana amman jordan
accra ghana ankara turkey
accra ghana antananarivo madagascar
accra ghana apia samoa
accra ghana ashgabat turkmenistan
accra ghana asmara eritrea
accra ghana astana kazakhstan
accra ghana athens greece
accra ghana baghdad iraq
accra ghana baku azerbaijan
accra ghana bamako mali
accra ghana bangkok thailand
accra ghana banjul gambia
accra ghana beijing china
accra ghana beirut lebanon
accra ghana belgrade serbia
accra ghana belmopan belize
accra ghana berlin germany
accra ghana bern switzerland
accra ghana bishkek kyrgyzstan
accra ghana bratislava slovakia
accra ghana brussels belgium
accra ghana bucharest romania
accra ghana budapest hungary
accra ghana bujumbura burundi
accra ghana cairo egypt
accra ghana canberra australia
accra ghana caracas venezuela
accra ghana chisinau moldova
accra ghana conakry guinea
accra ghana copenhagen denmark
accra ghana dakar senegal
accra ghana damascus syria
accra ghana dhaka bangladesh
accra ghana doha qatar
accra ghana dublin ireland
accra ghana dushanbe tajikistan
accra ghana funafuti tuvalu
algiers algeria amman jordan
algiers algeria ankara turkey
algiers algeria antananarivo madagascar
algiers algeria apia samoa
algiers algeria ashgabat turkmenistan
algiers algeria asmara eritrea
algiers algeria astana kazakhstan
algiers algeria athens greece
algiers algeria baghdad iraq
algiers algeria baku azerbaijan
algiers algeria bamako mali
algiers algeria bangkok thailand
algiers algeria banjul gambia
algiers algeria beijing china
algiers algeria beirut lebanon
algiers algeria belgrade serbia
algiers algeria belmopan belize
algiers algeria berlin germany
algiers algeria bern switzerland
algiers algeria bishkek kyrgyzstan
algiers algeria bratislava slovakia
algiers algeria brussels belgium
algiers algeria bucharest romania
algiers algeria budapest hungary
algiers algeria bujumbura burundi
algiers algeria cairo egypt
algiers algeria canberra australia
algiers algeria caracas venezuela
algiers algeria chisinau moldova
algiers algeria conakry guinea
algiers algeria copenhagen denmark
algiers algeria dakar senegal
algiers algeria damascus syria
algiers algeria dhaka bangladesh
algiers algeria doha qatar
algiers algeria dublin ireland
algiers algeria dushanbe tajikistan
algiers algeria funafuti tuvalu
algiers algeria gaborone botswana
amman jordan ankara turkey
amman jordan antananarivo madagascar
amman jordan apia samoa
amman jordan ashgabat turkmenistan
amman jordan asmara eritrea
amman jordan astana kazakhstan
amman jordan athens greece
amman jordan baghdad iraq
amman jordan baku azerbaijan
amman jordan bamako mali
amman jordan bangkok thailand
amman jordan banjul gambia
amman jordan beijing china
amman jordan beirut lebanon
amman jordan belgrade serbia
amman jordan belmopan belize
amman jordan berlin germany
amman jordan bern switzerland
amman jordan bishkek kyrgyzstan
amman jordan bratislava slovakia
amman jordan brussels belgium
amman jordan bucharest romania
amman jordan budapest hungary
amman jordan bujumbura burundi
amman jordan cairo egypt
amman jordan canberra australia
amman jordan caracas venezuela
amman jordan chisinau moldova
amman jordan conakry guinea
amman jordan copenhagen denmark
amman jordan dakar senegal
amman jordan damascus syria
amman jordan dhaka bangladesh
amman jordan doha qatar
amman jordan dublin ireland
amman jordan dushanbe tajikistan
amman jordan funafuti tuvalu
amman jordan gaborone botswana
amman jordan georgetown guyana
ankara turkey antananarivo madagascar
ankara turkey apia samoa
ankara turkey ashgabat turkmenistan
ankara turkey asmara eritrea
ankara turkey astana kazakhstan
ankara turkey athens greece
ankara turkey baghdad iraq
ankara turkey baku azerbaijan
ankara turkey bamako mali
ankara turkey bangkok thailand
ankara turkey banjul gambia
ankara turkey beijing china
ankara turkey beirut lebanon
ankara turkey belgrade serbia
ankara turkey belmopan belize
ankara turkey berlin germany
ankara turkey bern switzerland
ankara turkey bishkek kyrgyzstan
ankara turkey bratislava slovakia
ankara turkey brussels belgium
ankara turkey bucharest romania
ankara turkey budapest hungary
ankara turkey bujumbura burundi
ankara turkey cairo egypt
ankara turkey canberra australia
ankara turkey caracas venezuela
ankara turkey chisinau moldova
ankara turkey conakry guinea
ankara turkey copenhagen denmark
ankara turkey dakar senegal
ankara turkey damascus syria
ankara turkey dhaka bangladesh
ankara turkey doha qatar
ankara turkey dublin ireland
ankara turkey dushanbe tajikistan
ankara turkey funafuti tuvalu
ankara turkey gaborone botswana
ankara turkey georgetown guyana
ankara turkey hanoi vietnam
antananarivo madagascar apia samoa
antananarivo madagascar ashgabat turkmenistan
antananarivo madagascar asmara eritrea
antananarivo madagascar astana kazakhstan
antananarivo madagascar athens greece
antananarivo madagascar baghdad iraq
antananarivo madagascar baku azerbaijan
antananarivo madagascar bamako mali
antananarivo madagascar bangkok thailand
antananarivo madagascar banjul gambia
antananarivo madagascar beijing china
antananarivo madagascar beirut lebanon
antananarivo madagascar belgrade serbia
antananarivo madagascar belmopan belize
antananarivo madagascar berlin germany
antananarivo madagascar bern switzerland
antananarivo madagascar bishkek kyrgyzstan
antananarivo madagascar bratislava slovakia
antananarivo madagascar brussels belgium
antananarivo madagascar bucharest romania
antananarivo madagascar budapest hungary
antananarivo madagascar bujumbura burundi
antananarivo madagascar cairo egypt
antananarivo madagascar canberra australia
antananarivo madagascar caracas venezuela
antananarivo madagascar chisinau moldova
antananarivo madagascar conakry guinea
antananarivo madagascar copenhagen denmark
antananarivo madagascar dakar senegal
antananarivo madagascar damascus syria
antananarivo madagascar dhaka bangladesh
antananarivo madagascar doha qatar
antananarivo madagascar dublin ireland
antananarivo madagascar dushanbe tajikistan
antananarivo madagascar funafuti tuvalu
antananarivo madagascar gaborone botswana
antananarivo madagascar georgetown guyana
antananarivo madagascar hanoi vietnam
antananarivo madagascar harare zimbabwe
apia samoa ashgabat turkmenistan
apia samoa asmara eritrea
apia samoa astana kazakhstan
apia samoa athens greece
apia samoa baghdad iraq
apia samoa baku azerbaijan
apia samoa bamako mali
apia samoa bangkok thailand
apia samoa banjul gambia
apia samoa beijing china
apia samoa beirut lebanon
apia samoa belgrade serbia
apia samoa belmopan belize
apia samoa berlin germany
apia samoa bern switzerland
apia samoa bishkek kyrgyzstan
apia samoa bratislava slovakia
apia samoa brussels belgium
apia samoa bucharest romania
apia samoa budapest hungary
apia samoa bujumbura burundi
apia samoa cairo egypt
apia samoa canberra australia
apia samoa caracas venezuela
apia samoa chisinau moldova
apia samoa conakry guinea
apia samoa copenhagen denmark
apia samoa dakar senegal
apia samoa damascus syria
apia samoa dhaka bangladesh
apia samoa doha qatar
apia samoa dublin ireland
apia samoa dushanbe tajikistan
apia samoa funafuti tuvalu
apia samoa gaborone botswana
apia samoa georgetown guyana
apia samoa hanoi vietnam
apia samoa harare zimbabwe
apia samoa havana cuba
ashgabat turkmenistan asmara eritrea
ashgabat turkmenistan astana kazakhstan
ashgabat turkmenistan athens greece
ashgabat turkmenistan baghdad iraq
ashgabat turkmenistan baku azerbaijan
ashgabat turkmenistan bamako mali
ashgabat turkmenistan bangkok thailand
ashgabat turkmenistan banjul gambia
ashgabat turkmenistan beijing china
ashgabat turkmenistan beirut lebanon
ashgabat turkmenistan belgrade serbia
ashgabat turkmenistan belmopan belize
ashgabat turkmenistan berlin germany
ashgabat turkmenistan bern switzerland
ashgabat turkmenistan bishkek kyrgyzstan
ashgabat turkmenistan bratislava slovakia
ashgabat turkmenistan brussels belgium
ashgabat turkmenistan bucharest romania
ashgabat turkmenistan budapest hungary
ashgabat turkmenistan bujumbura burundi
ashgabat turkmenistan cairo egypt
ashgabat turkmenistan canberra australia
ashgabat turkmenistan caracas venezuela
ashgabat turkmenistan chisinau moldova
ashgabat turkmenistan conakry guinea
ashgabat turkmenistan copenhagen denmark
ashgabat turkmenistan dakar senegal
ashgabat turkmenistan damascus syria
ashgabat turkmenistan dhaka bangladesh
ashgabat turkmenistan doha qatar
ashgabat turkmenistan dublin ireland
ashgabat turkmenistan dushanbe tajikistan
ashgabat turkmenistan funafuti tuvalu
ashgabat turkmenistan gaborone botswana
ashgabat turkmenistan georgetown guyana
ashgabat turkmenistan hanoi vietnam
ashgabat turkmenistan harare zimbabwe
ashgabat turkmenistan havana cuba
ashgabat turkmenistan helsinki finland
asmara eritrea astana kazakhstan
asmara eritrea athens greece
asmara eritrea baghdad iraq
asmara eritrea baku azerbaijan
asmara eritrea bamako mali
asmara eritrea bangkok thailand
asmara eritrea banjul gambia
asmara eritrea beijing china
asmara eritrea beirut lebanon
asmara eritrea belgrade serbia
asmara eritrea belmopan belize
asmara eritrea berlin germany
asmara eritrea bern switzerland
asmara eritrea bishkek kyrgyzstan
asmara eritrea bratislava slovakia
asmara eritrea brussels belgium
asmara eritrea bucharest romania
asmara eritrea budapest hungary
asmara eritrea bujumbura burundi
asmara eritrea cairo egypt
asmara eritrea canberra australia
asmara eritrea caracas venezuela
asmara eritrea chisinau moldova
asmara eritrea conakry guinea
asmara eritrea copenhagen denmark
asmara eritrea dakar senegal
asmara eritrea damascus syria
asmara eritrea dhaka bangladesh
asmara eritrea doha qatar
asmara eritrea dublin ireland
asmara eritrea dushanbe tajikistan
asmara eritrea funafuti tuvalu
asmara eritrea gaborone botswana
asmara eritrea georgetown guyana
asmara eritrea hanoi vietnam
asmara eritrea harare zimbabwe
asmara eritrea havana cuba
asmara eritrea helsinki finland
asmara eritrea islamabad pakistan
astana kazakhstan athens greece
astana kazakhstan baghdad iraq
astana kazakhstan baku azerbaijan
astana kazakhstan bamako mali
astana kazakhstan bangkok thailand
astana kazakhstan banjul gambia
astana kazakhstan beijing china
astana kazakhstan beirut lebanon
astana kazakhstan belgrade serbia
astana kazakhstan belmopan belize
astana kazakhstan berlin germany
astana kazakhstan bern switzerland
astana kazakhstan bishkek kyrgyzstan
astana kazakhstan bratislava slovakia
astana kazakhstan brussels belgium
astana kazakhstan bucharest romania
astana kazakhstan budapest hungary
astana kazakhstan bujumbura burundi
astana kazakhstan cairo egypt
astana kazakhstan canberra australia
astana kazakhstan caracas venezuela
astana kazakhstan chisinau moldova
astana kazakhstan conakry guinea
astana kazakhstan copenhagen denmark
astana kazakhstan dakar senegal
astana kazakhstan damascus syria
astana kazakhstan dhaka bangladesh
astana kazakhstan doha qatar
astana kazakhstan dublin ireland
astana kazakhstan dushanbe tajikistan
astana kazakhstan funafuti tuvalu
astana kazakhstan gaborone botswana
astana kazakhstan georgetown guyana
astana kazakhstan hanoi vietnam
astana kazakhstan harare zimbabwe
astana kazakhstan havana cuba
astana kazakhstan helsinki finland
astana kazakhstan islamabad pakistan
astana kazakhstan jakarta indonesia
athens greece baghdad iraq
athens greece baku azerbaijan
athens greece bamako mali
athens greece bangkok thailand
athens greece banjul gambia
athens greece beijing china
athens greece beirut lebanon
athens greece belgrade serbia
athens greece belmopan belize
athens greece berlin germany
athens greece bern switzerland
athens greece bishkek kyrgyzstan
athens greece bratislava slovakia
athens greece brussels belgium
athens greece bucharest romania
athens greece budapest hungary
athens greece bujumbura burundi
athens greece cairo egypt
athens greece canberra australia
athens greece caracas venezuela
athens greece chisinau moldova
athens greece conakry guinea
athens greece copenhagen denmark
athens greece dakar senegal
athens greece damascus syria
athens greece dhaka bangladesh
athens greece doha qatar
athens greece dublin ireland
athens greece dushanbe tajikistan
athens greece funafuti tuvalu
athens greece gaborone botswana
athens greece georgetown guyana
athens greece hanoi vietnam
athens greece harare zimbabwe
athens greece havana cuba
athens greece helsinki finland
athens greece islamabad pakistan
athens greece jakarta indonesia
athens greece kabul afghanistan
baghdad iraq baku azerbaijan
baghdad iraq bamako mali
baghdad iraq bangkok thailand
baghdad iraq banjul gambia
baghdad iraq beijing china
baghdad iraq beirut lebanon
baghdad iraq belgrade serbia
baghdad iraq belmopan belize
baghdad iraq berlin germany
baghdad iraq bern switzerland
baghdad iraq bishkek kyrgyzstan
baghdad iraq bratislava slovakia
baghdad iraq brussels belgium
baghdad iraq bucharest romania
baghdad iraq budapest hungary
baghdad iraq bujumbura burundi
baghdad iraq cairo egypt
baghdad iraq canberra australia
baghdad iraq caracas venezuela
baghdad iraq chisinau moldova
baghdad iraq conakry guinea
baghdad iraq copenhagen denmark
baghdad iraq dakar senegal
baghdad iraq damascus syria
baghdad iraq dhaka bangladesh
baghdad iraq doha qatar
baghdad iraq dublin ireland
baghdad iraq dushanbe tajikistan
baghdad iraq funafuti tuvalu
baghdad iraq gaborone botswana
baghdad iraq georgetown guyana
baghdad iraq hanoi vietnam
baghdad iraq harare zimbabwe
baghdad iraq havana cuba
baghdad iraq helsinki finland
baghdad iraq islamabad pakistan
baghdad iraq jakarta indonesia
baghdad iraq kabul afghanistan
baghdad iraq kampala uganda
baku azerbaijan bamako mali
baku azerbaijan bangkok thailand
baku azerbaijan banjul gambia
baku azerbaijan beijing china
baku azerbaijan beirut lebanon
baku azerbaijan belgrade serbia
baku azerbaijan belmopan belize
baku azerbaijan berlin germany
baku azerbaijan bern switzerland
baku azerbaijan bishkek kyrgyzstan
baku azerbaijan bratislava slovakia
baku azerbaijan brussels belgium
baku azerbaijan bucharest romania
baku azerbaijan budapest hungary
baku azerbaijan bujumbura burundi
baku azerbaijan cairo egypt
baku azerbaijan canberra australia
baku azerbaijan caracas venezuela
baku azerbaijan chisinau moldova
baku azerbaijan conakry guinea
baku azerbaijan copenhagen denmark
baku azerbaijan dakar senegal
baku azerbaijan damascus syria
baku azerbaijan dhaka bangladesh
baku azerbaijan doha qatar
baku azerbaijan dublin ireland
baku azerbaijan dushanbe tajikistan
baku azerbaijan funafuti tuvalu
baku azerbaijan gaborone botswana
baku azerbaijan georgetown guyana
baku azerbaijan hanoi vietnam
baku azerbaijan harare zimbabwe
baku azerbaijan havana cuba
baku azerbaijan helsinki finland
baku azerbaijan islamabad pakistan
baku azerbaijan jakarta indonesia
baku azerbaijan kabul afghanistan
baku azerbaijan kampala uganda
baku azerbaijan kathmandu nepal
bamako mali bangkok thailand
bamako mali banjul gambia
bamako mali beijing china
bamako mali beirut lebanon
bamako mali belgrade serbia
bamako mali belmopan belize
bamako mali berlin germany
bamako mali bern switzerland
bamako mali bishkek kyrgyzstan
bamako mali bratislava slovakia
bamako mali brussels belgium
bamako mali bucharest romania
bamako mali budapest hungary
bamako mali bujumbura burundi
bamako mali cairo egypt
bamako mali canberra australia
bamako mali caracas venezuela
bamako mali chisinau moldova
bamako mali conakry guinea
bamako mali copenhagen denmark
bamako mali dakar senegal
bamako mali damascus syria
bamako mali dhaka bangladesh
bamako mali doha qatar
bamako mali dublin ireland
bamako mali dushanbe tajikistan
bamako mali funafuti tuvalu
bamako mali gaborone botswana
bamako mali georgetown guyana
bamako mali hanoi vietnam
bamako mali harare zimbabwe
bamako mali havana cuba
bamako mali helsinki finland
bamako mali islamabad pakistan
bamako mali jakarta indonesia
bamako mali kabul afghanistan
bamako mali kampala uganda
bamako mali kathmandu nepal
bamako mali khartoum sudan
bangkok thailand banjul gambia
bangkok thailand beijing china
bangkok thailand beirut lebanon
bangkok thailand belgrade serbia
bangkok thailand belmopan belize
bangkok thailand berlin germany
bangkok thailand bern switzerland
bangkok thailand bishkek kyrgyzstan
bangkok thailand bratislava slovakia
bangkok thailand brussels belgium
bangkok thailand bucharest romania
bangkok thailand budapest hungary
bangkok thailand bujumbura burundi
bangkok thailand cairo egypt
bangkok thailand canberra australia
bangkok thailand caracas venezuela
bangkok thailand chisinau moldova
bangkok thailand conakry guinea
bangkok thailand copenhagen denmark
bangkok thailand dakar senegal
bangkok thailand damascus syria
bangkok thailand dhaka bangladesh
bangkok thailand doha qatar
bangkok thailand dublin ireland
bangkok thailand dushanbe tajikistan
bangkok thailand funafuti tuvalu
bangkok thailand gaborone botswana
bangkok thailand georgetown guyana
bangkok thailand hanoi vietnam
bangkok thailand harare zimbabwe
bangkok thailand havana cuba
bangkok thailand helsinki finland
bangkok thailand islamabad pakistan
bangkok thailand jakarta indonesia
bangkok thailand kabul afghanistan
bangkok thailand kampala uganda
bangkok thailand kathmandu nepal
bangkok thailand khartoum sudan
bangkok thailand kiev ukraine
banjul gambia beijing china
banjul gambia beirut lebanon
banjul gambia belgrade serbia
banjul gambia belmopan belize
banjul gambia berlin germany
banjul gambia bern switzerland
banjul gambia bishkek kyrgyzstan
banjul gambia bratislava slovakia
banjul gambia brussels belgium
banjul gambia bucharest romania
banjul gambia budapest hungary
banjul gambia bujumbura burundi
banjul gambia cairo egypt
banjul gambia canberra australia
banjul gambia caracas venezuela
banjul gambia chisinau moldova
banjul gambia conakry guinea
banjul gambia copenhagen denmark
banjul gambia dakar senegal
banjul gambia damascus syria
banjul gambia dhaka bangladesh
banjul gambia doha qatar
banjul gambia dublin ireland
banjul gambia dushanbe tajikistan
banjul gambia funafuti tuvalu
banjul gambia gaborone botswana
banjul gambia georgetown guyana
banjul gambia hanoi vietnam
banjul gambia harare zimbabwe
banjul gambia havana cuba
banjul gambia helsinki finland
banjul gambia islamabad pakistan
banjul gambia jakarta indonesia
banjul gambia kabul afghanistan
banjul gambia kampala uganda
banjul gambia kathmandu nepal
banjul gambia khartoum sudan
banjul gambia kiev ukraine
banjul gambia kigali rwanda
beijing china beirut lebanon
beijing china belgrade serbia
beijing china belmopan belize
beijing china berlin germany
beijing china bern switzerland
beijing china bishkek kyrgyzstan
beijing china bratislava slovakia
beijing china brussels belgium
beijing china bucharest romania
beijing china budapest hungary
beijing china bujumbura burundi
beijing china cairo egypt
beijing china canberra australia
beijing china caracas venezuela
beijing china chisinau moldova
beijing china conakry guinea
beijing china copenhagen denmark
beijing china dakar senegal
beijing china damascus syria
beijing china dhaka bangladesh
beijing china doha qatar
beijing china dublin ireland
beijing china dushanbe tajikistan
beijing china funafuti tuvalu
beijing china gaborone botswana
beijing china georgetown guyana
beijing china hanoi vietnam
beijing china harare zimbabwe
beijing china havana cuba
beijing china helsinki finland
beijing china islamabad pakistan
beijing china jakarta indonesia
beijing china kabul afghanistan
beijing china kampala uganda
beijing china kathmandu nepal
beijing china khartoum sudan
beijing china kiev ukraine
beijing china kigali rwanda
beijing china kingston jamaica
beirut lebanon belgrade serbia
beirut lebanon belmopan belize
beirut lebanon berlin germany
beirut lebanon bern switzerland
beirut lebanon bishkek kyrgyzstan
beirut lebanon bratislava slovakia
beirut lebanon brussels belgium
beirut lebanon bucharest romania
beirut lebanon budapest hungary
beirut lebanon bujumbura burundi
beirut lebanon cairo egypt
beirut lebanon canberra australia
beirut lebanon caracas venezuela
beirut lebanon chisinau moldova
beirut lebanon conakry guinea
beirut lebanon copenhagen denmark
beirut lebanon dakar senegal
beirut lebanon damascus syria
beirut lebanon dhaka bangladesh
beirut lebanon doha qatar
beirut lebanon dublin ireland
beirut lebanon dushanbe tajikistan
beirut lebanon funafuti tuvalu
beirut lebanon gaborone botswana
beirut lebanon georgetown guyana
beirut lebanon hanoi vietnam
beirut lebanon harare zimbabwe
beirut lebanon havana cuba
beirut lebanon helsinki finland
beirut lebanon islamabad pakistan
beirut lebanon jakarta indonesia
beirut lebanon kabul afghanistan
beirut lebanon kampala uganda
beirut lebanon kathmandu nepal
beirut lebanon khartoum sudan
beirut lebanon kiev ukraine
beirut lebanon kigali rwanda
beirut lebanon kingston jamaica
beirut lebanon libreville gabon
belgrade serbia belmopan belize
belgrade serbia berlin germany
belgrade serbia bern switzerland
belgrade serbia bishkek kyrgyzstan
belgrade serbia bratislava slovakia
belgrade serbia brussels belgium
belgrade serbia bucharest romania
belgrade serbia budapest hungary
belgrade serbia bujumbura burundi
belgrade serbia cairo egypt
belgrade serbia canberra australia
belgrade serbia caracas venezuela
belgrade serbia chisinau moldova
belgrade serbia conakry guinea
belgrade serbia copenhagen denmark
belgrade serbia dakar senegal
belgrade serbia damascus syria
belgrade serbia dhaka bangladesh
belgrade serbia doha qatar
belgrade serbia dublin ireland
belgrade serbia dushanbe tajikistan
belgrade serbia funafuti tuvalu
belgrade serbia gaborone botswana
belgrade serbia georgetown guyana
belgrade serbia hanoi vietnam
belgrade serbia harare zimbabwe
belgrade serbia havana cuba
belgrade serbia helsinki finland
belgrade serbia islamabad pakistan
belgrade serbia jakarta indonesia
belgrade serbia kabul afghanistan
belgrade serbia kampala uganda
belgrade serbia kathmandu nepal
belgrade serbia khartoum sudan
belgrade serbia kiev ukraine
belgrade serbia kigali rwanda
belgrade serbia kingston jamaica
belgrade serbia libreville gabon
belgrade serbia lilongwe malawi
belmopan belize berlin germany
belmopan belize bern switzerland
belmopan belize bishkek kyrgyzstan
belmopan belize bratislava slovakia
belmopan belize brussels belgium
belmopan belize bucharest romania
belmopan belize budapest hungary
belmopan belize bujumbura burundi
belmopan belize cairo egypt
belmopan belize canberra australia
belmopan belize caracas venezuela
belmopan belize chisinau moldova
belmopan belize conakry guinea
belmopan belize copenhagen denmark
belmopan belize dakar senegal
belmopan belize damascus syria
belmopan belize dhaka bangladesh
belmopan belize doha qatar
belmopan belize dublin ireland
belmopan belize dushanbe tajikistan
belmopan belize funafuti tuvalu
belmopan belize gaborone botswana
belmopan belize georgetown guyana
belmopan belize hanoi vietnam
belmopan belize harare zimbabwe
belmopan belize havana cuba
belmopan belize helsinki finland
belmopan belize islamabad pakistan
belmopan belize jakarta indonesia
belmopan belize kabul afghanistan
belmopan belize kampala uganda
belmopan belize kathmandu nepal
belmopan belize khartoum sudan
belmopan belize kiev ukraine
belmopan belize kigali rwanda
belmopan belize kingston jamaica
belmopan belize libreville gabon
belmopan belize lilongwe malawi
belmopan belize lima peru
berlin germany bern switzerland
berlin germany bishkek kyrgyzstan
berlin germany bratislava slovakia
berlin germany brussels belgium
berlin germany bucharest romania
berlin germany budapest hungary
berlin germany bujumbura burundi
berlin germany cairo egypt
berlin germany canberra australia
berlin germany caracas venezuela
berlin germany chisinau moldova
berlin germany conakry guinea
berlin germany copenhagen denmark
berlin germany dakar senegal
berlin germany damascus syria
berlin germany dhaka bangladesh
berlin germany doha qatar
berlin germany dublin ireland
berlin germany dushanbe tajikistan
berlin germany funafuti tuvalu
berlin germany gaborone botswana
berlin germany georgetown guyana
berlin germany hanoi vietnam
berlin germany harare zimbabwe
berlin germany havana cuba
berlin germany helsinki finland
berlin germany islamabad pakistan
berlin germany jakarta indonesia
berlin germany kabul afghanistan
berlin germany kampala uganda
berlin germany kathmandu nepal
berlin germany khartoum sudan
berlin germany kiev ukraine
berlin germany kigali rwanda
berlin germany kingston jamaica
berlin germany libreville gabon
berlin germany lilongwe malawi
berlin germany lima peru
berlin germany lisbon portugal
bern switzerland bishkek kyrgyzstan
bern switzerland bratislava slovakia
bern switzerland brussels belgium
bern switzerland bucharest romania
bern switzerland budapest hungary
bern switzerland bujumbura burundi
bern switzerland cairo egypt
bern switzerland canberra australia
bern switzerland caracas venezuela
bern switzerland chisinau moldova
bern switzerland conakry guinea
bern switzerland copenhagen denmark
bern switzerland dakar senegal
bern switzerland damascus syria
bern switzerland dhaka bangladesh
bern switzerland doha qatar
bern switzerland dublin ireland
bern switzerland dushanbe tajikistan
bern switzerland funafuti tuvalu
bern switzerland gaborone botswana
bern switzerland georgetown guyana
bern switzerland hanoi vietnam
bern switzerland harare zimbabwe
bern switzerland havana cuba
bern switzerland helsinki finland
bern switzerland islamabad pakistan
bern switzerland jakarta indonesia
bern switzerland kabul afghanistan
bern switzerland kampala uganda
bern switzerland kathmandu nepal
bern switzerland khartoum sudan
bern switzerland kiev ukraine
bern switzerland kigali rwanda
bern switzerland kingston jamaica
bern switzerland libreville gabon
bern switzerland lilongwe malawi
bern switzerland lima peru
bern switzerland lisbon portugal
bern switzerland ljubljana slovenia
bishkek kyrgyzstan bratislava slovakia
bishkek kyrgyzstan brussels belgium
bishkek kyrgyzstan bucharest romania
bishkek kyrgyzstan budapest hungary
bishkek kyrgyzstan bujumbura burundi
bishkek kyrgyzstan cairo egypt
bishkek kyrgyzstan canberra australia
bishkek kyrgyzstan caracas venezuela
bishkek kyrgyzstan chisinau moldova
bishkek kyrgyzstan conakry guinea
bishkek kyrgyzstan copenhagen denmark
bishkek kyrgyzstan dakar senegal
bishkek kyrgyzstan damascus syria
bishkek kyrgyzstan dhaka bangladesh
bishkek kyrgyzstan doha qatar
bishkek kyrgyzstan dublin ireland
bishkek kyrgyzstan dushanbe tajikistan
bishkek kyrgyzstan funafuti tuvalu
bishkek kyrgyzstan gaborone botswana
bishkek kyrgyzstan georgetown guyana
bishkek kyrgyzstan hanoi vietnam
bishkek kyrgyzstan harare zimbabwe
bishkek kyrgyzstan havana cuba
bishkek kyrgyzstan helsinki finland
bishkek kyrgyzstan islamabad pakistan
bishkek kyrgyzstan jakarta indonesia
bishkek kyrgyzstan kabul afghanistan
bishkek kyrgyzstan kampala uganda
bishkek kyrgyzstan kathmandu nepal
bishkek kyrgyzstan khartoum sudan
bishkek kyrgyzstan kiev ukraine
bishkek kyrgyzstan kigali rwanda
bishkek kyrgyzstan kingston jamaica
bishkek kyrgyzstan libreville gabon
bishkek kyrgyzstan lilongwe malawi
bishkek kyrgyzstan lima peru
bishkek kyrgyzstan lisbon portugal
bishkek kyrgyzstan ljubljana slovenia
bishkek kyrgyzstan london england
bratislava slovakia brussels belgium
bratislava slovakia bucharest romania
bratislava slovakia budapest hungary
bratislava slovakia bujumbura burundi
bratislava slovakia cairo egypt
bratislava slovakia canberra australia
bratislava slovakia caracas venezuela
bratislava slovakia chisinau moldova
bratislava slovakia conakry guinea
bratislava slovakia copenhagen denmark
bratislava slovakia dakar senegal
bratislava slovakia damascus syria
bratislava slovakia dhaka bangladesh
bratislava slovakia doha qatar
bratislava slovakia dublin ireland
bratislava slovakia dushanbe tajikistan
bratislava slovakia funafuti tuvalu
bratislava slovakia gaborone botswana
bratislava slovakia georgetown guyana
bratislava slovakia hanoi vietnam
bratislava slovakia harare zimbabwe
bratislava slovakia havana cuba
bratislava slovakia helsinki finland
bratislava slovakia islamabad pakistan
bratislava slovakia jakarta indonesia
bratislava slovakia kabul afghanistan
bratislava slovakia kampala uganda
bratislava slovakia kathmandu nepal
bratislava slovakia khartoum sudan
bratislava slovakia kiev ukraine
bratislava slovakia kigali rwanda
bratislava slovakia kingston jamaica
bratislava slovakia libreville gabon
bratislava slovakia lilongwe malawi
bratislava slovakia lima peru
bratislava slovakia lisbon portugal
bratislava slovakia ljubljana slovenia
bratislava slovakia london england
bratislava slovakia luanda angola
brussels belgium bucharest romania
brussels belgium budapest hungary
brussels belgium bujumbura burundi
brussels belgium cairo egypt
brussels belgium canberra australia
brussels belgium caracas venezuela
brussels belgium chisinau moldova
brussels belgium conakry guinea
brussels belgium copenhagen denmark
brussels belgium dakar senegal
brussels belgium damascus syria
brussels belgium dhaka bangladesh
brussels belgium doha qatar
brussels belgium dublin ireland
brussels belgium dushanbe tajikistan
brussels belgium funafuti tuvalu
brussels belgium gaborone botswana
brussels belgium georgetown guyana
brussels belgium hanoi vietnam
brussels belgium harare zimbabwe
brussels belgium havana cuba
brussels belgium helsinki finland
brussels belgium islamabad pakistan
brussels belgium jakarta indonesia
brussels belgium kabul afghanistan
brussels belgium kampala uganda
brussels belgium kathmandu nepal
brussels belgium khartoum sudan
brussels belgium kiev ukraine
brussels belgium kigali rwanda
brussels belgium kingston jamaica
brussels belgium libreville gabon
brussels belgium lilongwe malawi
brussels belgium lima peru
brussels belgium lisbon portugal
brussels belgium ljubljana slovenia
brussels belgium london england
brussels belgium luanda angola
brussels belgium lusaka zambia
bucharest romania budapest hungary
bucharest romania bujumbura burundi
bucharest romania cairo egypt
bucharest romania canberra australia
bucharest romania caracas venezuela
bucharest romania chisinau moldova
bucharest romania conakry guinea
bucharest romania copenhagen denmark
bucharest romania dakar senegal
bucharest romania damascus syria
bucharest romania dhaka bangladesh
bucharest romania doha qatar
bucharest romania dublin ireland
bucharest romania dushanbe tajikistan
bucharest romania funafuti tuvalu
bucharest romania gaborone botswana
bucharest romania georgetown guyana
bucharest romania hanoi vietnam
bucharest romania harare zimbabwe
bucharest romania havana cuba
bucharest romania helsinki finland
bucharest romania islamabad pakistan
bucharest romania jakarta indonesia
bucharest romania kabul afghanistan
bucharest romania kampala uganda
bucharest romania kathmandu nepal
bucharest romania khartoum sudan
bucharest romania kiev ukraine
bucharest romania kigali rwanda
bucharest romania kingston jamaica
bucharest romania libreville gabon
bucharest romania lilongwe malawi
bucharest romania lima peru
bucharest romania lisbon portugal
bucharest romania ljubljana slovenia
bucharest romania london england
bucharest romania luanda angola
bucharest romania lusaka zambia
bucharest romania madrid spain
budapest hungary bujumbura burundi
budapest hungary cairo egypt
budapest hungary canberra australia
budapest hungary caracas venezuela
budapest hungary chisinau moldova
budapest hungary conakry guinea
budapest hungary copenhagen denmark
budapest hungary dakar senegal
budapest hungary damascus syria
budapest hungary dhaka bangladesh
budapest hungary doha qatar
budapest hungary dublin ireland
budapest hungary dushanbe tajikistan
budapest hungary funafuti tuvalu
budapest hungary gaborone botswana
budapest hungary georgetown guyana
budapest hungary hanoi vietnam
budapest hungary harare zimbabwe
budapest hungary havana cuba
budapest hungary helsinki finland
budapest hungary islamabad pakistan
budapest hungary jakarta indonesia
budapest hungary kabul afghanistan
budapest hungary kampala uganda
budapest hungary kathmandu nepal
budapest hungary khartoum sudan
budapest hungary kiev ukraine
budapest hungary kigali rwanda
budapest hungary kingston jamaica
budapest hungary libreville gabon
budapest hungary lilongwe malawi
budapest hungary lima peru
budapest hungary lisbon portugal
budapest hungary ljubljana slovenia
budapest hungary london england
budapest hungary luanda angola
budapest hungary lusaka zambia
budapest hungary madrid spain
budapest hungary managua nicaragua
bujumbura burundi cairo egypt
bujumbura burundi canberra australia
bujumbura burundi caracas venezuela
bujumbura burundi chisinau moldova
bujumbura burundi conakry guinea
bujumbura burundi copenhagen denmark
bujumbura burundi dakar senegal
bujumbura burundi damascus syria
bujumbura burundi dhaka bangladesh
bujumbura burundi doha qatar
bujumbura burundi dublin ireland
bujumbura burundi dushanbe tajikistan
bujumbura burundi funafuti tuvalu
bujumbura burundi gaborone botswana
bujumbura burundi georgetown guyana
bujumbura burundi hanoi vietnam
bujumbura burundi harare zimbabwe
bujumbura burundi havana cuba
bujumbura burundi helsinki finland
bujumbura burundi islamabad pakistan
bujumbura burundi jakarta indonesia
bujumbura burundi kabul afghanistan
bujumbura burundi kampala uganda
bujumbura burundi kathmandu nepal
bujumbura burundi khartoum sudan
bujumbura burundi kiev ukraine
bujumbura burundi kigali rwanda
bujumbura burundi kingston jamaica
bujumbura burundi libreville gabon
bujumbura burundi lilongwe malawi
bujumbura burundi lima peru
bujumbura burundi lisbon portugal
bujumbura burundi ljubljana slovenia
bujumbura burundi london england
bujumbura burundi luanda angola
bujumbura burundi lusaka zambia
bujumbura burundi madrid spain
bujumbura burundi managua nicaragua
bujumbura burundi manama bahrain
cairo egypt canberra australia
cairo egypt caracas venezuela
cairo egypt chisinau moldova
cairo egypt conakry guinea
cairo egypt copenhagen denmark
cairo egypt dakar senegal
cairo egypt damascus syria
cairo egypt dhaka bangladesh
cairo egypt doha qatar
cairo egypt dublin ireland
cairo egypt dushanbe tajikistan
cairo egypt funafuti tuvalu
cairo egypt gaborone botswana
cairo egypt georgetown guyana
cairo egypt hanoi vietnam
cairo egypt harare zimbabwe
cairo egypt havana cuba
cairo egypt helsinki finland
cairo egypt islamabad pakistan
cairo egypt jakarta indonesia
cairo egypt kabul afghanistan
cairo egypt kampala uganda
cairo egypt kathmandu nepal
cairo egypt khartoum sudan
cairo egypt kiev ukraine
cairo egypt kigali rwanda
cairo egypt kingston jamaica
cairo egypt libreville gabon
cairo egypt lilongwe malawi
cairo egypt lima peru
cairo egypt lisbon portugal
cairo egypt ljubljana slovenia
cairo egypt london england
cairo egypt luanda angola
cairo egypt lusaka zambia
cairo egypt madrid spain
cairo egypt managua nicaragua
cairo egypt manama bahrain
cairo egypt manila philippines
canberra australia caracas venezuela
canberra australia chisinau moldova
canberra australia conakry guinea
canberra australia copenhagen denmark
canberra australia dakar senegal
canberra australia damascus syria
canberra australia dhaka bangladesh
canberra australia doha qatar
canberra australia dublin ireland
canberra australia dushanbe tajikistan
canberra australia funafuti tuvalu
canberra australia gaborone botswana
canberra australia georgetown guyana
canberra australia hanoi vietnam
canberra australia harare zimbabwe
canberra australia havana cuba
canberra australia helsinki finland
canberra australia islamabad pakistan
canberra australia jakarta indonesia
canberra australia kabul afghanistan
canberra australia kampala uganda
canberra australia kathmandu nepal
canberra australia khartoum sudan
canberra australia kiev ukraine
canberra australia kigali rwanda
canberra australia kingston jamaica
canberra australia libreville gabon
canberra australia lilongwe malawi
canberra australia lima peru
canberra australia lisbon portugal
canberra australia ljubljana slovenia
canberra australia london england
canberra australia luanda angola
canberra australia lusaka zambia
canberra australia madrid spain
canberra australia managua nicaragua
canberra australia manama bahrain
canberra australia manila philippines
canberra australia maputo mozambique
caracas venezuela chisinau moldova
caracas venezuela conakry guinea
caracas venezuela copenhagen denmark
caracas venezuela dakar senegal
caracas venezuela damascus syria
caracas venezuela dhaka bangladesh
caracas venezuela doha qatar
caracas venezuela dublin ireland
caracas venezuela dushanbe tajikistan
caracas venezuela funafuti tuvalu
caracas venezuela gaborone botswana
caracas venezuela georgetown guyana
caracas venezuela hanoi vietnam
caracas venezuela harare zimbabwe
caracas venezuela havana cuba
caracas venezuela helsinki finland
caracas venezuela islamabad pakistan
caracas venezuela jakarta indonesia
caracas venezuela kabul afghanistan
caracas venezuela kampala uganda
caracas venezuela kathmandu nepal
caracas venezuela khartoum sudan
caracas venezuela kiev ukraine
caracas venezuela kigali rwanda
caracas venezuela kingston jamaica
caracas venezuela libreville gabon
caracas venezuela lilongwe malawi
caracas venezuela lima peru
caracas venezuela lisbon portugal
caracas venezuela ljubljana slovenia
caracas venezuela london england
caracas venezuela luanda angola
caracas venezuela lusaka zambia
caracas venezuela madrid spain
caracas venezuela managua nicaragua
caracas venezuela manama bahrain
caracas venezuela manila philippines
caracas venezuela maputo mozambique
caracas venezuela minsk belarus
chisinau moldova conakry guinea
chisinau moldova copenhagen denmark
chisinau moldova dakar senegal
chisinau moldova damascus syria
chisinau moldova dhaka bangladesh
chisinau moldova doha qatar
chisinau moldova dublin ireland
chisinau moldova dushanbe tajikistan
chisinau moldova funafuti tuvalu
chisinau moldova gaborone botswana
chisinau moldova georgetown guyana
chisinau moldova hanoi vietnam
chisinau moldova harare zimbabwe
chisinau moldova havana cuba
chisinau moldova helsinki finland
chisinau moldova islamabad pakistan
chisinau moldova jakarta indonesia
chisinau moldova kabul afghanistan
chisinau moldova kampala uganda
chisinau moldova kathmandu nepal
chisinau moldova khartoum sudan
chisinau moldova kiev ukraine
chisinau moldova kigali rwanda
chisinau moldova kingston jamaica
chisinau moldova libreville gabon
chisinau moldova lilongwe malawi
chisinau moldova lima peru
chisinau moldova lisbon portugal
chisinau moldova ljubljana slovenia
chisinau moldova london england
chisinau moldova luanda angola
chisinau moldova lusaka zambia
chisinau moldova madrid spain
chisinau moldova managua nicaragua
chisinau moldova manama bahrain
chisinau moldova manila philippines
chisinau moldova maputo mozambique
chisinau moldova minsk belarus
chisinau moldova mogadishu somalia
conakry guinea copenhagen denmark
conakry guinea dakar senegal
conakry guinea damascus syria
conakry guinea dhaka bangladesh
conakry guinea doha qatar
conakry guinea dublin ireland
conakry guinea dushanbe tajikistan
conakry guinea funafuti tuvalu
conakry guinea gaborone botswana
conakry guinea georgetown guyana
conakry guinea hanoi vietnam
conakry guinea harare zimbabwe
conakry guinea havana cuba
conakry guinea helsinki finland
conakry guinea islamabad pakistan
conakry guinea jakarta indonesia
conakry guinea kabul afghanistan
conakry guinea kampala uganda
conakry guinea kathmandu nepal
conakry guinea khartoum sudan
conakry guinea kiev ukraine
conakry guinea kigali rwanda
conakry guinea kingston jamaica
conakry guinea libreville gabon
conakry guinea lilongwe malawi
conakry guinea lima peru
conakry guinea lisbon portugal
conakry guinea ljubljana slovenia
conakry guinea london england
conakry guinea luanda angola
conakry guinea lusaka zambia
conakry guinea madrid spain
conakry guinea managua nicaragua
conakry guinea manama bahrain
conakry guinea manila philippines
conakry guinea maputo mozambique
conakry guinea minsk belarus
conakry guinea mogadishu somalia
conakry guinea monrovia liberia
copenhagen denmark dakar senegal
copenhagen denmark damascus syria
copenhagen denmark dhaka bangladesh
copenhagen denmark doha qatar
copenhagen denmark dublin ireland
copenhagen denmark dushanbe tajikistan
copenhagen denmark funafuti tuvalu
copenhagen denmark gaborone botswana
copenhagen denmark georgetown guyana
copenhagen denmark hanoi vietnam
copenhagen denmark harare zimbabwe
copenhagen denmark havana cuba
copenhagen denmark helsinki finland
copenhagen denmark islamabad pakistan
copenhagen denmark jakarta indonesia
copenhagen denmark kabul afghanistan
copenhagen denmark kampala uganda
copenhagen denmark kathmandu nepal
copenhagen denmark khartoum sudan
copenhagen denmark kiev ukraine
copenhagen denmark kigali rwanda
copenhagen denmark kingston jamaica
copenhagen denmark libreville gabon
copenhagen denmark lilongwe malawi
copenhagen denmark lima peru
copenhagen denmark lisbon portugal
copenhagen denmark ljubljana slovenia
copenhagen denmark london england
copenhagen denmark luanda angola
copenhagen denmark lusaka zambia
copenhagen denmark madrid spain
copenhagen denmark managua nicaragua
copenhagen denmark manama bahrain
copenhagen denmark manila philippines
copenhagen denmark maputo mozambique
copenhagen denmark minsk belarus
copenhagen denmark mogadishu somalia
copenhagen denmark monrovia liberia
copenhagen denmark montevideo uruguay
dakar senegal damascus syria
dakar senegal dhaka bangladesh
dakar senegal doha qatar
dakar senegal dublin ireland
dakar senegal dushanbe tajikistan
dakar senegal funafuti tuvalu
dakar senegal gaborone botswana
dakar senegal georgetown guyana
dakar senegal hanoi vietnam
dakar senegal harare zimbabwe
dakar senegal havana cuba
dakar senegal helsinki finland
dakar senegal islamabad pakistan
dakar senegal jakarta indonesia
dakar senegal kabul afghanistan
dakar senegal kampala uganda
dakar senegal kathmandu nepal
dakar senegal khartoum sudan
dakar senegal kiev ukraine
dakar senegal kigali rwanda
dakar senegal kingston jamaica
dakar senegal libreville gabon
dakar senegal lilongwe malawi
dakar senegal lima peru
dakar senegal lisbon portugal
dakar senegal ljubljana slovenia
dakar senegal london england
dakar senegal luanda angola
dakar senegal lusaka zambia
dakar senegal madrid spain
dakar senegal managua nicaragua
dakar senegal manama bahrain
dakar senegal manila philippines
dakar senegal maputo mozambique
dakar senegal minsk belarus
dakar senegal mogadishu somalia
dakar senegal monrovia liberia
dakar senegal montevideo uruguay
dakar senegal moscow russia
damascus syria dhaka bangladesh
damascus syria doha qatar
damascus syria dublin ireland
damascus syria dushanbe tajikistan
damascus syria funafuti tuvalu
damascus syria gaborone botswana
damascus syria georgetown guyana
damascus syria hanoi vietnam
damascus syria harare zimbabwe
damascus syria havana cuba
damascus syria helsinki finland
damascus syria islamabad pakistan
damascus syria jakarta indonesia
damascus syria kabul afghanistan
damascus syria kampala uganda
damascus syria kathmandu nepal
damascus syria khartoum sudan
damascus syria kiev ukraine
damascus syria kigali rwanda
damascus syria kingston jamaica
damascus syria libreville gabon
damascus syria lilongwe malawi
damascus syria lima peru
damascus syria lisbon portugal
damascus syria ljubljana slovenia
damascus syria london england
damascus syria luanda angola
damascus syria lusaka zambia
damascus syria madrid spain
damascus syria managua nicaragua
damascus syria manama bahrain
damascus syria manila philippines
damascus syria maputo mozambique
damascus syria minsk belarus
damascus syria mogadishu somalia
damascus syria monrovia liberia
damascus syria montevideo uruguay
damascus syria moscow russia
damascus syria muscat oman
dhaka bangladesh doha qatar
dhaka bangladesh dublin ireland
dhaka bangladesh dushanbe tajikistan
dhaka bangladesh funafuti tuvalu
dhaka bangladesh gaborone botswana
dhaka bangladesh georgetown guyana
dhaka bangladesh hanoi vietnam
dhaka bangladesh harare zimbabwe
dhaka bangladesh havana cuba
dhaka bangladesh helsinki finland
dhaka bangladesh islamabad pakistan
dhaka bangladesh jakarta indonesia
dhaka bangladesh kabul afghanistan
dhaka bangladesh kampala uganda
dhaka bangladesh kathmandu nepal
dhaka bangladesh khartoum sudan
dhaka bangladesh kiev ukraine
dhaka bangladesh kigali rwanda
dhaka bangladesh kingston jamaica
dhaka bangladesh libreville gabon
dhaka bangladesh lilongwe malawi
dhaka bangladesh lima peru
dhaka bangladesh lisbon portugal
dhaka bangladesh ljubljana slovenia
dhaka bangladesh london england
dhaka bangladesh luanda angola
dhaka bangladesh lusaka zambia
dhaka bangladesh madrid spain
dhaka bangladesh managua nicaragua
dhaka bangladesh manama bahrain
dhaka bangladesh manila philippines
dhaka bangladesh maputo mozambique
dhaka bangladesh minsk belarus
dhaka bangladesh mogadishu somalia
dhaka bangladesh monrovia liberia
dhaka bangladesh montevideo uruguay
dhaka bangladesh moscow russia
dhaka bangladesh muscat oman
dhaka bangladesh nairobi kenya
doha qatar dublin ireland
doha qatar dushanbe tajikistan
doha qatar funafuti tuvalu
doha qatar gaborone botswana
doha qatar georgetown guyana
doha qatar hanoi vietnam
doha qatar harare zimbabwe
doha qatar havana cuba
doha qatar helsinki finland
doha qatar islamabad pakistan
doha qatar jakarta indonesia
doha qatar kabul afghanistan
doha qatar kampala uganda
doha qatar kathmandu nepal
doha qatar khartoum sudan
doha qatar kiev ukraine
doha qatar kigali rwanda
doha qatar kingston jamaica
doha qatar libreville gabon
doha qatar lilongwe malawi
doha qatar lima peru
doha qatar lisbon portugal
doha qatar ljubljana slovenia
doha qatar london england
doha qatar luanda angola
doha qatar lusaka zambia
doha qatar madrid spain
doha qatar managua nicaragua
doha qatar manama bahrain
doha qatar manila philippines
doha qatar maputo mozambique
doha qatar minsk belarus
doha qatar mogadishu somalia
doha qatar monrovia liberia
doha qatar montevideo uruguay
doha qatar moscow russia
doha qatar muscat oman
doha qatar nairobi kenya
doha qatar nassau bahamas
dublin ireland dushanbe tajikistan
dublin ireland funafuti tuvalu
dublin ireland gaborone botswana
dublin ireland georgetown guyana
dublin ireland hanoi vietnam
dublin ireland harare zimbabwe
dublin ireland havana cuba
dublin ireland helsinki finland
dublin ireland islamabad pakistan
dublin ireland jakarta indonesia
dublin ireland kabul afghanistan
dublin ireland kampala uganda
dublin ireland kathmandu nepal
dublin ireland khartoum sudan
dublin ireland kiev ukraine
dublin ireland kigali rwanda
dublin ireland kingston jamaica
dublin ireland libreville gabon
dublin ireland lilongwe malawi
dublin ireland lima peru
dublin ireland lisbon portugal
dublin ireland ljubljana slovenia
dublin ireland london england
dublin ireland luanda angola
dublin ireland lusaka zambia
dublin ireland madrid spain
dublin ireland managua nicaragua
dublin ireland manama bahrain
dublin ireland manila philippines
dublin ireland maputo mozambique
dublin ireland minsk belarus
dublin ireland mogadishu somalia
dublin ireland monrovia liberia
dublin ireland montevideo uruguay
dublin ireland moscow russia
dublin ireland muscat oman
dublin ireland nairobi kenya
dublin ireland nassau bahamas
dublin ireland niamey niger
dushanbe tajikistan funafuti tuvalu
dushanbe tajikistan gaborone botswana
dushanbe tajikistan georgetown guyana
dushanbe tajikistan hanoi vietnam
dushanbe tajikistan harare zimbabwe
dushanbe tajikistan havana cuba
dushanbe tajikistan helsinki finland
dushanbe tajikistan islamabad pakistan
dushanbe tajikistan jakarta indonesia
dushanbe tajikistan kabul afghanistan
dushanbe tajikistan kampala uganda
dushanbe tajikistan kathmandu nepal
dushanbe tajikistan khartoum sudan
dushanbe tajikistan kiev ukraine
dushanbe tajikistan kigali rwanda
dushanbe tajikistan kingston jamaica
dushanbe tajikistan libreville gabon
dushanbe tajikistan lilongwe malawi
dushanbe tajikistan lima peru
dushanbe tajikistan lisbon portugal
dushanbe tajikistan ljubljana slovenia
dushanbe tajikistan london england
dushanbe tajikistan luanda angola
dushanbe tajikistan lusaka zambia
dushanbe tajikistan madrid spain
dushanbe tajikistan managua nicaragua
dushanbe tajikistan manama bahrain
dushanbe tajikistan manila philippines
dushanbe tajikistan maputo mozambique
dushanbe tajikistan minsk belarus
dushanbe tajikistan mogadishu somalia
dushanbe tajikistan monrovia liberia
dushanbe tajikistan montevideo uruguay
dushanbe tajikistan moscow russia
dushanbe tajikistan muscat oman
dushanbe tajikistan nairobi kenya
dushanbe tajikistan nassau bahamas
dushanbe tajikistan niamey niger
dushanbe tajikistan nicosia cyprus
funafuti tuvalu gaborone botswana
funafuti tuvalu georgetown guyana
funafuti tuvalu hanoi vietnam
funafuti tuvalu harare zimbabwe
funafuti tuvalu havana cuba
funafuti tuvalu helsinki finland
funafuti tuvalu islamabad pakistan
funafuti tuvalu jakarta indonesia
funafuti tuvalu kabul afghanistan
funafuti tuvalu kampala uganda
funafuti tuvalu kathmandu nepal
funafuti tuvalu khartoum sudan
funafuti tuvalu kiev ukraine
funafuti tuvalu kigali rwanda
funafuti tuvalu kingston jamaica
funafuti tuvalu libreville gabon
funafuti tuvalu lilongwe malawi
funafuti tuvalu lima peru
funafuti tuvalu lisbon portugal
funafuti tuvalu ljubljana slovenia
funafuti tuvalu london england
funafuti tuvalu luanda angola
funafuti tuvalu lusaka zambia
funafuti tuvalu madrid spain
funafuti tuvalu managua nicaragua
funafuti tuvalu manama bahrain
funafuti tuvalu manila philippines
funafuti tuvalu maputo mozambique
funafuti tuvalu minsk belarus
funafuti tuvalu mogadishu somalia
funafuti tuvalu monrovia liberia
funafuti tuvalu montevideo uruguay
funafuti tuvalu moscow russia
funafuti tuvalu muscat oman
funafuti tuvalu nairobi kenya
funafuti tuvalu nassau bahamas
funafuti tuvalu niamey niger
funafuti tuvalu nicosia cyprus
funafuti tuvalu nouakchott mauritania
gaborone botswana georgetown guyana
gaborone botswana hanoi vietnam
gaborone botswana harare zimbabwe
gaborone botswana havana cuba
gaborone botswana helsinki finland
gaborone botswana islamabad pakistan
gaborone botswana jakarta indonesia
gaborone botswana kabul afghanistan
gaborone botswana kampala uganda
gaborone botswana kathmandu nepal
gaborone botswana khartoum sudan
gaborone botswana kiev ukraine
gaborone botswana kigali rwanda
gaborone botswana kingston jamaica
gaborone botswana libreville gabon
gaborone botswana lilongwe malawi
gaborone botswana lima peru
gaborone botswana lisbon portugal
gaborone botswana ljubljana slovenia
gaborone botswana london england
gaborone botswana luanda angola
gaborone botswana lusaka zambia
gaborone botswana madrid spain
gaborone botswana managua nicaragua
gaborone botswana manama bahrain
gaborone botswana manila philippines
gaborone botswana maputo mozambique
gaborone botswana minsk belarus
gaborone botswana mogadishu somalia
gaborone botswana monrovia liberia
gaborone botswana montevideo uruguay
gaborone botswana moscow russia
gaborone botswana muscat oman
gaborone botswana nairobi kenya
gaborone botswana nassau bahamas
gaborone botswana niamey niger
gaborone botswana nicosia cyprus
gaborone botswana nouakchott mauritania
gaborone botswana nuuk greenland
georgetown guyana hanoi vietnam
georgetown guyana harare zimbabwe
georgetown guyana havana cuba
georgetown guyana helsinki finland
georgetown guyana islamabad pakistan
georgetown guyana jakarta indonesia
georgetown guyana kabul afghanistan
georgetown guyana kampala uganda
georgetown guyana kathmandu nepal
georgetown guyana khartoum sudan
georgetown guyana kiev ukraine
georgetown guyana kigali rwanda
georgetown guyana kingston jamaica
georgetown guyana libreville gabon
georgetown guyana lilongwe malawi
georgetown guyana lima peru
georgetown guyana lisbon portugal
georgetown guyana ljubljana slovenia
georgetown guyana london england
georgetown guyana luanda angola
georgetown guyana lusaka zambia
georgetown guyana madrid spain
georgetown guyana managua nicaragua
georgetown guyana manama bahrain
georgetown guyana manila philippines
georgetown guyana maputo mozambique
georgetown guyana minsk belarus
georgetown guyana mogadishu somalia
georgetown guyana monrovia liberia
georgetown guyana montevideo uruguay
georgetown guyana moscow russia
georgetown guyana muscat oman
georgetown guyana nairobi kenya
georgetown guyana nassau bahamas
georgetown guyana niamey niger
georgetown guyana nicosia cyprus
georgetown guyana nouakchott mauritania
georgetown guyana nuuk greenland
georgetown guyana oslo norway
hanoi vietnam harare zimbabwe
hanoi vietnam havana cuba
hanoi vietnam helsinki finland
hanoi vietnam islamabad pakistan
hanoi vietnam jakarta indonesia
hanoi vietnam kabul afghanistan
hanoi vietnam kampala uganda
hanoi vietnam kathmandu nepal
hanoi vietnam khartoum sudan
hanoi vietnam kiev ukraine
hanoi vietnam kigali rwanda
hanoi vietnam kingston jamaica
hanoi vietnam libreville gabon
hanoi vietnam lilongwe malawi
hanoi vietnam lima peru
hanoi vietnam lisbon portugal
hanoi vietnam ljubljana slovenia
hanoi vietnam london england
hanoi vietnam luanda angola
hanoi vietnam lusaka zambia
hanoi vietnam madrid spain
hanoi vietnam managua nicaragua
hanoi vietnam manama bahrain
hanoi vietnam manila philippines
hanoi vietnam maputo mozambique
hanoi vietnam minsk belarus
hanoi vietnam mogadishu somalia
hanoi vietnam monrovia liberia
hanoi vietnam montevideo uruguay
hanoi vietnam moscow russia
hanoi vietnam muscat oman
hanoi vietnam nairobi kenya
hanoi vietnam nassau bahamas
hanoi vietnam niamey niger
hanoi vietnam nicosia cyprus
hanoi vietnam nouakchott mauritania
hanoi vietnam nuuk greenland
hanoi vietnam oslo norway
hanoi vietnam ottawa canada
harare zimbabwe havana cuba
harare zimbabwe helsinki finland
harare zimbabwe islamabad pakistan
harare zimbabwe jakarta indonesia
harare zimbabwe kabul afghanistan
harare zimbabwe kampala uganda
harare zimbabwe kathmandu nepal
harare zimbabwe khartoum sudan
harare zimbabwe kiev ukraine
harare zimbabwe kigali rwanda
harare zimbabwe kingston jamaica
harare zimbabwe libreville gabon
harare zimbabwe lilongwe malawi
harare zimbabwe lima peru
harare zimbabwe lisbon portugal
harare zimbabwe ljubljana slovenia
harare zimbabwe london england
harare zimbabwe luanda angola
harare zimbabwe lusaka zambia
harare zimbabwe madrid spain
harare zimbabwe managua nicaragua
harare zimbabwe manama bahrain
harare zimbabwe manila philippines
harare zimbabwe maputo mozambique
harare zimbabwe minsk belarus
harare zimbabwe mogadishu somalia
harare zimbabwe monrovia liberia
harare zimbabwe montevideo uruguay
harare zimbabwe moscow russia
harare zimbabwe muscat oman
harare zimbabwe nairobi kenya
harare zimbabwe nassau bahamas
harare zimbabwe niamey niger
harare zimbabwe nicosia cyprus
harare zimbabwe nouakchott mauritania
harare zimbabwe nuuk greenland
harare zimbabwe oslo norway
harare zimbabwe ottawa canada
harare zimbabwe paramaribo suriname
havana cuba helsinki finland
havana cuba islamabad pakistan
havana cuba jakarta indonesia
havana cuba kabul afghanistan
havana cuba kampala uganda
havana cuba kathmandu nepal
havana cuba khartoum sudan
havana cuba kiev ukraine
havana cuba kigali rwanda
havana cuba kingston jamaica
havana cuba libreville gabon
havana cuba lilongwe malawi
havana cuba lima peru
havana cuba lisbon portugal
havana cuba ljubljana slovenia
havana cuba london england
havana cuba luanda angola
havana cuba lusaka zambia
havana cuba madrid spain
havana cuba managua nicaragua
havana cuba manama bahrain
havana cuba manila philippines
havana cuba maputo mozambique
havana cuba minsk belarus
havana cuba mogadishu somalia
havana cuba monrovia liberia
havana cuba montevideo uruguay
havana cuba moscow russia
havana cuba muscat oman
havana cuba nairobi kenya
havana cuba nassau bahamas
havana cuba niamey niger
havana cuba nicosia cyprus
havana cuba nouakchott mauritania
havana cuba nuuk greenland
havana cuba oslo norway
havana cuba ottawa canada
havana cuba paramaribo suriname
havana cuba paris france
helsinki finland islamabad pakistan
helsinki finland jakarta indonesia
helsinki finland kabul afghanistan
helsinki finland kampala uganda
helsinki finland kathmandu nepal
helsinki finland khartoum sudan
helsinki finland kiev ukraine
helsinki finland kigali rwanda
helsinki finland kingston jamaica
helsinki finland libreville gabon
helsinki finland lilongwe malawi
helsinki finland lima peru
helsinki finland lisbon portugal
helsinki finland ljubljana slovenia
helsinki finland london england
helsinki finland luanda angola
helsinki finland lusaka zambia
helsinki finland madrid spain
helsinki finland managua nicaragua
helsinki finland manama bahrain
helsinki finland manila philippines
helsinki finland maputo mozambique
helsinki finland minsk belarus
helsinki finland mogadishu somalia
helsinki finland monrovia liberia
helsinki finland montevideo uruguay
helsinki finland moscow russia
helsinki finland muscat oman
helsinki finland nairobi kenya
helsinki finland nassau bahamas
helsinki finland niamey niger
helsinki finland nicosia cyprus
helsinki finland nouakchott mauritania
helsinki finland nuuk greenland
helsinki finland oslo norway
helsinki finland ottawa canada
helsinki finland paramaribo suriname
helsinki finland paris france
helsinki finland podgorica montenegro
islamabad pakistan jakarta indonesia
islamabad pakistan kabul afghanistan
islamabad pakistan kampala uganda
islamabad pakistan kathmandu nepal
islamabad pakistan khartoum sudan
islamabad pakistan kiev ukraine
islamabad pakistan kigali rwanda
islamabad pakistan kingston jamaica
islamabad pakistan libreville gabon
islamabad pakistan lilongwe malawi
islamabad pakistan lima peru
islamabad pakistan lisbon portugal
islamabad pakistan ljubljana slovenia
islamabad pakistan london england
islamabad pakistan luanda angola
islamabad pakistan lusaka zambia
islamabad pakistan madrid spain
islamabad pakistan managua nicaragua
islamabad pakistan manama bahrain
islamabad pakistan manila philippines
islamabad pakistan maputo mozambique
islamabad pakistan minsk belarus
islamabad pakistan mogadishu somalia
islamabad pakistan monrovia liberia
islamabad pakistan montevideo uruguay
islamabad pakistan moscow russia
islamabad pakistan muscat oman
islamabad pakistan nairobi kenya
islamabad pakistan nassau bahamas
islamabad pakistan niamey niger
islamabad pakistan nicosia cyprus
islamabad pakistan nouakchott mauritania
islamabad pakistan nuuk greenland
islamabad pakistan oslo norway
islamabad pakistan ottawa canada
islamabad pakistan paramaribo suriname
islamabad pakistan paris france
islamabad pakistan podgorica montenegro
islamabad pakistan quito ecuador
jakarta indonesia kabul afghanistan
jakarta indonesia kampala uganda
jakarta indonesia kathmandu nepal
jakarta indonesia khartoum sudan
jakarta indonesia kiev ukraine
jakarta indonesia kigali rwanda
jakarta indonesia kingston jamaica
jakarta indonesia libreville gabon
jakarta indonesia lilongwe malawi
jakarta indonesia lima peru
jakarta indonesia lisbon portugal
jakarta indonesia ljubljana slovenia
jakarta indonesia london england
jakarta indonesia luanda angola
jakarta indonesia lusaka zambia
jakarta indonesia madrid spain
jakarta indonesia managua nicaragua
jakarta indonesia manama bahrain
jakarta indonesia manila philippines
jakarta indonesia maputo mozambique
jakarta indonesia minsk belarus
jakarta indonesia mogadishu somalia
jakarta indonesia monrovia liberia
jakarta indonesia montevideo uruguay
jakarta indonesia moscow russia
jakarta indonesia muscat oman
jakarta indonesia nairobi kenya
jakarta indonesia nassau bahamas
jakarta indonesia niamey niger
jakarta indonesia nicosia cyprus
jakarta indonesia nouakchott mauritania
jakarta indonesia nuuk greenland
jakarta indonesia oslo norway
jakarta indonesia ottawa canada
jakarta indonesia paramaribo suriname
jakarta indonesia paris france
jakarta indonesia podgorica montenegro
jakarta indonesia quito ecuador
jakarta indonesia rabat morocco
kabul afghanistan kampala uganda
kabul afghanistan kathmandu nepal
kabul afghanistan khartoum sudan
kabul afghanistan kiev ukraine
kabul afghanistan kigali rwanda
kabul afghanistan kingston jamaica
kabul afghanistan libreville gabon
kabul afghanistan lilongwe malawi
kabul afghanistan lima peru
kabul afghanistan lisbon portugal
kabul afghanistan ljubljana slovenia
kabul afghanistan london england
kabul afghanistan luanda angola
kabul afghanistan lusaka zambia
kabul afghanistan madrid spain
kabul afghanistan managua nicaragua
kabul afghanistan manama bahrain
kabul afghanistan manila philippines
kabul afghanistan maputo mozambique
kabul afghanistan minsk belarus
kabul afghanistan mogadishu somalia
kabul afghanistan monrovia liberia
kabul afghanistan montevideo uruguay
kabul afghanistan moscow russia
kabul afghanistan muscat oman
kabul afghanistan nairobi kenya
kabul afghanistan nassau bahamas
kabul afghanistan niamey niger
kabul afghanistan nicosia cyprus
kabul afghanistan nouakchott mauritania
kabul afghanistan nuuk greenland
kabul afghanistan oslo norway
kabul afghanistan ottawa canada
kabul afghanistan paramaribo suriname
kabul afghanistan paris france
kabul afghanistan podgorica montenegro
kabul afghanistan quito ecuador
kabul afghanistan rabat morocco
kabul afghanistan riga latvia
kampala uganda kathmandu nepal
kampala uganda khartoum sudan
kampala uganda kiev ukraine
kampala uganda kigali rwanda
kampala uganda kingston jamaica
kampala uganda libreville gabon
kampala uganda lilongwe malawi
kampala uganda lima peru
kampala uganda lisbon portugal
kampala uganda ljubljana slovenia
kampala uganda london england
kampala uganda luanda angola
kampala uganda lusaka zambia
kampala uganda madrid spain
kampala uganda managua nicaragua
kampala uganda manama bahrain
kampala uganda manila philippines
kampala uganda maputo mozambique
kampala uganda minsk belarus
kampala uganda mogadishu somalia
kampala uganda monrovia liberia
kampala uganda montevideo uruguay
kampala uganda moscow russia
kampala uganda muscat oman
kampala uganda nairobi kenya
kampala uganda nassau bahamas
kampala uganda niamey niger
kampala uganda nicosia cyprus
kampala uganda nouakchott mauritania
kampala uganda nuuk greenland
kampala uganda oslo norway
kampala uganda ottawa canada
kampala uganda paramaribo suriname
kampala uganda paris france
kampala uganda podgorica montenegro
kampala uganda quito ecuador
kampala uganda rabat morocco
kampala uganda riga latvia
kampala uganda rome italy
kathmandu nepal khartoum sudan
kathmandu nepal kiev ukraine
kathmandu nepal kigali rwanda
kathmandu nepal kingston jamaica
kathmandu nepal libreville gabon
kathmandu nepal lilongwe malawi
kathmandu nepal lima peru
kathmandu nepal lisbon portugal
kathmandu nepal ljubljana slovenia
kathmandu nepal london england
kathmandu nepal luanda angola
kathmandu nepal lusaka zambia
kathmandu nepal madrid spain
kathmandu nepal managua nicaragua
kathmandu nepal manama bahrain
kathmandu nepal manila philippines
kathmandu nepal maputo mozambique
kathmandu nepal minsk belarus
kathmandu nepal mogadishu somalia
kathmandu nepal monrovia liberia
kathmandu nepal montevideo uruguay
kathmandu nepal moscow russia
kathmandu nepal muscat oman
kathmandu nepal nairobi kenya
kathmandu nepal nassau bahamas
kathmandu nepal niamey niger
kathmandu nepal nicosia cyprus
kathmandu nepal nouakchott mauritania
kathmandu nepal nuuk greenland
kathmandu nepal oslo norway
kathmandu nepal ottawa canada
kathmandu nepal paramaribo suriname
kathmandu nepal paris france
kathmandu nepal podgorica montenegro
kathmandu nepal quito ecuador
kathmandu nepal rabat morocco
kathmandu nepal riga latvia
kathmandu nepal rome italy
kathmandu nepal roseau dominica
khartoum sudan kiev ukraine
khartoum sudan kigali rwanda
khartoum sudan kingston jamaica
khartoum sudan libreville gabon
khartoum sudan lilongwe malawi
khartoum sudan lima peru
khartoum sudan lisbon portugal
khartoum sudan ljubljana slovenia
khartoum sudan london england
khartoum sudan luanda angola
khartoum sudan lusaka zambia
khartoum sudan madrid spain
khartoum sudan managua nicaragua
khartoum sudan manama bahrain
khartoum sudan manila philippines
khartoum sudan maputo mozambique
khartoum sudan minsk belarus
khartoum sudan mogadishu somalia
khartoum sudan monrovia liberia
khartoum sudan montevideo uruguay
khartoum sudan moscow russia
khartoum sudan muscat oman
khartoum sudan nairobi kenya
khartoum sudan nassau bahamas
khartoum sudan niamey niger
khartoum sudan nicosia cyprus
khartoum sudan nouakchott mauritania
khartoum sudan nuuk greenland
khartoum sudan oslo norway
khartoum sudan ottawa canada
khartoum sudan paramaribo suriname
khartoum sudan paris france
khartoum sudan podgorica montenegro
khartoum sudan quito ecuador
khartoum sudan rabat morocco
khartoum sudan riga latvia
khartoum sudan rome italy
khartoum sudan roseau dominica
khartoum sudan santiago chile
kiev ukraine kigali rwanda
kiev ukraine kingston jamaica
kiev ukraine libreville gabon
kiev ukraine lilongwe malawi
kiev ukraine lima peru
kiev ukraine lisbon portugal
kiev ukraine ljubljana slovenia
kiev ukraine london england
kiev ukraine luanda angola
kiev ukraine lusaka zambia
kiev ukraine madrid spain
kiev ukraine managua nicaragua
kiev ukraine manama bahrain
kiev ukraine manila philippines
kiev ukraine maputo mozambique
kiev ukraine minsk belarus
kiev ukraine mogadishu somalia
kiev ukraine monrovia liberia
kiev ukraine montevideo uruguay
kiev ukraine moscow russia
kiev ukraine muscat oman
kiev ukraine nairobi kenya
kiev ukraine nassau bahamas
kiev ukraine niamey niger
kiev ukraine nicosia cyprus
kiev ukraine nouakchott mauritania
kiev ukraine nuuk greenland
kiev ukraine oslo norway
kiev ukraine ottawa canada
kiev ukraine paramaribo suriname
kiev ukraine paris france
kiev ukraine podgorica montenegro
kiev ukraine quito ecuador
kiev ukraine rabat morocco
kiev ukraine riga latvia
kiev ukraine rome italy
kiev ukraine roseau dominica
kiev ukraine santiago chile
kiev ukraine skopje macedonia
kigali rwanda kingston jamaica
kigali rwanda libreville gabon
kigali rwanda lilongwe malawi
kigali rwanda lima peru
kigali rwanda lisbon portugal
kigali rwanda ljubljana slovenia
kigali rwanda london england
kigali rwanda luanda angola
kigali rwanda lusaka zambia
kigali rwanda madrid spain
kigali rwanda managua nicaragua
kigali rwanda manama bahrain
kigali rwanda manila philippines
kigali rwanda maputo mozambique
kigali rwanda minsk belarus
kigali rwanda mogadishu somalia
kigali rwanda monrovia liberia
kigali rwanda montevideo uruguay
kigali rwanda moscow russia
kigali rwanda muscat oman
kigali rwanda nairobi kenya
kigali rwanda nassau bahamas
kigali rwanda niamey niger
kigali rwanda nicosia cyprus
kigali rwanda nouakchott mauritania
kigali rwanda nuuk greenland
kigali rwanda oslo norway
kigali rwanda ottawa canada
kigali rwanda paramaribo suriname
kigali rwanda paris france
kigali rwanda podgorica montenegro
kigali rwanda quito ecuador
kigali rwanda rabat morocco
kigali rwanda riga latvia
kigali rwanda rome italy
kigali rwanda roseau dominica
kigali rwanda santiago chile
kigali rwanda skopje macedonia
kigali rwanda sofia bulgaria
kingston jamaica libreville gabon
kingston jamaica lilongwe malawi
kingston jamaica lima peru
kingston jamaica lisbon portugal
kingston jamaica ljubljana slovenia
kingston jamaica london england
kingston jamaica luanda angola
kingston jamaica lusaka zambia
kingston jamaica madrid spain
kingston jamaica managua nicaragua
kingston jamaica manama bahrain
kingston jamaica manila philippines
kingston jamaica maputo mozambique
kingston jamaica minsk belarus
kingston jamaica mogadishu somalia
kingston jamaica monrovia liberia
kingston jamaica montevideo uruguay
kingston jamaica moscow russia
kingston jamaica muscat oman
kingston jamaica nairobi kenya
kingston jamaica nassau bahamas
kingston jamaica niamey niger
kingston jamaica nicosia cyprus
kingston jamaica nouakchott mauritania
kingston jamaica nuuk greenland
kingston jamaica oslo norway
kingston jamaica ottawa canada
kingston jamaica paramaribo suriname
kingston jamaica paris france
kingston jamaica podgorica montenegro
kingston jamaica quito ecuador
kingston jamaica rabat morocco
kingston jamaica riga latvia
kingston jamaica rome italy
kingston jamaica roseau dominica
kingston jamaica santiago chile
kingston jamaica skopje macedonia
kingston jamaica sofia bulgaria
kingston jamaica stockholm sweden
libreville gabon lilongwe malawi
libreville gabon lima peru
libreville gabon lisbon portugal
libreville gabon ljubljana slovenia
libreville gabon london england
libreville gabon luanda angola
libreville gabon lusaka zambia
libreville gabon madrid spain
libreville gabon managua nicaragua
libreville gabon manama bahrain
libreville gabon manila philippines
libreville gabon maputo mozambique
libreville gabon minsk belarus
libreville gabon mogadishu somalia
libreville gabon monrovia liberia
libreville gabon montevideo uruguay
libreville gabon moscow russia
libreville gabon muscat oman
libreville gabon nairobi kenya
libreville gabon nassau bahamas
libreville gabon niamey niger
libreville gabon nicosia cyprus
libreville gabon nouakchott mauritania
libreville gabon nuuk greenland
libreville gabon oslo norway
libreville gabon ottawa canada
libreville gabon paramaribo suriname
libreville gabon paris france
libreville gabon podgorica montenegro
libreville gabon quito ecuador
libreville gabon rabat morocco
libreville gabon riga latvia
libreville gabon rome italy
libreville gabon roseau dominica
libreville gabon santiago chile
libreville gabon skopje macedonia
libreville gabon sofia bulgaria
libreville gabon stockholm sweden
libreville gabon suva fiji
lilongwe malawi lima peru
lilongwe malawi lisbon portugal
lilongwe malawi ljubljana slovenia
lilongwe malawi london england
lilongwe malawi luanda angola
lilongwe malawi lusaka zambia
lilongwe malawi madrid spain
lilongwe malawi managua nicaragua
lilongwe malawi manama bahrain
lilongwe malawi manila philippines
lilongwe malawi maputo mozambique
lilongwe malawi minsk belarus
lilongwe malawi mogadishu somalia
lilongwe malawi monrovia liberia
lilongwe malawi montevideo uruguay
lilongwe malawi moscow russia
lilongwe malawi muscat oman
lilongwe malawi nairobi kenya
lilongwe malawi nassau bahamas
lilongwe malawi niamey niger
lilongwe malawi nicosia cyprus
lilongwe malawi nouakchott mauritania
lilongwe malawi nuuk greenland
lilongwe malawi oslo norway
lilongwe malawi ottawa canada
lilongwe malawi paramaribo suriname
lilongwe malawi paris france
lilongwe malawi podgorica montenegro
lilongwe malawi quito ecuador
lilongwe malawi rabat morocco
lilongwe malawi riga latvia
lilongwe malawi rome italy
lilongwe malawi roseau dominica
lilongwe malawi santiago chile
lilongwe malawi skopje macedonia
lilongwe malawi sofia bulgaria
lilongwe malawi stockholm sweden
lilongwe malawi suva fiji
lilongwe malawi taipei taiwan
lima peru lisbon portugal
lima peru ljubljana slovenia
lima peru london england
lima peru luanda angola
lima peru lusaka zambia
lima peru madrid spain
lima peru managua nicaragua
lima peru manama bahrain
lima peru manila philippines
lima peru maputo mozambique
lima peru minsk belarus
lima peru mogadishu somalia
lima peru monrovia liberia
lima peru montevideo uruguay
lima peru moscow russia
lima peru muscat oman
lima peru nairobi kenya
lima peru nassau bahamas
lima peru niamey niger
lima peru nicosia cyprus
lima peru nouakchott mauritania
lima peru nuuk greenland
lima peru oslo norway
lima peru ottawa canada
lima peru paramaribo suriname
lima peru paris france
lima peru podgorica montenegro
lima peru quito ecuador
lima peru rabat morocco
lima peru riga latvia
lima peru rome italy
lima peru roseau dominica
lima peru santiago chile
lima peru skopje macedonia
lima peru sofia bulgaria
lima peru stockholm sweden
lima peru suva fiji
lima peru taipei taiwan
lima peru tallinn estonia
lisbon portugal ljubljana slovenia
lisbon portugal london england
lisbon portugal luanda angola
lisbon portugal lusaka zambia
lisbon portugal madrid spain
lisbon portugal managua nicaragua
lisbon portugal manama bahrain
lisbon portugal manila philippines
lisbon portugal maputo mozambique
lisbon portugal minsk belarus
lisbon portugal mogadishu somalia
lisbon portugal monrovia liberia
lisbon portugal montevideo uruguay
lisbon portugal moscow russia
lisbon portugal muscat oman
lisbon portugal nairobi kenya
lisbon portugal nassau bahamas
lisbon portugal niamey niger
lisbon portugal nicosia cyprus
lisbon portugal nouakchott mauritania
lisbon portugal nuuk greenland
lisbon portugal oslo norway
lisbon portugal ottawa canada
lisbon portugal paramaribo suriname
lisbon portugal paris france
lisbon portugal podgorica montenegro
lisbon portugal quito ecuador
lisbon portugal rabat morocco
lisbon portugal riga latvia
lisbon portugal rome italy
lisbon portugal roseau dominica
lisbon portugal santiago chile
lisbon portugal skopje macedonia
lisbon portugal sofia bulgaria
lisbon portugal stockholm sweden
lisbon portugal suva fiji
lisbon portugal taipei taiwan
lisbon portugal tallinn estonia
lisbon portugal tashkent uzbekistan
ljubljana slovenia london england
ljubljana slovenia luanda angola
ljubljana slovenia lusaka zambia
ljubljana slovenia madrid spain
ljubljana slovenia managua nicaragua
ljubljana slovenia manama bahrain
ljubljana slovenia manila philippines
ljubljana slovenia maputo mozambique
ljubljana slovenia minsk belarus
ljubljana slovenia mogadishu somalia
ljubljana slovenia monrovia liberia
ljubljana slovenia montevideo uruguay
ljubljana slovenia moscow russia
ljubljana slovenia muscat oman
ljubljana slovenia nairobi kenya
ljubljana slovenia nassau bahamas
ljubljana slovenia niamey niger
ljubljana slovenia nicosia cyprus
ljubljana slovenia nouakchott mauritania
ljubljana slovenia nuuk greenland
ljubljana slovenia oslo norway
ljubljana slovenia ottawa canada
ljubljana slovenia paramaribo suriname
ljubljana slovenia paris france
ljubljana slovenia podgorica montenegro
ljubljana slovenia quito ecuador
ljubljana slovenia rabat morocco
ljubljana slovenia riga latvia
ljubljana slovenia rome italy
ljubljana slovenia roseau dominica
ljubljana slovenia santiago chile
ljubljana slovenia skopje macedonia
ljubljana slovenia sofia bulgaria
ljubljana slovenia stockholm sweden
ljubljana slovenia suva fiji
ljubljana slovenia taipei taiwan
ljubljana slovenia tallinn estonia
ljubljana slovenia tashkent uzbekistan
ljubljana slovenia tbilisi georgia
london england luanda angola
london england lusaka zambia
london england madrid spain
london england managua nicaragua
london england manama bahrain
london england manila philippines
london england maputo mozambique
london england minsk belarus
london england mogadishu somalia
london england monrovia liberia
london england montevideo uruguay
london england moscow russia
london england muscat oman
london england nairobi kenya
london england nassau bahamas
london england niamey niger
london england nicosia cyprus
london england nouakchott mauritania
london england nuuk greenland
london england oslo norway
london england ottawa canada
london england paramaribo suriname
london england paris france
london england podgorica montenegro
london england quito ecuador
london england rabat morocco
london england riga latvia
london england rome italy
london england roseau dominica
london england santiago chile
london england skopje macedonia
london england sofia bulgaria
london england stockholm sweden
london england suva fiji
london england taipei taiwan
london england tallinn estonia
london england tashkent uzbekistan
london england tbilisi georgia
london england tegucigalpa honduras
luanda angola lusaka zambia
luanda angola madrid spain
luanda angola managua nicaragua
luanda angola manama bahrain
luanda angola manila philippines
luanda angola maputo mozambique
luanda angola minsk belarus
luanda angola mogadishu somalia
luanda angola monrovia liberia
luanda angola montevideo uruguay
luanda angola moscow russia
luanda angola muscat oman
luanda angola nairobi kenya
luanda angola nassau bahamas
luanda angola niamey niger
luanda angola nicosia cyprus
luanda angola nouakchott mauritania
luanda angola nuuk greenland
luanda angola oslo norway
luanda angola ottawa canada
luanda angola paramaribo suriname
luanda angola paris france
luanda angola podgorica montenegro
luanda angola quito ecuador
luanda angola rabat morocco
luanda angola riga latvia
luanda angola rome italy
luanda angola roseau dominica
luanda angola santiago chile
luanda angola skopje macedonia
luanda angola sofia bulgaria
luanda angola stockholm sweden
luanda angola suva fiji
luanda angola taipei taiwan
luanda angola tallinn estonia
luanda angola tashkent uzbekistan
luanda angola tbilisi georgia
luanda angola tegucigalpa honduras
luanda angola tehran iran
lusaka zambia madrid spain
lusaka zambia managua nicaragua
lusaka zambia manama bahrain
lusaka zambia manila philippines
lusaka zambia maputo mozambique
lusaka zambia minsk belarus
lusaka zambia mogadishu somalia
lusaka zambia monrovia liberia
lusaka zambia montevideo uruguay
lusaka zambia moscow russia
lusaka zambia muscat oman
lusaka zambia nairobi kenya
lusaka zambia nassau bahamas
lusaka zambia niamey niger
lusaka zambia nicosia cyprus
lusaka zambia nouakchott mauritania
lusaka zambia nuuk greenland
lusaka zambia oslo norway
lusaka zambia ottawa canada
lusaka zambia paramaribo suriname
lusaka zambia paris france
lusaka zambia podgorica montenegro
lusaka zambia quito ecuador
lusaka zambia rabat morocco
lusaka zambia riga latvia
lusaka zambia rome italy
lusaka zambia roseau dominica
lusaka zambia santiago chile
lusaka zambia skopje macedonia
lusaka zambia sofia bulgaria
lusaka zambia stockholm sweden
lusaka zambia suva fiji
lusaka zambia taipei taiwan
lusaka zambia tallinn estonia
lusaka zambia tashkent uzbekistan
lusaka zambia tbilisi georgia
lusaka zambia tegucigalpa honduras
lusaka zambia tehran iran
lusaka zambia thimphu bhutan
madrid spain managua nicaragua
madrid spain manama bahrain
madrid spain manila philippines
madrid spain maputo mozambique
madrid spain minsk belarus
madrid spain mogadishu somalia
madrid spain monrovia liberia
madrid spain montevideo uruguay
madrid spain moscow russia
madrid spain muscat oman
madrid spain nairobi kenya
madrid spain nassau bahamas
madrid spain niamey niger
madrid spain nicosia cyprus
madrid spain nouakchott mauritania
madrid spain nuuk greenland
madrid spain oslo norway
madrid spain ottawa canada
madrid spain paramaribo suriname
madrid spain paris france
madrid spain podgorica montenegro
madrid spain quito ecuador
madrid spain rabat morocco
madrid spain riga latvia
madrid spain rome italy
madrid spain roseau dominica
madrid spain santiago chile
madrid spain skopje macedonia
madrid spain sofia bulgaria
madrid spain stockholm sweden
madrid spain suva fiji
madrid spain taipei taiwan
madrid spain tallinn estonia
madrid spain tashkent uzbekistan
madrid spain tbilisi georgia
madrid spain tegucigalpa honduras
madrid spain tehran iran
madrid spain thimphu bhutan
madrid spain tirana albania
managua nicaragua manama bahrain
managua nicaragua manila philippines
managua nicaragua maputo mozambique
managua nicaragua minsk belarus
managua nicaragua mogadishu somalia
managua nicaragua monrovia liberia
managua nicaragua montevideo uruguay
managua nicaragua moscow russia
managua nicaragua muscat oman
managua nicaragua nairobi kenya
managua nicaragua nassau bahamas
managua nicaragua niamey niger
managua nicaragua nicosia cyprus
managua nicaragua nouakchott mauritania
managua nicaragua nuuk greenland
managua nicaragua oslo norway
managua nicaragua ottawa canada
managua nicaragua paramaribo suriname
managua nicaragua paris france
managua nicaragua podgorica montenegro
managua nicaragua quito ecuador
managua nicaragua rabat morocco
managua nicaragua riga latvia
managua nicaragua rome italy
managua nicaragua roseau dominica
managua nicaragua santiago chile
managua nicaragua skopje macedonia
managua nicaragua sofia bulgaria
managua nicaragua stockholm sweden
managua nicaragua suva fiji
managua nicaragua taipei taiwan
managua nicaragua tallinn estonia
managua nicaragua tashkent uzbekistan
managua nicaragua tbilisi georgia
managua nicaragua tegucigalpa honduras
managua nicaragua tehran iran
managua nicaragua thimphu bhutan
managua nicaragua tirana albania
managua nicaragua tokyo japan
manama bahrain manila philippines
manama bahrain maputo mozambique
manama bahrain minsk belarus
manama bahrain mogadishu somalia
manama bahrain monrovia liberia
manama bahrain montevideo uruguay
manama bahrain moscow russia
manama bahrain muscat oman
manama bahrain nairobi kenya
manama bahrain nassau bahamas
manama bahrain niamey niger
manama bahrain nicosia cyprus
manama bahrain nouakchott mauritania
manama bahrain nuuk greenland
manama bahrain oslo norway
manama bahrain ottawa canada
manama bahrain paramaribo suriname
manama bahrain paris france
manama bahrain podgorica montenegro
manama bahrain quito ecuador
manama bahrain rabat morocco
manama bahrain riga latvia
manama bahrain rome italy
manama bahrain roseau dominica
manama bahrain santiago chile
manama bahrain skopje macedonia
manama bahrain sofia bulgaria
manama bahrain stockholm sweden
manama bahrain suva fiji
manama bahrain taipei taiwan
manama bahrain tallinn estonia
manama bahrain tashkent uzbekistan
manama bahrain tbilisi georgia
manama bahrain tegucigalpa honduras
manama bahrain tehran iran
manama bahrain thimphu bhutan
manama bahrain tirana albania
manama bahrain tokyo japan
manama bahrain tripoli libya
manila philippines maputo mozambique
manila philippines minsk belarus
manila philippines mogadishu somalia
manila philippines monrovia liberia
manila philippines montevideo uruguay
manila philippines moscow russia
manila philippines muscat oman
manila philippines nairobi kenya
manila philippines nassau bahamas
manila philippines niamey niger
manila philippines nicosia cyprus
manila philippines nouakchott mauritania
manila philippines nuuk greenland
manila philippines oslo norway
manila philippines ottawa canada
manila philippines paramaribo suriname
manila philippines paris france
manila philippines podgorica montenegro
manila philippines quito ecuador
manila philippines rabat morocco
manila philippines riga latvia
manila philippines rome italy
manila philippines roseau dominica
manila philippines santiago chile
manila philippines skopje macedonia
manila philippines sofia bulgaria
manila philippines stockholm sweden
manila philippines suva fiji
manila philippines taipei taiwan
manila philippines tallinn estonia
manila philippines tashkent uzbekistan
manila philippines tbilisi georgia
manila philippines tegucigalpa honduras
manila philippines tehran iran
manila philippines thimphu bhutan
manila philippines tirana albania
manila philippines tokyo japan
manila philippines tripoli libya
manila philippines tunis tunisia
maputo mozambique minsk belarus
maputo mozambique mogadishu somalia
maputo mozambique monrovia liberia
maputo mozambique montevideo uruguay
maputo mozambique moscow russia
maputo mozambique muscat oman
maputo mozambique nairobi kenya
maputo mozambique nassau bahamas
maputo mozambique niamey niger
maputo mozambique nicosia cyprus
maputo mozambique nouakchott mauritania
maputo mozambique nuuk greenland
maputo mozambique oslo norway
maputo mozambique ottawa canada
maputo mozambique paramaribo suriname
maputo mozambique paris france
maputo mozambique podgorica montenegro
maputo mozambique quito ecuador
maputo mozambique rabat morocco
maputo mozambique riga latvia
maputo mozambique rome italy
maputo mozambique roseau dominica
maputo mozambique santiago chile
maputo mozambique skopje macedonia
maputo mozambique sofia bulgaria
maputo mozambique stockholm sweden
maputo mozambique suva fiji
maputo mozambique taipei taiwan
maputo mozambique tallinn estonia
maputo mozambique tashkent uzbekistan
maputo mozambique tbilisi georgia
maputo mozambique tegucigalpa honduras
maputo mozambique tehran iran
maputo mozambique thimphu bhutan
maputo mozambique tirana albania
maputo mozambique tokyo japan
maputo mozambique tripoli libya
maputo mozambique tunis tunisia
maputo mozambique vaduz liechtenstein
minsk belarus mogadishu somalia
minsk belarus monrovia liberia
minsk belarus montevideo uruguay
minsk belarus moscow russia
minsk belarus muscat oman
minsk belarus nairobi kenya
minsk belarus nassau bahamas
minsk belarus niamey niger
minsk belarus nicosia cyprus
minsk belarus nouakchott mauritania
minsk belarus nuuk greenland
minsk belarus oslo norway
minsk belarus ottawa canada
minsk belarus paramaribo suriname
minsk belarus paris france
minsk belarus podgorica montenegro
minsk belarus quito ecuador
minsk belarus rabat morocco
minsk belarus riga latvia
minsk belarus rome italy
minsk belarus roseau dominica
minsk belarus santiago chile
minsk belarus skopje macedonia
minsk belarus sofia bulgaria
minsk belarus stockholm sweden
minsk belarus suva fiji
minsk belarus taipei taiwan
minsk belarus tallinn estonia
minsk belarus tashkent uzbekistan
minsk belarus tbilisi georgia
minsk belarus tegucigalpa honduras
minsk belarus tehran iran
minsk belarus thimphu bhutan
minsk belarus tirana albania
minsk belarus tokyo japan
minsk belarus tripoli libya
minsk belarus tunis tunisia
minsk belarus vaduz liechtenstein
minsk belarus valletta malta
mogadishu somalia monrovia liberia
mogadishu somalia montevideo uruguay
mogadishu somalia moscow russia
mogadishu somalia muscat oman
mogadishu somalia nairobi kenya
mogadishu somalia nassau bahamas
mogadishu somalia niamey niger
mogadishu somalia nicosia cyprus
mogadishu somalia nouakchott mauritania
mogadishu somalia nuuk greenland
mogadishu somalia oslo norway
mogadishu somalia ottawa canada
mogadishu somalia paramaribo suriname
mogadishu somalia paris france
mogadishu somalia podgorica montenegro
mogadishu somalia quito ecuador
mogadishu somalia rabat morocco
mogadishu somalia riga latvia
mogadishu somalia rome italy
mogadishu somalia roseau dominica
mogadishu somalia santiago chile
mogadishu somalia skopje macedonia
mogadishu somalia sofia bulgaria
mogadishu somalia stockholm sweden
mogadishu somalia suva fiji
mogadishu somalia taipei taiwan
mogadishu somalia tallinn estonia
mogadishu somalia tashkent uzbekistan
mogadishu somalia tbilisi georgia
mogadishu somalia tegucigalpa honduras
mogadishu somalia tehran iran
mogadishu somalia thimphu bhutan
mogadishu somalia tirana albania
mogadishu somalia tokyo japan
mogadishu somalia tripoli libya
mogadishu somalia tunis tunisia
mogadishu somalia vaduz liechtenstein
mogadishu somalia valletta malta
mogadishu somalia vienna austria
monrovia liberia montevideo uruguay
monrovia liberia moscow russia
monrovia liberia muscat oman
monrovia liberia nairobi kenya
monrovia liberia nassau bahamas
monrovia liberia niamey niger
monrovia liberia nicosia cyprus
monrovia liberia nouakchott mauritania
monrovia liberia nuuk greenland
monrovia liberia oslo norway
monrovia liberia ottawa canada
monrovia liberia paramaribo suriname
monrovia liberia paris france
monrovia liberia podgorica montenegro
monrovia liberia quito ecuador
monrovia liberia rabat morocco
monrovia liberia riga latvia
monrovia liberia rome italy
monrovia liberia roseau dominica
monrovia liberia santiago chile
monrovia liberia skopje macedonia
monrovia liberia sofia bulgaria
monrovia liberia stockholm sweden
monrovia liberia suva fiji
monrovia liberia taipei taiwan
monrovia liberia tallinn estonia
monrovia liberia tashkent uzbekistan
monrovia liberia tbilisi georgia
monrovia liberia tegucigalpa honduras
monrovia liberia tehran iran
monrovia liberia thimphu bhutan
monrovia liberia tirana albania
monrovia liberia tokyo japan
monrovia liberia tripoli libya
monrovia liberia tunis tunisia
monrovia liberia vaduz liechtenstein
monrovia liberia valletta malta
monrovia liberia vienna austria
monrovia liberia vientiane laos
montevideo uruguay moscow russia
montevideo uruguay muscat oman
montevideo uruguay nairobi kenya
montevideo uruguay nassau bahamas
montevideo uruguay niamey niger
montevideo uruguay nicosia cyprus
montevideo uruguay nouakchott mauritania
montevideo uruguay nuuk greenland
montevideo uruguay oslo norway
montevideo uruguay ottawa canada
montevideo uruguay paramaribo suriname
montevideo uruguay paris france
montevideo uruguay podgorica montenegro
montevideo uruguay quito ecuador
montevideo uruguay rabat morocco
montevideo uruguay riga latvia
montevideo uruguay rome italy
montevideo uruguay roseau dominica
montevideo uruguay santiago chile
montevideo uruguay skopje macedonia
montevideo uruguay sofia bulgaria
montevideo uruguay stockholm sweden
montevideo uruguay suva fiji
montevideo uruguay taipei taiwan
montevideo uruguay tallinn estonia
montevideo uruguay tashkent uzbekistan
montevideo uruguay tbilisi georgia
montevideo uruguay tegucigalpa honduras
montevideo uruguay tehran iran
montevideo uruguay thimphu bhutan
montevideo uruguay tirana albania
montevideo uruguay tokyo japan
montevideo uruguay tripoli libya
montevideo uruguay tunis tunisia
montevideo uruguay vaduz liechtenstein
montevideo uruguay valletta malta
montevideo uruguay vienna austria
montevideo uruguay vientiane laos
montevideo uruguay vilnius lithuania
moscow russia muscat oman
moscow russia nairobi kenya
moscow russia nassau bahamas
moscow russia niamey niger
moscow russia nicosia cyprus
moscow russia nouakchott mauritania
moscow russia nuuk greenland
moscow russia oslo norway
moscow russia ottawa canada
moscow russia paramaribo suriname
moscow russia paris france
moscow russia podgorica montenegro
moscow russia quito ecuador
moscow russia rabat morocco
moscow russia riga latvia
moscow russia rome italy
moscow russia roseau dominica
moscow russia santiago chile
moscow russia skopje macedonia
moscow russia sofia bulgaria
moscow russia stockholm sweden
moscow russia suva fiji
moscow russia taipei taiwan
moscow russia tallinn estonia
moscow russia tashkent uzbekistan
moscow russia tbilisi georgia
moscow russia tegucigalpa honduras
moscow russia tehran iran
moscow russia thimphu bhutan
moscow russia tirana albania
moscow russia tokyo japan
moscow russia tripoli libya
moscow russia tunis tunisia
moscow russia vaduz liechtenstein
moscow russia valletta malta
moscow russia vienna austria
moscow russia vientiane laos
moscow russia vilnius lithuania
moscow russia warsaw poland
muscat oman nairobi kenya
muscat oman nassau bahamas
muscat oman niamey niger
muscat oman nicosia cyprus
muscat oman nouakchott mauritania
muscat oman nuuk greenland
muscat oman oslo norway
muscat oman ottawa canada
muscat oman paramaribo suriname
muscat oman paris france
muscat oman podgorica montenegro
muscat oman quito ecuador
muscat oman rabat morocco
muscat oman riga latvia
muscat oman rome italy
muscat oman roseau dominica
muscat oman santiago chile
muscat oman skopje macedonia
muscat oman sofia bulgaria
muscat oman stockholm sweden
muscat oman suva fiji
muscat oman taipei taiwan
muscat oman tallinn estonia
muscat oman tashkent uzbekistan
muscat oman tbilisi georgia
muscat oman tegucigalpa honduras
muscat oman tehran iran
muscat oman thimphu bhutan
muscat oman tirana albania
muscat oman tokyo japan
muscat oman tripoli libya
muscat oman tunis tunisia
muscat oman vaduz liechtenstein
muscat oman valletta malta
muscat oman vienna austria
muscat oman vientiane laos
muscat oman vilnius lithuania
muscat oman warsaw poland
muscat oman windhoek namibia
nairobi kenya nassau bahamas
nairobi kenya niamey niger
nairobi kenya nicosia cyprus
nairobi kenya nouakchott mauritania
nairobi kenya nuuk greenland
nairobi kenya oslo norway
nairobi kenya ottawa canada
nairobi kenya paramaribo suriname
nairobi kenya paris france
nairobi kenya podgorica montenegro
nairobi kenya quito ecuador
nairobi kenya rabat morocco
nairobi kenya riga latvia
nairobi kenya rome italy
nairobi kenya roseau dominica
nairobi kenya santiago chile
nairobi kenya skopje macedonia
nairobi kenya sofia bulgaria
nairobi kenya stockholm sweden
nairobi kenya suva fiji
nairobi kenya taipei taiwan
nairobi kenya tallinn estonia
nairobi kenya tashkent uzbekistan
nairobi kenya tbilisi georgia
nairobi kenya tegucigalpa honduras
nairobi kenya tehran iran
nairobi kenya thimphu bhutan
nairobi kenya tirana albania
nairobi kenya tokyo japan
nairobi kenya tripoli libya
nairobi kenya tunis tunisia
nairobi kenya vaduz liechtenstein
nairobi kenya valletta malta
nairobi kenya vienna austria
nairobi kenya vientiane laos
nairobi kenya vilnius lithuania
nairobi kenya warsaw poland
nairobi kenya windhoek namibia
nairobi kenya yerevan armenia
nassau bahamas niamey niger
nassau bahamas nicosia cyprus
nassau bahamas nouakchott mauritania
nassau bahamas nuuk greenland
nassau bahamas oslo norway
nassau bahamas ottawa canada
nassau bahamas paramaribo suriname
nassau bahamas paris france
nassau bahamas podgorica montenegro
nassau bahamas quito ecuador
nassau bahamas rabat morocco
nassau bahamas riga latvia
nassau bahamas rome italy
nassau bahamas roseau dominica
nassau bahamas santiago chile
nassau bahamas skopje macedonia
nassau bahamas sofia bulgaria
nassau bahamas stockholm sweden
nassau bahamas suva fiji
nassau bahamas taipei taiwan
nassau bahamas tallinn estonia
nassau bahamas tashkent uzbekistan
nassau bahamas tbilisi georgia
nassau bahamas tegucigalpa honduras
nassau bahamas tehran iran
nassau bahamas thimphu bhutan
nassau bahamas tirana albania
nassau bahamas tokyo japan
nassau bahamas tripoli libya
nassau bahamas tunis tunisia
nassau bahamas vaduz liechtenstein
nassau bahamas valletta malta
nassau bahamas vienna austria
nassau bahamas vientiane laos
nassau bahamas vilnius lithuania
nassau bahamas warsaw poland
nassau bahamas windhoek namibia
nassau bahamas yerevan armenia
nassau bahamas zagreb croatia
niamey niger nicosia cyprus
niamey niger nouakchott mauritania
niamey niger nuuk greenland
niamey niger oslo norway
niamey niger ottawa canada
niamey niger paramaribo suriname
niamey niger paris france
niamey niger podgorica montenegro
niamey niger quito ecuador
niamey niger rabat morocco
niamey niger riga latvia
niamey niger rome italy
niamey niger roseau dominica
niamey niger santiago chile
niamey niger skopje macedonia
niamey niger sofia bulgaria
niamey niger stockholm sweden
niamey niger suva fiji
niamey niger taipei taiwan
niamey niger tallinn estonia
niamey niger tashkent uzbekistan
niamey niger tbilisi georgia
niamey niger tegucigalpa honduras
niamey niger tehran iran
niamey niger thimphu bhutan
niamey niger tirana albania
niamey niger tokyo japan
niamey niger tripoli libya
niamey niger tunis tunisia
niamey niger vaduz liechtenstein
niamey niger valletta malta
niamey niger vienna austria
niamey niger vientiane laos
niamey niger vilnius lithuania
niamey niger warsaw poland
niamey niger windhoek namibia
niamey niger yerevan armenia
niamey niger zagreb croatia
niamey niger abuja nigeria
nicosia cyprus nouakchott mauritania
nicosia cyprus nuuk greenland
nicosia cyprus oslo norway
nicosia cyprus ottawa canada
nicosia cyprus paramaribo suriname
nicosia cyprus paris france
nicosia cyprus podgorica montenegro
nicosia cyprus quito ecuador
nicosia cyprus rabat morocco
nicosia cyprus riga latvia
nicosia cyprus rome italy
nicosia cyprus roseau dominica
nicosia cyprus santiago chile
nicosia cyprus skopje macedonia
nicosia cyprus sofia bulgaria
nicosia cyprus stockholm sweden
nicosia cyprus suva fiji
nicosia cyprus taipei taiwan
nicosia cyprus tallinn estonia
nicosia cyprus tashkent uzbekistan
nicosia cyprus tbilisi georgia
nicosia cyprus tegucigalpa honduras
nicosia cyprus tehran iran
nicosia cyprus thimphu bhutan
nicosia cyprus tirana albania
nicosia cyprus tokyo japan
nicosia cyprus tripoli libya
nicosia cyprus tunis tunisia
nicosia cyprus vaduz liechtenstein
nicosia cyprus valletta malta
nicosia cyprus vienna austria
nicosia cyprus vientiane laos
nicosia cyprus vilnius lithuania
nicosia cyprus warsaw poland
nicosia cyprus windhoek namibia
nicosia cyprus yerevan armenia
nicosia cyprus zagreb croatia
nicosia cyprus abuja nigeria
nicosia cyprus accra ghana
nouakchott mauritania nuuk greenland
nouakchott mauritania oslo norway
nouakchott mauritania ottawa canada
nouakchott mauritania paramaribo suriname
nouakchott mauritania paris france
nouakchott mauritania podgorica montenegro
nouakchott mauritania quito ecuador
nouakchott mauritania rabat morocco
nouakchott mauritania riga latvia
nouakchott mauritania rome italy
nouakchott mauritania roseau dominica
nouakchott mauritania santiago chile
nouakchott mauritania skopje macedonia
nouakchott mauritania sofia bulgaria
nouakchott mauritania stockholm sweden
nouakchott mauritania suva fiji
nouakchott mauritania taipei taiwan
nouakchott mauritania tallinn estonia
nouakchott mauritania tashkent uzbekistan
nouakchott mauritania tbilisi georgia
nouakchott mauritania tegucigalpa honduras
nouakchott mauritania tehran iran
nouakchott mauritania thimphu bhutan
nouakchott mauritania tirana albania
nouakchott mauritania tokyo japan
nouakchott mauritania tripoli libya
nouakchott mauritania tunis tunisia
nouakchott mauritania vaduz liechtenstein
nouakchott mauritania valletta malta
nouakchott mauritania vienna austria
nouakchott mauritania vientiane laos
nouakchott mauritania vilnius lithuania
nouakchott mauritania warsaw poland
nouakchott mauritania windhoek namibia
nouakchott mauritania yerevan armenia
nouakchott mauritania zagreb croatia
nouakchott mauritania abuja nigeria
nouakchott mauritania accra ghana
nouakchott mauritania algiers algeria
nuuk greenland oslo norway
nuuk greenland ottawa canada
nuuk greenland paramaribo suriname
nuuk greenland paris france
nuuk greenland podgorica montenegro
nuuk greenland quito ecuador
nuuk greenland rabat morocco
nuuk greenland riga latvia
nuuk greenland rome italy
nuuk greenland roseau dominica
nuuk greenland santiago chile
nuuk greenland skopje macedonia
nuuk greenland sofia bulgaria
nuuk greenland stockholm sweden
nuuk greenland suva fiji
nuuk greenland taipei taiwan
nuuk greenland tallinn estonia
nuuk greenland tashkent uzbekistan
nuuk greenland tbilisi georgia
nuuk greenland tegucigalpa honduras
nuuk greenland tehran iran
nuuk greenland thimphu bhutan
nuuk greenland tirana albania
nuuk greenland tokyo japan
nuuk greenland tripoli libya
nuuk greenland tunis tunisia
nuuk greenland vaduz liechtenstein
nuuk greenland valletta malta
nuuk greenland vienna austria
nuuk greenland vientiane laos
nuuk greenland vilnius lithuania
nuuk greenland warsaw poland
nuuk greenland windhoek namibia
nuuk greenland yerevan armenia
nuuk greenland zagreb croatia
nuuk greenland abuja nigeria
nuuk greenland accra ghana
nuuk greenland algiers algeria
nuuk greenland amman jordan
oslo norway ottawa canada
oslo norway paramaribo suriname
oslo norway paris france
oslo norway podgorica montenegro
oslo norway quito ecuador
oslo norway rabat morocco
oslo norway riga latvia
oslo norway rome italy
oslo norway roseau dominica
oslo norway santiago chile
oslo norway skopje macedonia
oslo norway sofia bulgaria
oslo norway stockholm sweden
oslo norway suva fiji
oslo norway taipei taiwan
oslo norway tallinn estonia
oslo norway tashkent uzbekistan
oslo norway tbilisi georgia
oslo norway tegucigalpa honduras
oslo norway tehran iran
oslo norway thimphu bhutan
oslo norway tirana albania
oslo norway tokyo japan
oslo norway tripoli libya
oslo norway tunis tunisia
oslo norway vaduz liechtenstein
oslo norway valletta malta
oslo norway vienna austria
oslo norway vientiane laos
oslo norway vilnius lithuania
oslo norway warsaw poland
oslo norway windhoek namibia
oslo norway yerevan armenia
oslo norway zagreb croatia
oslo norway abuja nigeria
oslo norway accra ghana
oslo norway algiers algeria
oslo norway amman jordan
oslo norway ankara turkey
ottawa canada paramaribo suriname
ottawa canada paris france
ottawa canada podgorica montenegro
ottawa canada quito ecuador
ottawa canada rabat morocco
ottawa canada riga latvia
ottawa canada rome italy
ottawa canada roseau dominica
ottawa canada santiago chile
ottawa canada skopje macedonia
ottawa canada sofia bulgaria
ottawa canada stockholm sweden
ottawa canada suva fiji
ottawa canada taipei taiwan
ottawa canada tallinn estonia
ottawa canada tashkent uzbekistan
ottawa canada tbilisi georgia
ottawa canada tegucigalpa honduras
ottawa canada tehran iran
ottawa canada thimphu bhutan
ottawa canada tirana albania
ottawa canada tokyo japan
ottawa canada tripoli libya
ottawa canada tunis tunisia
ottawa canada vaduz liechtenstein
ottawa canada valletta malta
ottawa canada vienna austria
ottawa canada vientiane laos
ottawa canada vilnius lithuania
ottawa canada warsaw poland
ottawa canada windhoek namibia
ottawa canada yerevan armenia
ottawa canada zagreb croatia
ottawa canada abuja nigeria
ottawa canada accra ghana
ottawa canada algiers algeria
ottawa canada amman jordan
ottawa canada ankara turkey
ottawa canada antananarivo madagascar
paramaribo suriname paris france
paramaribo suriname podgorica montenegro
paramaribo suriname quito ecuador
paramaribo suriname rabat morocco
paramaribo suriname riga latvia
paramaribo suriname rome italy
paramaribo suriname roseau dominica
paramaribo suriname santiago chile
paramaribo suriname skopje macedonia
paramaribo suriname sofia bulgaria
paramaribo suriname stockholm sweden
paramaribo suriname suva fiji
paramaribo suriname taipei taiwan
paramaribo suriname tallinn estonia
paramaribo suriname tashkent uzbekistan
paramaribo suriname tbilisi georgia
paramaribo suriname tegucigalpa honduras
paramaribo suriname tehran iran
paramaribo suriname thimphu bhutan
paramaribo suriname tirana albania
paramaribo suriname tokyo japan
paramaribo suriname tripoli libya
paramaribo suriname tunis tunisia
paramaribo suriname vaduz liechtenstein
paramaribo suriname valletta malta
paramaribo suriname vienna austria
paramaribo suriname vientiane laos
paramaribo suriname vilnius lithuania
paramaribo suriname warsaw poland
paramaribo suriname windhoek namibia
paramaribo suriname yerevan armenia
paramaribo suriname zagreb croatia
paramaribo suriname abuja nigeria
paramaribo suriname accra ghana
paramaribo suriname algiers algeria
paramaribo suriname amman jordan
paramaribo suriname ankara turkey
paramaribo suriname antananarivo madagascar
paramaribo suriname apia samoa
paris france podgorica montenegro
paris france quito ecuador
paris france rabat morocco
paris france riga latvia
paris france rome italy
paris france roseau dominica
paris france santiago chile
paris france skopje macedonia
paris france sofia bulgaria
paris france stockholm sweden
paris france suva fiji
paris france taipei taiwan
paris france tallinn estonia
paris france tashkent uzbekistan
paris france tbilisi georgia
paris france tegucigalpa honduras
paris france tehran iran
paris france thimphu bhutan
paris france tirana albania
paris france tokyo japan
paris france tripoli libya
paris france tunis tunisia
paris france vaduz liechtenstein
paris france valletta malta
paris france vienna austria
paris france vientiane laos
paris france vilnius lithuania
paris france warsaw poland
paris france windhoek namibia
paris france yerevan armenia
paris france zagreb croatia
paris france abuja nigeria
paris france accra ghana
paris france algiers algeria
paris france amman jordan
paris france ankara turkey
paris france antananarivo madagascar
paris france apia samoa
paris france ashgabat turkmenistan
podgorica montenegro quito ecuador
podgorica montenegro rabat morocco
podgorica montenegro riga latvia
podgorica montenegro rome italy
podgorica montenegro roseau dominica
podgorica montenegro santiago chile
podgorica montenegro skopje macedonia
podgorica montenegro sofia bulgaria
podgorica montenegro stockholm sweden
podgorica montenegro suva fiji
podgorica montenegro taipei taiwan
podgorica montenegro tallinn estonia
podgorica montenegro tashkent uzbekistan
podgorica montenegro tbilisi georgia
podgorica montenegro tegucigalpa honduras
podgorica montenegro tehran iran
podgorica montenegro thimphu bhutan
podgorica montenegro tirana albania
podgorica montenegro tokyo japan
podgorica montenegro tripoli libya
podgorica montenegro tunis tunisia
podgorica montenegro vaduz liechtenstein
podgorica montenegro valletta malta
podgorica montenegro vienna austria
podgorica montenegro vientiane laos
podgorica montenegro vilnius lithuania
podgorica montenegro warsaw poland
podgorica montenegro windhoek namibia
podgorica montenegro yerevan armenia
podgorica montenegro zagreb croatia
podgorica montenegro abuja nigeria
podgorica montenegro accra ghana
podgorica montenegro algiers algeria
podgorica montenegro amman jordan
podgorica montenegro ankara turkey
podgorica montenegro antananarivo madagascar
podgorica montenegro apia samoa
podgorica montenegro ashgabat turkmenistan
podgorica montenegro asmara eritrea
quito ecuador rabat morocco
quito ecuador riga latvia
quito ecuador rome italy
quito ecuador roseau dominica
quito ecuador santiago chile
quito ecuador skopje macedonia
quito ecuador sofia bulgaria
quito ecuador stockholm sweden
quito ecuador suva fiji
quito ecuador taipei taiwan
quito ecuador tallinn estonia
quito ecuador tashkent uzbekistan
quito ecuador tbilisi georgia
quito ecuador tegucigalpa honduras
quito ecuador tehran iran
quito ecuador thimphu bhutan
quito ecuador tirana albania
quito ecuador tokyo japan
quito ecuador tripoli libya
quito ecuador tunis tunisia
quito ecuador vaduz liechtenstein
quito ecuador valletta malta
quito ecuador vienna austria
quito ecuador vientiane laos
quito ecuador vilnius lithuania
quito ecuador warsaw poland
quito ecuador windhoek namibia
quito ecuador yerevan armenia
quito ecuador zagreb croatia
quito ecuador abuja nigeria
quito ecuador accra ghana
quito ecuador algiers algeria
quito ecuador amman jordan
quito ecuador ankara turkey
quito ecuador antananarivo madagascar
quito ecuador apia samoa
quito ecuador ashgabat turkmenistan
quito ecuador asmara eritrea
quito ecuador astana kazakhstan
rabat morocco riga latvia
rabat morocco rome italy
rabat morocco roseau dominica
rabat morocco santiago chile
rabat morocco skopje macedonia
rabat morocco sofia bulgaria
rabat morocco stockholm sweden
rabat morocco suva fiji
rabat morocco taipei taiwan
rabat morocco tallinn estonia
rabat morocco tashkent uzbekistan
rabat morocco tbilisi georgia
rabat morocco tegucigalpa honduras
rabat morocco tehran iran
rabat morocco thimphu bhutan
rabat morocco tirana albania
rabat morocco tokyo japan
rabat morocco tripoli libya
rabat morocco tunis tunisia
rabat morocco vaduz liechtenstein
rabat morocco valletta malta
rabat morocco vienna austria
rabat morocco vientiane laos
rabat morocco vilnius lithuania
rabat morocco warsaw poland
rabat morocco windhoek namibia
rabat morocco yerevan armenia
rabat morocco zagreb croatia
rabat morocco abuja nigeria
rabat morocco accra ghana
rabat morocco algiers algeria
rabat morocco amman jordan
rabat morocco ankara turkey
rabat morocco antananarivo madagascar
rabat morocco apia samoa
rabat morocco ashgabat turkmenistan
rabat morocco asmara eritrea
rabat morocco astana kazakhstan
rabat morocco athens greece
riga latvia rome italy
riga latvia roseau dominica
riga latvia santiago chile
riga latvia skopje macedonia
riga latvia sofia bulgaria
riga latvia stockholm sweden
riga latvia suva fiji
riga latvia taipei taiwan
riga latvia tallinn estonia
riga latvia tashkent uzbekistan
riga latvia tbilisi georgia
riga latvia tegucigalpa honduras
riga latvia tehran iran
riga latvia thimphu bhutan
riga latvia tirana albania
riga latvia tokyo japan
riga latvia tripoli libya
riga latvia tunis tunisia
riga latvia vaduz liechtenstein
riga latvia valletta malta
riga latvia vienna austria
riga latvia vientiane laos
riga latvia vilnius lithuania
riga latvia warsaw poland
riga latvia windhoek namibia
riga latvia yerevan armenia
riga latvia zagreb croatia
riga latvia abuja nigeria
riga latvia accra ghana
riga latvia algiers algeria
riga latvia amman jordan
riga latvia ankara turkey
riga latvia antananarivo madagascar
riga latvia apia samoa
riga latvia ashgabat turkmenistan
riga latvia asmara eritrea
riga latvia astana kazakhstan
riga latvia athens greece
riga latvia baghdad iraq
rome italy roseau dominica
rome italy santiago chile
rome italy skopje macedonia
rome italy sofia bulgaria
rome italy stockholm sweden
rome italy suva fiji
rome italy taipei taiwan
rome italy tallinn estonia
rome italy tashkent uzbekistan
rome italy tbilisi georgia
rome italy tegucigalpa honduras
rome italy tehran iran
rome italy thimphu bhutan
rome italy tirana albania
rome italy tokyo japan
rome italy tripoli libya
rome italy tunis tunisia
rome italy vaduz liechtenstein
rome italy valletta malta
rome italy vienna austria
rome italy vientiane laos
rome italy vilnius lithuania
rome italy warsaw poland
rome italy windhoek namibia
rome italy yerevan armenia
rome italy zagreb croatia
rome italy abuja nigeria
rome italy accra ghana
rome italy algiers algeria
rome italy amman jordan
rome italy ankara turkey
rome italy antananarivo madagascar
rome italy apia samoa
rome italy ashgabat turkmenistan
rome italy asmara eritrea
rome italy astana kazakhstan
rome italy athens greece
rome italy baghdad iraq
rome italy baku azerbaijan
roseau dominica santiago chile
roseau dominica skopje macedonia
roseau dominica sofia bulgaria
roseau dominica stockholm sweden
roseau dominica suva fiji
roseau dominica taipei taiwan
roseau dominica tallinn estonia
roseau dominica tashkent uzbekistan
roseau dominica tbilisi georgia
roseau dominica tegucigalpa honduras
roseau dominica tehran iran
roseau dominica thimphu bhutan
roseau dominica tirana albania
roseau dominica tokyo japan
roseau dominica tripoli libya
roseau dominica tunis tunisia
roseau dominica vaduz liechtenstein
roseau dominica valletta malta
roseau dominica vienna austria
roseau dominica vientiane laos
roseau dominica vilnius lithuania
roseau dominica warsaw poland
roseau dominica windhoek namibia
roseau dominica yerevan armenia
roseau dominica zagreb croatia
roseau dominica abuja nigeria
roseau dominica accra ghana
roseau dominica algiers algeria
roseau dominica amman jordan
roseau dominica ankara turkey
roseau dominica antananarivo madagascar
roseau dominica apia samoa
roseau dominica ashgabat turkmenistan
roseau dominica asmara eritrea
roseau dominica astana kazakhstan
roseau dominica athens greece
roseau dominica baghdad iraq
roseau dominica baku azerbaijan
roseau dominica bamako mali
santiago chile skopje macedonia
santiago chile sofia bulgaria
santiago chile stockholm sweden
santiago chile suva fiji
santiago chile taipei taiwan
santiago chile tallinn estonia
santiago chile tashkent uzbekistan
santiago chile tbilisi georgia
santiago chile tegucigalpa honduras
santiago chile tehran iran
santiago chile thimphu bhutan
santiago chile tirana albania
santiago chile tokyo japan
santiago chile tripoli libya
santiago chile tunis tunisia
santiago chile vaduz liechtenstein
santiago chile valletta malta
santiago chile vienna austria
santiago chile vientiane laos
santiago chile vilnius lithuania
santiago chile warsaw poland
santiago chile windhoek namibia
santiago chile yerevan armenia
santiago chile zagreb croatia
santiago chile abuja nigeria
santiago chile accra ghana
santiago chile algiers algeria
santiago chile amman jordan
santiago chile ankara turkey
santiago chile antananarivo madagascar
santiago chile apia samoa
santiago chile ashgabat turkmenistan
santiago chile asmara eritrea
santiago chile astana kazakhstan
santiago chile athens greece
santiago chile baghdad iraq
santiago chile baku azerbaijan
santiago chile bamako mali
santiago chile bangkok thailand
skopje macedonia sofia bulgaria
skopje macedonia stockholm sweden
skopje macedonia suva fiji
skopje macedonia taipei taiwan
skopje macedonia tallinn estonia
skopje macedonia tashkent uzbekistan
skopje macedonia tbilisi georgia
skopje macedonia tegucigalpa honduras
skopje macedonia tehran iran
skopje macedonia thimphu bhutan
skopje macedonia tirana albania
skopje macedonia tokyo japan
skopje macedonia tripoli libya
skopje macedonia tunis tunisia
skopje macedonia vaduz liechtenstein
skopje macedonia valletta malta
skopje macedonia vienna austria
skopje macedonia vientiane laos
skopje macedonia vilnius lithuania
skopje macedonia warsaw poland
skopje macedonia windhoek namibia
skopje macedonia yerevan armenia
skopje macedonia zagreb croatia
skopje macedonia abuja nigeria
skopje macedonia accra ghana
skopje macedonia algiers algeria
skopje macedonia amman jordan
skopje macedonia ankara turkey
skopje macedonia antananarivo madagascar
skopje macedonia apia samoa
skopje macedonia ashgabat turkmenistan
skopje macedonia asmara eritrea
skopje macedonia astana kazakhstan
skopje macedonia athens greece
skopje macedonia baghdad iraq
skopje macedonia baku azerbaijan
skopje macedonia bamako mali
skopje macedonia bangkok thailand
skopje macedonia banjul gambia
sofia bulgaria stockholm sweden
sofia bulgaria suva fiji
sofia bulgaria taipei taiwan
sofia bulgaria tallinn estonia
sofia bulgaria tashkent uzbekistan
sofia bulgaria tbilisi georgia
sofia bulgaria tegucigalpa honduras
sofia bulgaria tehran iran
sofia bulgaria thimphu bhutan
sofia bulgaria tirana albania
sofia bulgaria tokyo japan
sofia bulgaria tripoli libya
sofia bulgaria tunis tunisia
sofia bulgaria vaduz liechtenstein
sofia bulgaria valletta malta
sofia bulgaria vienna austria
sofia bulgaria vientiane laos
sofia bulgaria vilnius lithuania
sofia bulgaria warsaw poland
sofia bulgaria windhoek namibia
sofia bulgaria yerevan armenia
sofia bulgaria zagreb croatia
sofia bulgaria abuja nigeria
sofia bulgaria accra ghana
sofia bulgaria algiers algeria
sofia bulgaria amman jordan
sofia bulgaria ankara turkey
sofia bulgaria antananarivo madagascar
sofia bulgaria apia samoa
sofia bulgaria ashgabat turkmenistan
sofia bulgaria asmara eritrea
sofia bulgaria astana kazakhstan
sofia bulgaria athens greece
sofia bulgaria baghdad iraq
sofia bulgaria baku azerbaijan
sofia bulgaria bamako mali
sofia bulgaria bangkok thailand
sofia bulgaria banjul gambia
sofia bulgaria beijing china
stockholm sweden suva fiji
stockholm sweden taipei taiwan
stockholm sweden tallinn estonia
stockholm sweden tashkent uzbekistan
stockholm sweden tbilisi georgia
stockholm sweden tegucigalpa honduras
stockholm sweden tehran iran
stockholm sweden thimphu bhutan
stockholm sweden tirana albania
stockholm sweden tokyo japan
stockholm sweden tripoli libya
stockholm sweden tunis tunisia
stockholm sweden vaduz liechtenstein
stockholm sweden valletta malta
stockholm sweden vienna austria
stockholm sweden vientiane laos
stockholm sweden vilnius lithuania
stockholm sweden warsaw poland
stockholm sweden windhoek namibia
stockholm sweden yerevan armenia
stockholm sweden zagreb croatia
stockholm sweden abuja nigeria
stockholm sweden accra ghana
stockholm sweden algiers algeria
stockholm sweden amman jordan
stockholm sweden ankara turkey
stockholm sweden antananarivo madagascar
stockholm sweden apia samoa
stockholm sweden ashgabat turkmenistan
stockholm sweden asmara eritrea
stockholm sweden astana kazakhstan
stockholm sweden athens greece
stockholm sweden baghdad iraq
stockholm sweden baku azerbaijan
stockholm sweden bamako mali
stockholm sweden bangkok thailand
stockholm sweden banjul gambia
stockholm sweden beijing china
stockholm sweden beirut lebanon
suva fiji taipei taiwan
suva fiji tallinn estonia
suva fiji tashkent uzbekistan
suva fiji tbilisi georgia
suva fiji tegucigalpa honduras
suva fiji tehran iran
suva fiji thimphu bhutan
suva fiji tirana albania
suva fiji tokyo japan
suva fiji tripoli libya
suva fiji tunis tunisia
suva fiji vaduz liechtenstein
suva fiji valletta malta
suva fiji vienna austria
suva fiji vientiane laos
suva fiji vilnius lithuania
suva fiji warsaw poland
suva fiji windhoek namibia
suva fiji yerevan armenia
suva fiji zagreb croatia
suva fiji abuja nigeria
suva fiji accra ghana
suva fiji algiers algeria
suva fiji amman jordan
suva fiji ankara turkey
suva fiji antananarivo madagascar
suva fiji apia samoa
suva fiji ashgabat turkmenistan
suva fiji asmara eritrea
suva fiji astana kazakhstan
suva fiji athens greece
suva fiji baghdad iraq
suva fiji baku azerbaijan
suva fiji bamako mali
suva fiji bangkok thailand
suva fiji banjul gambia
suva fiji beijing china
suva fiji beirut lebanon
suva fiji belgrade serbia
taipei taiwan tallinn estonia
taipei taiwan tashkent uzbekistan
taipei taiwan tbilisi georgia
taipei taiwan tegucigalpa honduras
taipei taiwan tehran iran
taipei taiwan thimphu bhutan
taipei taiwan tirana albania
taipei taiwan tokyo japan
taipei taiwan tripoli libya
taipei taiwan tunis tunisia
taipei taiwan vaduz liechtenstein
taipei taiwan valletta malta
taipei taiwan vienna austria
taipei taiwan vientiane laos
taipei taiwan vilnius lithuania
taipei taiwan warsaw poland
taipei taiwan windhoek namibia
taipei taiwan yerevan armenia
taipei taiwan zagreb croatia
taipei taiwan abuja nigeria
taipei taiwan accra ghana
taipei taiwan algiers algeria
taipei taiwan amman jordan
taipei taiwan ankara turkey
taipei taiwan antananarivo madagascar
taipei taiwan apia samoa
taipei taiwan ashgabat turkmenistan
taipei taiwan asmara eritrea
taipei taiwan astana kazakhstan
taipei taiwan athens greece
taipei taiwan baghdad iraq
taipei taiwan baku azerbaijan
taipei taiwan bamako mali
taipei taiwan bangkok thailand
taipei taiwan banjul gambia
taipei taiwan beijing china
taipei taiwan beirut lebanon
taipei taiwan belgrade serbia
taipei taiwan belmopan belize
tallinn estonia tashkent uzbekistan
tallinn estonia tbilisi georgia
tallinn estonia tegucigalpa honduras
tallinn estonia tehran iran
tallinn estonia thimphu bhutan
tallinn estonia tirana albania
tallinn estonia tokyo japan
tallinn estonia tripoli libya
tallinn estonia tunis tunisia
tallinn estonia vaduz liechtenstein
tallinn estonia valletta malta
tallinn estonia vienna austria
tallinn estonia vientiane laos
tallinn estonia vilnius lithuania
tallinn estonia warsaw poland
tallinn estonia windhoek namibia
tallinn estonia yerevan armenia
tallinn estonia zagreb croatia
tallinn estonia abuja nigeria
tallinn estonia accra ghana
tallinn estonia algiers algeria
tallinn estonia amman jordan
tallinn estonia ankara turkey
tallinn estonia antananarivo madagascar
tallinn estonia apia samoa
tallinn estonia ashgabat turkmenistan
tallinn estonia asmara eritrea
tallinn estonia astana kazakhstan
tallinn estonia athens greece
tallinn estonia baghdad iraq
tallinn estonia baku azerbaijan
tallinn estonia bamako mali
tallinn estonia bangkok thailand
tallinn estonia banjul gambia
tallinn estonia beijing china
tallinn estonia beirut lebanon
tallinn estonia belgrade serbia
tallinn estonia belmopan belize
tallinn estonia berlin germany
tashkent uzbekistan tbilisi georgia
tashkent uzbekistan tegucigalpa honduras
tashkent uzbekistan tehran iran
tashkent uzbekistan thimphu bhutan
tashkent uzbekistan tirana albania
tashkent uzbekistan tokyo japan
tashkent uzbekistan tripoli libya
tashkent uzbekistan tunis tunisia
tashkent uzbekistan vaduz liechtenstein
tashkent uzbekistan valletta malta
tashkent uzbekistan vienna austria
tashkent uzbekistan vientiane laos
tashkent uzbekistan vilnius lithuania
tashkent uzbekistan warsaw poland
tashkent uzbekistan windhoek namibia
tashkent uzbekistan yerevan armenia
tashkent uzbekistan zagreb croatia
tashkent uzbekistan abuja nigeria
tashkent uzbekistan accra ghana
tashkent uzbekistan algiers algeria
tashkent uzbekistan amman jordan
tashkent uzbekistan ankara turkey
tashkent uzbekistan antananarivo madagascar
tashkent uzbekistan apia samoa
tashkent uzbekistan ashgabat turkmenistan
tashkent uzbekistan asmara eritrea
tashkent uzbekistan astana kazakhstan
tashkent uzbekistan athens greece
tashkent uzbekistan baghdad iraq
tashkent uzbekistan baku azerbaijan
tashkent uzbekistan bamako mali
tashkent uzbekistan bangkok thailand
tashkent uzbekistan banjul gambia
tashkent uzbekistan beijing china
tashkent uzbekistan beirut lebanon
tashkent uzbekistan belgrade serbia
tashkent uzbekistan belmopan belize
tashkent uzbekistan berlin germany
tashkent uzbekistan bern switzerland
tbilisi georgia tegucigalpa honduras
tbilisi georgia tehran iran
tbilisi georgia thimphu bhutan
tbilisi georgia tirana albania
tbilisi georgia tokyo japan
tbilisi georgia tripoli libya
tbilisi georgia tunis tunisia
tbilisi georgia vaduz liechtenstein
tbilisi georgia valletta malta
tbilisi georgia vienna austria
tbilisi georgia vientiane laos
tbilisi georgia vilnius lithuania
tbilisi georgia warsaw poland
tbilisi georgia windhoek namibia
tbilisi georgia yerevan armenia
tbilisi georgia zagreb croatia
tbilisi georgia abuja nigeria
tbilisi georgia accra ghana
tbilisi georgia algiers algeria
tbilisi georgia amman jordan
tbilisi georgia ankara turkey
tbilisi georgia antananarivo madagascar
tbilisi georgia apia samoa
tbilisi georgia ashgabat turkmenistan
tbilisi georgia asmara eritrea
tbilisi georgia astana kazakhstan
tbilisi georgia athens greece
tbilisi georgia baghdad iraq
tbilisi georgia baku azerbaijan
tbilisi georgia bamako mali
tbilisi georgia bangkok thailand
tbilisi georgia banjul gambia
tbilisi georgia beijing china
tbilisi georgia beirut lebanon
tbilisi georgia belgrade serbia
tbilisi georgia belmopan belize
tbilisi georgia berlin germany
tbilisi georgia bern switzerland
tbilisi georgia bishkek kyrgyzstan
tegucigalpa honduras tehran iran
tegucigalpa honduras thimphu bhutan
tegucigalpa honduras tirana albania
tegucigalpa honduras tokyo japan
tegucigalpa honduras tripoli libya
tegucigalpa honduras tunis tunisia
tegucigalpa honduras vaduz liechtenstein
tegucigalpa honduras valletta malta
tegucigalpa honduras vienna austria
tegucigalpa honduras vientiane laos
tegucigalpa honduras vilnius lithuania
tegucigalpa honduras warsaw poland
tegucigalpa honduras windhoek namibia
tegucigalpa honduras yerevan armenia
tegucigalpa honduras zagreb croatia
tegucigalpa honduras abuja nigeria
tegucigalpa honduras accra ghana
tegucigalpa honduras algiers algeria
tegucigalpa honduras amman jordan
tegucigalpa honduras ankara turkey
tegucigalpa honduras antananarivo madagascar
tegucigalpa honduras apia samoa
tegucigalpa honduras ashgabat turkmenistan
tegucigalpa honduras asmara eritrea
tegucigalpa honduras astana kazakhstan
tegucigalpa honduras athens greece
tegucigalpa honduras baghdad iraq
tegucigalpa honduras baku azerbaijan
tegucigalpa honduras bamako mali
tegucigalpa honduras bangkok thailand
tegucigalpa honduras banjul gambia
tegucigalpa honduras beijing china
tegucigalpa honduras beirut lebanon
tegucigalpa honduras belgrade serbia
tegucigalpa honduras belmopan belize
tegucigalpa honduras berlin germany
tegucigalpa honduras bern switzerland
tegucigalpa honduras bishkek kyrgyzstan
tegucigalpa honduras bratislava slovakia
tehran iran thimphu bhutan
tehran iran tirana albania
tehran iran tokyo japan
tehran iran tripoli libya
tehran iran tunis tunisia
tehran iran vaduz liechtenstein
tehran iran valletta malta
tehran iran vienna austria
tehran iran vientiane laos
tehran iran vilnius lithuania
tehran iran warsaw poland
tehran iran windhoek namibia
tehran iran yerevan armenia
tehran iran zagreb croatia
tehran iran abuja nigeria
tehran iran accra ghana
tehran iran algiers algeria
tehran iran amman jordan
tehran iran ankara turkey
tehran iran antananarivo madagascar
tehran iran apia samoa
tehran iran ashgabat turkmenistan
tehran iran asmara eritrea
tehran iran astana kazakhstan
tehran iran athens greece
tehran iran baghdad iraq
tehran iran baku azerbaijan
tehran iran bamako mali
tehran iran bangkok thailand
tehran iran banjul gambia
tehran iran beijing china
tehran iran beirut lebanon
tehran iran belgrade serbia
tehran iran belmopan belize
tehran iran berlin germany
tehran iran bern switzerland
tehran iran bishkek kyrgyzstan
tehran iran bratislava slovakia
tehran iran brussels belgium
thimphu bhutan tirana albania
thimphu bhutan tokyo japan
thimphu bhutan tripoli libya
thimphu bhutan tunis tunisia
thimphu bhutan vaduz liechtenstein
thimphu bhutan valletta malta
thimphu bhutan vienna austria
thimphu bhutan vientiane laos
thimphu bhutan vilnius lithuania
thimphu bhutan warsaw poland
thimphu bhutan windhoek namibia
thimphu bhutan yerevan armenia
thimphu bhutan zagreb croatia
thimphu bhutan abuja nigeria
thimphu bhutan accra ghana
thimphu bhutan algiers algeria
thimphu bhutan amman jordan
thimphu bhutan ankara turkey
thimphu bhutan antananarivo madagascar
thimphu bhutan apia samoa
thimphu bhutan ashgabat turkmenistan
thimphu bhutan asmara eritrea
thimphu bhutan astana kazakhstan
thimphu bhutan athens greece
thimphu bhutan baghdad iraq
thimphu bhutan baku azerbaijan
thimphu bhutan bamako mali
thimphu bhutan bangkok thailand
thimphu bhutan banjul gambia
thimphu bhutan beijing china
thimphu bhutan beirut lebanon
thimphu bhutan belgrade serbia
thimphu bhutan belmopan belize
thimphu bhutan berlin germany
thimphu bhutan bern switzerland
thimphu bhutan bishkek kyrgyzstan
thimphu bhutan bratislava slovakia
thimphu bhutan brussels belgium
thimphu bhutan bucharest romania
tirana albania tokyo japan
tirana albania tripoli libya
tirana albania tunis tunisia
tirana albania vaduz liechtenstein
tirana albania valletta malta
tirana albania vienna austria
tirana albania vientiane laos
tirana albania vilnius lithuania
tirana albania warsaw poland
tirana albania windhoek namibia
tirana albania yerevan armenia
tirana albania zagreb croatia
tirana albania abuja nigeria
tirana albania accra ghana
tirana albania algiers algeria
tirana albania amman jordan
tirana albania ankara turkey
tirana albania antananarivo madagascar
tirana albania apia samoa
tirana albania ashgabat turkmenistan
tirana albania asmara eritrea
tirana albania astana kazakhstan
tirana albania athens greece
tirana albania baghdad iraq
tirana albania baku azerbaijan
tirana albania bamako mali
tirana albania bangkok thailand
tirana albania banjul gambia
tirana albania beijing china
tirana albania beirut lebanon
tirana albania belgrade serbia
tirana albania belmopan belize
tirana albania berlin germany
tirana albania bern switzerland
tirana albania bishkek kyrgyzstan
tirana albania bratislava slovakia
tirana albania brussels belgium
tirana albania bucharest romania
tirana albania budapest hungary
tokyo japan tripoli libya
tokyo japan tunis tunisia
tokyo japan vaduz liechtenstein
tokyo japan valletta malta
tokyo japan vienna austria
tokyo japan vientiane laos
tokyo japan vilnius lithuania
tokyo japan warsaw poland
tokyo japan windhoek namibia
tokyo japan yerevan armenia
tokyo japan zagreb croatia
tokyo japan abuja nigeria
tokyo japan accra ghana
tokyo japan algiers algeria
tokyo japan amman jordan
tokyo japan ankara turkey
tokyo japan antananarivo madagascar
tokyo japan apia samoa
tokyo japan ashgabat turkmenistan
tokyo japan asmara eritrea
tokyo japan astana kazakhstan
tokyo japan athens greece
tokyo japan baghdad iraq
tokyo japan baku azerbaijan
tokyo japan bamako mali
tokyo japan bangkok thailand
tokyo japan banjul gambia
tokyo japan beijing china
tokyo japan beirut lebanon
tokyo japan belgrade serbia
tokyo japan belmopan belize
tokyo japan berlin germany
tokyo japan bern switzerland
tokyo japan bishkek kyrgyzstan
tokyo japan bratislava slovakia
tokyo japan brussels belgium
tokyo japan bucharest romania
tokyo japan budapest hungary
tokyo japan bujumbura burundi
tripoli libya tunis tunisia
tripoli libya vaduz liechtenstein
tripoli libya valletta malta
tripoli libya vienna austria
tripoli libya vientiane laos
tripoli libya vilnius lithuania
tripoli libya warsaw poland
tripoli libya windhoek namibia
tripoli libya yerevan armenia
tripoli libya zagreb croatia
tripoli libya abuja nigeria
tripoli libya accra ghana
tripoli libya algiers algeria
tripoli libya amman jordan
tripoli libya ankara turkey
tripoli libya antananarivo madagascar
tripoli libya apia samoa
tripoli libya ashgabat turkmenistan
tripoli libya asmara eritrea
tripoli libya astana kazakhstan
tripoli libya athens greece
tripoli libya baghdad iraq
tripoli libya baku azerbaijan
tripoli libya bamako mali
tripoli libya bangkok thailand
tripoli libya banjul gambia
tripoli libya beijing china
tripoli libya beirut lebanon
tripoli libya belgrade serbia
tripoli libya belmopan belize
tripoli libya berlin germany
tripoli libya bern switzerland
tripoli libya bishkek kyrgyzstan
tripoli libya bratislava slovakia
tripoli libya brussels belgium
tripoli libya bucharest romania
tripoli libya budapest hungary
tripoli libya bujumbura burundi
tripoli libya cairo egypt
tunis tunisia vaduz liechtenstein
tunis tunisia valletta malta
tunis tunisia vienna austria
tunis tunisia vientiane laos
tunis tunisia vilnius lithuania
tunis tunisia warsaw poland
tunis tunisia windhoek namibia
tunis tunisia yerevan armenia
tunis tunisia zagreb croatia
tunis tunisia abuja nigeria
tunis tunisia accra ghana
tunis tunisia algiers algeria
tunis tunisia amman jordan
tunis tunisia ankara turkey
tunis tunisia antananarivo madagascar
tunis tunisia apia samoa
tunis tunisia ashgabat turkmenistan
tunis tunisia asmara eritrea
tunis tunisia astana kazakhstan
tunis tunisia athens greece
tunis tunisia baghdad iraq
tunis tunisia baku azerbaijan
tunis tunisia bamako mali
tunis tunisia bangkok thailand
tunis tunisia banjul gambia
tunis tunisia beijing china
tunis tunisia beirut lebanon
tunis tunisia belgrade serbia
tunis tunisia belmopan belize
tunis tunisia berlin germany
tunis tunisia bern switzerland
tunis tunisia bishkek kyrgyzstan
tunis tunisia bratislava slovakia
tunis tunisia brussels belgium
tunis tunisia bucharest romania
tunis tunisia budapest hungary
tunis tunisia bujumbura burundi
tunis tunisia cairo egypt
tunis tunisia canberra australia
vaduz liechtenstein valletta malta
vaduz liechtenstein vienna austria
vaduz liechtenstein vientiane laos
vaduz liechtenstein vilnius lithuania
vaduz liechtenstein warsaw poland
vaduz liechtenstein windhoek namibia
vaduz liechtenstein yerevan armenia
vaduz liechtenstein zagreb croatia
vaduz liechtenstein abuja nigeria
vaduz liechtenstein accra ghana
vaduz liechtenstein algiers algeria
vaduz liechtenstein amman jordan
vaduz liechtenstein ankara turkey
vaduz liechtenstein antananarivo madagascar
vaduz liechtenstein apia samoa
vaduz liechtenstein ashgabat turkmenistan
vaduz liechtenstein asmara eritrea
vaduz liechtenstein astana kazakhstan
vaduz liechtenstein athens greece
vaduz liechtenstein baghdad iraq
vaduz liechtenstein baku azerbaijan
vaduz liechtenstein bamako mali
vaduz liechtenstein bangkok thailand
vaduz liechtenstein banjul gambia
vaduz liechtenstein beijing china
vaduz liechtenstein beirut lebanon
vaduz liechtenstein belgrade serbia
vaduz liechtenstein belmopan belize
vaduz liechtenstein berlin germany
vaduz liechtenstein bern switzerland
vaduz liechtenstein bishkek kyrgyzstan
vaduz liechtenstein bratislava slovakia
vaduz liechtenstein brussels belgium
vaduz liechtenstein bucharest romania
vaduz liechtenstein budapest hungary
vaduz liechtenstein bujumbura burundi
vaduz liechtenstein cairo egypt
vaduz liechtenstein canberra australia
vaduz liechtenstein caracas venezuela
valletta malta vienna austria
valletta malta vientiane laos
valletta malta vilnius lithuania
valletta malta warsaw poland
valletta malta windhoek namibia
valletta malta yerevan armenia
valletta malta zagreb croatia
valletta malta abuja nigeria
valletta malta accra ghana
valletta malta algiers algeria
valletta malta amman jordan
valletta malta ankara turkey
valletta malta antananarivo madagascar
valletta malta apia samoa
valletta malta ashgabat turkmenistan
valletta malta asmara eritrea
valletta malta astana kazakhstan
valletta malta athens greece
valletta malta baghdad iraq
valletta malta baku azerbaijan
valletta malta bamako mali
valletta malta bangkok thailand
valletta malta banjul gambia
valletta malta beijing china
valletta malta beirut lebanon
valletta malta belgrade serbia
valletta malta belmopan belize
valletta malta berlin germany
valletta malta bern switzerland
valletta malta bishkek kyrgyzstan
valletta malta bratislava slovakia
valletta malta brussels belgium
valletta malta bucharest romania
valletta malta budapest hungary
valletta malta bujumbura burundi
valletta malta cairo egypt
valletta malta canberra australia
valletta malta caracas venezuela
valletta malta chisinau moldova
vienna austria vientiane laos
vienna austria vilnius lithuania
vienna austria warsaw poland
vienna austria windhoek namibia
vienna austria yerevan armenia
vienna austria zagreb croatia
vienna austria abuja nigeria
vienna austria accra ghana
vienna austria algiers algeria
vienna austria amman jordan
vienna austria ankara turkey
vienna austria antananarivo madagascar
vienna austria apia samoa
vienna austria ashgabat turkmenistan
vienna austria asmara eritrea
vienna austria astana kazakhstan
vienna austria athens greece
vienna austria baghdad iraq
vienna austria baku azerbaijan
vienna austria bamako mali
vienna austria bangkok thailand
vienna austria banjul gambia
vienna austria beijing china
vienna austria beirut lebanon
vienna austria belgrade serbia
vienna austria belmopan belize
vienna austria berlin germany
vienna austria bern switzerland
vienna austria bishkek kyrgyzstan
vienna austria bratislava slovakia
vienna austria brussels belgium
vienna austria bucharest romania
vienna austria budapest hungary
vienna austria bujumbura burundi
vienna austria cairo egypt
vienna austria canberra australia
vienna austria caracas venezuela
vienna austria chisinau moldova
vienna austria conakry guinea
vientiane laos vilnius lithuania
vientiane laos warsaw poland
vientiane laos windhoek namibia
vientiane laos yerevan armenia
vientiane laos zagreb croatia
vientiane laos abuja nigeria
vientiane laos accra ghana
vientiane laos algiers algeria
vientiane laos amman jordan
vientiane laos ankara turkey
vientiane laos antananarivo madagascar
vientiane laos apia samoa
vientiane laos ashgabat turkmenistan
vientiane laos asmara eritrea
vientiane laos astana kazakhstan
vientiane laos athens greece
vientiane laos baghdad iraq
vientiane laos baku azerbaijan
vientiane laos bamako mali
vientiane laos bangkok thailand
vientiane laos banjul gambia
vientiane laos beijing china
vientiane laos beirut lebanon
vientiane laos belgrade serbia
vientiane laos belmopan belize
vientiane laos berlin germany
vientiane laos bern switzerland
vientiane laos bishkek kyrgyzstan
vientiane laos bratislava slovakia
vientiane laos brussels belgium
vientiane laos bucharest romania
vientiane laos budapest hungary
vientiane laos bujumbura burundi
vientiane laos cairo egypt
vientiane laos canberra australia
vientiane laos caracas venezuela
vientiane laos chisinau moldova
vientiane laos conakry guinea
vientiane laos copenhagen denmark
vilnius lithuania warsaw poland
vilnius lithuania windhoek namibia
vilnius lithuania yerevan armenia
vilnius lithuania zagreb croatia
vilnius lithuania abuja nigeria
vilnius lithuania accra ghana
vilnius lithuania algiers algeria
vilnius lithuania amman jordan
vilnius lithuania ankara turkey
vilnius lithuania antananarivo madagascar
vilnius lithuania apia samoa
vilnius lithuania ashgabat turkmenistan
vilnius lithuania asmara eritrea
vilnius lithuania astana kazakhstan
vilnius lithuania athens greece
vilnius lithuania baghdad iraq
vilnius lithuania baku azerbaijan
vilnius lithuania bamako mali
vilnius lithuania bangkok thailand
vilnius lithuania banjul gambia
vilnius lithuania beijing china
vilnius lithuania beirut lebanon
vilnius lithuania belgrade serbia
vilnius lithuania belmopan belize
vilnius lithuania berlin germany
vilnius lithuania bern switzerland
vilnius lithuania bishkek kyrgyzstan
vilnius lithuania bratislava slovakia
vilnius lithuania brussels belgium
vilnius lithuania bucharest romania
vilnius lithuania budapest hungary
vilnius lithuania bujumbura burundi
vilnius lithuania cairo egypt
vilnius lithuania canberra australia
vilnius lithuania caracas venezuela
vilnius lithuania chisinau moldova
vilnius lithuania conakry guinea
vilnius lithuania copenhagen denmark
vilnius lithuania dakar senegal
warsaw poland windhoek namibia
warsaw poland yerevan armenia
warsaw poland zagreb croatia
warsaw poland abuja nigeria
warsaw poland accra ghana
warsaw poland algiers algeria
warsaw poland amman jordan
warsaw poland ankara turkey
warsaw poland antananarivo madagascar
warsaw poland apia samoa
warsaw poland ashgabat turkmenistan
warsaw poland asmara eritrea
warsaw poland astana kazakhstan
warsaw poland athens greece
warsaw poland baghdad iraq
warsaw poland baku azerbaijan
warsaw poland bamako mali
warsaw poland bangkok thailand
warsaw poland banjul gambia
warsaw poland beijing china
warsaw poland beirut lebanon
warsaw poland belgrade serbia
warsaw poland belmopan belize
warsaw poland berlin germany
warsaw poland bern switzerland
warsaw poland bishkek kyrgyzstan
warsaw poland bratislava slovakia
warsaw poland brussels belgium
warsaw poland bucharest romania
warsaw poland budapest hungary
warsaw poland bujumbura burundi
warsaw poland cairo egypt
warsaw poland canberra australia
warsaw poland caracas venezuela
warsaw poland chisinau moldova
warsaw poland conakry guinea
warsaw poland copenhagen denmark
warsaw poland dakar senegal
warsaw poland damascus syria
windhoek namibia yerevan armenia
windhoek namibia zagreb croatia
windhoek namibia abuja nigeria
windhoek namibia accra ghana
windhoek namibia algiers algeria
windhoek namibia amman jordan
windhoek namibia ankara turkey
windhoek namibia antananarivo madagascar
windhoek namibia apia samoa
windhoek namibia ashgabat turkmenistan
windhoek namibia asmara eritrea
windhoek namibia astana kazakhstan
windhoek namibia athens greece
windhoek namibia baghdad iraq
windhoek namibia baku azerbaijan
windhoek namibia bamako mali
windhoek namibia bangkok thailand
windhoek namibia banjul gambia
windhoek namibia beijing china
windhoek namibia beirut lebanon
windhoek namibia belgrade serbia
windhoek namibia belmopan belize
windhoek namibia berlin germany
windhoek namibia bern switzerland
windhoek namibia bishkek kyrgyzstan
windhoek namibia bratislava slovakia
windhoek namibia brussels belgium
windhoek namibia bucharest romania
windhoek namibia budapest hungary
windhoek namibia bujumbura burundi
windhoek namibia cairo egypt
windhoek namibia canberra australia
windhoek namibia caracas venezuela
windhoek namibia chisinau moldova
windhoek namibia conakry guinea
windhoek namibia copenhagen denmark
windhoek namibia dakar senegal
windhoek namibia damascus syria
windhoek namibia dhaka bangladesh
yerevan armenia zagreb croatia
yerevan armenia abuja nigeria
yerevan armenia accra ghana
yerevan armenia algiers algeria
yerevan armenia amman jordan
yerevan armenia ankara turkey
yerevan armenia antananarivo madagascar
yerevan armenia apia samoa
yerevan armenia ashgabat turkmenistan
yerevan armenia asmara eritrea
yerevan armenia astana kazakhstan
yerevan armenia athens greece
yerevan armenia baghdad iraq
yerevan armenia baku azerbaijan
yerevan armenia bamako mali
yerevan armenia bangkok thailand
yerevan armenia banjul gambia
yerevan armenia beijing china
yerevan armenia beirut lebanon
yerevan armenia belgrade serbia
yerevan armenia belmopan belize
yerevan armenia berlin germany
yerevan armenia bern switzerland
yerevan armenia bishkek kyrgyzstan
yerevan armenia bratislava slovakia
yerevan armenia brussels belgium
yerevan armenia bucharest romania
yerevan armenia budapest hungary
yerevan armenia bujumbura burundi
yerevan armenia cairo egypt
yerevan armenia canberra australia
yerevan armenia caracas venezuela
yerevan armenia chisinau moldova
yerevan armenia conakry guinea
yerevan armenia copenhagen denmark
yerevan armenia dakar senegal
yerevan armenia damascus syria
yerevan armenia dhaka bangladesh
yerevan armenia doha qatar
zagreb croatia abuja nigeria
zagreb croatia accra ghana
zagreb croatia algiers algeria
zagreb croatia amman jordan
zagreb croatia ankara turkey
zagreb croatia antananarivo madagascar
zagreb croatia apia samoa
zagreb croatia ashgabat turkmenistan
zagreb croatia asmara eritrea
zagreb croatia astana kazakhstan
zagreb croatia athens greece
zagreb croatia baghdad iraq
zagreb croatia baku azerbaijan
zagreb croatia bamako mali
zagreb croatia bangkok thailand
zagreb croatia banjul gambia
zagreb croatia beijing china
zagreb croatia beirut lebanon
zagreb croatia belgrade serbia
zagreb croatia belmopan belize
zagreb croatia berlin germany
zagreb croatia bern switzerland
zagreb croatia bishkek kyrgyzstan
zagreb croatia bratislava slovakia
zagreb croatia brussels belgium
zagreb croatia bucharest romania
zagreb croatia budapest hungary
zagreb croatia bujumbura burundi
zagreb croatia cairo egypt
zagreb croatia canberra australia
zagreb croatia caracas venezuela
zagreb croatia chisinau moldova
zagreb croatia conakry guinea
zagreb croatia copenhagen denmark
zagreb croatia dakar senegal
zagreb croatia damascus syria
zagreb croatia dhaka bangladesh
zagreb croatia doha qatar
zagreb croatia dublin ireland
