# Supplementary material for: DeepMethylation: a deep learning based framework with GloVe and Transformer encoder for DNA methylation prediction
Source: PeerJ. 2023 Sep 25;11:e16125. doi: 10.7717/peerj.16125 (PMC10538282; doi:10.7717/peerj.16125)
Supplement: Supplemental Information 1 [file peerj-11-16125-s001.zip › git/RGloVe/eval/question-data/city-in-state.txt]

chicago illinois houston texas
chicago illinois philadelphia pennsylvania
chicago illinois phoenix arizona
chicago illinois dallas texas
chicago illinois jacksonville florida
chicago illinois indianapolis indiana
chicago illinois austin texas
chicago illinois detroit michigan
chicago illinois memphis tennessee
chicago illinois boston massachusetts
chicago illinois seattle washington
chicago illinois denver colorado
chicago illinois baltimore maryland
chicago illinois nashville tennessee
chicago illinois louisville kentucky
chicago illinois milwaukee wisconsin
chicago illinois portland oregon
chicago illinois tucson arizona
chicago illinois fresno california
chicago illinois sacramento california
chicago illinois mesa arizona
chicago illinois atlanta georgia
chicago illinois omaha nebraska
chicago illinois miami florida
chicago illinois tulsa oklahoma
chicago illinois oakland california
chicago illinois cleveland ohio
chicago illinois minneapolis minnesota
chicago illinois wichita kansas
chicago illinois arlington texas
chicago illinois bakersfield california
chicago illinois tampa florida
chicago illinois anaheim california
chicago illinois honolulu hawaii
chicago illinois pittsburgh pennsylvania
chicago illinois lexington kentucky
chicago illinois stockton california
chicago illinois cincinnati ohio
chicago illinois anchorage alaska
houston texas philadelphia pennsylvania
houston texas phoenix arizona
houston texas jacksonville florida
houston texas indianapolis indiana
houston texas detroit michigan
houston texas memphis tennessee
houston texas boston massachusetts
houston texas seattle washington
houston texas denver colorado
houston texas baltimore maryland
houston texas nashville tennessee
houston texas louisville kentucky
houston texas milwaukee wisconsin
houston texas portland oregon
houston texas tucson arizona
houston texas fresno california
houston texas sacramento california
houston texas mesa arizona
houston texas atlanta georgia
houston texas omaha nebraska
houston texas miami florida
houston texas tulsa oklahoma
houston texas oakland california
houston texas cleveland ohio
houston texas minneapolis minnesota
houston texas wichita kansas
houston texas bakersfield california
houston texas tampa florida
houston texas anaheim california
houston texas honolulu hawaii
houston texas pittsburgh pennsylvania
houston texas lexington kentucky
houston texas stockton california
houston texas cincinnati ohio
houston texas anchorage alaska
houston texas toledo ohio
philadelphia pennsylvania phoenix arizona
philadelphia pennsylvania dallas texas
philadelphia pennsylvania jacksonville florida
philadelphia pennsylvania indianapolis indiana
philadelphia pennsylvania austin texas
philadelphia pennsylvania detroit michigan
philadelphia pennsylvania memphis tennessee
philadelphia pennsylvania boston massachusetts
philadelphia pennsylvania seattle washington
philadelphia pennsylvania denver colorado
philadelphia pennsylvania baltimore maryland
philadelphia pennsylvania nashville tennessee
philadelphia pennsylvania louisville kentucky
philadelphia pennsylvania milwaukee wisconsin
philadelphia pennsylvania portland oregon
philadelphia pennsylvania tucson arizona
philadelphia pennsylvania fresno california
philadelphia pennsylvania sacramento california
philadelphia pennsylvania mesa arizona
philadelphia pennsylvania atlanta georgia
philadelphia pennsylvania omaha nebraska
philadelphia pennsylvania miami florida
philadelphia pennsylvania tulsa oklahoma
philadelphia pennsylvania oakland california
philadelphia pennsylvania cleveland ohio
philadelphia pennsylvania minneapolis minnesota
philadelphia pennsylvania wichita kansas
philadelphia pennsylvania arlington texas
philadelphia pennsylvania bakersfield california
philadelphia pennsylvania tampa florida
philadelphia pennsylvania anaheim california
philadelphia pennsylvania honolulu hawaii
philadelphia pennsylvania lexington kentucky
philadelphia pennsylvania stockton california
philadelphia pennsylvania cincinnati ohio
philadelphia pennsylvania anchorage alaska
philadelphia pennsylvania toledo ohio
philadelphia pennsylvania plano texas
phoenix arizona dallas texas
phoenix arizona jacksonville florida
phoenix arizona indianapolis indiana
phoenix arizona austin texas
phoenix arizona detroit michigan
phoenix arizona memphis tennessee
phoenix arizona boston massachusetts
phoenix arizona seattle washington
phoenix arizona denver colorado
phoenix arizona baltimore maryland
phoenix arizona nashville tennessee
phoenix arizona louisville kentucky
phoenix arizona milwaukee wisconsin
phoenix arizona portland oregon
phoenix arizona fresno california
phoenix arizona sacramento california
phoenix arizona atlanta georgia
phoenix arizona omaha nebraska
phoenix arizona miami florida
phoenix arizona tulsa oklahoma
phoenix arizona oakland california
phoenix arizona cleveland ohio
phoenix arizona minneapolis minnesota
phoenix arizona wichita kansas
phoenix arizona arlington texas
phoenix arizona bakersfield california
phoenix arizona tampa florida
phoenix arizona anaheim california
phoenix arizona honolulu hawaii
phoenix arizona pittsburgh pennsylvania
phoenix arizona lexington kentucky
phoenix arizona stockton california
phoenix arizona cincinnati ohio
phoenix arizona anchorage alaska
phoenix arizona toledo ohio
phoenix arizona plano texas
phoenix arizona henderson nevada
dallas texas jacksonville florida
dallas texas indianapolis indiana
dallas texas detroit michigan
dallas texas memphis tennessee
dallas texas boston massachusetts
dallas texas seattle washington
dallas texas denver colorado
dallas texas baltimore maryland
dallas texas nashville tennessee
dallas texas louisville kentucky
dallas texas milwaukee wisconsin
dallas texas portland oregon
dallas texas tucson arizona
dallas texas fresno california
dallas texas sacramento california
dallas texas mesa arizona
dallas texas atlanta georgia
dallas texas omaha nebraska
dallas texas miami florida
dallas texas tulsa oklahoma
dallas texas oakland california
dallas texas cleveland ohio
dallas texas minneapolis minnesota
dallas texas wichita kansas
dallas texas bakersfield california
dallas texas tampa florida
dallas texas anaheim california
dallas texas honolulu hawaii
dallas texas pittsburgh pennsylvania
dallas texas lexington kentucky
dallas texas stockton california
dallas texas cincinnati ohio
dallas texas anchorage alaska
dallas texas toledo ohio
dallas texas henderson nevada
dallas texas orlando florida
jacksonville florida indianapolis indiana
jacksonville florida austin texas
jacksonville florida detroit michigan
jacksonville florida memphis tennessee
jacksonville florida boston massachusetts
jacksonville florida seattle washington
jacksonville florida denver colorado
jacksonville florida baltimore maryland
jacksonville florida nashville tennessee
jacksonville florida louisville kentucky
jacksonville florida milwaukee wisconsin
jacksonville florida portland oregon
jacksonville florida tucson arizona
jacksonville florida fresno california
jacksonville florida sacramento california
jacksonville florida mesa arizona
jacksonville florida atlanta georgia
jacksonville florida omaha nebraska
jacksonville florida tulsa oklahoma
jacksonville florida oakland california
jacksonville florida cleveland ohio
jacksonville florida minneapolis minnesota
jacksonville florida wichita kansas
jacksonville florida arlington texas
jacksonville florida bakersfield california
jacksonville florida anaheim california
jacksonville florida honolulu hawaii
jacksonville florida pittsburgh pennsylvania
jacksonville florida lexington kentucky
jacksonville florida stockton california
jacksonville florida cincinnati ohio
jacksonville florida anchorage alaska
jacksonville florida toledo ohio
jacksonville florida plano texas
jacksonville florida henderson nevada
jacksonville florida laredo texas
indianapolis indiana austin texas
indianapolis indiana detroit michigan
indianapolis indiana memphis tennessee
indianapolis indiana boston massachusetts
indianapolis indiana seattle washington
indianapolis indiana denver colorado
indianapolis indiana baltimore maryland
indianapolis indiana nashville tennessee
indianapolis indiana louisville kentucky
indianapolis indiana milwaukee wisconsin
indianapolis indiana portland oregon
indianapolis indiana tucson arizona
indianapolis indiana fresno california
indianapolis indiana sacramento california
indianapolis indiana mesa arizona
indianapolis indiana atlanta georgia
indianapolis indiana omaha nebraska
indianapolis indiana miami florida
indianapolis indiana tulsa oklahoma
indianapolis indiana oakland california
indianapolis indiana cleveland ohio
indianapolis indiana minneapolis minnesota
indianapolis indiana wichita kansas
indianapolis indiana arlington texas
indianapolis indiana bakersfield california
indianapolis indiana tampa florida
indianapolis indiana anaheim california
indianapolis indiana honolulu hawaii
indianapolis indiana pittsburgh pennsylvania
indianapolis indiana lexington kentucky
indianapolis indiana stockton california
indianapolis indiana cincinnati ohio
indianapolis indiana anchorage alaska
indianapolis indiana toledo ohio
indianapolis indiana plano texas
indianapolis indiana henderson nevada
indianapolis indiana orlando florida
indianapolis indiana laredo texas
indianapolis indiana chandler arizona
austin texas detroit michigan
austin texas memphis tennessee
austin texas boston massachusetts
austin texas seattle washington
austin texas denver colorado
austin texas baltimore maryland
austin texas nashville tennessee
austin texas louisville kentucky
austin texas milwaukee wisconsin
austin texas portland oregon
austin texas tucson arizona
austin texas fresno california
austin texas sacramento california
austin texas mesa arizona
austin texas atlanta georgia
austin texas omaha nebraska
austin texas miami florida
austin texas tulsa oklahoma
austin texas oakland california
austin texas cleveland ohio
austin texas minneapolis minnesota
austin texas wichita kansas
austin texas bakersfield california
austin texas tampa florida
austin texas anaheim california
austin texas honolulu hawaii
austin texas pittsburgh pennsylvania
austin texas lexington kentucky
austin texas stockton california
austin texas cincinnati ohio
austin texas anchorage alaska
austin texas toledo ohio
austin texas henderson nevada
austin texas orlando florida
austin texas chandler arizona
austin texas madison wisconsin
detroit michigan memphis tennessee
detroit michigan boston massachusetts
detroit michigan seattle washington
detroit michigan denver colorado
detroit michigan baltimore maryland
detroit michigan nashville tennessee
detroit michigan louisville kentucky
detroit michigan milwaukee wisconsin
detroit michigan portland oregon
detroit michigan tucson arizona
detroit michigan fresno california
detroit michigan sacramento california
detroit michigan mesa arizona
detroit michigan atlanta georgia
detroit michigan omaha nebraska
detroit michigan miami florida
detroit michigan tulsa oklahoma
detroit michigan oakland california
detroit michigan cleveland ohio
detroit michigan minneapolis minnesota
detroit michigan wichita kansas
detroit michigan arlington texas
detroit michigan bakersfield california
detroit michigan tampa florida
detroit michigan anaheim california
detroit michigan honolulu hawaii
detroit michigan pittsburgh pennsylvania
detroit michigan lexington kentucky
detroit michigan stockton california
detroit michigan cincinnati ohio
detroit michigan anchorage alaska
detroit michigan toledo ohio
detroit michigan plano texas
detroit michigan henderson nevada
detroit michigan orlando florida
detroit michigan laredo texas
detroit michigan chandler arizona
detroit michigan madison wisconsin
detroit michigan lubbock texas
memphis tennessee boston massachusetts
memphis tennessee seattle washington
memphis tennessee denver colorado
memphis tennessee baltimore maryland
memphis tennessee louisville kentucky
memphis tennessee milwaukee wisconsin
memphis tennessee portland oregon
memphis tennessee tucson arizona
memphis tennessee fresno california
memphis tennessee sacramento california
memphis tennessee mesa arizona
memphis tennessee atlanta georgia
memphis tennessee omaha nebraska
memphis tennessee miami florida
memphis tennessee tulsa oklahoma
memphis tennessee oakland california
memphis tennessee cleveland ohio
memphis tennessee minneapolis minnesota
memphis tennessee wichita kansas
memphis tennessee arlington texas
memphis tennessee bakersfield california
memphis tennessee tampa florida
memphis tennessee anaheim california
memphis tennessee honolulu hawaii
memphis tennessee pittsburgh pennsylvania
memphis tennessee lexington kentucky
memphis tennessee stockton california
memphis tennessee cincinnati ohio
memphis tennessee anchorage alaska
memphis tennessee toledo ohio
memphis tennessee plano texas
memphis tennessee henderson nevada
memphis tennessee orlando florida
memphis tennessee laredo texas
memphis tennessee chandler arizona
memphis tennessee madison wisconsin
memphis tennessee lubbock texas
memphis tennessee garland texas
boston massachusetts seattle washington
boston massachusetts denver colorado
boston massachusetts baltimore maryland
boston massachusetts nashville tennessee
boston massachusetts louisville kentucky
boston massachusetts milwaukee wisconsin
boston massachusetts portland oregon
boston massachusetts tucson arizona
boston massachusetts fresno california
boston massachusetts sacramento california
boston massachusetts mesa arizona
boston massachusetts atlanta georgia
boston massachusetts omaha nebraska
boston massachusetts miami florida
boston massachusetts tulsa oklahoma
boston massachusetts oakland california
boston massachusetts cleveland ohio
boston massachusetts minneapolis minnesota
boston massachusetts wichita kansas
boston massachusetts arlington texas
boston massachusetts bakersfield california
boston massachusetts tampa florida
boston massachusetts anaheim california
boston massachusetts honolulu hawaii
boston massachusetts pittsburgh pennsylvania
boston massachusetts lexington kentucky
boston massachusetts stockton california
boston massachusetts cincinnati ohio
boston massachusetts anchorage alaska
boston massachusetts toledo ohio
boston massachusetts plano texas
boston massachusetts henderson nevada
boston massachusetts orlando florida
boston massachusetts laredo texas
boston massachusetts chandler arizona
boston massachusetts madison wisconsin
boston massachusetts lubbock texas
boston massachusetts garland texas
boston massachusetts glendale arizona
seattle washington denver colorado
seattle washington baltimore maryland
seattle washington nashville tennessee
seattle washington louisville kentucky
seattle washington milwaukee wisconsin
seattle washington portland oregon
seattle washington tucson arizona
seattle washington fresno california
seattle washington sacramento california
seattle washington mesa arizona
seattle washington atlanta georgia
seattle washington omaha nebraska
seattle washington miami florida
seattle washington tulsa oklahoma
seattle washington oakland california
seattle washington cleveland ohio
seattle washington minneapolis minnesota
seattle washington wichita kansas
seattle washington arlington texas
seattle washington bakersfield california
seattle washington tampa florida
seattle washington anaheim california
seattle washington honolulu hawaii
seattle washington pittsburgh pennsylvania
seattle washington lexington kentucky
seattle washington stockton california
seattle washington cincinnati ohio
seattle washington anchorage alaska
seattle washington toledo ohio
seattle washington plano texas
seattle washington henderson nevada
seattle washington orlando florida
seattle washington laredo texas
seattle washington chandler arizona
seattle washington madison wisconsin
seattle washington lubbock texas
seattle washington garland texas
seattle washington glendale arizona
seattle washington hialeah florida
denver colorado baltimore maryland
denver colorado nashville tennessee
denver colorado louisville kentucky
denver colorado milwaukee wisconsin
denver colorado portland oregon
denver colorado tucson arizona
denver colorado fresno california
denver colorado sacramento california
denver colorado mesa arizona
denver colorado atlanta georgia
denver colorado omaha nebraska
denver colorado miami florida
denver colorado tulsa oklahoma
denver colorado oakland california
denver colorado cleveland ohio
denver colorado minneapolis minnesota
denver colorado wichita kansas
denver colorado arlington texas
denver colorado bakersfield california
denver colorado tampa florida
denver colorado anaheim california
denver colorado honolulu hawaii
denver colorado pittsburgh pennsylvania
denver colorado lexington kentucky
denver colorado stockton california
denver colorado cincinnati ohio
denver colorado anchorage alaska
denver colorado toledo ohio
denver colorado plano texas
denver colorado henderson nevada
denver colorado orlando florida
denver colorado laredo texas
denver colorado chandler arizona
denver colorado madison wisconsin
denver colorado lubbock texas
denver colorado garland texas
denver colorado glendale arizona
denver colorado hialeah florida
denver colorado reno nevada
baltimore maryland nashville tennessee
baltimore maryland louisville kentucky
baltimore maryland milwaukee wisconsin
baltimore maryland portland oregon
baltimore maryland tucson arizona
baltimore maryland fresno california
baltimore maryland sacramento california
baltimore maryland mesa arizona
baltimore maryland atlanta georgia
baltimore maryland omaha nebraska
baltimore maryland miami florida
baltimore maryland tulsa oklahoma
baltimore maryland oakland california
baltimore maryland cleveland ohio
baltimore maryland minneapolis minnesota
baltimore maryland wichita kansas
baltimore maryland arlington texas
baltimore maryland bakersfield california
baltimore maryland tampa florida
baltimore maryland anaheim california
baltimore maryland honolulu hawaii
baltimore maryland pittsburgh pennsylvania
baltimore maryland lexington kentucky
baltimore maryland stockton california
baltimore maryland cincinnati ohio
baltimore maryland anchorage alaska
baltimore maryland toledo ohio
baltimore maryland plano texas
baltimore maryland henderson nevada
baltimore maryland orlando florida
baltimore maryland laredo texas
baltimore maryland chandler arizona
baltimore maryland madison wisconsin
baltimore maryland lubbock texas
baltimore maryland garland texas
baltimore maryland glendale arizona
baltimore maryland hialeah florida
baltimore maryland reno nevada
baltimore maryland scottsdale arizona
nashville tennessee louisville kentucky
nashville tennessee milwaukee wisconsin
nashville tennessee portland oregon
nashville tennessee tucson arizona
nashville tennessee fresno california
nashville tennessee sacramento california
nashville tennessee mesa arizona
nashville tennessee atlanta georgia
nashville tennessee omaha nebraska
nashville tennessee miami florida
nashville tennessee tulsa oklahoma
nashville tennessee oakland california
nashville tennessee cleveland ohio
nashville tennessee minneapolis minnesota
nashville tennessee wichita kansas
nashville tennessee arlington texas
nashville tennessee bakersfield california
nashville tennessee tampa florida
nashville tennessee anaheim california
nashville tennessee honolulu hawaii
nashville tennessee pittsburgh pennsylvania
nashville tennessee lexington kentucky
nashville tennessee stockton california
nashville tennessee cincinnati ohio
nashville tennessee anchorage alaska
nashville tennessee toledo ohio
nashville tennessee plano texas
nashville tennessee henderson nevada
nashville tennessee orlando florida
nashville tennessee laredo texas
nashville tennessee chandler arizona
nashville tennessee madison wisconsin
nashville tennessee lubbock texas
nashville tennessee garland texas
nashville tennessee glendale arizona
nashville tennessee hialeah florida
nashville tennessee reno nevada
nashville tennessee scottsdale arizona
nashville tennessee irving texas
louisville kentucky milwaukee wisconsin
louisville kentucky portland oregon
louisville kentucky tucson arizona
louisville kentucky fresno california
louisville kentucky sacramento california
louisville kentucky mesa arizona
louisville kentucky atlanta georgia
louisville kentucky omaha nebraska
louisville kentucky miami florida
louisville kentucky tulsa oklahoma
louisville kentucky oakland california
louisville kentucky cleveland ohio
louisville kentucky minneapolis minnesota
louisville kentucky wichita kansas
louisville kentucky arlington texas
louisville kentucky bakersfield california
louisville kentucky tampa florida
louisville kentucky anaheim california
louisville kentucky honolulu hawaii
louisville kentucky pittsburgh pennsylvania
louisville kentucky stockton california
louisville kentucky cincinnati ohio
louisville kentucky anchorage alaska
louisville kentucky toledo ohio
louisville kentucky plano texas
louisville kentucky henderson nevada
louisville kentucky orlando florida
louisville kentucky laredo texas
louisville kentucky chandler arizona
louisville kentucky madison wisconsin
louisville kentucky lubbock texas
louisville kentucky garland texas
louisville kentucky glendale arizona
louisville kentucky hialeah florida
louisville kentucky reno nevada
louisville kentucky scottsdale arizona
louisville kentucky irving texas
louisville kentucky fremont california
milwaukee wisconsin portland oregon
milwaukee wisconsin tucson arizona
milwaukee wisconsin fresno california
milwaukee wisconsin sacramento california
milwaukee wisconsin mesa arizona
milwaukee wisconsin atlanta georgia
milwaukee wisconsin omaha nebraska
milwaukee wisconsin miami florida
milwaukee wisconsin tulsa oklahoma
milwaukee wisconsin oakland california
milwaukee wisconsin cleveland ohio
milwaukee wisconsin minneapolis minnesota
milwaukee wisconsin wichita kansas
milwaukee wisconsin arlington texas
milwaukee wisconsin bakersfield california
milwaukee wisconsin tampa florida
milwaukee wisconsin anaheim california
milwaukee wisconsin honolulu hawaii
milwaukee wisconsin pittsburgh pennsylvania
milwaukee wisconsin lexington kentucky
milwaukee wisconsin stockton california
milwaukee wisconsin cincinnati ohio
milwaukee wisconsin anchorage alaska
milwaukee wisconsin toledo ohio
milwaukee wisconsin plano texas
milwaukee wisconsin henderson nevada
milwaukee wisconsin orlando florida
milwaukee wisconsin laredo texas
milwaukee wisconsin chandler arizona
milwaukee wisconsin lubbock texas
milwaukee wisconsin garland texas
milwaukee wisconsin glendale arizona
milwaukee wisconsin hialeah florida
milwaukee wisconsin reno nevada
milwaukee wisconsin scottsdale arizona
milwaukee wisconsin irving texas
milwaukee wisconsin fremont california
milwaukee wisconsin irvine california
portland oregon tucson arizona
portland oregon fresno california
portland oregon sacramento california
portland oregon mesa arizona
portland oregon atlanta georgia
portland oregon omaha nebraska
portland oregon miami florida
portland oregon tulsa oklahoma
portland oregon oakland california
portland oregon cleveland ohio
portland oregon minneapolis minnesota
portland oregon wichita kansas
portland oregon arlington texas
portland oregon bakersfield california
portland oregon tampa florida
portland oregon anaheim california
portland oregon honolulu hawaii
portland oregon pittsburgh pennsylvania
portland oregon lexington kentucky
portland oregon stockton california
portland oregon cincinnati ohio
portland oregon anchorage alaska
portland oregon toledo ohio
portland oregon plano texas
portland oregon henderson nevada
portland oregon orlando florida
portland oregon laredo texas
portland oregon chandler arizona
portland oregon madison wisconsin
portland oregon lubbock texas
portland oregon garland texas
portland oregon glendale arizona
portland oregon hialeah florida
portland oregon reno nevada
portland oregon scottsdale arizona
portland oregon irving texas
portland oregon fremont california
portland oregon irvine california
portland oregon spokane washington
tucson arizona fresno california
tucson arizona sacramento california
tucson arizona atlanta georgia
tucson arizona omaha nebraska
tucson arizona miami florida
tucson arizona tulsa oklahoma
tucson arizona oakland california
tucson arizona cleveland ohio
tucson arizona minneapolis minnesota
tucson arizona wichita kansas
tucson arizona arlington texas
tucson arizona bakersfield california
tucson arizona tampa florida
tucson arizona anaheim california
tucson arizona honolulu hawaii
tucson arizona pittsburgh pennsylvania
tucson arizona lexington kentucky
tucson arizona stockton california
tucson arizona cincinnati ohio
tucson arizona anchorage alaska
tucson arizona toledo ohio
tucson arizona plano texas
tucson arizona henderson nevada
tucson arizona orlando florida
tucson arizona laredo texas
tucson arizona madison wisconsin
tucson arizona lubbock texas
tucson arizona garland texas
tucson arizona hialeah florida
tucson arizona reno nevada
tucson arizona irving texas
tucson arizona fremont california
tucson arizona irvine california
tucson arizona spokane washington
tucson arizona modesto california
fresno california mesa arizona
fresno california atlanta georgia
fresno california omaha nebraska
fresno california miami florida
fresno california tulsa oklahoma
fresno california cleveland ohio
fresno california minneapolis minnesota
fresno california wichita kansas
fresno california arlington texas
fresno california tampa florida
fresno california honolulu hawaii
fresno california pittsburgh pennsylvania
fresno california lexington kentucky
fresno california cincinnati ohio
fresno california anchorage alaska
fresno california toledo ohio
fresno california plano texas
fresno california henderson nevada
fresno california orlando florida
fresno california laredo texas
fresno california chandler arizona
fresno california madison wisconsin
fresno california lubbock texas
fresno california garland texas
fresno california glendale arizona
fresno california hialeah florida
fresno california reno nevada
fresno california scottsdale arizona
fresno california irving texas
fresno california spokane washington
fresno california shreveport louisiana
sacramento california mesa arizona
sacramento california atlanta georgia
sacramento california omaha nebraska
sacramento california miami florida
sacramento california tulsa oklahoma
sacramento california cleveland ohio
sacramento california minneapolis minnesota
sacramento california wichita kansas
sacramento california arlington texas
sacramento california tampa florida
sacramento california honolulu hawaii
sacramento california pittsburgh pennsylvania
sacramento california lexington kentucky
sacramento california cincinnati ohio
sacramento california anchorage alaska
sacramento california toledo ohio
sacramento california plano texas
sacramento california henderson nevada
sacramento california orlando florida
sacramento california laredo texas
sacramento california chandler arizona
sacramento california madison wisconsin
sacramento california lubbock texas
sacramento california garland texas
sacramento california glendale arizona
sacramento california hialeah florida
sacramento california reno nevada
sacramento california scottsdale arizona
sacramento california irving texas
sacramento california spokane washington
sacramento california shreveport louisiana
sacramento california tacoma washington
mesa arizona atlanta georgia
mesa arizona omaha nebraska
mesa arizona miami florida
mesa arizona tulsa oklahoma
mesa arizona oakland california
mesa arizona cleveland ohio
mesa arizona minneapolis minnesota
mesa arizona wichita kansas
mesa arizona arlington texas
mesa arizona bakersfield california
mesa arizona tampa florida
mesa arizona anaheim california
mesa arizona honolulu hawaii
mesa arizona pittsburgh pennsylvania
mesa arizona lexington kentucky
mesa arizona stockton california
mesa arizona cincinnati ohio
mesa arizona anchorage alaska
mesa arizona toledo ohio
mesa arizona plano texas
mesa arizona henderson nevada
mesa arizona orlando florida
mesa arizona laredo texas
mesa arizona madison wisconsin
mesa arizona lubbock texas
mesa arizona garland texas
mesa arizona hialeah florida
mesa arizona reno nevada
mesa arizona irving texas
mesa arizona fremont california
mesa arizona irvine california
mesa arizona spokane washington
mesa arizona modesto california
mesa arizona shreveport louisiana
mesa arizona tacoma washington
mesa arizona oxnard california
atlanta georgia omaha nebraska
atlanta georgia miami florida
atlanta georgia tulsa oklahoma
atlanta georgia oakland california
atlanta georgia cleveland ohio
atlanta georgia minneapolis minnesota
atlanta georgia wichita kansas
atlanta georgia arlington texas
atlanta georgia bakersfield california
atlanta georgia tampa florida
atlanta georgia anaheim california
atlanta georgia honolulu hawaii
atlanta georgia pittsburgh pennsylvania
atlanta georgia lexington kentucky
atlanta georgia stockton california
atlanta georgia cincinnati ohio
atlanta georgia anchorage alaska
atlanta georgia toledo ohio
atlanta georgia plano texas
atlanta georgia henderson nevada
atlanta georgia orlando florida
atlanta georgia laredo texas
atlanta georgia chandler arizona
atlanta georgia madison wisconsin
atlanta georgia lubbock texas
atlanta georgia garland texas
atlanta georgia glendale arizona
atlanta georgia hialeah florida
atlanta georgia reno nevada
atlanta georgia scottsdale arizona
atlanta georgia irving texas
atlanta georgia fremont california
atlanta georgia irvine california
atlanta georgia spokane washington
atlanta georgia modesto california
atlanta georgia shreveport louisiana
atlanta georgia tacoma washington
atlanta georgia oxnard california
atlanta georgia fontana california
omaha nebraska miami florida
omaha nebraska tulsa oklahoma
omaha nebraska oakland california
omaha nebraska cleveland ohio
omaha nebraska minneapolis minnesota
omaha nebraska wichita kansas
omaha nebraska arlington texas
omaha nebraska bakersfield california
omaha nebraska tampa florida
omaha nebraska anaheim california
omaha nebraska honolulu hawaii
omaha nebraska pittsburgh pennsylvania
omaha nebraska lexington kentucky
omaha nebraska stockton california
omaha nebraska cincinnati ohio
omaha nebraska anchorage alaska
omaha nebraska toledo ohio
omaha nebraska plano texas
omaha nebraska henderson nevada
omaha nebraska orlando florida
omaha nebraska laredo texas
omaha nebraska chandler arizona
omaha nebraska madison wisconsin
omaha nebraska lubbock texas
omaha nebraska garland texas
omaha nebraska glendale arizona
omaha nebraska hialeah florida
omaha nebraska reno nevada
omaha nebraska scottsdale arizona
omaha nebraska irving texas
omaha nebraska fremont california
omaha nebraska irvine california
omaha nebraska spokane washington
omaha nebraska modesto california
omaha nebraska shreveport louisiana
omaha nebraska tacoma washington
omaha nebraska oxnard california
omaha nebraska fontana california
omaha nebraska akron ohio
miami florida tulsa oklahoma
miami florida oakland california
miami florida cleveland ohio
miami florida minneapolis minnesota
miami florida wichita kansas
miami florida arlington texas
miami florida bakersfield california
miami florida anaheim california
miami florida honolulu hawaii
miami florida pittsburgh pennsylvania
miami florida lexington kentucky
miami florida stockton california
miami florida cincinnati ohio
miami florida anchorage alaska
miami florida toledo ohio
miami florida plano texas
miami florida henderson nevada
miami florida laredo texas
miami florida chandler arizona
miami florida madison wisconsin
miami florida lubbock texas
miami florida garland texas
miami florida glendale arizona
miami florida reno nevada
miami florida scottsdale arizona
miami florida irving texas
miami florida fremont california
miami florida irvine california
miami florida spokane washington
miami florida modesto california
miami florida shreveport louisiana
miami florida tacoma washington
miami florida oxnard california
miami florida fontana california
miami florida akron ohio
miami florida amarillo texas
tulsa oklahoma oakland california
tulsa oklahoma cleveland ohio
tulsa oklahoma minneapolis minnesota
tulsa oklahoma wichita kansas
tulsa oklahoma arlington texas
tulsa oklahoma bakersfield california
tulsa oklahoma tampa florida
tulsa oklahoma anaheim california
tulsa oklahoma honolulu hawaii
tulsa oklahoma pittsburgh pennsylvania
tulsa oklahoma lexington kentucky
tulsa oklahoma stockton california
tulsa oklahoma cincinnati ohio
tulsa oklahoma anchorage alaska
tulsa oklahoma toledo ohio
tulsa oklahoma plano texas
tulsa oklahoma henderson nevada
tulsa oklahoma orlando florida
tulsa oklahoma laredo texas
tulsa oklahoma chandler arizona
tulsa oklahoma madison wisconsin
tulsa oklahoma lubbock texas
tulsa oklahoma garland texas
tulsa oklahoma glendale arizona
tulsa oklahoma hialeah florida
tulsa oklahoma reno nevada
tulsa oklahoma scottsdale arizona
tulsa oklahoma irving texas
tulsa oklahoma fremont california
tulsa oklahoma irvine california
tulsa oklahoma spokane washington
tulsa oklahoma modesto california
tulsa oklahoma shreveport louisiana
tulsa oklahoma tacoma washington
tulsa oklahoma oxnard california
tulsa oklahoma fontana california
tulsa oklahoma akron ohio
tulsa oklahoma amarillo texas
tulsa oklahoma glendale california
oakland california cleveland ohio
oakland california minneapolis minnesota
oakland california wichita kansas
oakland california arlington texas
oakland california tampa florida
oakland california honolulu hawaii
oakland california pittsburgh pennsylvania
oakland california lexington kentucky
oakland california cincinnati ohio
oakland california anchorage alaska
oakland california toledo ohio
oakland california plano texas
oakland california henderson nevada
oakland california orlando florida
oakland california laredo texas
oakland california chandler arizona
oakland california madison wisconsin
oakland california lubbock texas
oakland california garland texas
oakland california glendale arizona
oakland california hialeah florida
oakland california reno nevada
oakland california scottsdale arizona
oakland california irving texas
oakland california spokane washington
oakland california shreveport louisiana
oakland california tacoma washington
oakland california akron ohio
oakland california amarillo texas
oakland california tallahassee florida
cleveland ohio minneapolis minnesota
cleveland ohio wichita kansas
cleveland ohio arlington texas
cleveland ohio bakersfield california
cleveland ohio tampa florida
cleveland ohio anaheim california
cleveland ohio honolulu hawaii
cleveland ohio pittsburgh pennsylvania
cleveland ohio lexington kentucky
cleveland ohio stockton california
cleveland ohio anchorage alaska
cleveland ohio plano texas
cleveland ohio henderson nevada
cleveland ohio orlando florida
cleveland ohio laredo texas
cleveland ohio chandler arizona
cleveland ohio madison wisconsin
cleveland ohio lubbock texas
cleveland ohio garland texas
cleveland ohio glendale arizona
cleveland ohio hialeah florida
cleveland ohio reno nevada
cleveland ohio scottsdale arizona
cleveland ohio irving texas
cleveland ohio fremont california
cleveland ohio irvine california
cleveland ohio spokane washington
cleveland ohio modesto california
cleveland ohio shreveport louisiana
cleveland ohio tacoma washington
cleveland ohio oxnard california
cleveland ohio fontana california
cleveland ohio amarillo texas
cleveland ohio glendale california
cleveland ohio tallahassee florida
cleveland ohio huntsville alabama
minneapolis minnesota wichita kansas
minneapolis minnesota arlington texas
minneapolis minnesota bakersfield california
minneapolis minnesota tampa florida
minneapolis minnesota anaheim california
minneapolis minnesota honolulu hawaii
minneapolis minnesota pittsburgh pennsylvania
minneapolis minnesota lexington kentucky
minneapolis minnesota stockton california
minneapolis minnesota cincinnati ohio
minneapolis minnesota anchorage alaska
minneapolis minnesota toledo ohio
minneapolis minnesota plano texas
minneapolis minnesota henderson nevada
minneapolis minnesota orlando florida
minneapolis minnesota laredo texas
minneapolis minnesota chandler arizona
minneapolis minnesota madison wisconsin
minneapolis minnesota lubbock texas
minneapolis minnesota garland texas
minneapolis minnesota glendale arizona
minneapolis minnesota hialeah florida
minneapolis minnesota reno nevada
minneapolis minnesota scottsdale arizona
minneapolis minnesota irving texas
minneapolis minnesota fremont california
minneapolis minnesota irvine california
minneapolis minnesota spokane washington
minneapolis minnesota modesto california
minneapolis minnesota shreveport louisiana
minneapolis minnesota tacoma washington
minneapolis minnesota oxnard california
minneapolis minnesota fontana california
minneapolis minnesota akron ohio
minneapolis minnesota amarillo texas
minneapolis minnesota glendale california
minneapolis minnesota tallahassee florida
minneapolis minnesota huntsville alabama
minneapolis minnesota worcester massachusetts
wichita kansas arlington texas
wichita kansas bakersfield california
wichita kansas tampa florida
wichita kansas anaheim california
wichita kansas honolulu hawaii
wichita kansas pittsburgh pennsylvania
wichita kansas lexington kentucky
wichita kansas stockton california
wichita kansas cincinnati ohio
wichita kansas anchorage alaska
wichita kansas toledo ohio
wichita kansas plano texas
wichita kansas henderson nevada
wichita kansas orlando florida
wichita kansas laredo texas
wichita kansas chandler arizona
wichita kansas madison wisconsin
wichita kansas lubbock texas
wichita kansas garland texas
wichita kansas glendale arizona
wichita kansas hialeah florida
wichita kansas reno nevada
wichita kansas scottsdale arizona
wichita kansas irving texas
wichita kansas fremont california
wichita kansas irvine california
wichita kansas spokane washington
wichita kansas modesto california
wichita kansas shreveport louisiana
wichita kansas tacoma washington
wichita kansas oxnard california
wichita kansas fontana california
wichita kansas akron ohio
wichita kansas amarillo texas
wichita kansas glendale california
wichita kansas tallahassee florida
wichita kansas huntsville alabama
wichita kansas worcester massachusetts
wichita kansas chicago illinois
arlington texas bakersfield california
arlington texas tampa florida
arlington texas anaheim california
arlington texas honolulu hawaii
arlington texas pittsburgh pennsylvania
arlington texas lexington kentucky
arlington texas stockton california
arlington texas cincinnati ohio
arlington texas anchorage alaska
arlington texas toledo ohio
arlington texas henderson nevada
arlington texas orlando florida
arlington texas chandler arizona
arlington texas madison wisconsin
arlington texas glendale arizona
arlington texas hialeah florida
arlington texas reno nevada
arlington texas scottsdale arizona
arlington texas fremont california
arlington texas irvine california
arlington texas spokane washington
arlington texas modesto california
arlington texas shreveport louisiana
arlington texas tacoma washington
arlington texas oxnard california
arlington texas fontana california
arlington texas akron ohio
arlington texas glendale california
arlington texas tallahassee florida
arlington texas huntsville alabama
arlington texas worcester massachusetts
arlington texas chicago illinois
bakersfield california tampa florida
bakersfield california honolulu hawaii
bakersfield california pittsburgh pennsylvania
bakersfield california lexington kentucky
bakersfield california cincinnati ohio
bakersfield california anchorage alaska
bakersfield california toledo ohio
bakersfield california plano texas
bakersfield california henderson nevada
bakersfield california orlando florida
bakersfield california laredo texas
bakersfield california chandler arizona
bakersfield california madison wisconsin
bakersfield california lubbock texas
bakersfield california garland texas
bakersfield california glendale arizona
bakersfield california hialeah florida
bakersfield california reno nevada
bakersfield california scottsdale arizona
bakersfield california irving texas
bakersfield california spokane washington
bakersfield california shreveport louisiana
bakersfield california tacoma washington
bakersfield california akron ohio
bakersfield california amarillo texas
bakersfield california tallahassee florida
bakersfield california huntsville alabama
bakersfield california worcester massachusetts
bakersfield california chicago illinois
bakersfield california houston texas
bakersfield california philadelphia pennsylvania
tampa florida anaheim california
tampa florida honolulu hawaii
tampa florida pittsburgh pennsylvania
tampa florida lexington kentucky
tampa florida stockton california
tampa florida cincinnati ohio
tampa florida anchorage alaska
tampa florida toledo ohio
tampa florida plano texas
tampa florida henderson nevada
tampa florida laredo texas
tampa florida chandler arizona
tampa florida madison wisconsin
tampa florida lubbock texas
tampa florida garland texas
tampa florida glendale arizona
tampa florida reno nevada
tampa florida scottsdale arizona
tampa florida irving texas
tampa florida fremont california
tampa florida irvine california
tampa florida spokane washington
tampa florida modesto california
tampa florida shreveport louisiana
tampa florida tacoma washington
tampa florida oxnard california
tampa florida fontana california
tampa florida akron ohio
tampa florida amarillo texas
tampa florida glendale california
tampa florida huntsville alabama
tampa florida worcester massachusetts
tampa florida chicago illinois
tampa florida houston texas
tampa florida philadelphia pennsylvania
tampa florida phoenix arizona
anaheim california honolulu hawaii
anaheim california pittsburgh pennsylvania
anaheim california lexington kentucky
anaheim california cincinnati ohio
anaheim california anchorage alaska
anaheim california toledo ohio
anaheim california plano texas
anaheim california henderson nevada
anaheim california orlando florida
anaheim california laredo texas
anaheim california chandler arizona
anaheim california madison wisconsin
anaheim california lubbock texas
anaheim california garland texas
anaheim california glendale arizona
anaheim california hialeah florida
anaheim california reno nevada
anaheim california scottsdale arizona
anaheim california irving texas
anaheim california spokane washington
anaheim california shreveport louisiana
anaheim california tacoma washington
anaheim california akron ohio
anaheim california amarillo texas
anaheim california tallahassee florida
anaheim california huntsville alabama
anaheim california worcester massachusetts
anaheim california chicago illinois
anaheim california houston texas
anaheim california philadelphia pennsylvania
anaheim california phoenix arizona
anaheim california dallas texas
honolulu hawaii pittsburgh pennsylvania
honolulu hawaii lexington kentucky
honolulu hawaii stockton california
honolulu hawaii cincinnati ohio
honolulu hawaii anchorage alaska
honolulu hawaii toledo ohio
honolulu hawaii plano texas
honolulu hawaii henderson nevada
honolulu hawaii orlando florida
honolulu hawaii laredo texas
honolulu hawaii chandler arizona
honolulu hawaii madison wisconsin
honolulu hawaii lubbock texas
honolulu hawaii garland texas
honolulu hawaii glendale arizona
honolulu hawaii hialeah florida
honolulu hawaii reno nevada
honolulu hawaii scottsdale arizona
honolulu hawaii irving texas
honolulu hawaii fremont california
honolulu hawaii irvine california
honolulu hawaii spokane washington
honolulu hawaii modesto california
honolulu hawaii shreveport louisiana
honolulu hawaii tacoma washington
honolulu hawaii oxnard california
honolulu hawaii fontana california
honolulu hawaii akron ohio
honolulu hawaii amarillo texas
honolulu hawaii glendale california
honolulu hawaii tallahassee florida
honolulu hawaii huntsville alabama
honolulu hawaii worcester massachusetts
honolulu hawaii chicago illinois
honolulu hawaii houston texas
honolulu hawaii philadelphia pennsylvania
honolulu hawaii phoenix arizona
honolulu hawaii dallas texas
honolulu hawaii jacksonville florida
pittsburgh pennsylvania lexington kentucky
pittsburgh pennsylvania stockton california
pittsburgh pennsylvania cincinnati ohio
pittsburgh pennsylvania anchorage alaska
pittsburgh pennsylvania toledo ohio
pittsburgh pennsylvania plano texas
pittsburgh pennsylvania henderson nevada
pittsburgh pennsylvania orlando florida
pittsburgh pennsylvania laredo texas
pittsburgh pennsylvania chandler arizona
pittsburgh pennsylvania madison wisconsin
pittsburgh pennsylvania lubbock texas
pittsburgh pennsylvania garland texas
pittsburgh pennsylvania glendale arizona
pittsburgh pennsylvania hialeah florida
pittsburgh pennsylvania reno nevada
pittsburgh pennsylvania scottsdale arizona
pittsburgh pennsylvania irving texas
pittsburgh pennsylvania fremont california
pittsburgh pennsylvania irvine california
pittsburgh pennsylvania spokane washington
pittsburgh pennsylvania modesto california
pittsburgh pennsylvania shreveport louisiana
pittsburgh pennsylvania tacoma washington
pittsburgh pennsylvania oxnard california
pittsburgh pennsylvania fontana california
pittsburgh pennsylvania akron ohio
pittsburgh pennsylvania amarillo texas
pittsburgh pennsylvania glendale california
pittsburgh pennsylvania tallahassee florida
pittsburgh pennsylvania huntsville alabama
pittsburgh pennsylvania worcester massachusetts
pittsburgh pennsylvania chicago illinois
pittsburgh pennsylvania houston texas
pittsburgh pennsylvania phoenix arizona
pittsburgh pennsylvania dallas texas
pittsburgh pennsylvania jacksonville florida
pittsburgh pennsylvania indianapolis indiana
lexington kentucky stockton california
lexington kentucky cincinnati ohio
lexington kentucky anchorage alaska
lexington kentucky toledo ohio
lexington kentucky plano texas
lexington kentucky henderson nevada
lexington kentucky orlando florida
lexington kentucky laredo texas
lexington kentucky chandler arizona
lexington kentucky madison wisconsin
lexington kentucky lubbock texas
lexington kentucky garland texas
lexington kentucky glendale arizona
lexington kentucky hialeah florida
lexington kentucky reno nevada
lexington kentucky scottsdale arizona
lexington kentucky irving texas
lexington kentucky fremont california
lexington kentucky irvine california
lexington kentucky spokane washington
lexington kentucky modesto california
lexington kentucky shreveport louisiana
lexington kentucky tacoma washington
lexington kentucky oxnard california
lexington kentucky fontana california
lexington kentucky akron ohio
lexington kentucky amarillo texas
lexington kentucky glendale california
lexington kentucky tallahassee florida
lexington kentucky huntsville alabama
lexington kentucky worcester massachusetts
lexington kentucky chicago illinois
lexington kentucky houston texas
lexington kentucky philadelphia pennsylvania
lexington kentucky phoenix arizona
lexington kentucky dallas texas
lexington kentucky jacksonville florida
lexington kentucky indianapolis indiana
lexington kentucky austin texas
stockton california cincinnati ohio
stockton california anchorage alaska
stockton california toledo ohio
stockton california plano texas
stockton california henderson nevada
stockton california orlando florida
stockton california laredo texas
stockton california chandler arizona
stockton california madison wisconsin
stockton california lubbock texas
stockton california garland texas
stockton california glendale arizona
stockton california hialeah florida
stockton california reno nevada
stockton california scottsdale arizona
stockton california irving texas
stockton california spokane washington
stockton california shreveport louisiana
stockton california tacoma washington
stockton california akron ohio
stockton california amarillo texas
stockton california tallahassee florida
stockton california huntsville alabama
stockton california worcester massachusetts
stockton california chicago illinois
stockton california houston texas
stockton california philadelphia pennsylvania
stockton california phoenix arizona
stockton california dallas texas
stockton california jacksonville florida
stockton california indianapolis indiana
stockton california austin texas
stockton california detroit michigan
cincinnati ohio anchorage alaska
cincinnati ohio plano texas
cincinnati ohio henderson nevada
cincinnati ohio orlando florida
cincinnati ohio laredo texas
cincinnati ohio chandler arizona
cincinnati ohio madison wisconsin
cincinnati ohio lubbock texas
cincinnati ohio garland texas
cincinnati ohio glendale arizona
cincinnati ohio hialeah florida
cincinnati ohio reno nevada
cincinnati ohio scottsdale arizona
cincinnati ohio irving texas
cincinnati ohio fremont california
cincinnati ohio irvine california
cincinnati ohio spokane washington
cincinnati ohio modesto california
cincinnati ohio shreveport louisiana
cincinnati ohio tacoma washington
cincinnati ohio oxnard california
cincinnati ohio fontana california
cincinnati ohio amarillo texas
cincinnati ohio glendale california
cincinnati ohio tallahassee florida
cincinnati ohio huntsville alabama
cincinnati ohio worcester massachusetts
cincinnati ohio chicago illinois
cincinnati ohio houston texas
cincinnati ohio philadelphia pennsylvania
cincinnati ohio phoenix arizona
cincinnati ohio dallas texas
cincinnati ohio jacksonville florida
cincinnati ohio indianapolis indiana
cincinnati ohio austin texas
cincinnati ohio detroit michigan
cincinnati ohio memphis tennessee
anchorage alaska toledo ohio
anchorage alaska plano texas
anchorage alaska henderson nevada
anchorage alaska orlando florida
anchorage alaska laredo texas
anchorage alaska chandler arizona
anchorage alaska madison wisconsin
anchorage alaska lubbock texas
anchorage alaska garland texas
anchorage alaska glendale arizona
anchorage alaska hialeah florida
anchorage alaska reno nevada
anchorage alaska scottsdale arizona
anchorage alaska irving texas
anchorage alaska fremont california
anchorage alaska irvine california
anchorage alaska spokane washington
anchorage alaska modesto california
anchorage alaska shreveport louisiana
anchorage alaska tacoma washington
anchorage alaska oxnard california
anchorage alaska fontana california
anchorage alaska akron ohio
anchorage alaska amarillo texas
anchorage alaska glendale california
anchorage alaska tallahassee florida
anchorage alaska huntsville alabama
anchorage alaska worcester massachusetts
anchorage alaska chicago illinois
anchorage alaska houston texas
anchorage alaska philadelphia pennsylvania
anchorage alaska phoenix arizona
anchorage alaska dallas texas
anchorage alaska jacksonville florida
anchorage alaska indianapolis indiana
anchorage alaska austin texas
anchorage alaska detroit michigan
anchorage alaska memphis tennessee
anchorage alaska boston massachusetts
toledo ohio plano texas
toledo ohio henderson nevada
toledo ohio orlando florida
toledo ohio laredo texas
toledo ohio chandler arizona
toledo ohio madison wisconsin
toledo ohio lubbock texas
toledo ohio garland texas
toledo ohio glendale arizona
toledo ohio hialeah florida
toledo ohio reno nevada
toledo ohio scottsdale arizona
toledo ohio irving texas
toledo ohio fremont california
toledo ohio irvine california
toledo ohio spokane washington
toledo ohio modesto california
toledo ohio shreveport louisiana
toledo ohio tacoma washington
toledo ohio oxnard california
toledo ohio fontana california
toledo ohio amarillo texas
toledo ohio glendale california
toledo ohio tallahassee florida
toledo ohio huntsville alabama
toledo ohio worcester massachusetts
toledo ohio chicago illinois
toledo ohio houston texas
toledo ohio philadelphia pennsylvania
toledo ohio phoenix arizona
toledo ohio dallas texas
toledo ohio jacksonville florida
toledo ohio indianapolis indiana
toledo ohio austin texas
toledo ohio detroit michigan
toledo ohio memphis tennessee
toledo ohio boston massachusetts
toledo ohio seattle washington
plano texas henderson nevada
plano texas orlando florida
plano texas chandler arizona
plano texas madison wisconsin
plano texas glendale arizona
plano texas hialeah florida
plano texas reno nevada
plano texas scottsdale arizona
plano texas fremont california
plano texas irvine california
plano texas spokane washington
plano texas modesto california
plano texas shreveport louisiana
plano texas tacoma washington
plano texas oxnard california
plano texas fontana california
plano texas akron ohio
plano texas glendale california
plano texas tallahassee florida
plano texas huntsville alabama
plano texas worcester massachusetts
plano texas chicago illinois
plano texas philadelphia pennsylvania
plano texas phoenix arizona
plano texas jacksonville florida
plano texas indianapolis indiana
plano texas detroit michigan
plano texas memphis tennessee
plano texas boston massachusetts
plano texas seattle washington
plano texas denver colorado
henderson nevada orlando florida
henderson nevada laredo texas
henderson nevada chandler arizona
henderson nevada madison wisconsin
henderson nevada lubbock texas
henderson nevada garland texas
henderson nevada glendale arizona
henderson nevada hialeah florida
henderson nevada scottsdale arizona
henderson nevada irving texas
henderson nevada fremont california
henderson nevada irvine california
henderson nevada spokane washington
henderson nevada modesto california
henderson nevada shreveport louisiana
henderson nevada tacoma washington
henderson nevada oxnard california
henderson nevada fontana california
henderson nevada akron ohio
henderson nevada amarillo texas
henderson nevada glendale california
henderson nevada tallahassee florida
henderson nevada huntsville alabama
henderson nevada worcester massachusetts
henderson nevada chicago illinois
henderson nevada houston texas
henderson nevada philadelphia pennsylvania
henderson nevada phoenix arizona
henderson nevada dallas texas
henderson nevada jacksonville florida
henderson nevada indianapolis indiana
henderson nevada austin texas
henderson nevada detroit michigan
henderson nevada memphis tennessee
henderson nevada boston massachusetts
henderson nevada seattle washington
henderson nevada denver colorado
henderson nevada baltimore maryland
orlando florida laredo texas
orlando florida chandler arizona
orlando florida madison wisconsin
orlando florida lubbock texas
orlando florida garland texas
orlando florida glendale arizona
orlando florida reno nevada
orlando florida scottsdale arizona
orlando florida irving texas
orlando florida fremont california
orlando florida irvine california
orlando florida spokane washington
orlando florida modesto california
orlando florida shreveport louisiana
orlando florida tacoma washington
orlando florida oxnard california
orlando florida fontana california
orlando florida akron ohio
orlando florida amarillo texas
orlando florida glendale california
orlando florida huntsville alabama
orlando florida worcester massachusetts
orlando florida chicago illinois
orlando florida houston texas
orlando florida philadelphia pennsylvania
orlando florida phoenix arizona
orlando florida dallas texas
orlando florida indianapolis indiana
orlando florida austin texas
orlando florida detroit michigan
orlando florida memphis tennessee
orlando florida boston massachusetts
orlando florida seattle washington
orlando florida denver colorado
orlando florida baltimore maryland
orlando florida nashville tennessee
laredo texas chandler arizona
laredo texas madison wisconsin
laredo texas glendale arizona
laredo texas hialeah florida
laredo texas reno nevada
laredo texas scottsdale arizona
laredo texas fremont california
laredo texas irvine california
laredo texas spokane washington
laredo texas modesto california
laredo texas shreveport louisiana
laredo texas tacoma washington
laredo texas oxnard california
laredo texas fontana california
laredo texas akron ohio
laredo texas glendale california
laredo texas tallahassee florida
laredo texas huntsville alabama
laredo texas worcester massachusetts
laredo texas chicago illinois
laredo texas philadelphia pennsylvania
laredo texas phoenix arizona
laredo texas jacksonville florida
laredo texas indianapolis indiana
laredo texas detroit michigan
laredo texas memphis tennessee
laredo texas boston massachusetts
laredo texas seattle washington
laredo texas denver colorado
laredo texas baltimore maryland
laredo texas nashville tennessee
laredo texas louisville kentucky
chandler arizona madison wisconsin
chandler arizona lubbock texas
chandler arizona garland texas
chandler arizona hialeah florida
chandler arizona reno nevada
chandler arizona irving texas
chandler arizona fremont california
chandler arizona irvine california
chandler arizona spokane washington
chandler arizona modesto california
chandler arizona shreveport louisiana
chandler arizona tacoma washington
chandler arizona oxnard california
chandler arizona fontana california
chandler arizona akron ohio
chandler arizona amarillo texas
chandler arizona glendale california
chandler arizona tallahassee florida
chandler arizona huntsville alabama
chandler arizona worcester massachusetts
chandler arizona chicago illinois
chandler arizona houston texas
chandler arizona philadelphia pennsylvania
chandler arizona dallas texas
chandler arizona jacksonville florida
chandler arizona indianapolis indiana
chandler arizona austin texas
chandler arizona detroit michigan
chandler arizona memphis tennessee
chandler arizona boston massachusetts
chandler arizona seattle washington
chandler arizona denver colorado
chandler arizona baltimore maryland
chandler arizona nashville tennessee
chandler arizona louisville kentucky
chandler arizona milwaukee wisconsin
madison wisconsin lubbock texas
madison wisconsin garland texas
madison wisconsin glendale arizona
madison wisconsin hialeah florida
madison wisconsin reno nevada
madison wisconsin scottsdale arizona
madison wisconsin irving texas
madison wisconsin fremont california
madison wisconsin irvine california
madison wisconsin spokane washington
madison wisconsin modesto california
madison wisconsin shreveport louisiana
madison wisconsin tacoma washington
madison wisconsin oxnard california
madison wisconsin fontana california
madison wisconsin akron ohio
madison wisconsin amarillo texas
madison wisconsin glendale california
madison wisconsin tallahassee florida
madison wisconsin huntsville alabama
madison wisconsin worcester massachusetts
madison wisconsin chicago illinois
madison wisconsin houston texas
madison wisconsin philadelphia pennsylvania
madison wisconsin phoenix arizona
madison wisconsin dallas texas
madison wisconsin jacksonville florida
madison wisconsin indianapolis indiana
madison wisconsin austin texas
madison wisconsin detroit michigan
madison wisconsin memphis tennessee
madison wisconsin boston massachusetts
madison wisconsin seattle washington
madison wisconsin denver colorado
madison wisconsin baltimore maryland
madison wisconsin nashville tennessee
madison wisconsin louisville kentucky
madison wisconsin portland oregon
lubbock texas glendale arizona
lubbock texas hialeah florida
lubbock texas reno nevada
lubbock texas scottsdale arizona
lubbock texas fremont california
lubbock texas irvine california
lubbock texas spokane washington
lubbock texas modesto california
lubbock texas shreveport louisiana
lubbock texas tacoma washington
lubbock texas oxnard california
lubbock texas fontana california
lubbock texas akron ohio
lubbock texas glendale california
lubbock texas tallahassee florida
lubbock texas huntsville alabama
lubbock texas worcester massachusetts
lubbock texas chicago illinois
lubbock texas philadelphia pennsylvania
lubbock texas phoenix arizona
lubbock texas jacksonville florida
lubbock texas indianapolis indiana
lubbock texas detroit michigan
lubbock texas memphis tennessee
lubbock texas boston massachusetts
lubbock texas seattle washington
lubbock texas denver colorado
lubbock texas baltimore maryland
lubbock texas nashville tennessee
lubbock texas louisville kentucky
lubbock texas milwaukee wisconsin
lubbock texas portland oregon
lubbock texas tucson arizona
garland texas glendale arizona
garland texas hialeah florida
garland texas reno nevada
garland texas scottsdale arizona
garland texas fremont california
garland texas irvine california
garland texas spokane washington
garland texas modesto california
garland texas shreveport louisiana
garland texas tacoma washington
garland texas oxnard california
garland texas fontana california
garland texas akron ohio
garland texas glendale california
garland texas tallahassee florida
garland texas huntsville alabama
garland texas worcester massachusetts
garland texas chicago illinois
garland texas philadelphia pennsylvania
garland texas phoenix arizona
garland texas jacksonville florida
garland texas indianapolis indiana
garland texas detroit michigan
garland texas memphis tennessee
garland texas boston massachusetts
garland texas seattle washington
garland texas denver colorado
garland texas baltimore maryland
garland texas nashville tennessee
garland texas louisville kentucky
garland texas milwaukee wisconsin
garland texas portland oregon
garland texas tucson arizona
garland texas fresno california
glendale arizona hialeah florida
glendale arizona reno nevada
glendale arizona irving texas
glendale arizona fremont california
glendale arizona irvine california
glendale arizona spokane washington
glendale arizona modesto california
glendale arizona shreveport louisiana
glendale arizona tacoma washington
glendale arizona oxnard california
glendale arizona fontana california
glendale arizona akron ohio
glendale arizona amarillo texas
glendale arizona tallahassee florida
glendale arizona huntsville alabama
glendale arizona worcester massachusetts
glendale arizona chicago illinois
glendale arizona houston texas
glendale arizona philadelphia pennsylvania
glendale arizona dallas texas
glendale arizona jacksonville florida
glendale arizona indianapolis indiana
glendale arizona austin texas
glendale arizona detroit michigan
glendale arizona memphis tennessee
glendale arizona boston massachusetts
glendale arizona seattle washington
glendale arizona denver colorado
glendale arizona baltimore maryland
glendale arizona nashville tennessee
glendale arizona louisville kentucky
glendale arizona milwaukee wisconsin
glendale arizona portland oregon
glendale arizona fresno california
glendale arizona sacramento california
hialeah florida reno nevada
hialeah florida scottsdale arizona
hialeah florida irving texas
hialeah florida fremont california
hialeah florida irvine california
hialeah florida spokane washington
hialeah florida modesto california
hialeah florida shreveport louisiana
hialeah florida tacoma washington
hialeah florida oxnard california
hialeah florida fontana california
hialeah florida akron ohio
hialeah florida amarillo texas
hialeah florida glendale california
hialeah florida huntsville alabama
hialeah florida worcester massachusetts
hialeah florida chicago illinois
hialeah florida houston texas
hialeah florida philadelphia pennsylvania
hialeah florida phoenix arizona
hialeah florida dallas texas
hialeah florida indianapolis indiana
hialeah florida austin texas
hialeah florida detroit michigan
hialeah florida memphis tennessee
hialeah florida boston massachusetts
hialeah florida seattle washington
hialeah florida denver colorado
hialeah florida baltimore maryland
hialeah florida nashville tennessee
hialeah florida louisville kentucky
hialeah florida milwaukee wisconsin
hialeah florida portland oregon
hialeah florida tucson arizona
hialeah florida fresno california
hialeah florida sacramento california
hialeah florida mesa arizona
reno nevada scottsdale arizona
reno nevada irving texas
reno nevada fremont california
reno nevada irvine california
reno nevada spokane washington
reno nevada modesto california
reno nevada shreveport louisiana
reno nevada tacoma washington
reno nevada oxnard california
reno nevada fontana california
reno nevada akron ohio
reno nevada amarillo texas
reno nevada glendale california
reno nevada tallahassee florida
reno nevada huntsville alabama
reno nevada worcester massachusetts
reno nevada chicago illinois
reno nevada houston texas
reno nevada philadelphia pennsylvania
reno nevada phoenix arizona
reno nevada dallas texas
reno nevada jacksonville florida
reno nevada indianapolis indiana
reno nevada austin texas
reno nevada detroit michigan
reno nevada memphis tennessee
reno nevada boston massachusetts
reno nevada seattle washington
reno nevada denver colorado
reno nevada baltimore maryland
reno nevada nashville tennessee
reno nevada louisville kentucky
reno nevada milwaukee wisconsin
reno nevada portland oregon
reno nevada tucson arizona
reno nevada fresno california
reno nevada sacramento california
reno nevada mesa arizona
reno nevada atlanta georgia
scottsdale arizona irving texas
scottsdale arizona fremont california
scottsdale arizona irvine california
scottsdale arizona spokane washington
scottsdale arizona modesto california
scottsdale arizona shreveport louisiana
scottsdale arizona tacoma washington
scottsdale arizona oxnard california
scottsdale arizona fontana california
scottsdale arizona akron ohio
scottsdale arizona amarillo texas
scottsdale arizona glendale california
scottsdale arizona tallahassee florida
scottsdale arizona huntsville alabama
scottsdale arizona worcester massachusetts
scottsdale arizona chicago illinois
scottsdale arizona houston texas
scottsdale arizona philadelphia pennsylvania
scottsdale arizona dallas texas
scottsdale arizona jacksonville florida
scottsdale arizona indianapolis indiana
scottsdale arizona austin texas
scottsdale arizona detroit michigan
scottsdale arizona memphis tennessee
scottsdale arizona boston massachusetts
scottsdale arizona seattle washington
scottsdale arizona denver colorado
scottsdale arizona baltimore maryland
scottsdale arizona nashville tennessee
scottsdale arizona louisville kentucky
scottsdale arizona milwaukee wisconsin
scottsdale arizona portland oregon
scottsdale arizona fresno california
scottsdale arizona sacramento california
scottsdale arizona atlanta georgia
scottsdale arizona omaha nebraska
irving texas fremont california
irving texas irvine california
irving texas spokane washington
irving texas modesto california
irving texas shreveport louisiana
irving texas tacoma washington
irving texas oxnard california
irving texas fontana california
irving texas akron ohio
irving texas glendale california
irving texas tallahassee florida
irving texas huntsville alabama
irving texas worcester massachusetts
irving texas chicago illinois
irving texas philadelphia pennsylvania
irving texas phoenix arizona
irving texas jacksonville florida
irving texas indianapolis indiana
irving texas detroit michigan
irving texas memphis tennessee
irving texas boston massachusetts
irving texas seattle washington
irving texas denver colorado
irving texas baltimore maryland
irving texas nashville tennessee
irving texas louisville kentucky
irving texas milwaukee wisconsin
irving texas portland oregon
irving texas tucson arizona
irving texas fresno california
irving texas sacramento california
irving texas mesa arizona
irving texas atlanta georgia
irving texas omaha nebraska
irving texas miami florida
fremont california spokane washington
fremont california shreveport louisiana
fremont california tacoma washington
fremont california akron ohio
fremont california amarillo texas
fremont california tallahassee florida
fremont california huntsville alabama
fremont california worcester massachusetts
fremont california chicago illinois
fremont california houston texas
fremont california philadelphia pennsylvania
fremont california phoenix arizona
fremont california dallas texas
fremont california jacksonville florida
fremont california indianapolis indiana
fremont california austin texas
fremont california detroit michigan
fremont california memphis tennessee
fremont california boston massachusetts
fremont california seattle washington
fremont california denver colorado
fremont california baltimore maryland
fremont california nashville tennessee
fremont california louisville kentucky
fremont california milwaukee wisconsin
fremont california portland oregon
fremont california tucson arizona
fremont california mesa arizona
fremont california atlanta georgia
fremont california omaha nebraska
fremont california miami florida
fremont california tulsa oklahoma
irvine california spokane washington
irvine california shreveport louisiana
irvine california tacoma washington
irvine california akron ohio
irvine california amarillo texas
irvine california tallahassee florida
irvine california huntsville alabama
irvine california worcester massachusetts
irvine california chicago illinois
irvine california houston texas
irvine california philadelphia pennsylvania
irvine california phoenix arizona
irvine california dallas texas
irvine california jacksonville florida
irvine california indianapolis indiana
irvine california austin texas
irvine california detroit michigan
irvine california memphis tennessee
irvine california boston massachusetts
irvine california seattle washington
irvine california denver colorado
irvine california baltimore maryland
irvine california nashville tennessee
irvine california louisville kentucky
irvine california milwaukee wisconsin
irvine california portland oregon
irvine california tucson arizona
irvine california mesa arizona
irvine california atlanta georgia
irvine california omaha nebraska
irvine california miami florida
irvine california tulsa oklahoma
spokane washington modesto california
spokane washington shreveport louisiana
spokane washington oxnard california
spokane washington fontana california
spokane washington akron ohio
spokane washington amarillo texas
spokane washington glendale california
spokane washington tallahassee florida
spokane washington huntsville alabama
spokane washington worcester massachusetts
spokane washington chicago illinois
spokane washington houston texas
spokane washington philadelphia pennsylvania
spokane washington phoenix arizona
spokane washington dallas texas
spokane washington jacksonville florida
spokane washington indianapolis indiana
spokane washington austin texas
spokane washington detroit michigan
spokane washington memphis tennessee
spokane washington boston massachusetts
spokane washington denver colorado
spokane washington baltimore maryland
spokane washington nashville tennessee
spokane washington louisville kentucky
spokane washington milwaukee wisconsin
spokane washington portland oregon
spokane washington tucson arizona
spokane washington fresno california
spokane washington sacramento california
spokane washington mesa arizona
spokane washington atlanta georgia
spokane washington omaha nebraska
spokane washington miami florida
spokane washington tulsa oklahoma
spokane washington oakland california
spokane washington cleveland ohio
modesto california shreveport louisiana
modesto california tacoma washington
modesto california akron ohio
modesto california amarillo texas
modesto california tallahassee florida
modesto california huntsville alabama
modesto california worcester massachusetts
modesto california chicago illinois
modesto california houston texas
modesto california philadelphia pennsylvania
modesto california phoenix arizona
modesto california dallas texas
modesto california jacksonville florida
modesto california indianapolis indiana
modesto california austin texas
modesto california detroit michigan
modesto california memphis tennessee
modesto california boston massachusetts
modesto california seattle washington
modesto california denver colorado
modesto california baltimore maryland
modesto california nashville tennessee
modesto california louisville kentucky
modesto california milwaukee wisconsin
modesto california portland oregon
modesto california tucson arizona
modesto california mesa arizona
modesto california atlanta georgia
modesto california omaha nebraska
modesto california miami florida
modesto california tulsa oklahoma
modesto california cleveland ohio
modesto california minneapolis minnesota
shreveport louisiana tacoma washington
shreveport louisiana oxnard california
shreveport louisiana fontana california
shreveport louisiana akron ohio
shreveport louisiana amarillo texas
shreveport louisiana glendale california
shreveport louisiana tallahassee florida
shreveport louisiana huntsville alabama
shreveport louisiana worcester massachusetts
shreveport louisiana chicago illinois
shreveport louisiana houston texas
shreveport louisiana philadelphia pennsylvania
shreveport louisiana phoenix arizona
shreveport louisiana dallas texas
shreveport louisiana jacksonville florida
shreveport louisiana indianapolis indiana
shreveport louisiana austin texas
shreveport louisiana detroit michigan
shreveport louisiana memphis tennessee
shreveport louisiana boston massachusetts
shreveport louisiana seattle washington
shreveport louisiana denver colorado
shreveport louisiana baltimore maryland
shreveport louisiana nashville tennessee
shreveport louisiana louisville kentucky
shreveport louisiana milwaukee wisconsin
shreveport louisiana portland oregon
shreveport louisiana tucson arizona
shreveport louisiana fresno california
shreveport louisiana sacramento california
shreveport louisiana mesa arizona
shreveport louisiana atlanta georgia
shreveport louisiana omaha nebraska
shreveport louisiana miami florida
shreveport louisiana tulsa oklahoma
shreveport louisiana oakland california
shreveport louisiana cleveland ohio
shreveport louisiana minneapolis minnesota
shreveport louisiana wichita kansas
tacoma washington oxnard california
tacoma washington fontana california
tacoma washington akron ohio
tacoma washington amarillo texas
tacoma washington glendale california
tacoma washington tallahassee florida
tacoma washington huntsville alabama
tacoma washington worcester massachusetts
tacoma washington chicago illinois
tacoma washington houston texas
tacoma washington philadelphia pennsylvania
tacoma washington phoenix arizona
tacoma washington dallas texas
tacoma washington jacksonville florida
tacoma washington indianapolis indiana
tacoma washington austin texas
tacoma washington detroit michigan
tacoma washington memphis tennessee
tacoma washington boston massachusetts
tacoma washington denver colorado
tacoma washington baltimore maryland
tacoma washington nashville tennessee
tacoma washington louisville kentucky
tacoma washington milwaukee wisconsin
tacoma washington portland oregon
tacoma washington tucson arizona
tacoma washington fresno california
tacoma washington sacramento california
tacoma washington mesa arizona
tacoma washington atlanta georgia
tacoma washington omaha nebraska
tacoma washington miami florida
tacoma washington tulsa oklahoma
tacoma washington oakland california
tacoma washington cleveland ohio
tacoma washington minneapolis minnesota
tacoma washington wichita kansas
tacoma washington arlington texas
oxnard california akron ohio
oxnard california amarillo texas
oxnard california tallahassee florida
oxnard california huntsville alabama
oxnard california worcester massachusetts
oxnard california chicago illinois
oxnard california houston texas
oxnard california philadelphia pennsylvania
oxnard california phoenix arizona
oxnard california dallas texas
oxnard california jacksonville florida
oxnard california indianapolis indiana
oxnard california austin texas
oxnard california detroit michigan
oxnard california memphis tennessee
oxnard california boston massachusetts
oxnard california seattle washington
oxnard california denver colorado
oxnard california baltimore maryland
oxnard california nashville tennessee
oxnard california louisville kentucky
oxnard california milwaukee wisconsin
oxnard california portland oregon
oxnard california tucson arizona
oxnard california mesa arizona
oxnard california atlanta georgia
oxnard california omaha nebraska
oxnard california miami florida
oxnard california tulsa oklahoma
oxnard california cleveland ohio
oxnard california minneapolis minnesota
oxnard california wichita kansas
oxnard california arlington texas
fontana california akron ohio
fontana california amarillo texas
fontana california tallahassee florida
fontana california huntsville alabama
fontana california worcester massachusetts
fontana california chicago illinois
fontana california houston texas
fontana california philadelphia pennsylvania
fontana california phoenix arizona
fontana california dallas texas
fontana california jacksonville florida
fontana california indianapolis indiana
fontana california austin texas
fontana california detroit michigan
fontana california memphis tennessee
fontana california boston massachusetts
fontana california seattle washington
fontana california denver colorado
fontana california baltimore maryland
fontana california nashville tennessee
fontana california louisville kentucky
fontana california milwaukee wisconsin
fontana california portland oregon
fontana california tucson arizona
fontana california mesa arizona
fontana california atlanta georgia
fontana california omaha nebraska
fontana california miami florida
fontana california tulsa oklahoma
fontana california cleveland ohio
fontana california minneapolis minnesota
fontana california wichita kansas
fontana california arlington texas
fontana california tampa florida
akron ohio amarillo texas
akron ohio glendale california
akron ohio tallahassee florida
akron ohio huntsville alabama
akron ohio worcester massachusetts
akron ohio chicago illinois
akron ohio houston texas
akron ohio philadelphia pennsylvania
akron ohio phoenix arizona
akron ohio dallas texas
akron ohio jacksonville florida
akron ohio indianapolis indiana
akron ohio austin texas
akron ohio detroit michigan
akron ohio memphis tennessee
akron ohio boston massachusetts
akron ohio seattle washington
akron ohio denver colorado
akron ohio baltimore maryland
akron ohio nashville tennessee
akron ohio louisville kentucky
akron ohio milwaukee wisconsin
akron ohio portland oregon
akron ohio tucson arizona
akron ohio fresno california
akron ohio sacramento california
akron ohio mesa arizona
akron ohio atlanta georgia
akron ohio omaha nebraska
akron ohio miami florida
akron ohio tulsa oklahoma
akron ohio oakland california
akron ohio minneapolis minnesota
akron ohio wichita kansas
akron ohio arlington texas
akron ohio bakersfield california
akron ohio tampa florida
akron ohio anaheim california
amarillo texas glendale california
amarillo texas tallahassee florida
amarillo texas huntsville alabama
amarillo texas worcester massachusetts
amarillo texas chicago illinois
amarillo texas philadelphia pennsylvania
amarillo texas phoenix arizona
amarillo texas jacksonville florida
amarillo texas indianapolis indiana
amarillo texas detroit michigan
amarillo texas memphis tennessee
amarillo texas boston massachusetts
amarillo texas seattle washington
amarillo texas denver colorado
amarillo texas baltimore maryland
amarillo texas nashville tennessee
amarillo texas louisville kentucky
amarillo texas milwaukee wisconsin
amarillo texas portland oregon
amarillo texas tucson arizona
amarillo texas fresno california
amarillo texas sacramento california
amarillo texas mesa arizona
amarillo texas atlanta georgia
amarillo texas omaha nebraska
amarillo texas miami florida
amarillo texas tulsa oklahoma
amarillo texas oakland california
amarillo texas cleveland ohio
amarillo texas minneapolis minnesota
amarillo texas wichita kansas
amarillo texas bakersfield california
amarillo texas tampa florida
amarillo texas anaheim california
amarillo texas honolulu hawaii
glendale california tallahassee florida
glendale california huntsville alabama
glendale california worcester massachusetts
glendale california chicago illinois
glendale california houston texas
glendale california philadelphia pennsylvania
glendale california phoenix arizona
glendale california dallas texas
glendale california jacksonville florida
glendale california indianapolis indiana
glendale california austin texas
glendale california detroit michigan
glendale california memphis tennessee
glendale california boston massachusetts
glendale california seattle washington
glendale california denver colorado
glendale california baltimore maryland
glendale california nashville tennessee
glendale california louisville kentucky
glendale california milwaukee wisconsin
glendale california portland oregon
glendale california tucson arizona
glendale california mesa arizona
glendale california atlanta georgia
glendale california omaha nebraska
glendale california miami florida
glendale california tulsa oklahoma
glendale california cleveland ohio
glendale california minneapolis minnesota
glendale california wichita kansas
glendale california arlington texas
glendale california tampa florida
glendale california honolulu hawaii
glendale california pittsburgh pennsylvania
tallahassee florida huntsville alabama
tallahassee florida worcester massachusetts
tallahassee florida chicago illinois
tallahassee florida houston texas
tallahassee florida philadelphia pennsylvania
tallahassee florida phoenix arizona
tallahassee florida dallas texas
tallahassee florida indianapolis indiana
tallahassee florida austin texas
tallahassee florida detroit michigan
tallahassee florida memphis tennessee
tallahassee florida boston massachusetts
tallahassee florida seattle washington
tallahassee florida denver colorado
tallahassee florida baltimore maryland
tallahassee florida nashville tennessee
tallahassee florida louisville kentucky
tallahassee florida milwaukee wisconsin
tallahassee florida portland oregon
tallahassee florida tucson arizona
tallahassee florida fresno california
tallahassee florida sacramento california
tallahassee florida mesa arizona
tallahassee florida atlanta georgia
tallahassee florida omaha nebraska
tallahassee florida tulsa oklahoma
tallahassee florida oakland california
tallahassee florida cleveland ohio
tallahassee florida minneapolis minnesota
tallahassee florida wichita kansas
tallahassee florida arlington texas
tallahassee florida bakersfield california
tallahassee florida anaheim california
tallahassee florida honolulu hawaii
tallahassee florida pittsburgh pennsylvania
tallahassee florida lexington kentucky
huntsville alabama worcester massachusetts
huntsville alabama chicago illinois
huntsville alabama houston texas
huntsville alabama philadelphia pennsylvania
huntsville alabama phoenix arizona
huntsville alabama dallas texas
huntsville alabama jacksonville florida
huntsville alabama indianapolis indiana
huntsville alabama austin texas
huntsville alabama detroit michigan
huntsville alabama memphis tennessee
huntsville alabama boston massachusetts
huntsville alabama seattle washington
huntsville alabama denver colorado
huntsville alabama baltimore maryland
huntsville alabama nashville tennessee
huntsville alabama louisville kentucky
huntsville alabama milwaukee wisconsin
huntsville alabama portland oregon
huntsville alabama tucson arizona
huntsville alabama fresno california
huntsville alabama sacramento california
huntsville alabama mesa arizona
huntsville alabama atlanta georgia
huntsville alabama omaha nebraska
huntsville alabama miami florida
huntsville alabama tulsa oklahoma
huntsville alabama oakland california
huntsville alabama cleveland ohio
huntsville alabama minneapolis minnesota
huntsville alabama wichita kansas
huntsville alabama arlington texas
huntsville alabama bakersfield california
huntsville alabama tampa florida
huntsville alabama anaheim california
huntsville alabama honolulu hawaii
huntsville alabama pittsburgh pennsylvania
huntsville alabama lexington kentucky
huntsville alabama stockton california
worcester massachusetts chicago illinois
worcester massachusetts houston texas
worcester massachusetts philadelphia pennsylvania
worcester massachusetts phoenix arizona
worcester massachusetts dallas texas
worcester massachusetts jacksonville florida
worcester massachusetts indianapolis indiana
worcester massachusetts austin texas
worcester massachusetts detroit michigan
worcester massachusetts memphis tennessee
worcester massachusetts seattle washington
worcester massachusetts denver colorado
worcester massachusetts baltimore maryland
worcester massachusetts nashville tennessee
worcester massachusetts louisville kentucky
worcester massachusetts milwaukee wisconsin
worcester massachusetts portland oregon
worcester massachusetts tucson arizona
worcester massachusetts fresno california
worcester massachusetts sacramento california
worcester massachusetts mesa arizona
worcester massachusetts atlanta georgia
worcester massachusetts omaha nebraska
worcester massachusetts miami florida
worcester massachusetts tulsa oklahoma
worcester massachusetts oakland california
worcester massachusetts cleveland ohio
worcester massachusetts minneapolis minnesota
worcester massachusetts wichita kansas
worcester massachusetts arlington texas
worcester massachusetts bakersfield california
worcester massachusetts tampa florida
worcester massachusetts anaheim california
worcester massachusetts honolulu hawaii
worcester massachusetts pittsburgh pennsylvania
worcester massachusetts lexington kentucky
worcester massachusetts stockton california
worcester massachusetts cincinnati ohio
