# Supplementary material for: DeepMethylation: a deep learning based framework with GloVe and Transformer encoder for DNA methylation prediction
Source: PeerJ. 2023 Sep 25;11:e16125. doi: 10.7717/peerj.16125 (PMC10538282; doi:10.7717/peerj.16125)
Supplement: Supplemental Information 1 [file peerj-11-16125-s001.zip › git/RGloVe/eval/question-data/currency.txt]

algeria dinar angola kwanza
algeria dinar argentina peso
algeria dinar armenia dram
algeria dinar brazil real
algeria dinar bulgaria lev
algeria dinar cambodia riel
algeria dinar canada dollar
algeria dinar croatia kuna
algeria dinar denmark krone
algeria dinar europe euro
algeria dinar hungary forint
algeria dinar india rupee
algeria dinar iran rial
algeria dinar japan yen
algeria dinar korea won
algeria dinar latvia lats
algeria dinar lithuania litas
algeria dinar macedonia denar
algeria dinar malaysia ringgit
algeria dinar mexico peso
algeria dinar nigeria naira
algeria dinar poland zloty
algeria dinar romania leu
algeria dinar russia ruble
algeria dinar sweden krona
algeria dinar thailand baht
algeria dinar ukraine hryvnia
algeria dinar usa dollar
algeria dinar vietnam dong
angola kwanza argentina peso
angola kwanza armenia dram
angola kwanza brazil real
angola kwanza bulgaria lev
angola kwanza cambodia riel
angola kwanza canada dollar
angola kwanza croatia kuna
angola kwanza denmark krone
angola kwanza europe euro
angola kwanza hungary forint
angola kwanza india rupee
angola kwanza iran rial
angola kwanza japan yen
angola kwanza korea won
angola kwanza latvia lats
angola kwanza lithuania litas
angola kwanza macedonia denar
angola kwanza malaysia ringgit
angola kwanza mexico peso
angola kwanza nigeria naira
angola kwanza poland zloty
angola kwanza romania leu
angola kwanza russia ruble
angola kwanza sweden krona
angola kwanza thailand baht
angola kwanza ukraine hryvnia
angola kwanza usa dollar
angola kwanza vietnam dong
angola kwanza algeria dinar
argentina peso armenia dram
argentina peso brazil real
argentina peso bulgaria lev
argentina peso cambodia riel
argentina peso canada dollar
argentina peso croatia kuna
argentina peso denmark krone
argentina peso europe euro
argentina peso hungary forint
argentina peso india rupee
argentina peso iran rial
argentina peso japan yen
argentina peso korea won
argentina peso latvia lats
argentina peso lithuania litas
argentina peso macedonia denar
argentina peso malaysia ringgit
argentina peso nigeria naira
argentina peso poland zloty
argentina peso romania leu
argentina peso russia ruble
argentina peso sweden krona
argentina peso thailand baht
argentina peso ukraine hryvnia
argentina peso usa dollar
argentina peso vietnam dong
argentina peso algeria dinar
argentina peso angola kwanza
armenia dram brazil real
armenia dram bulgaria lev
armenia dram cambodia riel
armenia dram canada dollar
armenia dram croatia kuna
armenia dram denmark krone
armenia dram europe euro
armenia dram hungary forint
armenia dram india rupee
armenia dram iran rial
armenia dram japan yen
armenia dram korea won
armenia dram latvia lats
armenia dram lithuania litas
armenia dram macedonia denar
armenia dram malaysia ringgit
armenia dram mexico peso
armenia dram nigeria naira
armenia dram poland zloty
armenia dram romania leu
armenia dram russia ruble
armenia dram sweden krona
armenia dram thailand baht
armenia dram ukraine hryvnia
armenia dram usa dollar
armenia dram vietnam dong
armenia dram algeria dinar
armenia dram angola kwanza
armenia dram argentina peso
brazil real bulgaria lev
brazil real cambodia riel
brazil real canada dollar
brazil real croatia kuna
brazil real denmark krone
brazil real europe euro
brazil real hungary forint
brazil real india rupee
brazil real iran rial
brazil real japan yen
brazil real korea won
brazil real latvia lats
brazil real lithuania litas
brazil real macedonia denar
brazil real malaysia ringgit
brazil real mexico peso
brazil real nigeria naira
brazil real poland zloty
brazil real romania leu
brazil real russia ruble
brazil real sweden krona
brazil real thailand baht
brazil real ukraine hryvnia
brazil real usa dollar
brazil real vietnam dong
brazil real algeria dinar
brazil real angola kwanza
brazil real argentina peso
brazil real armenia dram
bulgaria lev cambodia riel
bulgaria lev canada dollar
bulgaria lev croatia kuna
bulgaria lev denmark krone
bulgaria lev europe euro
bulgaria lev hungary forint
bulgaria lev india rupee
bulgaria lev iran rial
bulgaria lev japan yen
bulgaria lev korea won
bulgaria lev latvia lats
bulgaria lev lithuania litas
bulgaria lev macedonia denar
bulgaria lev malaysia ringgit
bulgaria lev mexico peso
bulgaria lev nigeria naira
bulgaria lev poland zloty
bulgaria lev romania leu
bulgaria lev russia ruble
bulgaria lev sweden krona
bulgaria lev thailand baht
bulgaria lev ukraine hryvnia
bulgaria lev usa dollar
bulgaria lev vietnam dong
bulgaria lev algeria dinar
bulgaria lev angola kwanza
bulgaria lev argentina peso
bulgaria lev armenia dram
bulgaria lev brazil real
cambodia riel canada dollar
cambodia riel croatia kuna
cambodia riel denmark krone
cambodia riel europe euro
cambodia riel hungary forint
cambodia riel india rupee
cambodia riel iran rial
cambodia riel japan yen
cambodia riel korea won
cambodia riel latvia lats
cambodia riel lithuania litas
cambodia riel macedonia denar
cambodia riel malaysia ringgit
cambodia riel mexico peso
cambodia riel nigeria naira
cambodia riel poland zloty
cambodia riel romania leu
cambodia riel russia ruble
cambodia riel sweden krona
cambodia riel thailand baht
cambodia riel ukraine hryvnia
cambodia riel usa dollar
cambodia riel vietnam dong
cambodia riel algeria dinar
cambodia riel angola kwanza
cambodia riel argentina peso
cambodia riel armenia dram
cambodia riel brazil real
cambodia riel bulgaria lev
canada dollar croatia kuna
canada dollar denmark krone
canada dollar europe euro
canada dollar hungary forint
canada dollar india rupee
canada dollar iran rial
canada dollar japan yen
canada dollar korea won
canada dollar latvia lats
canada dollar lithuania litas
canada dollar macedonia denar
canada dollar malaysia ringgit
canada dollar mexico peso
canada dollar nigeria naira
canada dollar poland zloty
canada dollar romania leu
canada dollar russia ruble
canada dollar sweden krona
canada dollar thailand baht
canada dollar ukraine hryvnia
canada dollar vietnam dong
canada dollar algeria dinar
canada dollar angola kwanza
canada dollar argentina peso
canada dollar armenia dram
canada dollar brazil real
canada dollar bulgaria lev
canada dollar cambodia riel
croatia kuna denmark krone
croatia kuna europe euro
croatia kuna hungary forint
croatia kuna india rupee
croatia kuna iran rial
croatia kuna japan yen
croatia kuna korea won
croatia kuna latvia lats
croatia kuna lithuania litas
croatia kuna macedonia denar
croatia kuna malaysia ringgit
croatia kuna mexico peso
croatia kuna nigeria naira
croatia kuna poland zloty
croatia kuna romania leu
croatia kuna russia ruble
croatia kuna sweden krona
croatia kuna thailand baht
croatia kuna ukraine hryvnia
croatia kuna usa dollar
croatia kuna vietnam dong
croatia kuna algeria dinar
croatia kuna angola kwanza
croatia kuna argentina peso
croatia kuna armenia dram
croatia kuna brazil real
croatia kuna bulgaria lev
croatia kuna cambodia riel
croatia kuna canada dollar
denmark krone europe euro
denmark krone hungary forint
denmark krone india rupee
denmark krone iran rial
denmark krone japan yen
denmark krone korea won
denmark krone latvia lats
denmark krone lithuania litas
denmark krone macedonia denar
denmark krone malaysia ringgit
denmark krone mexico peso
denmark krone nigeria naira
denmark krone poland zloty
denmark krone romania leu
denmark krone russia ruble
denmark krone sweden krona
denmark krone thailand baht
denmark krone ukraine hryvnia
denmark krone usa dollar
denmark krone vietnam dong
denmark krone algeria dinar
denmark krone angola kwanza
denmark krone argentina peso
denmark krone armenia dram
denmark krone brazil real
denmark krone bulgaria lev
denmark krone cambodia riel
denmark krone canada dollar
denmark krone croatia kuna
europe euro hungary forint
europe euro india rupee
europe euro iran rial
europe euro japan yen
europe euro korea won
europe euro latvia lats
europe euro lithuania litas
europe euro macedonia denar
europe euro malaysia ringgit
europe euro mexico peso
europe euro nigeria naira
europe euro poland zloty
europe euro romania leu
europe euro russia ruble
europe euro sweden krona
europe euro thailand baht
europe euro ukraine hryvnia
europe euro usa dollar
europe euro vietnam dong
europe euro algeria dinar
europe euro angola kwanza
europe euro argentina peso
europe euro armenia dram
europe euro brazil real
europe euro bulgaria lev
europe euro cambodia riel
europe euro canada dollar
europe euro croatia kuna
europe euro denmark krone
hungary forint india rupee
hungary forint iran rial
hungary forint japan yen
hungary forint korea won
hungary forint latvia lats
hungary forint lithuania litas
hungary forint macedonia denar
hungary forint malaysia ringgit
hungary forint mexico peso
hungary forint nigeria naira
hungary forint poland zloty
hungary forint romania leu
hungary forint russia ruble
hungary forint sweden krona
hungary forint thailand baht
hungary forint ukraine hryvnia
hungary forint usa dollar
hungary forint vietnam dong
hungary forint algeria dinar
hungary forint angola kwanza
hungary forint argentina peso
hungary forint armenia dram
hungary forint brazil real
hungary forint bulgaria lev
hungary forint cambodia riel
hungary forint canada dollar
hungary forint croatia kuna
hungary forint denmark krone
hungary forint europe euro
india rupee iran rial
india rupee japan yen
india rupee korea won
india rupee latvia lats
india rupee lithuania litas
india rupee macedonia denar
india rupee malaysia ringgit
india rupee mexico peso
india rupee nigeria naira
india rupee poland zloty
india rupee romania leu
india rupee russia ruble
india rupee sweden krona
india rupee thailand baht
india rupee ukraine hryvnia
india rupee usa dollar
india rupee vietnam dong
india rupee algeria dinar
india rupee angola kwanza
india rupee argentina peso
india rupee armenia dram
india rupee brazil real
india rupee bulgaria lev
india rupee cambodia riel
india rupee canada dollar
india rupee croatia kuna
india rupee denmark krone
india rupee europe euro
india rupee hungary forint
iran rial japan yen
iran rial korea won
iran rial latvia lats
iran rial lithuania litas
iran rial macedonia denar
iran rial malaysia ringgit
iran rial mexico peso
iran rial nigeria naira
iran rial poland zloty
iran rial romania leu
iran rial russia ruble
iran rial sweden krona
iran rial thailand baht
iran rial ukraine hryvnia
iran rial usa dollar
iran rial vietnam dong
iran rial algeria dinar
iran rial angola kwanza
iran rial argentina peso
iran rial armenia dram
iran rial brazil real
iran rial bulgaria lev
iran rial cambodia riel
iran rial canada dollar
iran rial croatia kuna
iran rial denmark krone
iran rial europe euro
iran rial hungary forint
iran rial india rupee
japan yen korea won
japan yen latvia lats
japan yen lithuania litas
japan yen macedonia denar
japan yen malaysia ringgit
japan yen mexico peso
japan yen nigeria naira
japan yen poland zloty
japan yen romania leu
japan yen russia ruble
japan yen sweden krona
japan yen thailand baht
japan yen ukraine hryvnia
japan yen usa dollar
japan yen vietnam dong
japan yen algeria dinar
japan yen angola kwanza
japan yen argentina peso
japan yen armenia dram
japan yen brazil real
japan yen bulgaria lev
japan yen cambodia riel
japan yen canada dollar
japan yen croatia kuna
japan yen denmark krone
japan yen europe euro
japan yen hungary forint
japan yen india rupee
japan yen iran rial
korea won latvia lats
korea won lithuania litas
korea won macedonia denar
korea won malaysia ringgit
korea won mexico peso
korea won nigeria naira
korea won poland zloty
korea won romania leu
korea won russia ruble
korea won sweden krona
korea won thailand baht
korea won ukraine hryvnia
korea won usa dollar
korea won vietnam dong
korea won algeria dinar
korea won angola kwanza
korea won argentina peso
korea won armenia dram
korea won brazil real
korea won bulgaria lev
korea won cambodia riel
korea won canada dollar
korea won croatia kuna
korea won denmark krone
korea won europe euro
korea won hungary forint
korea won india rupee
korea won iran rial
korea won japan yen
latvia lats lithuania litas
latvia lats macedonia denar
latvia lats malaysia ringgit
latvia lats mexico peso
latvia lats nigeria naira
latvia lats poland zloty
latvia lats romania leu
latvia lats russia ruble
latvia lats sweden krona
latvia lats thailand baht
latvia lats ukraine hryvnia
latvia lats usa dollar
latvia lats vietnam dong
latvia lats algeria dinar
latvia lats angola kwanza
latvia lats argentina peso
latvia lats armenia dram
latvia lats brazil real
latvia lats bulgaria lev
latvia lats cambodia riel
latvia lats canada dollar
latvia lats croatia kuna
latvia lats denmark krone
latvia lats europe euro
latvia lats hungary forint
latvia lats india rupee
latvia lats iran rial
latvia lats japan yen
latvia lats korea won
lithuania litas macedonia denar
lithuania litas malaysia ringgit
lithuania litas mexico peso
lithuania litas nigeria naira
lithuania litas poland zloty
lithuania litas romania leu
lithuania litas russia ruble
lithuania litas sweden krona
lithuania litas thailand baht
lithuania litas ukraine hryvnia
lithuania litas usa dollar
lithuania litas vietnam dong
lithuania litas algeria dinar
lithuania litas angola kwanza
lithuania litas argentina peso
lithuania litas armenia dram
lithuania litas brazil real
lithuania litas bulgaria lev
lithuania litas cambodia riel
lithuania litas canada dollar
lithuania litas croatia kuna
lithuania litas denmark krone
lithuania litas europe euro
lithuania litas hungary forint
lithuania litas india rupee
lithuania litas iran rial
lithuania litas japan yen
lithuania litas korea won
lithuania litas latvia lats
macedonia denar malaysia ringgit
macedonia denar mexico peso
macedonia denar nigeria naira
macedonia denar poland zloty
macedonia denar romania leu
macedonia denar russia ruble
macedonia denar sweden krona
macedonia denar thailand baht
macedonia denar ukraine hryvnia
macedonia denar usa dollar
macedonia denar vietnam dong
macedonia denar algeria dinar
macedonia denar angola kwanza
macedonia denar argentina peso
macedonia denar armenia dram
macedonia denar brazil real
macedonia denar bulgaria lev
macedonia denar cambodia riel
macedonia denar canada dollar
macedonia denar croatia kuna
macedonia denar denmark krone
macedonia denar europe euro
macedonia denar hungary forint
macedonia denar india rupee
macedonia denar iran rial
macedonia denar japan yen
macedonia denar korea won
macedonia denar latvia lats
macedonia denar lithuania litas
malaysia ringgit mexico peso
malaysia ringgit nigeria naira
malaysia ringgit poland zloty
malaysia ringgit romania leu
malaysia ringgit russia ruble
malaysia ringgit sweden krona
malaysia ringgit thailand baht
malaysia ringgit ukraine hryvnia
malaysia ringgit usa dollar
malaysia ringgit vietnam dong
malaysia ringgit algeria dinar
malaysia ringgit angola kwanza
malaysia ringgit argentina peso
malaysia ringgit armenia dram
malaysia ringgit brazil real
malaysia ringgit bulgaria lev
malaysia ringgit cambodia riel
malaysia ringgit canada dollar
malaysia ringgit croatia kuna
malaysia ringgit denmark krone
malaysia ringgit europe euro
malaysia ringgit hungary forint
malaysia ringgit india rupee
malaysia ringgit iran rial
malaysia ringgit japan yen
malaysia ringgit korea won
malaysia ringgit latvia lats
malaysia ringgit lithuania litas
malaysia ringgit macedonia denar
mexico peso nigeria naira
mexico peso poland zloty
mexico peso romania leu
mexico peso russia ruble
mexico peso sweden krona
mexico peso thailand baht
mexico peso ukraine hryvnia
mexico peso usa dollar
mexico peso vietnam dong
mexico peso algeria dinar
mexico peso angola kwanza
mexico peso armenia dram
mexico peso brazil real
mexico peso bulgaria lev
mexico peso cambodia riel
mexico peso canada dollar
mexico peso croatia kuna
mexico peso denmark krone
mexico peso europe euro
mexico peso hungary forint
mexico peso india rupee
mexico peso iran rial
mexico peso japan yen
mexico peso korea won
mexico peso latvia lats
mexico peso lithuania litas
mexico peso macedonia denar
mexico peso malaysia ringgit
nigeria naira poland zloty
nigeria naira romania leu
nigeria naira russia ruble
nigeria naira sweden krona
nigeria naira thailand baht
nigeria naira ukraine hryvnia
nigeria naira usa dollar
nigeria naira vietnam dong
nigeria naira algeria dinar
nigeria naira angola kwanza
nigeria naira argentina peso
nigeria naira armenia dram
nigeria naira brazil real
nigeria naira bulgaria lev
nigeria naira cambodia riel
nigeria naira canada dollar
nigeria naira croatia kuna
nigeria naira denmark krone
nigeria naira europe euro
nigeria naira hungary forint
nigeria naira india rupee
nigeria naira iran rial
nigeria naira japan yen
nigeria naira korea won
nigeria naira latvia lats
nigeria naira lithuania litas
nigeria naira macedonia denar
nigeria naira malaysia ringgit
nigeria naira mexico peso
poland zloty romania leu
poland zloty russia ruble
poland zloty sweden krona
poland zloty thailand baht
poland zloty ukraine hryvnia
poland zloty usa dollar
poland zloty vietnam dong
poland zloty algeria dinar
poland zloty angola kwanza
poland zloty argentina peso
poland zloty armenia dram
poland zloty brazil real
poland zloty bulgaria lev
poland zloty cambodia riel
poland zloty canada dollar
poland zloty croatia kuna
poland zloty denmark krone
poland zloty europe euro
poland zloty hungary forint
poland zloty india rupee
poland zloty iran rial
poland zloty japan yen
poland zloty korea won
poland zloty latvia lats
poland zloty lithuania litas
poland zloty macedonia denar
poland zloty malaysia ringgit
poland zloty mexico peso
poland zloty nigeria naira
romania leu russia ruble
romania leu sweden krona
romania leu thailand baht
romania leu ukraine hryvnia
romania leu usa dollar
romania leu vietnam dong
romania leu algeria dinar
romania leu angola kwanza
romania leu argentina peso
romania leu armenia dram
romania leu brazil real
romania leu bulgaria lev
romania leu cambodia riel
romania leu canada dollar
romania leu croatia kuna
romania leu denmark krone
romania leu europe euro
romania leu hungary forint
romania leu india rupee
romania leu iran rial
romania leu japan yen
romania leu korea won
romania leu latvia lats
romania leu lithuania litas
romania leu macedonia denar
romania leu malaysia ringgit
romania leu mexico peso
romania leu nigeria naira
romania leu poland zloty
russia ruble sweden krona
russia ruble thailand baht
russia ruble ukraine hryvnia
russia ruble usa dollar
russia ruble vietnam dong
russia ruble algeria dinar
russia ruble angola kwanza
russia ruble argentina peso
russia ruble armenia dram
russia ruble brazil real
russia ruble bulgaria lev
russia ruble cambodia riel
russia ruble canada dollar
russia ruble croatia kuna
russia ruble denmark krone
russia ruble europe euro
russia ruble hungary forint
russia ruble india rupee
russia ruble iran rial
russia ruble japan yen
russia ruble korea won
russia ruble latvia lats
russia ruble lithuania litas
russia ruble macedonia denar
russia ruble malaysia ringgit
russia ruble mexico peso
russia ruble nigeria naira
russia ruble poland zloty
russia ruble romania leu
sweden krona thailand baht
sweden krona ukraine hryvnia
sweden krona usa dollar
sweden krona vietnam dong
sweden krona algeria dinar
sweden krona angola kwanza
sweden krona argentina peso
sweden krona armenia dram
sweden krona brazil real
sweden krona bulgaria lev
sweden krona cambodia riel
sweden krona canada dollar
sweden krona croatia kuna
sweden krona denmark krone
sweden krona europe euro
sweden krona hungary forint
sweden krona india rupee
sweden krona iran rial
sweden krona japan yen
sweden krona korea won
sweden krona latvia lats
sweden krona lithuania litas
sweden krona macedonia denar
sweden krona malaysia ringgit
sweden krona mexico peso
sweden krona nigeria naira
sweden krona poland zloty
sweden krona romania leu
sweden krona russia ruble
thailand baht ukraine hryvnia
thailand baht usa dollar
thailand baht vietnam dong
thailand baht algeria dinar
thailand baht angola kwanza
thailand baht argentina peso
thailand baht armenia dram
thailand baht brazil real
thailand baht bulgaria lev
thailand baht cambodia riel
thailand baht canada dollar
thailand baht croatia kuna
thailand baht denmark krone
thailand baht europe euro
thailand baht hungary forint
thailand baht india rupee
thailand baht iran rial
thailand baht japan yen
thailand baht korea won
thailand baht latvia lats
thailand baht lithuania litas
thailand baht macedonia denar
thailand baht malaysia ringgit
thailand baht mexico peso
thailand baht nigeria naira
thailand baht poland zloty
thailand baht romania leu
thailand baht russia ruble
thailand baht sweden krona
ukraine hryvnia usa dollar
ukraine hryvnia vietnam dong
ukraine hryvnia algeria dinar
ukraine hryvnia angola kwanza
ukraine hryvnia argentina peso
ukraine hryvnia armenia dram
ukraine hryvnia brazil real
ukraine hryvnia bulgaria lev
ukraine hryvnia cambodia riel
ukraine hryvnia canada dollar
ukraine hryvnia croatia kuna
ukraine hryvnia denmark krone
ukraine hryvnia europe euro
ukraine hryvnia hungary forint
ukraine hryvnia india rupee
ukraine hryvnia iran rial
ukraine hryvnia japan yen
ukraine hryvnia korea won
ukraine hryvnia latvia lats
ukraine hryvnia lithuania litas
ukraine hryvnia macedonia denar
ukraine hryvnia malaysia ringgit
ukraine hryvnia mexico peso
ukraine hryvnia nigeria naira
ukraine hryvnia poland zloty
ukraine hryvnia romania leu
ukraine hryvnia russia ruble
ukraine hryvnia sweden krona
ukraine hryvnia thailand baht
usa dollar vietnam dong
usa dollar algeria dinar
usa dollar angola kwanza
usa dollar argentina peso
usa dollar armenia dram
usa dollar brazil real
usa dollar bulgaria lev
usa dollar cambodia riel
usa dollar croatia kuna
usa dollar denmark krone
usa dollar europe euro
usa dollar hungary forint
usa dollar india rupee
usa dollar iran rial
usa dollar japan yen
usa dollar korea won
usa dollar latvia lats
usa dollar lithuania litas
usa dollar macedonia denar
usa dollar malaysia ringgit
usa dollar mexico peso
usa dollar nigeria naira
usa dollar poland zloty
usa dollar romania leu
usa dollar russia ruble
usa dollar sweden krona
usa dollar thailand baht
usa dollar ukraine hryvnia
vietnam dong algeria dinar
vietnam dong angola kwanza
vietnam dong argentina peso
vietnam dong armenia dram
vietnam dong brazil real
vietnam dong bulgaria lev
vietnam dong cambodia riel
vietnam dong canada dollar
vietnam dong croatia kuna
vietnam dong denmark krone
vietnam dong europe euro
vietnam dong hungary forint
vietnam dong india rupee
vietnam dong iran rial
vietnam dong japan yen
vietnam dong korea won
vietnam dong latvia lats
vietnam dong lithuania litas
vietnam dong macedonia denar
vietnam dong malaysia ringgit
vietnam dong mexico peso
vietnam dong nigeria naira
vietnam dong poland zloty
vietnam dong romania leu
vietnam dong russia ruble
vietnam dong sweden krona
vietnam dong thailand baht
vietnam dong ukraine hryvnia
vietnam dong usa dollar
