# Supplementary material for: DeepMethylation: a deep learning based framework with GloVe and Transformer encoder for DNA methylation prediction
Source: PeerJ. 2023 Sep 25;11:e16125. doi: 10.7717/peerj.16125 (PMC10538282; doi:10.7717/peerj.16125)
Supplement: Supplemental Information 1 [file peerj-11-16125-s001.zip › git/RGloVe/eval/question-data/family.txt]

boy girl brother sister
boy girl brothers sisters
boy girl dad mom
boy girl father mother
boy girl grandfather grandmother
boy girl grandpa grandma
boy girl grandson granddaughter
boy girl groom bride
boy girl he she
boy girl his her
boy girl husband wife
boy girl king queen
boy girl man woman
boy girl nephew niece
boy girl policeman policewoman
boy girl prince princess
boy girl son daughter
boy girl sons daughters
boy girl stepbrother stepsister
boy girl stepfather stepmother
boy girl stepson stepdaughter
boy girl uncle aunt
brother sister brothers sisters
brother sister dad mom
brother sister father mother
brother sister grandfather grandmother
brother sister grandpa grandma
brother sister grandson granddaughter
brother sister groom bride
brother sister he she
brother sister his her
brother sister husband wife
brother sister king queen
brother sister man woman
brother sister nephew niece
brother sister policeman policewoman
brother sister prince princess
brother sister son daughter
brother sister sons daughters
brother sister stepbrother stepsister
brother sister stepfather stepmother
brother sister stepson stepdaughter
brother sister uncle aunt
brother sister boy girl
brothers sisters dad mom
brothers sisters father mother
brothers sisters grandfather grandmother
brothers sisters grandpa grandma
brothers sisters grandson granddaughter
brothers sisters groom bride
brothers sisters he she
brothers sisters his her
brothers sisters husband wife
brothers sisters king queen
brothers sisters man woman
brothers sisters nephew niece
brothers sisters policeman policewoman
brothers sisters prince princess
brothers sisters son daughter
brothers sisters sons daughters
brothers sisters stepbrother stepsister
brothers sisters stepfather stepmother
brothers sisters stepson stepdaughter
brothers sisters uncle aunt
brothers sisters boy girl
brothers sisters brother sister
dad mom father mother
dad mom grandfather grandmother
dad mom grandpa grandma
dad mom grandson granddaughter
dad mom groom bride
dad mom he she
dad mom his her
dad mom husband wife
dad mom king queen
dad mom man woman
dad mom nephew niece
dad mom policeman policewoman
dad mom prince princess
dad mom son daughter
dad mom sons daughters
dad mom stepbrother stepsister
dad mom stepfather stepmother
dad mom stepson stepdaughter
dad mom uncle aunt
dad mom boy girl
dad mom brother sister
dad mom brothers sisters
father mother grandfather grandmother
father mother grandpa grandma
father mother grandson granddaughter
father mother groom bride
father mother he she
father mother his her
father mother husband wife
father mother king queen
father mother man woman
father mother nephew niece
father mother policeman policewoman
father mother prince princess
father mother son daughter
father mother sons daughters
father mother stepbrother stepsister
father mother stepfather stepmother
father mother stepson stepdaughter
father mother uncle aunt
father mother boy girl
father mother brother sister
father mother brothers sisters
father mother dad mom
grandfather grandmother grandpa grandma
grandfather grandmother grandson granddaughter
grandfather grandmother groom bride
grandfather grandmother he she
grandfather grandmother his her
grandfather grandmother husband wife
grandfather grandmother king queen
grandfather grandmother man woman
grandfather grandmother nephew niece
grandfather grandmother policeman policewoman
grandfather grandmother prince princess
grandfather grandmother son daughter
grandfather grandmother sons daughters
grandfather grandmother stepbrother stepsister
grandfather grandmother stepfather stepmother
grandfather grandmother stepson stepdaughter
grandfather grandmother uncle aunt
grandfather grandmother boy girl
grandfather grandmother brother sister
grandfather grandmother brothers sisters
grandfather grandmother dad mom
grandfather grandmother father mother
grandpa grandma grandson granddaughter
grandpa grandma groom bride
grandpa grandma he she
grandpa grandma his her
grandpa grandma husband wife
grandpa grandma king queen
grandpa grandma man woman
grandpa grandma nephew niece
grandpa grandma policeman policewoman
grandpa grandma prince princess
grandpa grandma son daughter
grandpa grandma sons daughters
grandpa grandma stepbrother stepsister
grandpa grandma stepfather stepmother
grandpa grandma stepson stepdaughter
grandpa grandma uncle aunt
grandpa grandma boy girl
grandpa grandma brother sister
grandpa grandma brothers sisters
grandpa grandma dad mom
grandpa grandma father mother
grandpa grandma grandfather grandmother
grandson granddaughter groom bride
grandson granddaughter he she
grandson granddaughter his her
grandson granddaughter husband wife
grandson granddaughter king queen
grandson granddaughter man woman
grandson granddaughter nephew niece
grandson granddaughter policeman policewoman
grandson granddaughter prince princess
grandson granddaughter son daughter
grandson granddaughter sons daughters
grandson granddaughter stepbrother stepsister
grandson granddaughter stepfather stepmother
grandson granddaughter stepson stepdaughter
grandson granddaughter uncle aunt
grandson granddaughter boy girl
grandson granddaughter brother sister
grandson granddaughter brothers sisters
grandson granddaughter dad mom
grandson granddaughter father mother
grandson granddaughter grandfather grandmother
grandson granddaughter grandpa grandma
groom bride he she
groom bride his her
groom bride husband wife
groom bride king queen
groom bride man woman
groom bride nephew niece
groom bride policeman policewoman
groom bride prince princess
groom bride son daughter
groom bride sons daughters
groom bride stepbrother stepsister
groom bride stepfather stepmother
groom bride stepson stepdaughter
groom bride uncle aunt
groom bride boy girl
groom bride brother sister
groom bride brothers sisters
groom bride dad mom
groom bride father mother
groom bride grandfather grandmother
groom bride grandpa grandma
groom bride grandson granddaughter
he she his her
he she husband wife
he she king queen
he she man woman
he she nephew niece
he she policeman policewoman
he she prince princess
he she son daughter
he she sons daughters
he she stepbrother stepsister
he she stepfather stepmother
he she stepson stepdaughter
he she uncle aunt
he she boy girl
he she brother sister
he she brothers sisters
he she dad mom
he she father mother
he she grandfather grandmother
he she grandpa grandma
he she grandson granddaughter
he she groom bride
his her husband wife
his her king queen
his her man woman
his her nephew niece
his her policeman policewoman
his her prince princess
his her son daughter
his her sons daughters
his her stepbrother stepsister
his her stepfather stepmother
his her stepson stepdaughter
his her uncle aunt
his her boy girl
his her brother sister
his her brothers sisters
his her dad mom
his her father mother
his her grandfather grandmother
his her grandpa grandma
his her grandson granddaughter
his her groom bride
his her he she
husband wife king queen
husband wife man woman
husband wife nephew niece
husband wife policeman policewoman
husband wife prince princess
husband wife son daughter
husband wife sons daughters
husband wife stepbrother stepsister
husband wife stepfather stepmother
husband wife stepson stepdaughter
husband wife uncle aunt
husband wife boy girl
husband wife brother sister
husband wife brothers sisters
husband wife dad mom
husband wife father mother
husband wife grandfather grandmother
husband wife grandpa grandma
husband wife grandson granddaughter
husband wife groom bride
husband wife he she
husband wife his her
king queen man woman
king queen nephew niece
king queen policeman policewoman
king queen prince princess
king queen son daughter
king queen sons daughters
king queen stepbrother stepsister
king queen stepfather stepmother
king queen stepson stepdaughter
king queen uncle aunt
king queen boy girl
king queen brother sister
king queen brothers sisters
king queen dad mom
king queen father mother
king queen grandfather grandmother
king queen grandpa grandma
king queen grandson granddaughter
king queen groom bride
king queen he she
king queen his her
king queen husband wife
man woman nephew niece
man woman policeman policewoman
man woman prince princess
man woman son daughter
man woman sons daughters
man woman stepbrother stepsister
man woman stepfather stepmother
man woman stepson stepdaughter
man woman uncle aunt
man woman boy girl
man woman brother sister
man woman brothers sisters
man woman dad mom
man woman father mother
man woman grandfather grandmother
man woman grandpa grandma
man woman grandson granddaughter
man woman groom bride
man woman he she
man woman his her
man woman husband wife
man woman king queen
nephew niece policeman policewoman
nephew niece prince princess
nephew niece son daughter
nephew niece sons daughters
nephew niece stepbrother stepsister
nephew niece stepfather stepmother
nephew niece stepson stepdaughter
nephew niece uncle aunt
nephew niece boy girl
nephew niece brother sister
nephew niece brothers sisters
nephew niece dad mom
nephew niece father mother
nephew niece grandfather grandmother
nephew niece grandpa grandma
nephew niece grandson granddaughter
nephew niece groom bride
nephew niece he she
nephew niece his her
nephew niece husband wife
nephew niece king queen
nephew niece man woman
policeman policewoman prince princess
policeman policewoman son daughter
policeman policewoman sons daughters
policeman policewoman stepbrother stepsister
policeman policewoman stepfather stepmother
policeman policewoman stepson stepdaughter
policeman policewoman uncle aunt
policeman policewoman boy girl
policeman policewoman brother sister
policeman policewoman brothers sisters
policeman policewoman dad mom
policeman policewoman father mother
policeman policewoman grandfather grandmother
policeman policewoman grandpa grandma
policeman policewoman grandson granddaughter
policeman policewoman groom bride
policeman policewoman he she
policeman policewoman his her
policeman policewoman husband wife
policeman policewoman king queen
policeman policewoman man woman
policeman policewoman nephew niece
prince princess son daughter
prince princess sons daughters
prince princess stepbrother stepsister
prince princess stepfather stepmother
prince princess stepson stepdaughter
prince princess uncle aunt
prince princess boy girl
prince princess brother sister
prince princess brothers sisters
prince princess dad mom
prince princess father mother
prince princess grandfather grandmother
prince princess grandpa grandma
prince princess grandson granddaughter
prince princess groom bride
prince princess he she
prince princess his her
prince princess husband wife
prince princess king queen
prince princess man woman
prince princess nephew niece
prince princess policeman policewoman
son daughter sons daughters
son daughter stepbrother stepsister
son daughter stepfather stepmother
son daughter stepson stepdaughter
son daughter uncle aunt
son daughter boy girl
son daughter brother sister
son daughter brothers sisters
son daughter dad mom
son daughter father mother
son daughter grandfather grandmother
son daughter grandpa grandma
son daughter grandson granddaughter
son daughter groom bride
son daughter he she
son daughter his her
son daughter husband wife
son daughter king queen
son daughter man woman
son daughter nephew niece
son daughter policeman policewoman
son daughter prince princess
sons daughters stepbrother stepsister
sons daughters stepfather stepmother
sons daughters stepson stepdaughter
sons daughters uncle aunt
sons daughters boy girl
sons daughters brother sister
sons daughters brothers sisters
sons daughters dad mom
sons daughters father mother
sons daughters grandfather grandmother
sons daughters grandpa grandma
sons daughters grandson granddaughter
sons daughters groom bride
sons daughters he she
sons daughters his her
sons daughters husband wife
sons daughters king queen
sons daughters man woman
sons daughters nephew niece
sons daughters policeman policewoman
sons daughters prince princess
sons daughters son daughter
stepbrother stepsister stepfather stepmother
stepbrother stepsister stepson stepdaughter
stepbrother stepsister uncle aunt
stepbrother stepsister boy girl
stepbrother stepsister brother sister
stepbrother stepsister brothers sisters
stepbrother stepsister dad mom
stepbrother stepsister father mother
stepbrother stepsister grandfather grandmother
stepbrother stepsister grandpa grandma
stepbrother stepsister grandson granddaughter
stepbrother stepsister groom bride
stepbrother stepsister he she
stepbrother stepsister his her
stepbrother stepsister husband wife
stepbrother stepsister king queen
stepbrother stepsister man woman
stepbrother stepsister nephew niece
stepbrother stepsister policeman policewoman
stepbrother stepsister prince princess
stepbrother stepsister son daughter
stepbrother stepsister sons daughters
stepfather stepmother stepson stepdaughter
stepfather stepmother uncle aunt
stepfather stepmother boy girl
stepfather stepmother brother sister
stepfather stepmother brothers sisters
stepfather stepmother dad mom
stepfather stepmother father mother
stepfather stepmother grandfather grandmother
stepfather stepmother grandpa grandma
stepfather stepmother grandson granddaughter
stepfather stepmother groom bride
stepfather stepmother he she
stepfather stepmother his her
stepfather stepmother husband wife
stepfather stepmother king queen
stepfather stepmother man woman
stepfather stepmother nephew niece
stepfather stepmother policeman policewoman
stepfather stepmother prince princess
stepfather stepmother son daughter
stepfather stepmother sons daughters
stepfather stepmother stepbrother stepsister
stepson stepdaughter uncle aunt
stepson stepdaughter boy girl
stepson stepdaughter brother sister
stepson stepdaughter brothers sisters
stepson stepdaughter dad mom
stepson stepdaughter father mother
stepson stepdaughter grandfather grandmother
stepson stepdaughter grandpa grandma
stepson stepdaughter grandson granddaughter
stepson stepdaughter groom bride
stepson stepdaughter he she
stepson stepdaughter his her
stepson stepdaughter husband wife
stepson stepdaughter king queen
stepson stepdaughter man woman
stepson stepdaughter nephew niece
stepson stepdaughter policeman policewoman
stepson stepdaughter prince princess
stepson stepdaughter son daughter
stepson stepdaughter sons daughters
stepson stepdaughter stepbrother stepsister
stepson stepdaughter stepfather stepmother
uncle aunt boy girl
uncle aunt brother sister
uncle aunt brothers sisters
uncle aunt dad mom
uncle aunt father mother
uncle aunt grandfather grandmother
uncle aunt grandpa grandma
uncle aunt grandson granddaughter
uncle aunt groom bride
uncle aunt he she
uncle aunt his her
uncle aunt husband wife
uncle aunt king queen
uncle aunt man woman
uncle aunt nephew niece
uncle aunt policeman policewoman
uncle aunt prince princess
uncle aunt son daughter
uncle aunt sons daughters
uncle aunt stepbrother stepsister
uncle aunt stepfather stepmother
uncle aunt stepson stepdaughter
