# Supplementary material for: DeepMethylation: a deep learning based framework with GloVe and Transformer encoder for DNA methylation prediction
Source: PeerJ. 2023 Sep 25;11:e16125. doi: 10.7717/peerj.16125 (PMC10538282; doi:10.7717/peerj.16125)
Supplement: Supplemental Information 1 [file peerj-11-16125-s001.zip › git/RGloVe/eval/question-data/gram1-adjective-to-adverb.txt]

amazing amazingly apparent apparently
amazing amazingly calm calmly
amazing amazingly cheerful cheerfully
amazing amazingly complete completely
amazing amazingly efficient efficiently
amazing amazingly fortunate fortunately
amazing amazingly free freely
amazing amazingly furious furiously
amazing amazingly happy happily
amazing amazingly immediate immediately
amazing amazingly infrequent infrequently
amazing amazingly lucky luckily
amazing amazingly most mostly
amazing amazingly obvious obviously
amazing amazingly occasional occasionally
amazing amazingly possible possibly
amazing amazingly precise precisely
amazing amazingly professional professionally
amazing amazingly quick quickly
amazing amazingly quiet quietly
amazing amazingly rapid rapidly
amazing amazingly rare rarely
amazing amazingly reluctant reluctantly
amazing amazingly safe safely
amazing amazingly serious seriously
amazing amazingly slow slowly
amazing amazingly sudden suddenly
amazing amazingly swift swiftly
amazing amazingly typical typically
amazing amazingly unfortunate unfortunately
amazing amazingly usual usually
apparent apparently calm calmly
apparent apparently cheerful cheerfully
apparent apparently complete completely
apparent apparently efficient efficiently
apparent apparently fortunate fortunately
apparent apparently free freely
apparent apparently furious furiously
apparent apparently happy happily
apparent apparently immediate immediately
apparent apparently infrequent infrequently
apparent apparently lucky luckily
apparent apparently most mostly
apparent apparently obvious obviously
apparent apparently occasional occasionally
apparent apparently possible possibly
apparent apparently precise precisely
apparent apparently professional professionally
apparent apparently quick quickly
apparent apparently quiet quietly
apparent apparently rapid rapidly
apparent apparently rare rarely
apparent apparently reluctant reluctantly
apparent apparently safe safely
apparent apparently serious seriously
apparent apparently slow slowly
apparent apparently sudden suddenly
apparent apparently swift swiftly
apparent apparently typical typically
apparent apparently unfortunate unfortunately
apparent apparently usual usually
apparent apparently amazing amazingly
calm calmly cheerful cheerfully
calm calmly complete completely
calm calmly efficient efficiently
calm calmly fortunate fortunately
calm calmly free freely
calm calmly furious furiously
calm calmly happy happily
calm calmly immediate immediately
calm calmly infrequent infrequently
calm calmly lucky luckily
calm calmly most mostly
calm calmly obvious obviously
calm calmly occasional occasionally
calm calmly possible possibly
calm calmly precise precisely
calm calmly professional professionally
calm calmly quick quickly
calm calmly quiet quietly
calm calmly rapid rapidly
calm calmly rare rarely
calm calmly reluctant reluctantly
calm calmly safe safely
calm calmly serious seriously
calm calmly slow slowly
calm calmly sudden suddenly
calm calmly swift swiftly
calm calmly typical typically
calm calmly unfortunate unfortunately
calm calmly usual usually
calm calmly amazing amazingly
calm calmly apparent apparently
cheerful cheerfully complete completely
cheerful cheerfully efficient efficiently
cheerful cheerfully fortunate fortunately
cheerful cheerfully free freely
cheerful cheerfully furious furiously
cheerful cheerfully happy happily
cheerful cheerfully immediate immediately
cheerful cheerfully infrequent infrequently
cheerful cheerfully lucky luckily
cheerful cheerfully most mostly
cheerful cheerfully obvious obviously
cheerful cheerfully occasional occasionally
cheerful cheerfully possible possibly
cheerful cheerfully precise precisely
cheerful cheerfully professional professionally
cheerful cheerfully quick quickly
cheerful cheerfully quiet quietly
cheerful cheerfully rapid rapidly
cheerful cheerfully rare rarely
cheerful cheerfully reluctant reluctantly
cheerful cheerfully safe safely
cheerful cheerfully serious seriously
cheerful cheerfully slow slowly
cheerful cheerfully sudden suddenly
cheerful cheerfully swift swiftly
cheerful cheerfully typical typically
cheerful cheerfully unfortunate unfortunately
cheerful cheerfully usual usually
cheerful cheerfully amazing amazingly
cheerful cheerfully apparent apparently
cheerful cheerfully calm calmly
complete completely efficient efficiently
complete completely fortunate fortunately
complete completely free freely
complete completely furious furiously
complete completely happy happily
complete completely immediate immediately
complete completely infrequent infrequently
complete completely lucky luckily
complete completely most mostly
complete completely obvious obviously
complete completely occasional occasionally
complete completely possible possibly
complete completely precise precisely
complete completely professional professionally
complete completely quick quickly
complete completely quiet quietly
complete completely rapid rapidly
complete completely rare rarely
complete completely reluctant reluctantly
complete completely safe safely
complete completely serious seriously
complete completely slow slowly
complete completely sudden suddenly
complete completely swift swiftly
complete completely typical typically
complete completely unfortunate unfortunately
complete completely usual usually
complete completely amazing amazingly
complete completely apparent apparently
complete completely calm calmly
complete completely cheerful cheerfully
efficient efficiently fortunate fortunately
efficient efficiently free freely
efficient efficiently furious furiously
efficient efficiently happy happily
efficient efficiently immediate immediately
efficient efficiently infrequent infrequently
efficient efficiently lucky luckily
efficient efficiently most mostly
efficient efficiently obvious obviously
efficient efficiently occasional occasionally
efficient efficiently possible possibly
efficient efficiently precise precisely
efficient efficiently professional professionally
efficient efficiently quick quickly
efficient efficiently quiet quietly
efficient efficiently rapid rapidly
efficient efficiently rare rarely
efficient efficiently reluctant reluctantly
efficient efficiently safe safely
efficient efficiently serious seriously
efficient efficiently slow slowly
efficient efficiently sudden suddenly
efficient efficiently swift swiftly
efficient efficiently typical typically
efficient efficiently unfortunate unfortunately
efficient efficiently usual usually
efficient efficiently amazing amazingly
efficient efficiently apparent apparently
efficient efficiently calm calmly
efficient efficiently cheerful cheerfully
efficient efficiently complete completely
fortunate fortunately free freely
fortunate fortunately furious furiously
fortunate fortunately happy happily
fortunate fortunately immediate immediately
fortunate fortunately infrequent infrequently
fortunate fortunately lucky luckily
fortunate fortunately most mostly
fortunate fortunately obvious obviously
fortunate fortunately occasional occasionally
fortunate fortunately possible possibly
fortunate fortunately precise precisely
fortunate fortunately professional professionally
fortunate fortunately quick quickly
fortunate fortunately quiet quietly
fortunate fortunately rapid rapidly
fortunate fortunately rare rarely
fortunate fortunately reluctant reluctantly
fortunate fortunately safe safely
fortunate fortunately serious seriously
fortunate fortunately slow slowly
fortunate fortunately sudden suddenly
fortunate fortunately swift swiftly
fortunate fortunately typical typically
fortunate fortunately unfortunate unfortunately
fortunate fortunately usual usually
fortunate fortunately amazing amazingly
fortunate fortunately apparent apparently
fortunate fortunately calm calmly
fortunate fortunately cheerful cheerfully
fortunate fortunately complete completely
fortunate fortunately efficient efficiently
free freely furious furiously
free freely happy happily
free freely immediate immediately
free freely infrequent infrequently
free freely lucky luckily
free freely most mostly
free freely obvious obviously
free freely occasional occasionally
free freely possible possibly
free freely precise precisely
free freely professional professionally
free freely quick quickly
free freely quiet quietly
free freely rapid rapidly
free freely rare rarely
free freely reluctant reluctantly
free freely safe safely
free freely serious seriously
free freely slow slowly
free freely sudden suddenly
free freely swift swiftly
free freely typical typically
free freely unfortunate unfortunately
free freely usual usually
free freely amazing amazingly
free freely apparent apparently
free freely calm calmly
free freely cheerful cheerfully
free freely complete completely
free freely efficient efficiently
free freely fortunate fortunately
furious furiously happy happily
furious furiously immediate immediately
furious furiously infrequent infrequently
furious furiously lucky luckily
furious furiously most mostly
furious furiously obvious obviously
furious furiously occasional occasionally
furious furiously possible possibly
furious furiously precise precisely
furious furiously professional professionally
furious furiously quick quickly
furious furiously quiet quietly
furious furiously rapid rapidly
furious furiously rare rarely
furious furiously reluctant reluctantly
furious furiously safe safely
furious furiously serious seriously
furious furiously slow slowly
furious furiously sudden suddenly
furious furiously swift swiftly
furious furiously typical typically
furious furiously unfortunate unfortunately
furious furiously usual usually
furious furiously amazing amazingly
furious furiously apparent apparently
furious furiously calm calmly
furious furiously cheerful cheerfully
furious furiously complete completely
furious furiously efficient efficiently
furious furiously fortunate fortunately
furious furiously free freely
happy happily immediate immediately
happy happily infrequent infrequently
happy happily lucky luckily
happy happily most mostly
happy happily obvious obviously
happy happily occasional occasionally
happy happily possible possibly
happy happily precise precisely
happy happily professional professionally
happy happily quick quickly
happy happily quiet quietly
happy happily rapid rapidly
happy happily rare rarely
happy happily reluctant reluctantly
happy happily safe safely
happy happily serious seriously
happy happily slow slowly
happy happily sudden suddenly
happy happily swift swiftly
happy happily typical typically
happy happily unfortunate unfortunately
happy happily usual usually
happy happily amazing amazingly
happy happily apparent apparently
happy happily calm calmly
happy happily cheerful cheerfully
happy happily complete completely
happy happily efficient efficiently
happy happily fortunate fortunately
happy happily free freely
happy happily furious furiously
immediate immediately infrequent infrequently
immediate immediately lucky luckily
immediate immediately most mostly
immediate immediately obvious obviously
immediate immediately occasional occasionally
immediate immediately possible possibly
immediate immediately precise precisely
immediate immediately professional professionally
immediate immediately quick quickly
immediate immediately quiet quietly
immediate immediately rapid rapidly
immediate immediately rare rarely
immediate immediately reluctant reluctantly
immediate immediately safe safely
immediate immediately serious seriously
immediate immediately slow slowly
immediate immediately sudden suddenly
immediate immediately swift swiftly
immediate immediately typical typically
immediate immediately unfortunate unfortunately
immediate immediately usual usually
immediate immediately amazing amazingly
immediate immediately apparent apparently
immediate immediately calm calmly
immediate immediately cheerful cheerfully
immediate immediately complete completely
immediate immediately efficient efficiently
immediate immediately fortunate fortunately
immediate immediately free freely
immediate immediately furious furiously
immediate immediately happy happily
infrequent infrequently lucky luckily
infrequent infrequently most mostly
infrequent infrequently obvious obviously
infrequent infrequently occasional occasionally
infrequent infrequently possible possibly
infrequent infrequently precise precisely
infrequent infrequently professional professionally
infrequent infrequently quick quickly
infrequent infrequently quiet quietly
infrequent infrequently rapid rapidly
infrequent infrequently rare rarely
infrequent infrequently reluctant reluctantly
infrequent infrequently safe safely
infrequent infrequently serious seriously
infrequent infrequently slow slowly
infrequent infrequently sudden suddenly
infrequent infrequently swift swiftly
infrequent infrequently typical typically
infrequent infrequently unfortunate unfortunately
infrequent infrequently usual usually
infrequent infrequently amazing amazingly
infrequent infrequently apparent apparently
infrequent infrequently calm calmly
infrequent infrequently cheerful cheerfully
infrequent infrequently complete completely
infrequent infrequently efficient efficiently
infrequent infrequently fortunate fortunately
infrequent infrequently free freely
infrequent infrequently furious furiously
infrequent infrequently happy happily
infrequent infrequently immediate immediately
lucky luckily most mostly
lucky luckily obvious obviously
lucky luckily occasional occasionally
lucky luckily possible possibly
lucky luckily precise precisely
lucky luckily professional professionally
lucky luckily quick quickly
lucky luckily quiet quietly
lucky luckily rapid rapidly
lucky luckily rare rarely
lucky luckily reluctant reluctantly
lucky luckily safe safely
lucky luckily serious seriously
lucky luckily slow slowly
lucky luckily sudden suddenly
lucky luckily swift swiftly
lucky luckily typical typically
lucky luckily unfortunate unfortunately
lucky luckily usual usually
lucky luckily amazing amazingly
lucky luckily apparent apparently
lucky luckily calm calmly
lucky luckily cheerful cheerfully
lucky luckily complete completely
lucky luckily efficient efficiently
lucky luckily fortunate fortunately
lucky luckily free freely
lucky luckily furious furiously
lucky luckily happy happily
lucky luckily immediate immediately
lucky luckily infrequent infrequently
most mostly obvious obviously
most mostly occasional occasionally
most mostly possible possibly
most mostly precise precisely
most mostly professional professionally
most mostly quick quickly
most mostly quiet quietly
most mostly rapid rapidly
most mostly rare rarely
most mostly reluctant reluctantly
most mostly safe safely
most mostly serious seriously
most mostly slow slowly
most mostly sudden suddenly
most mostly swift swiftly
most mostly typical typically
most mostly unfortunate unfortunately
most mostly usual usually
most mostly amazing amazingly
most mostly apparent apparently
most mostly calm calmly
most mostly cheerful cheerfully
most mostly complete completely
most mostly efficient efficiently
most mostly fortunate fortunately
most mostly free freely
most mostly furious furiously
most mostly happy happily
most mostly immediate immediately
most mostly infrequent infrequently
most mostly lucky luckily
obvious obviously occasional occasionally
obvious obviously possible possibly
obvious obviously precise precisely
obvious obviously professional professionally
obvious obviously quick quickly
obvious obviously quiet quietly
obvious obviously rapid rapidly
obvious obviously rare rarely
obvious obviously reluctant reluctantly
obvious obviously safe safely
obvious obviously serious seriously
obvious obviously slow slowly
obvious obviously sudden suddenly
obvious obviously swift swiftly
obvious obviously typical typically
obvious obviously unfortunate unfortunately
obvious obviously usual usually
obvious obviously amazing amazingly
obvious obviously apparent apparently
obvious obviously calm calmly
obvious obviously cheerful cheerfully
obvious obviously complete completely
obvious obviously efficient efficiently
obvious obviously fortunate fortunately
obvious obviously free freely
obvious obviously furious furiously
obvious obviously happy happily
obvious obviously immediate immediately
obvious obviously infrequent infrequently
obvious obviously lucky luckily
obvious obviously most mostly
occasional occasionally possible possibly
occasional occasionally precise precisely
occasional occasionally professional professionally
occasional occasionally quick quickly
occasional occasionally quiet quietly
occasional occasionally rapid rapidly
occasional occasionally rare rarely
occasional occasionally reluctant reluctantly
occasional occasionally safe safely
occasional occasionally serious seriously
occasional occasionally slow slowly
occasional occasionally sudden suddenly
occasional occasionally swift swiftly
occasional occasionally typical typically
occasional occasionally unfortunate unfortunately
occasional occasionally usual usually
occasional occasionally amazing amazingly
occasional occasionally apparent apparently
occasional occasionally calm calmly
occasional occasionally cheerful cheerfully
occasional occasionally complete completely
occasional occasionally efficient efficiently
occasional occasionally fortunate fortunately
occasional occasionally free freely
occasional occasionally furious furiously
occasional occasionally happy happily
occasional occasionally immediate immediately
occasional occasionally infrequent infrequently
occasional occasionally lucky luckily
occasional occasionally most mostly
occasional occasionally obvious obviously
possible possibly precise precisely
possible possibly professional professionally
possible possibly quick quickly
possible possibly quiet quietly
possible possibly rapid rapidly
possible possibly rare rarely
possible possibly reluctant reluctantly
possible possibly safe safely
possible possibly serious seriously
possible possibly slow slowly
possible possibly sudden suddenly
possible possibly swift swiftly
possible possibly typical typically
possible possibly unfortunate unfortunately
possible possibly usual usually
possible possibly amazing amazingly
possible possibly apparent apparently
possible possibly calm calmly
possible possibly cheerful cheerfully
possible possibly complete completely
possible possibly efficient efficiently
possible possibly fortunate fortunately
possible possibly free freely
possible possibly furious furiously
possible possibly happy happily
possible possibly immediate immediately
possible possibly infrequent infrequently
possible possibly lucky luckily
possible possibly most mostly
possible possibly obvious obviously
possible possibly occasional occasionally
precise precisely professional professionally
precise precisely quick quickly
precise precisely quiet quietly
precise precisely rapid rapidly
precise precisely rare rarely
precise precisely reluctant reluctantly
precise precisely safe safely
precise precisely serious seriously
precise precisely slow slowly
precise precisely sudden suddenly
precise precisely swift swiftly
precise precisely typical typically
precise precisely unfortunate unfortunately
precise precisely usual usually
precise precisely amazing amazingly
precise precisely apparent apparently
precise precisely calm calmly
precise precisely cheerful cheerfully
precise precisely complete completely
precise precisely efficient efficiently
precise precisely fortunate fortunately
precise precisely free freely
precise precisely furious furiously
precise precisely happy happily
precise precisely immediate immediately
precise precisely infrequent infrequently
precise precisely lucky luckily
precise precisely most mostly
precise precisely obvious obviously
precise precisely occasional occasionally
precise precisely possible possibly
professional professionally quick quickly
professional professionally quiet quietly
professional professionally rapid rapidly
professional professionally rare rarely
professional professionally reluctant reluctantly
professional professionally safe safely
professional professionally serious seriously
professional professionally slow slowly
professional professionally sudden suddenly
professional professionally swift swiftly
professional professionally typical typically
professional professionally unfortunate unfortunately
professional professionally usual usually
professional professionally amazing amazingly
professional professionally apparent apparently
professional professionally calm calmly
professional professionally cheerful cheerfully
professional professionally complete completely
professional professionally efficient efficiently
professional professionally fortunate fortunately
professional professionally free freely
professional professionally furious furiously
professional professionally happy happily
professional professionally immediate immediately
professional professionally infrequent infrequently
professional professionally lucky luckily
professional professionally most mostly
professional professionally obvious obviously
professional professionally occasional occasionally
professional professionally possible possibly
professional professionally precise precisely
quick quickly quiet quietly
quick quickly rapid rapidly
quick quickly rare rarely
quick quickly reluctant reluctantly
quick quickly safe safely
quick quickly serious seriously
quick quickly slow slowly
quick quickly sudden suddenly
quick quickly swift swiftly
quick quickly typical typically
quick quickly unfortunate unfortunately
quick quickly usual usually
quick quickly amazing amazingly
quick quickly apparent apparently
quick quickly calm calmly
quick quickly cheerful cheerfully
quick quickly complete completely
quick quickly efficient efficiently
quick quickly fortunate fortunately
quick quickly free freely
quick quickly furious furiously
quick quickly happy happily
quick quickly immediate immediately
quick quickly infrequent infrequently
quick quickly lucky luckily
quick quickly most mostly
quick quickly obvious obviously
quick quickly occasional occasionally
quick quickly possible possibly
quick quickly precise precisely
quick quickly professional professionally
quiet quietly rapid rapidly
quiet quietly rare rarely
quiet quietly reluctant reluctantly
quiet quietly safe safely
quiet quietly serious seriously
quiet quietly slow slowly
quiet quietly sudden suddenly
quiet quietly swift swiftly
quiet quietly typical typically
quiet quietly unfortunate unfortunately
quiet quietly usual usually
quiet quietly amazing amazingly
quiet quietly apparent apparently
quiet quietly calm calmly
quiet quietly cheerful cheerfully
quiet quietly complete completely
quiet quietly efficient efficiently
quiet quietly fortunate fortunately
quiet quietly free freely
quiet quietly furious furiously
quiet quietly happy happily
quiet quietly immediate immediately
quiet quietly infrequent infrequently
quiet quietly lucky luckily
quiet quietly most mostly
quiet quietly obvious obviously
quiet quietly occasional occasionally
quiet quietly possible possibly
quiet quietly precise precisely
quiet quietly professional professionally
quiet quietly quick quickly
rapid rapidly rare rarely
rapid rapidly reluctant reluctantly
rapid rapidly safe safely
rapid rapidly serious seriously
rapid rapidly slow slowly
rapid rapidly sudden suddenly
rapid rapidly swift swiftly
rapid rapidly typical typically
rapid rapidly unfortunate unfortunately
rapid rapidly usual usually
rapid rapidly amazing amazingly
rapid rapidly apparent apparently
rapid rapidly calm calmly
rapid rapidly cheerful cheerfully
rapid rapidly complete completely
rapid rapidly efficient efficiently
rapid rapidly fortunate fortunately
rapid rapidly free freely
rapid rapidly furious furiously
rapid rapidly happy happily
rapid rapidly immediate immediately
rapid rapidly infrequent infrequently
rapid rapidly lucky luckily
rapid rapidly most mostly
rapid rapidly obvious obviously
rapid rapidly occasional occasionally
rapid rapidly possible possibly
rapid rapidly precise precisely
rapid rapidly professional professionally
rapid rapidly quick quickly
rapid rapidly quiet quietly
rare rarely reluctant reluctantly
rare rarely safe safely
rare rarely serious seriously
rare rarely slow slowly
rare rarely sudden suddenly
rare rarely swift swiftly
rare rarely typical typically
rare rarely unfortunate unfortunately
rare rarely usual usually
rare rarely amazing amazingly
rare rarely apparent apparently
rare rarely calm calmly
rare rarely cheerful cheerfully
rare rarely complete completely
rare rarely efficient efficiently
rare rarely fortunate fortunately
rare rarely free freely
rare rarely furious furiously
rare rarely happy happily
rare rarely immediate immediately
rare rarely infrequent infrequently
rare rarely lucky luckily
rare rarely most mostly
rare rarely obvious obviously
rare rarely occasional occasionally
rare rarely possible possibly
rare rarely precise precisely
rare rarely professional professionally
rare rarely quick quickly
rare rarely quiet quietly
rare rarely rapid rapidly
reluctant reluctantly safe safely
reluctant reluctantly serious seriously
reluctant reluctantly slow slowly
reluctant reluctantly sudden suddenly
reluctant reluctantly swift swiftly
reluctant reluctantly typical typically
reluctant reluctantly unfortunate unfortunately
reluctant reluctantly usual usually
reluctant reluctantly amazing amazingly
reluctant reluctantly apparent apparently
reluctant reluctantly calm calmly
reluctant reluctantly cheerful cheerfully
reluctant reluctantly complete completely
reluctant reluctantly efficient efficiently
reluctant reluctantly fortunate fortunately
reluctant reluctantly free freely
reluctant reluctantly furious furiously
reluctant reluctantly happy happily
reluctant reluctantly immediate immediately
reluctant reluctantly infrequent infrequently
reluctant reluctantly lucky luckily
reluctant reluctantly most mostly
reluctant reluctantly obvious obviously
reluctant reluctantly occasional occasionally
reluctant reluctantly possible possibly
reluctant reluctantly precise precisely
reluctant reluctantly professional professionally
reluctant reluctantly quick quickly
reluctant reluctantly quiet quietly
reluctant reluctantly rapid rapidly
reluctant reluctantly rare rarely
safe safely serious seriously
safe safely slow slowly
safe safely sudden suddenly
safe safely swift swiftly
safe safely typical typically
safe safely unfortunate unfortunately
safe safely usual usually
safe safely amazing amazingly
safe safely apparent apparently
safe safely calm calmly
safe safely cheerful cheerfully
safe safely complete completely
safe safely efficient efficiently
safe safely fortunate fortunately
safe safely free freely
safe safely furious furiously
safe safely happy happily
safe safely immediate immediately
safe safely infrequent infrequently
safe safely lucky luckily
safe safely most mostly
safe safely obvious obviously
safe safely occasional occasionally
safe safely possible possibly
safe safely precise precisely
safe safely professional professionally
safe safely quick quickly
safe safely quiet quietly
safe safely rapid rapidly
safe safely rare rarely
safe safely reluctant reluctantly
serious seriously slow slowly
serious seriously sudden suddenly
serious seriously swift swiftly
serious seriously typical typically
serious seriously unfortunate unfortunately
serious seriously usual usually
serious seriously amazing amazingly
serious seriously apparent apparently
serious seriously calm calmly
serious seriously cheerful cheerfully
serious seriously complete completely
serious seriously efficient efficiently
serious seriously fortunate fortunately
serious seriously free freely
serious seriously furious furiously
serious seriously happy happily
serious seriously immediate immediately
serious seriously infrequent infrequently
serious seriously lucky luckily
serious seriously most mostly
serious seriously obvious obviously
serious seriously occasional occasionally
serious seriously possible possibly
serious seriously precise precisely
serious seriously professional professionally
serious seriously quick quickly
serious seriously quiet quietly
serious seriously rapid rapidly
serious seriously rare rarely
serious seriously reluctant reluctantly
serious seriously safe safely
slow slowly sudden suddenly
slow slowly swift swiftly
slow slowly typical typically
slow slowly unfortunate unfortunately
slow slowly usual usually
slow slowly amazing amazingly
slow slowly apparent apparently
slow slowly calm calmly
slow slowly cheerful cheerfully
slow slowly complete completely
slow slowly efficient efficiently
slow slowly fortunate fortunately
slow slowly free freely
slow slowly furious furiously
slow slowly happy happily
slow slowly immediate immediately
slow slowly infrequent infrequently
slow slowly lucky luckily
slow slowly most mostly
slow slowly obvious obviously
slow slowly occasional occasionally
slow slowly possible possibly
slow slowly precise precisely
slow slowly professional professionally
slow slowly quick quickly
slow slowly quiet quietly
slow slowly rapid rapidly
slow slowly rare rarely
slow slowly reluctant reluctantly
slow slowly safe safely
slow slowly serious seriously
sudden suddenly swift swiftly
sudden suddenly typical typically
sudden suddenly unfortunate unfortunately
sudden suddenly usual usually
sudden suddenly amazing amazingly
sudden suddenly apparent apparently
sudden suddenly calm calmly
sudden suddenly cheerful cheerfully
sudden suddenly complete completely
sudden suddenly efficient efficiently
sudden suddenly fortunate fortunately
sudden suddenly free freely
sudden suddenly furious furiously
sudden suddenly happy happily
sudden suddenly immediate immediately
sudden suddenly infrequent infrequently
sudden suddenly lucky luckily
sudden suddenly most mostly
sudden suddenly obvious obviously
sudden suddenly occasional occasionally
sudden suddenly possible possibly
sudden suddenly precise precisely
sudden suddenly professional professionally
sudden suddenly quick quickly
sudden suddenly quiet quietly
sudden suddenly rapid rapidly
sudden suddenly rare rarely
sudden suddenly reluctant reluctantly
sudden suddenly safe safely
sudden suddenly serious seriously
sudden suddenly slow slowly
swift swiftly typical typically
swift swiftly unfortunate unfortunately
swift swiftly usual usually
swift swiftly amazing amazingly
swift swiftly apparent apparently
swift swiftly calm calmly
swift swiftly cheerful cheerfully
swift swiftly complete completely
swift swiftly efficient efficiently
swift swiftly fortunate fortunately
swift swiftly free freely
swift swiftly furious furiously
swift swiftly happy happily
swift swiftly immediate immediately
swift swiftly infrequent infrequently
swift swiftly lucky luckily
swift swiftly most mostly
swift swiftly obvious obviously
swift swiftly occasional occasionally
swift swiftly possible possibly
swift swiftly precise precisely
swift swiftly professional professionally
swift swiftly quick quickly
swift swiftly quiet quietly
swift swiftly rapid rapidly
swift swiftly rare rarely
swift swiftly reluctant reluctantly
swift swiftly safe safely
swift swiftly serious seriously
swift swiftly slow slowly
swift swiftly sudden suddenly
typical typically unfortunate unfortunately
typical typically usual usually
typical typically amazing amazingly
typical typically apparent apparently
typical typically calm calmly
typical typically cheerful cheerfully
typical typically complete completely
typical typically efficient efficiently
typical typically fortunate fortunately
typical typically free freely
typical typically furious furiously
typical typically happy happily
typical typically immediate immediately
typical typically infrequent infrequently
typical typically lucky luckily
typical typically most mostly
typical typically obvious obviously
typical typically occasional occasionally
typical typically possible possibly
typical typically precise precisely
typical typically professional professionally
typical typically quick quickly
typical typically quiet quietly
typical typically rapid rapidly
typical typically rare rarely
typical typically reluctant reluctantly
typical typically safe safely
typical typically serious seriously
typical typically slow slowly
typical typically sudden suddenly
typical typically swift swiftly
unfortunate unfortunately usual usually
unfortunate unfortunately amazing amazingly
unfortunate unfortunately apparent apparently
unfortunate unfortunately calm calmly
unfortunate unfortunately cheerful cheerfully
unfortunate unfortunately complete completely
unfortunate unfortunately efficient efficiently
unfortunate unfortunately fortunate fortunately
unfortunate unfortunately free freely
unfortunate unfortunately furious furiously
unfortunate unfortunately happy happily
unfortunate unfortunately immediate immediately
unfortunate unfortunately infrequent infrequently
unfortunate unfortunately lucky luckily
unfortunate unfortunately most mostly
unfortunate unfortunately obvious obviously
unfortunate unfortunately occasional occasionally
unfortunate unfortunately possible possibly
unfortunate unfortunately precise precisely
unfortunate unfortunately professional professionally
unfortunate unfortunately quick quickly
unfortunate unfortunately quiet quietly
unfortunate unfortunately rapid rapidly
unfortunate unfortunately rare rarely
unfortunate unfortunately reluctant reluctantly
unfortunate unfortunately safe safely
unfortunate unfortunately serious seriously
unfortunate unfortunately slow slowly
unfortunate unfortunately sudden suddenly
unfortunate unfortunately swift swiftly
unfortunate unfortunately typical typically
usual usually amazing amazingly
usual usually apparent apparently
usual usually calm calmly
usual usually cheerful cheerfully
usual usually complete completely
usual usually efficient efficiently
usual usually fortunate fortunately
usual usually free freely
usual usually furious furiously
usual usually happy happily
usual usually immediate immediately
usual usually infrequent infrequently
usual usually lucky luckily
usual usually most mostly
usual usually obvious obviously
usual usually occasional occasionally
usual usually possible possibly
usual usually precise precisely
usual usually professional professionally
usual usually quick quickly
usual usually quiet quietly
usual usually rapid rapidly
usual usually rare rarely
usual usually reluctant reluctantly
usual usually safe safely
usual usually serious seriously
usual usually slow slowly
usual usually sudden suddenly
usual usually swift swiftly
usual usually typical typically
usual usually unfortunate unfortunately
