# Supplementary material for: DeepMethylation: a deep learning based framework with GloVe and Transformer encoder for DNA methylation prediction
Source: PeerJ. 2023 Sep 25;11:e16125. doi: 10.7717/peerj.16125 (PMC10538282; doi:10.7717/peerj.16125)
Supplement: Supplemental Information 1 [file peerj-11-16125-s001.zip › git/RGloVe/eval/question-data/gram2-opposite.txt]

acceptable unacceptable aware unaware
acceptable unacceptable certain uncertain
acceptable unacceptable clear unclear
acceptable unacceptable comfortable uncomfortable
acceptable unacceptable competitive uncompetitive
acceptable unacceptable consistent inconsistent
acceptable unacceptable convincing unconvincing
acceptable unacceptable convenient inconvenient
acceptable unacceptable decided undecided
acceptable unacceptable efficient inefficient
acceptable unacceptable ethical unethical
acceptable unacceptable fortunate unfortunate
acceptable unacceptable honest dishonest
acceptable unacceptable impressive unimpressive
acceptable unacceptable informative uninformative
acceptable unacceptable informed uninformed
acceptable unacceptable known unknown
acceptable unacceptable likely unlikely
acceptable unacceptable logical illogical
acceptable unacceptable pleasant unpleasant
acceptable unacceptable possible impossible
acceptable unacceptable possibly impossibly
acceptable unacceptable productive unproductive
acceptable unacceptable rational irrational
acceptable unacceptable reasonable unreasonable
acceptable unacceptable responsible irresponsible
acceptable unacceptable sure unsure
acceptable unacceptable tasteful distasteful
aware unaware certain uncertain
aware unaware clear unclear
aware unaware comfortable uncomfortable
aware unaware competitive uncompetitive
aware unaware consistent inconsistent
aware unaware convincing unconvincing
aware unaware convenient inconvenient
aware unaware decided undecided
aware unaware efficient inefficient
aware unaware ethical unethical
aware unaware fortunate unfortunate
aware unaware honest dishonest
aware unaware impressive unimpressive
aware unaware informative uninformative
aware unaware informed uninformed
aware unaware known unknown
aware unaware likely unlikely
aware unaware logical illogical
aware unaware pleasant unpleasant
aware unaware possible impossible
aware unaware possibly impossibly
aware unaware productive unproductive
aware unaware rational irrational
aware unaware reasonable unreasonable
aware unaware responsible irresponsible
aware unaware sure unsure
aware unaware tasteful distasteful
aware unaware acceptable unacceptable
certain uncertain clear unclear
certain uncertain comfortable uncomfortable
certain uncertain competitive uncompetitive
certain uncertain consistent inconsistent
certain uncertain convincing unconvincing
certain uncertain convenient inconvenient
certain uncertain decided undecided
certain uncertain efficient inefficient
certain uncertain ethical unethical
certain uncertain fortunate unfortunate
certain uncertain honest dishonest
certain uncertain impressive unimpressive
certain uncertain informative uninformative
certain uncertain informed uninformed
certain uncertain known unknown
certain uncertain likely unlikely
certain uncertain logical illogical
certain uncertain pleasant unpleasant
certain uncertain possible impossible
certain uncertain possibly impossibly
certain uncertain productive unproductive
certain uncertain rational irrational
certain uncertain reasonable unreasonable
certain uncertain responsible irresponsible
certain uncertain sure unsure
certain uncertain tasteful distasteful
certain uncertain acceptable unacceptable
certain uncertain aware unaware
clear unclear comfortable uncomfortable
clear unclear competitive uncompetitive
clear unclear consistent inconsistent
clear unclear convincing unconvincing
clear unclear convenient inconvenient
clear unclear decided undecided
clear unclear efficient inefficient
clear unclear ethical unethical
clear unclear fortunate unfortunate
clear unclear honest dishonest
clear unclear impressive unimpressive
clear unclear informative uninformative
clear unclear informed uninformed
clear unclear known unknown
clear unclear likely unlikely
clear unclear logical illogical
clear unclear pleasant unpleasant
clear unclear possible impossible
clear unclear possibly impossibly
clear unclear productive unproductive
clear unclear rational irrational
clear unclear reasonable unreasonable
clear unclear responsible irresponsible
clear unclear sure unsure
clear unclear tasteful distasteful
clear unclear acceptable unacceptable
clear unclear aware unaware
clear unclear certain uncertain
comfortable uncomfortable competitive uncompetitive
comfortable uncomfortable consistent inconsistent
comfortable uncomfortable convincing unconvincing
comfortable uncomfortable convenient inconvenient
comfortable uncomfortable decided undecided
comfortable uncomfortable efficient inefficient
comfortable uncomfortable ethical unethical
comfortable uncomfortable fortunate unfortunate
comfortable uncomfortable honest dishonest
comfortable uncomfortable impressive unimpressive
comfortable uncomfortable informative uninformative
comfortable uncomfortable informed uninformed
comfortable uncomfortable known unknown
comfortable uncomfortable likely unlikely
comfortable uncomfortable logical illogical
comfortable uncomfortable pleasant unpleasant
comfortable uncomfortable possible impossible
comfortable uncomfortable possibly impossibly
comfortable uncomfortable productive unproductive
comfortable uncomfortable rational irrational
comfortable uncomfortable reasonable unreasonable
comfortable uncomfortable responsible irresponsible
comfortable uncomfortable sure unsure
comfortable uncomfortable tasteful distasteful
comfortable uncomfortable acceptable unacceptable
comfortable uncomfortable aware unaware
comfortable uncomfortable certain uncertain
comfortable uncomfortable clear unclear
competitive uncompetitive consistent inconsistent
competitive uncompetitive convincing unconvincing
competitive uncompetitive convenient inconvenient
competitive uncompetitive decided undecided
competitive uncompetitive efficient inefficient
competitive uncompetitive ethical unethical
competitive uncompetitive fortunate unfortunate
competitive uncompetitive honest dishonest
competitive uncompetitive impressive unimpressive
competitive uncompetitive informative uninformative
competitive uncompetitive informed uninformed
competitive uncompetitive known unknown
competitive uncompetitive likely unlikely
competitive uncompetitive logical illogical
competitive uncompetitive pleasant unpleasant
competitive uncompetitive possible impossible
competitive uncompetitive possibly impossibly
competitive uncompetitive productive unproductive
competitive uncompetitive rational irrational
competitive uncompetitive reasonable unreasonable
competitive uncompetitive responsible irresponsible
competitive uncompetitive sure unsure
competitive uncompetitive tasteful distasteful
competitive uncompetitive acceptable unacceptable
competitive uncompetitive aware unaware
competitive uncompetitive certain uncertain
competitive uncompetitive clear unclear
competitive uncompetitive comfortable uncomfortable
consistent inconsistent convincing unconvincing
consistent inconsistent convenient inconvenient
consistent inconsistent decided undecided
consistent inconsistent efficient inefficient
consistent inconsistent ethical unethical
consistent inconsistent fortunate unfortunate
consistent inconsistent honest dishonest
consistent inconsistent impressive unimpressive
consistent inconsistent informative uninformative
consistent inconsistent informed uninformed
consistent inconsistent known unknown
consistent inconsistent likely unlikely
consistent inconsistent logical illogical
consistent inconsistent pleasant unpleasant
consistent inconsistent possible impossible
consistent inconsistent possibly impossibly
consistent inconsistent productive unproductive
consistent inconsistent rational irrational
consistent inconsistent reasonable unreasonable
consistent inconsistent responsible irresponsible
consistent inconsistent sure unsure
consistent inconsistent tasteful distasteful
consistent inconsistent acceptable unacceptable
consistent inconsistent aware unaware
consistent inconsistent certain uncertain
consistent inconsistent clear unclear
consistent inconsistent comfortable uncomfortable
consistent inconsistent competitive uncompetitive
convincing unconvincing convenient inconvenient
convincing unconvincing decided undecided
convincing unconvincing efficient inefficient
convincing unconvincing ethical unethical
convincing unconvincing fortunate unfortunate
convincing unconvincing honest dishonest
convincing unconvincing impressive unimpressive
convincing unconvincing informative uninformative
convincing unconvincing informed uninformed
convincing unconvincing known unknown
convincing unconvincing likely unlikely
convincing unconvincing logical illogical
convincing unconvincing pleasant unpleasant
convincing unconvincing possible impossible
convincing unconvincing possibly impossibly
convincing unconvincing productive unproductive
convincing unconvincing rational irrational
convincing unconvincing reasonable unreasonable
convincing unconvincing responsible irresponsible
convincing unconvincing sure unsure
convincing unconvincing tasteful distasteful
convincing unconvincing acceptable unacceptable
convincing unconvincing aware unaware
convincing unconvincing certain uncertain
convincing unconvincing clear unclear
convincing unconvincing comfortable uncomfortable
convincing unconvincing competitive uncompetitive
convincing unconvincing consistent inconsistent
convenient inconvenient decided undecided
convenient inconvenient efficient inefficient
convenient inconvenient ethical unethical
convenient inconvenient fortunate unfortunate
convenient inconvenient honest dishonest
convenient inconvenient impressive unimpressive
convenient inconvenient informative uninformative
convenient inconvenient informed uninformed
convenient inconvenient known unknown
convenient inconvenient likely unlikely
convenient inconvenient logical illogical
convenient inconvenient pleasant unpleasant
convenient inconvenient possible impossible
convenient inconvenient possibly impossibly
convenient inconvenient productive unproductive
convenient inconvenient rational irrational
convenient inconvenient reasonable unreasonable
convenient inconvenient responsible irresponsible
convenient inconvenient sure unsure
convenient inconvenient tasteful distasteful
convenient inconvenient acceptable unacceptable
convenient inconvenient aware unaware
convenient inconvenient certain uncertain
convenient inconvenient clear unclear
convenient inconvenient comfortable uncomfortable
convenient inconvenient competitive uncompetitive
convenient inconvenient consistent inconsistent
convenient inconvenient convincing unconvincing
decided undecided efficient inefficient
decided undecided ethical unethical
decided undecided fortunate unfortunate
decided undecided honest dishonest
decided undecided impressive unimpressive
decided undecided informative uninformative
decided undecided informed uninformed
decided undecided known unknown
decided undecided likely unlikely
decided undecided logical illogical
decided undecided pleasant unpleasant
decided undecided possible impossible
decided undecided possibly impossibly
decided undecided productive unproductive
decided undecided rational irrational
decided undecided reasonable unreasonable
decided undecided responsible irresponsible
decided undecided sure unsure
decided undecided tasteful distasteful
decided undecided acceptable unacceptable
decided undecided aware unaware
decided undecided certain uncertain
decided undecided clear unclear
decided undecided comfortable uncomfortable
decided undecided competitive uncompetitive
decided undecided consistent inconsistent
decided undecided convincing unconvincing
decided undecided convenient inconvenient
efficient inefficient ethical unethical
efficient inefficient fortunate unfortunate
efficient inefficient honest dishonest
efficient inefficient impressive unimpressive
efficient inefficient informative uninformative
efficient inefficient informed uninformed
efficient inefficient known unknown
efficient inefficient likely unlikely
efficient inefficient logical illogical
efficient inefficient pleasant unpleasant
efficient inefficient possible impossible
efficient inefficient possibly impossibly
efficient inefficient productive unproductive
efficient inefficient rational irrational
efficient inefficient reasonable unreasonable
efficient inefficient responsible irresponsible
efficient inefficient sure unsure
efficient inefficient tasteful distasteful
efficient inefficient acceptable unacceptable
efficient inefficient aware unaware
efficient inefficient certain uncertain
efficient inefficient clear unclear
efficient inefficient comfortable uncomfortable
efficient inefficient competitive uncompetitive
efficient inefficient consistent inconsistent
efficient inefficient convincing unconvincing
efficient inefficient convenient inconvenient
efficient inefficient decided undecided
ethical unethical fortunate unfortunate
ethical unethical honest dishonest
ethical unethical impressive unimpressive
ethical unethical informative uninformative
ethical unethical informed uninformed
ethical unethical known unknown
ethical unethical likely unlikely
ethical unethical logical illogical
ethical unethical pleasant unpleasant
ethical unethical possible impossible
ethical unethical possibly impossibly
ethical unethical productive unproductive
ethical unethical rational irrational
ethical unethical reasonable unreasonable
ethical unethical responsible irresponsible
ethical unethical sure unsure
ethical unethical tasteful distasteful
ethical unethical acceptable unacceptable
ethical unethical aware unaware
ethical unethical certain uncertain
ethical unethical clear unclear
ethical unethical comfortable uncomfortable
ethical unethical competitive uncompetitive
ethical unethical consistent inconsistent
ethical unethical convincing unconvincing
ethical unethical convenient inconvenient
ethical unethical decided undecided
ethical unethical efficient inefficient
fortunate unfortunate honest dishonest
fortunate unfortunate impressive unimpressive
fortunate unfortunate informative uninformative
fortunate unfortunate informed uninformed
fortunate unfortunate known unknown
fortunate unfortunate likely unlikely
fortunate unfortunate logical illogical
fortunate unfortunate pleasant unpleasant
fortunate unfortunate possible impossible
fortunate unfortunate possibly impossibly
fortunate unfortunate productive unproductive
fortunate unfortunate rational irrational
fortunate unfortunate reasonable unreasonable
fortunate unfortunate responsible irresponsible
fortunate unfortunate sure unsure
fortunate unfortunate tasteful distasteful
fortunate unfortunate acceptable unacceptable
fortunate unfortunate aware unaware
fortunate unfortunate certain uncertain
fortunate unfortunate clear unclear
fortunate unfortunate comfortable uncomfortable
fortunate unfortunate competitive uncompetitive
fortunate unfortunate consistent inconsistent
fortunate unfortunate convincing unconvincing
fortunate unfortunate convenient inconvenient
fortunate unfortunate decided undecided
fortunate unfortunate efficient inefficient
fortunate unfortunate ethical unethical
honest dishonest impressive unimpressive
honest dishonest informative uninformative
honest dishonest informed uninformed
honest dishonest known unknown
honest dishonest likely unlikely
honest dishonest logical illogical
honest dishonest pleasant unpleasant
honest dishonest possible impossible
honest dishonest possibly impossibly
honest dishonest productive unproductive
honest dishonest rational irrational
honest dishonest reasonable unreasonable
honest dishonest responsible irresponsible
honest dishonest sure unsure
honest dishonest tasteful distasteful
honest dishonest acceptable unacceptable
honest dishonest aware unaware
honest dishonest certain uncertain
honest dishonest clear unclear
honest dishonest comfortable uncomfortable
honest dishonest competitive uncompetitive
honest dishonest consistent inconsistent
honest dishonest convincing unconvincing
honest dishonest convenient inconvenient
honest dishonest decided undecided
honest dishonest efficient inefficient
honest dishonest ethical unethical
honest dishonest fortunate unfortunate
impressive unimpressive informative uninformative
impressive unimpressive informed uninformed
impressive unimpressive known unknown
impressive unimpressive likely unlikely
impressive unimpressive logical illogical
impressive unimpressive pleasant unpleasant
impressive unimpressive possible impossible
impressive unimpressive possibly impossibly
impressive unimpressive productive unproductive
impressive unimpressive rational irrational
impressive unimpressive reasonable unreasonable
impressive unimpressive responsible irresponsible
impressive unimpressive sure unsure
impressive unimpressive tasteful distasteful
impressive unimpressive acceptable unacceptable
impressive unimpressive aware unaware
impressive unimpressive certain uncertain
impressive unimpressive clear unclear
impressive unimpressive comfortable uncomfortable
impressive unimpressive competitive uncompetitive
impressive unimpressive consistent inconsistent
impressive unimpressive convincing unconvincing
impressive unimpressive convenient inconvenient
impressive unimpressive decided undecided
impressive unimpressive efficient inefficient
impressive unimpressive ethical unethical
impressive unimpressive fortunate unfortunate
impressive unimpressive honest dishonest
informative uninformative informed uninformed
informative uninformative known unknown
informative uninformative likely unlikely
informative uninformative logical illogical
informative uninformative pleasant unpleasant
informative uninformative possible impossible
informative uninformative possibly impossibly
informative uninformative productive unproductive
informative uninformative rational irrational
informative uninformative reasonable unreasonable
informative uninformative responsible irresponsible
informative uninformative sure unsure
informative uninformative tasteful distasteful
informative uninformative acceptable unacceptable
informative uninformative aware unaware
informative uninformative certain uncertain
informative uninformative clear unclear
informative uninformative comfortable uncomfortable
informative uninformative competitive uncompetitive
informative uninformative consistent inconsistent
informative uninformative convincing unconvincing
informative uninformative convenient inconvenient
informative uninformative decided undecided
informative uninformative efficient inefficient
informative uninformative ethical unethical
informative uninformative fortunate unfortunate
informative uninformative honest dishonest
informative uninformative impressive unimpressive
informed uninformed known unknown
informed uninformed likely unlikely
informed uninformed logical illogical
informed uninformed pleasant unpleasant
informed uninformed possible impossible
informed uninformed possibly impossibly
informed uninformed productive unproductive
informed uninformed rational irrational
informed uninformed reasonable unreasonable
informed uninformed responsible irresponsible
informed uninformed sure unsure
informed uninformed tasteful distasteful
informed uninformed acceptable unacceptable
informed uninformed aware unaware
informed uninformed certain uncertain
informed uninformed clear unclear
informed uninformed comfortable uncomfortable
informed uninformed competitive uncompetitive
informed uninformed consistent inconsistent
informed uninformed convincing unconvincing
informed uninformed convenient inconvenient
informed uninformed decided undecided
informed uninformed efficient inefficient
informed uninformed ethical unethical
informed uninformed fortunate unfortunate
informed uninformed honest dishonest
informed uninformed impressive unimpressive
informed uninformed informative uninformative
known unknown likely unlikely
known unknown logical illogical
known unknown pleasant unpleasant
known unknown possible impossible
known unknown possibly impossibly
known unknown productive unproductive
known unknown rational irrational
known unknown reasonable unreasonable
known unknown responsible irresponsible
known unknown sure unsure
known unknown tasteful distasteful
known unknown acceptable unacceptable
known unknown aware unaware
known unknown certain uncertain
known unknown clear unclear
known unknown comfortable uncomfortable
known unknown competitive uncompetitive
known unknown consistent inconsistent
known unknown convincing unconvincing
known unknown convenient inconvenient
known unknown decided undecided
known unknown efficient inefficient
known unknown ethical unethical
known unknown fortunate unfortunate
known unknown honest dishonest
known unknown impressive unimpressive
known unknown informative uninformative
known unknown informed uninformed
likely unlikely logical illogical
likely unlikely pleasant unpleasant
likely unlikely possible impossible
likely unlikely possibly impossibly
likely unlikely productive unproductive
likely unlikely rational irrational
likely unlikely reasonable unreasonable
likely unlikely responsible irresponsible
likely unlikely sure unsure
likely unlikely tasteful distasteful
likely unlikely acceptable unacceptable
likely unlikely aware unaware
likely unlikely certain uncertain
likely unlikely clear unclear
likely unlikely comfortable uncomfortable
likely unlikely competitive uncompetitive
likely unlikely consistent inconsistent
likely unlikely convincing unconvincing
likely unlikely convenient inconvenient
likely unlikely decided undecided
likely unlikely efficient inefficient
likely unlikely ethical unethical
likely unlikely fortunate unfortunate
likely unlikely honest dishonest
likely unlikely impressive unimpressive
likely unlikely informative uninformative
likely unlikely informed uninformed
likely unlikely known unknown
logical illogical pleasant unpleasant
logical illogical possible impossible
logical illogical possibly impossibly
logical illogical productive unproductive
logical illogical rational irrational
logical illogical reasonable unreasonable
logical illogical responsible irresponsible
logical illogical sure unsure
logical illogical tasteful distasteful
logical illogical acceptable unacceptable
logical illogical aware unaware
logical illogical certain uncertain
logical illogical clear unclear
logical illogical comfortable uncomfortable
logical illogical competitive uncompetitive
logical illogical consistent inconsistent
logical illogical convincing unconvincing
logical illogical convenient inconvenient
logical illogical decided undecided
logical illogical efficient inefficient
logical illogical ethical unethical
logical illogical fortunate unfortunate
logical illogical honest dishonest
logical illogical impressive unimpressive
logical illogical informative uninformative
logical illogical informed uninformed
logical illogical known unknown
logical illogical likely unlikely
pleasant unpleasant possible impossible
pleasant unpleasant possibly impossibly
pleasant unpleasant productive unproductive
pleasant unpleasant rational irrational
pleasant unpleasant reasonable unreasonable
pleasant unpleasant responsible irresponsible
pleasant unpleasant sure unsure
pleasant unpleasant tasteful distasteful
pleasant unpleasant acceptable unacceptable
pleasant unpleasant aware unaware
pleasant unpleasant certain uncertain
pleasant unpleasant clear unclear
pleasant unpleasant comfortable uncomfortable
pleasant unpleasant competitive uncompetitive
pleasant unpleasant consistent inconsistent
pleasant unpleasant convincing unconvincing
pleasant unpleasant convenient inconvenient
pleasant unpleasant decided undecided
pleasant unpleasant efficient inefficient
pleasant unpleasant ethical unethical
pleasant unpleasant fortunate unfortunate
pleasant unpleasant honest dishonest
pleasant unpleasant impressive unimpressive
pleasant unpleasant informative uninformative
pleasant unpleasant informed uninformed
pleasant unpleasant known unknown
pleasant unpleasant likely unlikely
pleasant unpleasant logical illogical
possible impossible possibly impossibly
possible impossible productive unproductive
possible impossible rational irrational
possible impossible reasonable unreasonable
possible impossible responsible irresponsible
possible impossible sure unsure
possible impossible tasteful distasteful
possible impossible acceptable unacceptable
possible impossible aware unaware
possible impossible certain uncertain
possible impossible clear unclear
possible impossible comfortable uncomfortable
possible impossible competitive uncompetitive
possible impossible consistent inconsistent
possible impossible convincing unconvincing
possible impossible convenient inconvenient
possible impossible decided undecided
possible impossible efficient inefficient
possible impossible ethical unethical
possible impossible fortunate unfortunate
possible impossible honest dishonest
possible impossible impressive unimpressive
possible impossible informative uninformative
possible impossible informed uninformed
possible impossible known unknown
possible impossible likely unlikely
possible impossible logical illogical
possible impossible pleasant unpleasant
possibly impossibly productive unproductive
possibly impossibly rational irrational
possibly impossibly reasonable unreasonable
possibly impossibly responsible irresponsible
possibly impossibly sure unsure
possibly impossibly tasteful distasteful
possibly impossibly acceptable unacceptable
possibly impossibly aware unaware
possibly impossibly certain uncertain
possibly impossibly clear unclear
possibly impossibly comfortable uncomfortable
possibly impossibly competitive uncompetitive
possibly impossibly consistent inconsistent
possibly impossibly convincing unconvincing
possibly impossibly convenient inconvenient
possibly impossibly decided undecided
possibly impossibly efficient inefficient
possibly impossibly ethical unethical
possibly impossibly fortunate unfortunate
possibly impossibly honest dishonest
possibly impossibly impressive unimpressive
possibly impossibly informative uninformative
possibly impossibly informed uninformed
possibly impossibly known unknown
possibly impossibly likely unlikely
possibly impossibly logical illogical
possibly impossibly pleasant unpleasant
possibly impossibly possible impossible
productive unproductive rational irrational
productive unproductive reasonable unreasonable
productive unproductive responsible irresponsible
productive unproductive sure unsure
productive unproductive tasteful distasteful
productive unproductive acceptable unacceptable
productive unproductive aware unaware
productive unproductive certain uncertain
productive unproductive clear unclear
productive unproductive comfortable uncomfortable
productive unproductive competitive uncompetitive
productive unproductive consistent inconsistent
productive unproductive convincing unconvincing
productive unproductive convenient inconvenient
productive unproductive decided undecided
productive unproductive efficient inefficient
productive unproductive ethical unethical
productive unproductive fortunate unfortunate
productive unproductive honest dishonest
productive unproductive impressive unimpressive
productive unproductive informative uninformative
productive unproductive informed uninformed
productive unproductive known unknown
productive unproductive likely unlikely
productive unproductive logical illogical
productive unproductive pleasant unpleasant
productive unproductive possible impossible
productive unproductive possibly impossibly
rational irrational reasonable unreasonable
rational irrational responsible irresponsible
rational irrational sure unsure
rational irrational tasteful distasteful
rational irrational acceptable unacceptable
rational irrational aware unaware
rational irrational certain uncertain
rational irrational clear unclear
rational irrational comfortable uncomfortable
rational irrational competitive uncompetitive
rational irrational consistent inconsistent
rational irrational convincing unconvincing
rational irrational convenient inconvenient
rational irrational decided undecided
rational irrational efficient inefficient
rational irrational ethical unethical
rational irrational fortunate unfortunate
rational irrational honest dishonest
rational irrational impressive unimpressive
rational irrational informative uninformative
rational irrational informed uninformed
rational irrational known unknown
rational irrational likely unlikely
rational irrational logical illogical
rational irrational pleasant unpleasant
rational irrational possible impossible
rational irrational possibly impossibly
rational irrational productive unproductive
reasonable unreasonable responsible irresponsible
reasonable unreasonable sure unsure
reasonable unreasonable tasteful distasteful
reasonable unreasonable acceptable unacceptable
reasonable unreasonable aware unaware
reasonable unreasonable certain uncertain
reasonable unreasonable clear unclear
reasonable unreasonable comfortable uncomfortable
reasonable unreasonable competitive uncompetitive
reasonable unreasonable consistent inconsistent
reasonable unreasonable convincing unconvincing
reasonable unreasonable convenient inconvenient
reasonable unreasonable decided undecided
reasonable unreasonable efficient inefficient
reasonable unreasonable ethical unethical
reasonable unreasonable fortunate unfortunate
reasonable unreasonable honest dishonest
reasonable unreasonable impressive unimpressive
reasonable unreasonable informative uninformative
reasonable unreasonable informed uninformed
reasonable unreasonable known unknown
reasonable unreasonable likely unlikely
reasonable unreasonable logical illogical
reasonable unreasonable pleasant unpleasant
reasonable unreasonable possible impossible
reasonable unreasonable possibly impossibly
reasonable unreasonable productive unproductive
reasonable unreasonable rational irrational
responsible irresponsible sure unsure
responsible irresponsible tasteful distasteful
responsible irresponsible acceptable unacceptable
responsible irresponsible aware unaware
responsible irresponsible certain uncertain
responsible irresponsible clear unclear
responsible irresponsible comfortable uncomfortable
responsible irresponsible competitive uncompetitive
responsible irresponsible consistent inconsistent
responsible irresponsible convincing unconvincing
responsible irresponsible convenient inconvenient
responsible irresponsible decided undecided
responsible irresponsible efficient inefficient
responsible irresponsible ethical unethical
responsible irresponsible fortunate unfortunate
responsible irresponsible honest dishonest
responsible irresponsible impressive unimpressive
responsible irresponsible informative uninformative
responsible irresponsible informed uninformed
responsible irresponsible known unknown
responsible irresponsible likely unlikely
responsible irresponsible logical illogical
responsible irresponsible pleasant unpleasant
responsible irresponsible possible impossible
responsible irresponsible possibly impossibly
responsible irresponsible productive unproductive
responsible irresponsible rational irrational
responsible irresponsible reasonable unreasonable
sure unsure tasteful distasteful
sure unsure acceptable unacceptable
sure unsure aware unaware
sure unsure certain uncertain
sure unsure clear unclear
sure unsure comfortable uncomfortable
sure unsure competitive uncompetitive
sure unsure consistent inconsistent
sure unsure convincing unconvincing
sure unsure convenient inconvenient
sure unsure decided undecided
sure unsure efficient inefficient
sure unsure ethical unethical
sure unsure fortunate unfortunate
sure unsure honest dishonest
sure unsure impressive unimpressive
sure unsure informative uninformative
sure unsure informed uninformed
sure unsure known unknown
sure unsure likely unlikely
sure unsure logical illogical
sure unsure pleasant unpleasant
sure unsure possible impossible
sure unsure possibly impossibly
sure unsure productive unproductive
sure unsure rational irrational
sure unsure reasonable unreasonable
sure unsure responsible irresponsible
tasteful distasteful acceptable unacceptable
tasteful distasteful aware unaware
tasteful distasteful certain uncertain
tasteful distasteful clear unclear
tasteful distasteful comfortable uncomfortable
tasteful distasteful competitive uncompetitive
tasteful distasteful consistent inconsistent
tasteful distasteful convincing unconvincing
tasteful distasteful convenient inconvenient
tasteful distasteful decided undecided
tasteful distasteful efficient inefficient
tasteful distasteful ethical unethical
tasteful distasteful fortunate unfortunate
tasteful distasteful honest dishonest
tasteful distasteful impressive unimpressive
tasteful distasteful informative uninformative
tasteful distasteful informed uninformed
tasteful distasteful known unknown
tasteful distasteful likely unlikely
tasteful distasteful logical illogical
tasteful distasteful pleasant unpleasant
tasteful distasteful possible impossible
tasteful distasteful possibly impossibly
tasteful distasteful productive unproductive
tasteful distasteful rational irrational
tasteful distasteful reasonable unreasonable
tasteful distasteful responsible irresponsible
tasteful distasteful sure unsure
