# Supplementary material for: DeepMethylation: a deep learning based framework with GloVe and Transformer encoder for DNA methylation prediction
Source: PeerJ. 2023 Sep 25;11:e16125. doi: 10.7717/peerj.16125 (PMC10538282; doi:10.7717/peerj.16125)
Supplement: Supplemental Information 1 [file peerj-11-16125-s001.zip › git/RGloVe/eval/question-data/gram3-comparative.txt]

bad worse big bigger
bad worse bright brighter
bad worse cheap cheaper
bad worse cold colder
bad worse cool cooler
bad worse deep deeper
bad worse easy easier
bad worse fast faster
bad worse good better
bad worse great greater
bad worse hard harder
bad worse heavy heavier
bad worse high higher
bad worse hot hotter
bad worse large larger
bad worse long longer
bad worse loud louder
bad worse low lower
bad worse new newer
bad worse old older
bad worse quick quicker
bad worse safe safer
bad worse sharp sharper
bad worse short shorter
bad worse simple simpler
bad worse slow slower
bad worse small smaller
bad worse smart smarter
bad worse strong stronger
bad worse tall taller
bad worse tight tighter
bad worse tough tougher
bad worse warm warmer
bad worse weak weaker
bad worse wide wider
bad worse young younger
big bigger bright brighter
big bigger cheap cheaper
big bigger cold colder
big bigger cool cooler
big bigger deep deeper
big bigger easy easier
big bigger fast faster
big bigger good better
big bigger great greater
big bigger hard harder
big bigger heavy heavier
big bigger high higher
big bigger hot hotter
big bigger large larger
big bigger long longer
big bigger loud louder
big bigger low lower
big bigger new newer
big bigger old older
big bigger quick quicker
big bigger safe safer
big bigger sharp sharper
big bigger short shorter
big bigger simple simpler
big bigger slow slower
big bigger small smaller
big bigger smart smarter
big bigger strong stronger
big bigger tall taller
big bigger tight tighter
big bigger tough tougher
big bigger warm warmer
big bigger weak weaker
big bigger wide wider
big bigger young younger
big bigger bad worse
bright brighter cheap cheaper
bright brighter cold colder
bright brighter cool cooler
bright brighter deep deeper
bright brighter easy easier
bright brighter fast faster
bright brighter good better
bright brighter great greater
bright brighter hard harder
bright brighter heavy heavier
bright brighter high higher
bright brighter hot hotter
bright brighter large larger
bright brighter long longer
bright brighter loud louder
bright brighter low lower
bright brighter new newer
bright brighter old older
bright brighter quick quicker
bright brighter safe safer
bright brighter sharp sharper
bright brighter short shorter
bright brighter simple simpler
bright brighter slow slower
bright brighter small smaller
bright brighter smart smarter
bright brighter strong stronger
bright brighter tall taller
bright brighter tight tighter
bright brighter tough tougher
bright brighter warm warmer
bright brighter weak weaker
bright brighter wide wider
bright brighter young younger
bright brighter bad worse
bright brighter big bigger
cheap cheaper cold colder
cheap cheaper cool cooler
cheap cheaper deep deeper
cheap cheaper easy easier
cheap cheaper fast faster
cheap cheaper good better
cheap cheaper great greater
cheap cheaper hard harder
cheap cheaper heavy heavier
cheap cheaper high higher
cheap cheaper hot hotter
cheap cheaper large larger
cheap cheaper long longer
cheap cheaper loud louder
cheap cheaper low lower
cheap cheaper new newer
cheap cheaper old older
cheap cheaper quick quicker
cheap cheaper safe safer
cheap cheaper sharp sharper
cheap cheaper short shorter
cheap cheaper simple simpler
cheap cheaper slow slower
cheap cheaper small smaller
cheap cheaper smart smarter
cheap cheaper strong stronger
cheap cheaper tall taller
cheap cheaper tight tighter
cheap cheaper tough tougher
cheap cheaper warm warmer
cheap cheaper weak weaker
cheap cheaper wide wider
cheap cheaper young younger
cheap cheaper bad worse
cheap cheaper big bigger
cheap cheaper bright brighter
cold colder cool cooler
cold colder deep deeper
cold colder easy easier
cold colder fast faster
cold colder good better
cold colder great greater
cold colder hard harder
cold colder heavy heavier
cold colder high higher
cold colder hot hotter
cold colder large larger
cold colder long longer
cold colder loud louder
cold colder low lower
cold colder new newer
cold colder old older
cold colder quick quicker
cold colder safe safer
cold colder sharp sharper
cold colder short shorter
cold colder simple simpler
cold colder slow slower
cold colder small smaller
cold colder smart smarter
cold colder strong stronger
cold colder tall taller
cold colder tight tighter
cold colder tough tougher
cold colder warm warmer
cold colder weak weaker
cold colder wide wider
cold colder young younger
cold colder bad worse
cold colder big bigger
cold colder bright brighter
cold colder cheap cheaper
cool cooler deep deeper
cool cooler easy easier
cool cooler fast faster
cool cooler good better
cool cooler great greater
cool cooler hard harder
cool cooler heavy heavier
cool cooler high higher
cool cooler hot hotter
cool cooler large larger
cool cooler long longer
cool cooler loud louder
cool cooler low lower
cool cooler new newer
cool cooler old older
cool cooler quick quicker
cool cooler safe safer
cool cooler sharp sharper
cool cooler short shorter
cool cooler simple simpler
cool cooler slow slower
cool cooler small smaller
cool cooler smart smarter
cool cooler strong stronger
cool cooler tall taller
cool cooler tight tighter
cool cooler tough tougher
cool cooler warm warmer
cool cooler weak weaker
cool cooler wide wider
cool cooler young younger
cool cooler bad worse
cool cooler big bigger
cool cooler bright brighter
cool cooler cheap cheaper
cool cooler cold colder
deep deeper easy easier
deep deeper fast faster
deep deeper good better
deep deeper great greater
deep deeper hard harder
deep deeper heavy heavier
deep deeper high higher
deep deeper hot hotter
deep deeper large larger
deep deeper long longer
deep deeper loud louder
deep deeper low lower
deep deeper new newer
deep deeper old older
deep deeper quick quicker
deep deeper safe safer
deep deeper sharp sharper
deep deeper short shorter
deep deeper simple simpler
deep deeper slow slower
deep deeper small smaller
deep deeper smart smarter
deep deeper strong stronger
deep deeper tall taller
deep deeper tight tighter
deep deeper tough tougher
deep deeper warm warmer
deep deeper weak weaker
deep deeper wide wider
deep deeper young younger
deep deeper bad worse
deep deeper big bigger
deep deeper bright brighter
deep deeper cheap cheaper
deep deeper cold colder
deep deeper cool cooler
easy easier fast faster
easy easier good better
easy easier great greater
easy easier hard harder
easy easier heavy heavier
easy easier high higher
easy easier hot hotter
easy easier large larger
easy easier long longer
easy easier loud louder
easy easier low lower
easy easier new newer
easy easier old older
easy easier quick quicker
easy easier safe safer
easy easier sharp sharper
easy easier short shorter
easy easier simple simpler
easy easier slow slower
easy easier small smaller
easy easier smart smarter
easy easier strong stronger
easy easier tall taller
easy easier tight tighter
easy easier tough tougher
easy easier warm warmer
easy easier weak weaker
easy easier wide wider
easy easier young younger
easy easier bad worse
easy easier big bigger
easy easier bright brighter
easy easier cheap cheaper
easy easier cold colder
easy easier cool cooler
easy easier deep deeper
fast faster good better
fast faster great greater
fast faster hard harder
fast faster heavy heavier
fast faster high higher
fast faster hot hotter
fast faster large larger
fast faster long longer
fast faster loud louder
fast faster low lower
fast faster new newer
fast faster old older
fast faster quick quicker
fast faster safe safer
fast faster sharp sharper
fast faster short shorter
fast faster simple simpler
fast faster slow slower
fast faster small smaller
fast faster smart smarter
fast faster strong stronger
fast faster tall taller
fast faster tight tighter
fast faster tough tougher
fast faster warm warmer
fast faster weak weaker
fast faster wide wider
fast faster young younger
fast faster bad worse
fast faster big bigger
fast faster bright brighter
fast faster cheap cheaper
fast faster cold colder
fast faster cool cooler
fast faster deep deeper
fast faster easy easier
good better great greater
good better hard harder
good better heavy heavier
good better high higher
good better hot hotter
good better large larger
good better long longer
good better loud louder
good better low lower
good better new newer
good better old older
good better quick quicker
good better safe safer
good better sharp sharper
good better short shorter
good better simple simpler
good better slow slower
good better small smaller
good better smart smarter
good better strong stronger
good better tall taller
good better tight tighter
good better tough tougher
good better warm warmer
good better weak weaker
good better wide wider
good better young younger
good better bad worse
good better big bigger
good better bright brighter
good better cheap cheaper
good better cold colder
good better cool cooler
good better deep deeper
good better easy easier
good better fast faster
great greater hard harder
great greater heavy heavier
great greater high higher
great greater hot hotter
great greater large larger
great greater long longer
great greater loud louder
great greater low lower
great greater new newer
great greater old older
great greater quick quicker
great greater safe safer
great greater sharp sharper
great greater short shorter
great greater simple simpler
great greater slow slower
great greater small smaller
great greater smart smarter
great greater strong stronger
great greater tall taller
great greater tight tighter
great greater tough tougher
great greater warm warmer
great greater weak weaker
great greater wide wider
great greater young younger
great greater bad worse
great greater big bigger
great greater bright brighter
great greater cheap cheaper
great greater cold colder
great greater cool cooler
great greater deep deeper
great greater easy easier
great greater fast faster
great greater good better
hard harder heavy heavier
hard harder high higher
hard harder hot hotter
hard harder large larger
hard harder long longer
hard harder loud louder
hard harder low lower
hard harder new newer
hard harder old older
hard harder quick quicker
hard harder safe safer
hard harder sharp sharper
hard harder short shorter
hard harder simple simpler
hard harder slow slower
hard harder small smaller
hard harder smart smarter
hard harder strong stronger
hard harder tall taller
hard harder tight tighter
hard harder tough tougher
hard harder warm warmer
hard harder weak weaker
hard harder wide wider
hard harder young younger
hard harder bad worse
hard harder big bigger
hard harder bright brighter
hard harder cheap cheaper
hard harder cold colder
hard harder cool cooler
hard harder deep deeper
hard harder easy easier
hard harder fast faster
hard harder good better
hard harder great greater
heavy heavier high higher
heavy heavier hot hotter
heavy heavier large larger
heavy heavier long longer
heavy heavier loud louder
heavy heavier low lower
heavy heavier new newer
heavy heavier old older
heavy heavier quick quicker
heavy heavier safe safer
heavy heavier sharp sharper
heavy heavier short shorter
heavy heavier simple simpler
heavy heavier slow slower
heavy heavier small smaller
heavy heavier smart smarter
heavy heavier strong stronger
heavy heavier tall taller
heavy heavier tight tighter
heavy heavier tough tougher
heavy heavier warm warmer
heavy heavier weak weaker
heavy heavier wide wider
heavy heavier young younger
heavy heavier bad worse
heavy heavier big bigger
heavy heavier bright brighter
heavy heavier cheap cheaper
heavy heavier cold colder
heavy heavier cool cooler
heavy heavier deep deeper
heavy heavier easy easier
heavy heavier fast faster
heavy heavier good better
heavy heavier great greater
heavy heavier hard harder
high higher hot hotter
high higher large larger
high higher long longer
high higher loud louder
high higher low lower
high higher new newer
high higher old older
high higher quick quicker
high higher safe safer
high higher sharp sharper
high higher short shorter
high higher simple simpler
high higher slow slower
high higher small smaller
high higher smart smarter
high higher strong stronger
high higher tall taller
high higher tight tighter
high higher tough tougher
high higher warm warmer
high higher weak weaker
high higher wide wider
high higher young younger
high higher bad worse
high higher big bigger
high higher bright brighter
high higher cheap cheaper
high higher cold colder
high higher cool cooler
high higher deep deeper
high higher easy easier
high higher fast faster
high higher good better
high higher great greater
high higher hard harder
high higher heavy heavier
hot hotter large larger
hot hotter long longer
hot hotter loud louder
hot hotter low lower
hot hotter new newer
hot hotter old older
hot hotter quick quicker
hot hotter safe safer
hot hotter sharp sharper
hot hotter short shorter
hot hotter simple simpler
hot hotter slow slower
hot hotter small smaller
hot hotter smart smarter
hot hotter strong stronger
hot hotter tall taller
hot hotter tight tighter
hot hotter tough tougher
hot hotter warm warmer
hot hotter weak weaker
hot hotter wide wider
hot hotter young younger
hot hotter bad worse
hot hotter big bigger
hot hotter bright brighter
hot hotter cheap cheaper
hot hotter cold colder
hot hotter cool cooler
hot hotter deep deeper
hot hotter easy easier
hot hotter fast faster
hot hotter good better
hot hotter great greater
hot hotter hard harder
hot hotter heavy heavier
hot hotter high higher
large larger long longer
large larger loud louder
large larger low lower
large larger new newer
large larger old older
large larger quick quicker
large larger safe safer
large larger sharp sharper
large larger short shorter
large larger simple simpler
large larger slow slower
large larger small smaller
large larger smart smarter
large larger strong stronger
large larger tall taller
large larger tight tighter
large larger tough tougher
large larger warm warmer
large larger weak weaker
large larger wide wider
large larger young younger
large larger bad worse
large larger big bigger
large larger bright brighter
large larger cheap cheaper
large larger cold colder
large larger cool cooler
large larger deep deeper
large larger easy easier
large larger fast faster
large larger good better
large larger great greater
large larger hard harder
large larger heavy heavier
large larger high higher
large larger hot hotter
long longer loud louder
long longer low lower
long longer new newer
long longer old older
long longer quick quicker
long longer safe safer
long longer sharp sharper
long longer short shorter
long longer simple simpler
long longer slow slower
long longer small smaller
long longer smart smarter
long longer strong stronger
long longer tall taller
long longer tight tighter
long longer tough tougher
long longer warm warmer
long longer weak weaker
long longer wide wider
long longer young younger
long longer bad worse
long longer big bigger
long longer bright brighter
long longer cheap cheaper
long longer cold colder
long longer cool cooler
long longer deep deeper
long longer easy easier
long longer fast faster
long longer good better
long longer great greater
long longer hard harder
long longer heavy heavier
long longer high higher
long longer hot hotter
long longer large larger
loud louder low lower
loud louder new newer
loud louder old older
loud louder quick quicker
loud louder safe safer
loud louder sharp sharper
loud louder short shorter
loud louder simple simpler
loud louder slow slower
loud louder small smaller
loud louder smart smarter
loud louder strong stronger
loud louder tall taller
loud louder tight tighter
loud louder tough tougher
loud louder warm warmer
loud louder weak weaker
loud louder wide wider
loud louder young younger
loud louder bad worse
loud louder big bigger
loud louder bright brighter
loud louder cheap cheaper
loud louder cold colder
loud louder cool cooler
loud louder deep deeper
loud louder easy easier
loud louder fast faster
loud louder good better
loud louder great greater
loud louder hard harder
loud louder heavy heavier
loud louder high higher
loud louder hot hotter
loud louder large larger
loud louder long longer
low lower new newer
low lower old older
low lower quick quicker
low lower safe safer
low lower sharp sharper
low lower short shorter
low lower simple simpler
low lower slow slower
low lower small smaller
low lower smart smarter
low lower strong stronger
low lower tall taller
low lower tight tighter
low lower tough tougher
low lower warm warmer
low lower weak weaker
low lower wide wider
low lower young younger
low lower bad worse
low lower big bigger
low lower bright brighter
low lower cheap cheaper
low lower cold colder
low lower cool cooler
low lower deep deeper
low lower easy easier
low lower fast faster
low lower good better
low lower great greater
low lower hard harder
low lower heavy heavier
low lower high higher
low lower hot hotter
low lower large larger
low lower long longer
low lower loud louder
new newer old older
new newer quick quicker
new newer safe safer
new newer sharp sharper
new newer short shorter
new newer simple simpler
new newer slow slower
new newer small smaller
new newer smart smarter
new newer strong stronger
new newer tall taller
new newer tight tighter
new newer tough tougher
new newer warm warmer
new newer weak weaker
new newer wide wider
new newer young younger
new newer bad worse
new newer big bigger
new newer bright brighter
new newer cheap cheaper
new newer cold colder
new newer cool cooler
new newer deep deeper
new newer easy easier
new newer fast faster
new newer good better
new newer great greater
new newer hard harder
new newer heavy heavier
new newer high higher
new newer hot hotter
new newer large larger
new newer long longer
new newer loud louder
new newer low lower
old older quick quicker
old older safe safer
old older sharp sharper
old older short shorter
old older simple simpler
old older slow slower
old older small smaller
old older smart smarter
old older strong stronger
old older tall taller
old older tight tighter
old older tough tougher
old older warm warmer
old older weak weaker
old older wide wider
old older young younger
old older bad worse
old older big bigger
old older bright brighter
old older cheap cheaper
old older cold colder
old older cool cooler
old older deep deeper
old older easy easier
old older fast faster
old older good better
old older great greater
old older hard harder
old older heavy heavier
old older high higher
old older hot hotter
old older large larger
old older long longer
old older loud louder
old older low lower
old older new newer
quick quicker safe safer
quick quicker sharp sharper
quick quicker short shorter
quick quicker simple simpler
quick quicker slow slower
quick quicker small smaller
quick quicker smart smarter
quick quicker strong stronger
quick quicker tall taller
quick quicker tight tighter
quick quicker tough tougher
quick quicker warm warmer
quick quicker weak weaker
quick quicker wide wider
quick quicker young younger
quick quicker bad worse
quick quicker big bigger
quick quicker bright brighter
quick quicker cheap cheaper
quick quicker cold colder
quick quicker cool cooler
quick quicker deep deeper
quick quicker easy easier
quick quicker fast faster
quick quicker good better
quick quicker great greater
quick quicker hard harder
quick quicker heavy heavier
quick quicker high higher
quick quicker hot hotter
quick quicker large larger
quick quicker long longer
quick quicker loud louder
quick quicker low lower
quick quicker new newer
quick quicker old older
safe safer sharp sharper
safe safer short shorter
safe safer simple simpler
safe safer slow slower
safe safer small smaller
safe safer smart smarter
safe safer strong stronger
safe safer tall taller
safe safer tight tighter
safe safer tough tougher
safe safer warm warmer
safe safer weak weaker
safe safer wide wider
safe safer young younger
safe safer bad worse
safe safer big bigger
safe safer bright brighter
safe safer cheap cheaper
safe safer cold colder
safe safer cool cooler
safe safer deep deeper
safe safer easy easier
safe safer fast faster
safe safer good better
safe safer great greater
safe safer hard harder
safe safer heavy heavier
safe safer high higher
safe safer hot hotter
safe safer large larger
safe safer long longer
safe safer loud louder
safe safer low lower
safe safer new newer
safe safer old older
safe safer quick quicker
sharp sharper short shorter
sharp sharper simple simpler
sharp sharper slow slower
sharp sharper small smaller
sharp sharper smart smarter
sharp sharper strong stronger
sharp sharper tall taller
sharp sharper tight tighter
sharp sharper tough tougher
sharp sharper warm warmer
sharp sharper weak weaker
sharp sharper wide wider
sharp sharper young younger
sharp sharper bad worse
sharp sharper big bigger
sharp sharper bright brighter
sharp sharper cheap cheaper
sharp sharper cold colder
sharp sharper cool cooler
sharp sharper deep deeper
sharp sharper easy easier
sharp sharper fast faster
sharp sharper good better
sharp sharper great greater
sharp sharper hard harder
sharp sharper heavy heavier
sharp sharper high higher
sharp sharper hot hotter
sharp sharper large larger
sharp sharper long longer
sharp sharper loud louder
sharp sharper low lower
sharp sharper new newer
sharp sharper old older
sharp sharper quick quicker
sharp sharper safe safer
short shorter simple simpler
short shorter slow slower
short shorter small smaller
short shorter smart smarter
short shorter strong stronger
short shorter tall taller
short shorter tight tighter
short shorter tough tougher
short shorter warm warmer
short shorter weak weaker
short shorter wide wider
short shorter young younger
short shorter bad worse
short shorter big bigger
short shorter bright brighter
short shorter cheap cheaper
short shorter cold colder
short shorter cool cooler
short shorter deep deeper
short shorter easy easier
short shorter fast faster
short shorter good better
short shorter great greater
short shorter hard harder
short shorter heavy heavier
short shorter high higher
short shorter hot hotter
short shorter large larger
short shorter long longer
short shorter loud louder
short shorter low lower
short shorter new newer
short shorter old older
short shorter quick quicker
short shorter safe safer
short shorter sharp sharper
simple simpler slow slower
simple simpler small smaller
simple simpler smart smarter
simple simpler strong stronger
simple simpler tall taller
simple simpler tight tighter
simple simpler tough tougher
simple simpler warm warmer
simple simpler weak weaker
simple simpler wide wider
simple simpler young younger
simple simpler bad worse
simple simpler big bigger
simple simpler bright brighter
simple simpler cheap cheaper
simple simpler cold colder
simple simpler cool cooler
simple simpler deep deeper
simple simpler easy easier
simple simpler fast faster
simple simpler good better
simple simpler great greater
simple simpler hard harder
simple simpler heavy heavier
simple simpler high higher
simple simpler hot hotter
simple simpler large larger
simple simpler long longer
simple simpler loud louder
simple simpler low lower
simple simpler new newer
simple simpler old older
simple simpler quick quicker
simple simpler safe safer
simple simpler sharp sharper
simple simpler short shorter
slow slower small smaller
slow slower smart smarter
slow slower strong stronger
slow slower tall taller
slow slower tight tighter
slow slower tough tougher
slow slower warm warmer
slow slower weak weaker
slow slower wide wider
slow slower young younger
slow slower bad worse
slow slower big bigger
slow slower bright brighter
slow slower cheap cheaper
slow slower cold colder
slow slower cool cooler
slow slower deep deeper
slow slower easy easier
slow slower fast faster
slow slower good better
slow slower great greater
slow slower hard harder
slow slower heavy heavier
slow slower high higher
slow slower hot hotter
slow slower large larger
slow slower long longer
slow slower loud louder
slow slower low lower
slow slower new newer
slow slower old older
slow slower quick quicker
slow slower safe safer
slow slower sharp sharper
slow slower short shorter
slow slower simple simpler
small smaller smart smarter
small smaller strong stronger
small smaller tall taller
small smaller tight tighter
small smaller tough tougher
small smaller warm warmer
small smaller weak weaker
small smaller wide wider
small smaller young younger
small smaller bad worse
small smaller big bigger
small smaller bright brighter
small smaller cheap cheaper
small smaller cold colder
small smaller cool cooler
small smaller deep deeper
small smaller easy easier
small smaller fast faster
small smaller good better
small smaller great greater
small smaller hard harder
small smaller heavy heavier
small smaller high higher
small smaller hot hotter
small smaller large larger
small smaller long longer
small smaller loud louder
small smaller low lower
small smaller new newer
small smaller old older
small smaller quick quicker
small smaller safe safer
small smaller sharp sharper
small smaller short shorter
small smaller simple simpler
small smaller slow slower
smart smarter strong stronger
smart smarter tall taller
smart smarter tight tighter
smart smarter tough tougher
smart smarter warm warmer
smart smarter weak weaker
smart smarter wide wider
smart smarter young younger
smart smarter bad worse
smart smarter big bigger
smart smarter bright brighter
smart smarter cheap cheaper
smart smarter cold colder
smart smarter cool cooler
smart smarter deep deeper
smart smarter easy easier
smart smarter fast faster
smart smarter good better
smart smarter great greater
smart smarter hard harder
smart smarter heavy heavier
smart smarter high higher
smart smarter hot hotter
smart smarter large larger
smart smarter long longer
smart smarter loud louder
smart smarter low lower
smart smarter new newer
smart smarter old older
smart smarter quick quicker
smart smarter safe safer
smart smarter sharp sharper
smart smarter short shorter
smart smarter simple simpler
smart smarter slow slower
smart smarter small smaller
strong stronger tall taller
strong stronger tight tighter
strong stronger tough tougher
strong stronger warm warmer
strong stronger weak weaker
strong stronger wide wider
strong stronger young younger
strong stronger bad worse
strong stronger big bigger
strong stronger bright brighter
strong stronger cheap cheaper
strong stronger cold colder
strong stronger cool cooler
strong stronger deep deeper
strong stronger easy easier
strong stronger fast faster
strong stronger good better
strong stronger great greater
strong stronger hard harder
strong stronger heavy heavier
strong stronger high higher
strong stronger hot hotter
strong stronger large larger
strong stronger long longer
strong stronger loud louder
strong stronger low lower
strong stronger new newer
strong stronger old older
strong stronger quick quicker
strong stronger safe safer
strong stronger sharp sharper
strong stronger short shorter
strong stronger simple simpler
strong stronger slow slower
strong stronger small smaller
strong stronger smart smarter
tall taller tight tighter
tall taller tough tougher
tall taller warm warmer
tall taller weak weaker
tall taller wide wider
tall taller young younger
tall taller bad worse
tall taller big bigger
tall taller bright brighter
tall taller cheap cheaper
tall taller cold colder
tall taller cool cooler
tall taller deep deeper
tall taller easy easier
tall taller fast faster
tall taller good better
tall taller great greater
tall taller hard harder
tall taller heavy heavier
tall taller high higher
tall taller hot hotter
tall taller large larger
tall taller long longer
tall taller loud louder
tall taller low lower
tall taller new newer
tall taller old older
tall taller quick quicker
tall taller safe safer
tall taller sharp sharper
tall taller short shorter
tall taller simple simpler
tall taller slow slower
tall taller small smaller
tall taller smart smarter
tall taller strong stronger
tight tighter tough tougher
tight tighter warm warmer
tight tighter weak weaker
tight tighter wide wider
tight tighter young younger
tight tighter bad worse
tight tighter big bigger
tight tighter bright brighter
tight tighter cheap cheaper
tight tighter cold colder
tight tighter cool cooler
tight tighter deep deeper
tight tighter easy easier
tight tighter fast faster
tight tighter good better
tight tighter great greater
tight tighter hard harder
tight tighter heavy heavier
tight tighter high higher
tight tighter hot hotter
tight tighter large larger
tight tighter long longer
tight tighter loud louder
tight tighter low lower
tight tighter new newer
tight tighter old older
tight tighter quick quicker
tight tighter safe safer
tight tighter sharp sharper
tight tighter short shorter
tight tighter simple simpler
tight tighter slow slower
tight tighter small smaller
tight tighter smart smarter
tight tighter strong stronger
tight tighter tall taller
tough tougher warm warmer
tough tougher weak weaker
tough tougher wide wider
tough tougher young younger
tough tougher bad worse
tough tougher big bigger
tough tougher bright brighter
tough tougher cheap cheaper
tough tougher cold colder
tough tougher cool cooler
tough tougher deep deeper
tough tougher easy easier
tough tougher fast faster
tough tougher good better
tough tougher great greater
tough tougher hard harder
tough tougher heavy heavier
tough tougher high higher
tough tougher hot hotter
tough tougher large larger
tough tougher long longer
tough tougher loud louder
tough tougher low lower
tough tougher new newer
tough tougher old older
tough tougher quick quicker
tough tougher safe safer
tough tougher sharp sharper
tough tougher short shorter
tough tougher simple simpler
tough tougher slow slower
tough tougher small smaller
tough tougher smart smarter
tough tougher strong stronger
tough tougher tall taller
tough tougher tight tighter
warm warmer weak weaker
warm warmer wide wider
warm warmer young younger
warm warmer bad worse
warm warmer big bigger
warm warmer bright brighter
warm warmer cheap cheaper
warm warmer cold colder
warm warmer cool cooler
warm warmer deep deeper
warm warmer easy easier
warm warmer fast faster
warm warmer good better
warm warmer great greater
warm warmer hard harder
warm warmer heavy heavier
warm warmer high higher
warm warmer hot hotter
warm warmer large larger
warm warmer long longer
warm warmer loud louder
warm warmer low lower
warm warmer new newer
warm warmer old older
warm warmer quick quicker
warm warmer safe safer
warm warmer sharp sharper
warm warmer short shorter
warm warmer simple simpler
warm warmer slow slower
warm warmer small smaller
warm warmer smart smarter
warm warmer strong stronger
warm warmer tall taller
warm warmer tight tighter
warm warmer tough tougher
weak weaker wide wider
weak weaker young younger
weak weaker bad worse
weak weaker big bigger
weak weaker bright brighter
weak weaker cheap cheaper
weak weaker cold colder
weak weaker cool cooler
weak weaker deep deeper
weak weaker easy easier
weak weaker fast faster
weak weaker good better
weak weaker great greater
weak weaker hard harder
weak weaker heavy heavier
weak weaker high higher
weak weaker hot hotter
weak weaker large larger
weak weaker long longer
weak weaker loud louder
weak weaker low lower
weak weaker new newer
weak weaker old older
weak weaker quick quicker
weak weaker safe safer
weak weaker sharp sharper
weak weaker short shorter
weak weaker simple simpler
weak weaker slow slower
weak weaker small smaller
weak weaker smart smarter
weak weaker strong stronger
weak weaker tall taller
weak weaker tight tighter
weak weaker tough tougher
weak weaker warm warmer
wide wider young younger
wide wider bad worse
wide wider big bigger
wide wider bright brighter
wide wider cheap cheaper
wide wider cold colder
wide wider cool cooler
wide wider deep deeper
wide wider easy easier
wide wider fast faster
wide wider good better
wide wider great greater
wide wider hard harder
wide wider heavy heavier
wide wider high higher
wide wider hot hotter
wide wider large larger
wide wider long longer
wide wider loud louder
wide wider low lower
wide wider new newer
wide wider old older
wide wider quick quicker
wide wider safe safer
wide wider sharp sharper
wide wider short shorter
wide wider simple simpler
wide wider slow slower
wide wider small smaller
wide wider smart smarter
wide wider strong stronger
wide wider tall taller
wide wider tight tighter
wide wider tough tougher
wide wider warm warmer
wide wider weak weaker
young younger bad worse
young younger big bigger
young younger bright brighter
young younger cheap cheaper
young younger cold colder
young younger cool cooler
young younger deep deeper
young younger easy easier
young younger fast faster
young younger good better
young younger great greater
young younger hard harder
young younger heavy heavier
young younger high higher
young younger hot hotter
young younger large larger
young younger long longer
young younger loud louder
young younger low lower
young younger new newer
young younger old older
young younger quick quicker
young younger safe safer
young younger sharp sharper
young younger short shorter
young younger simple simpler
young younger slow slower
young younger small smaller
young younger smart smarter
young younger strong stronger
young younger tall taller
young younger tight tighter
young younger tough tougher
young younger warm warmer
young younger weak weaker
young younger wide wider
