# Supplementary material for: DeepMethylation: a deep learning based framework with GloVe and Transformer encoder for DNA methylation prediction
Source: PeerJ. 2023 Sep 25;11:e16125. doi: 10.7717/peerj.16125 (PMC10538282; doi:10.7717/peerj.16125)
Supplement: Supplemental Information 1 [file peerj-11-16125-s001.zip › git/RGloVe/eval/question-data/gram4-superlative.txt]

bad worst big biggest
bad worst bright brightest
bad worst cold coldest
bad worst cool coolest
bad worst dark darkest
bad worst easy easiest
bad worst fast fastest
bad worst good best
bad worst great greatest
bad worst high highest
bad worst hot hottest
bad worst large largest
bad worst long longest
bad worst low lowest
bad worst lucky luckiest
bad worst old oldest
bad worst quick quickest
bad worst sharp sharpest
bad worst simple simplest
bad worst short shortest
bad worst slow slowest
bad worst small smallest
bad worst smart smartest
bad worst strange strangest
bad worst strong strongest
bad worst sweet sweetest
bad worst tall tallest
bad worst tasty tastiest
bad worst warm warmest
bad worst weak weakest
bad worst weird weirdest
bad worst wide widest
bad worst young youngest
big biggest bright brightest
big biggest cold coldest
big biggest cool coolest
big biggest dark darkest
big biggest easy easiest
big biggest fast fastest
big biggest good best
big biggest great greatest
big biggest high highest
big biggest hot hottest
big biggest large largest
big biggest long longest
big biggest low lowest
big biggest lucky luckiest
big biggest old oldest
big biggest quick quickest
big biggest sharp sharpest
big biggest simple simplest
big biggest short shortest
big biggest slow slowest
big biggest small smallest
big biggest smart smartest
big biggest strange strangest
big biggest strong strongest
big biggest sweet sweetest
big biggest tall tallest
big biggest tasty tastiest
big biggest warm warmest
big biggest weak weakest
big biggest weird weirdest
big biggest wide widest
big biggest young youngest
big biggest bad worst
bright brightest cold coldest
bright brightest cool coolest
bright brightest dark darkest
bright brightest easy easiest
bright brightest fast fastest
bright brightest good best
bright brightest great greatest
bright brightest high highest
bright brightest hot hottest
bright brightest large largest
bright brightest long longest
bright brightest low lowest
bright brightest lucky luckiest
bright brightest old oldest
bright brightest quick quickest
bright brightest sharp sharpest
bright brightest simple simplest
bright brightest short shortest
bright brightest slow slowest
bright brightest small smallest
bright brightest smart smartest
bright brightest strange strangest
bright brightest strong strongest
bright brightest sweet sweetest
bright brightest tall tallest
bright brightest tasty tastiest
bright brightest warm warmest
bright brightest weak weakest
bright brightest weird weirdest
bright brightest wide widest
bright brightest young youngest
bright brightest bad worst
bright brightest big biggest
cold coldest cool coolest
cold coldest dark darkest
cold coldest easy easiest
cold coldest fast fastest
cold coldest good best
cold coldest great greatest
cold coldest high highest
cold coldest hot hottest
cold coldest large largest
cold coldest long longest
cold coldest low lowest
cold coldest lucky luckiest
cold coldest old oldest
cold coldest quick quickest
cold coldest sharp sharpest
cold coldest simple simplest
cold coldest short shortest
cold coldest slow slowest
cold coldest small smallest
cold coldest smart smartest
cold coldest strange strangest
cold coldest strong strongest
cold coldest sweet sweetest
cold coldest tall tallest
cold coldest tasty tastiest
cold coldest warm warmest
cold coldest weak weakest
cold coldest weird weirdest
cold coldest wide widest
cold coldest young youngest
cold coldest bad worst
cold coldest big biggest
cold coldest bright brightest
cool coolest dark darkest
cool coolest easy easiest
cool coolest fast fastest
cool coolest good best
cool coolest great greatest
cool coolest high highest
cool coolest hot hottest
cool coolest large largest
cool coolest long longest
cool coolest low lowest
cool coolest lucky luckiest
cool coolest old oldest
cool coolest quick quickest
cool coolest sharp sharpest
cool coolest simple simplest
cool coolest short shortest
cool coolest slow slowest
cool coolest small smallest
cool coolest smart smartest
cool coolest strange strangest
cool coolest strong strongest
cool coolest sweet sweetest
cool coolest tall tallest
cool coolest tasty tastiest
cool coolest warm warmest
cool coolest weak weakest
cool coolest weird weirdest
cool coolest wide widest
cool coolest young youngest
cool coolest bad worst
cool coolest big biggest
cool coolest bright brightest
cool coolest cold coldest
dark darkest easy easiest
dark darkest fast fastest
dark darkest good best
dark darkest great greatest
dark darkest high highest
dark darkest hot hottest
dark darkest large largest
dark darkest long longest
dark darkest low lowest
dark darkest lucky luckiest
dark darkest old oldest
dark darkest quick quickest
dark darkest sharp sharpest
dark darkest simple simplest
dark darkest short shortest
dark darkest slow slowest
dark darkest small smallest
dark darkest smart smartest
dark darkest strange strangest
dark darkest strong strongest
dark darkest sweet sweetest
dark darkest tall tallest
dark darkest tasty tastiest
dark darkest warm warmest
dark darkest weak weakest
dark darkest weird weirdest
dark darkest wide widest
dark darkest young youngest
dark darkest bad worst
dark darkest big biggest
dark darkest bright brightest
dark darkest cold coldest
dark darkest cool coolest
easy easiest fast fastest
easy easiest good best
easy easiest great greatest
easy easiest high highest
easy easiest hot hottest
easy easiest large largest
easy easiest long longest
easy easiest low lowest
easy easiest lucky luckiest
easy easiest old oldest
easy easiest quick quickest
easy easiest sharp sharpest
easy easiest simple simplest
easy easiest short shortest
easy easiest slow slowest
easy easiest small smallest
easy easiest smart smartest
easy easiest strange strangest
easy easiest strong strongest
easy easiest sweet sweetest
easy easiest tall tallest
easy easiest tasty tastiest
easy easiest warm warmest
easy easiest weak weakest
easy easiest weird weirdest
easy easiest wide widest
easy easiest young youngest
easy easiest bad worst
easy easiest big biggest
easy easiest bright brightest
easy easiest cold coldest
easy easiest cool coolest
easy easiest dark darkest
fast fastest good best
fast fastest great greatest
fast fastest high highest
fast fastest hot hottest
fast fastest large largest
fast fastest long longest
fast fastest low lowest
fast fastest lucky luckiest
fast fastest old oldest
fast fastest quick quickest
fast fastest sharp sharpest
fast fastest simple simplest
fast fastest short shortest
fast fastest slow slowest
fast fastest small smallest
fast fastest smart smartest
fast fastest strange strangest
fast fastest strong strongest
fast fastest sweet sweetest
fast fastest tall tallest
fast fastest tasty tastiest
fast fastest warm warmest
fast fastest weak weakest
fast fastest weird weirdest
fast fastest wide widest
fast fastest young youngest
fast fastest bad worst
fast fastest big biggest
fast fastest bright brightest
fast fastest cold coldest
fast fastest cool coolest
fast fastest dark darkest
fast fastest easy easiest
good best great greatest
good best high highest
good best hot hottest
good best large largest
good best long longest
good best low lowest
good best lucky luckiest
good best old oldest
good best quick quickest
good best sharp sharpest
good best simple simplest
good best short shortest
good best slow slowest
good best small smallest
good best smart smartest
good best strange strangest
good best strong strongest
good best sweet sweetest
good best tall tallest
good best tasty tastiest
good best warm warmest
good best weak weakest
good best weird weirdest
good best wide widest
good best young youngest
good best bad worst
good best big biggest
good best bright brightest
good best cold coldest
good best cool coolest
good best dark darkest
good best easy easiest
good best fast fastest
great greatest high highest
great greatest hot hottest
great greatest large largest
great greatest long longest
great greatest low lowest
great greatest lucky luckiest
great greatest old oldest
great greatest quick quickest
great greatest sharp sharpest
great greatest simple simplest
great greatest short shortest
great greatest slow slowest
great greatest small smallest
great greatest smart smartest
great greatest strange strangest
great greatest strong strongest
great greatest sweet sweetest
great greatest tall tallest
great greatest tasty tastiest
great greatest warm warmest
great greatest weak weakest
great greatest weird weirdest
great greatest wide widest
great greatest young youngest
great greatest bad worst
great greatest big biggest
great greatest bright brightest
great greatest cold coldest
great greatest cool coolest
great greatest dark darkest
great greatest easy easiest
great greatest fast fastest
great greatest good best
high highest hot hottest
high highest large largest
high highest long longest
high highest low lowest
high highest lucky luckiest
high highest old oldest
high highest quick quickest
high highest sharp sharpest
high highest simple simplest
high highest short shortest
high highest slow slowest
high highest small smallest
high highest smart smartest
high highest strange strangest
high highest strong strongest
high highest sweet sweetest
high highest tall tallest
high highest tasty tastiest
high highest warm warmest
high highest weak weakest
high highest weird weirdest
high highest wide widest
high highest young youngest
high highest bad worst
high highest big biggest
high highest bright brightest
high highest cold coldest
high highest cool coolest
high highest dark darkest
high highest easy easiest
high highest fast fastest
high highest good best
high highest great greatest
hot hottest large largest
hot hottest long longest
hot hottest low lowest
hot hottest lucky luckiest
hot hottest old oldest
hot hottest quick quickest
hot hottest sharp sharpest
hot hottest simple simplest
hot hottest short shortest
hot hottest slow slowest
hot hottest small smallest
hot hottest smart smartest
hot hottest strange strangest
hot hottest strong strongest
hot hottest sweet sweetest
hot hottest tall tallest
hot hottest tasty tastiest
hot hottest warm warmest
hot hottest weak weakest
hot hottest weird weirdest
hot hottest wide widest
hot hottest young youngest
hot hottest bad worst
hot hottest big biggest
hot hottest bright brightest
hot hottest cold coldest
hot hottest cool coolest
hot hottest dark darkest
hot hottest easy easiest
hot hottest fast fastest
hot hottest good best
hot hottest great greatest
hot hottest high highest
large largest long longest
large largest low lowest
large largest lucky luckiest
large largest old oldest
large largest quick quickest
large largest sharp sharpest
large largest simple simplest
large largest short shortest
large largest slow slowest
large largest small smallest
large largest smart smartest
large largest strange strangest
large largest strong strongest
large largest sweet sweetest
large largest tall tallest
large largest tasty tastiest
large largest warm warmest
large largest weak weakest
large largest weird weirdest
large largest wide widest
large largest young youngest
large largest bad worst
large largest big biggest
large largest bright brightest
large largest cold coldest
large largest cool coolest
large largest dark darkest
large largest easy easiest
large largest fast fastest
large largest good best
large largest great greatest
large largest high highest
large largest hot hottest
long longest low lowest
long longest lucky luckiest
long longest old oldest
long longest quick quickest
long longest sharp sharpest
long longest simple simplest
long longest short shortest
long longest slow slowest
long longest small smallest
long longest smart smartest
long longest strange strangest
long longest strong strongest
long longest sweet sweetest
long longest tall tallest
long longest tasty tastiest
long longest warm warmest
long longest weak weakest
long longest weird weirdest
long longest wide widest
long longest young youngest
long longest bad worst
long longest big biggest
long longest bright brightest
long longest cold coldest
long longest cool coolest
long longest dark darkest
long longest easy easiest
long longest fast fastest
long longest good best
long longest great greatest
long longest high highest
long longest hot hottest
long longest large largest
low lowest lucky luckiest
low lowest old oldest
low lowest quick quickest
low lowest sharp sharpest
low lowest simple simplest
low lowest short shortest
low lowest slow slowest
low lowest small smallest
low lowest smart smartest
low lowest strange strangest
low lowest strong strongest
low lowest sweet sweetest
low lowest tall tallest
low lowest tasty tastiest
low lowest warm warmest
low lowest weak weakest
low lowest weird weirdest
low lowest wide widest
low lowest young youngest
low lowest bad worst
low lowest big biggest
low lowest bright brightest
low lowest cold coldest
low lowest cool coolest
low lowest dark darkest
low lowest easy easiest
low lowest fast fastest
low lowest good best
low lowest great greatest
low lowest high highest
low lowest hot hottest
low lowest large largest
low lowest long longest
lucky luckiest old oldest
lucky luckiest quick quickest
lucky luckiest sharp sharpest
lucky luckiest simple simplest
lucky luckiest short shortest
lucky luckiest slow slowest
lucky luckiest small smallest
lucky luckiest smart smartest
lucky luckiest strange strangest
lucky luckiest strong strongest
lucky luckiest sweet sweetest
lucky luckiest tall tallest
lucky luckiest tasty tastiest
lucky luckiest warm warmest
lucky luckiest weak weakest
lucky luckiest weird weirdest
lucky luckiest wide widest
lucky luckiest young youngest
lucky luckiest bad worst
lucky luckiest big biggest
lucky luckiest bright brightest
lucky luckiest cold coldest
lucky luckiest cool coolest
lucky luckiest dark darkest
lucky luckiest easy easiest
lucky luckiest fast fastest
lucky luckiest good best
lucky luckiest great greatest
lucky luckiest high highest
lucky luckiest hot hottest
lucky luckiest large largest
lucky luckiest long longest
lucky luckiest low lowest
old oldest quick quickest
old oldest sharp sharpest
old oldest simple simplest
old oldest short shortest
old oldest slow slowest
old oldest small smallest
old oldest smart smartest
old oldest strange strangest
old oldest strong strongest
old oldest sweet sweetest
old oldest tall tallest
old oldest tasty tastiest
old oldest warm warmest
old oldest weak weakest
old oldest weird weirdest
old oldest wide widest
old oldest young youngest
old oldest bad worst
old oldest big biggest
old oldest bright brightest
old oldest cold coldest
old oldest cool coolest
old oldest dark darkest
old oldest easy easiest
old oldest fast fastest
old oldest good best
old oldest great greatest
old oldest high highest
old oldest hot hottest
old oldest large largest
old oldest long longest
old oldest low lowest
old oldest lucky luckiest
quick quickest sharp sharpest
quick quickest simple simplest
quick quickest short shortest
quick quickest slow slowest
quick quickest small smallest
quick quickest smart smartest
quick quickest strange strangest
quick quickest strong strongest
quick quickest sweet sweetest
quick quickest tall tallest
quick quickest tasty tastiest
quick quickest warm warmest
quick quickest weak weakest
quick quickest weird weirdest
quick quickest wide widest
quick quickest young youngest
quick quickest bad worst
quick quickest big biggest
quick quickest bright brightest
quick quickest cold coldest
quick quickest cool coolest
quick quickest dark darkest
quick quickest easy easiest
quick quickest fast fastest
quick quickest good best
quick quickest great greatest
quick quickest high highest
quick quickest hot hottest
quick quickest large largest
quick quickest long longest
quick quickest low lowest
quick quickest lucky luckiest
quick quickest old oldest
sharp sharpest simple simplest
sharp sharpest short shortest
sharp sharpest slow slowest
sharp sharpest small smallest
sharp sharpest smart smartest
sharp sharpest strange strangest
sharp sharpest strong strongest
sharp sharpest sweet sweetest
sharp sharpest tall tallest
sharp sharpest tasty tastiest
sharp sharpest warm warmest
sharp sharpest weak weakest
sharp sharpest weird weirdest
sharp sharpest wide widest
sharp sharpest young youngest
sharp sharpest bad worst
sharp sharpest big biggest
sharp sharpest bright brightest
sharp sharpest cold coldest
sharp sharpest cool coolest
sharp sharpest dark darkest
sharp sharpest easy easiest
sharp sharpest fast fastest
sharp sharpest good best
sharp sharpest great greatest
sharp sharpest high highest
sharp sharpest hot hottest
sharp sharpest large largest
sharp sharpest long longest
sharp sharpest low lowest
sharp sharpest lucky luckiest
sharp sharpest old oldest
sharp sharpest quick quickest
simple simplest short shortest
simple simplest slow slowest
simple simplest small smallest
simple simplest smart smartest
simple simplest strange strangest
simple simplest strong strongest
simple simplest sweet sweetest
simple simplest tall tallest
simple simplest tasty tastiest
simple simplest warm warmest
simple simplest weak weakest
simple simplest weird weirdest
simple simplest wide widest
simple simplest young youngest
simple simplest bad worst
simple simplest big biggest
simple simplest bright brightest
simple simplest cold coldest
simple simplest cool coolest
simple simplest dark darkest
simple simplest easy easiest
simple simplest fast fastest
simple simplest good best
simple simplest great greatest
simple simplest high highest
simple simplest hot hottest
simple simplest large largest
simple simplest long longest
simple simplest low lowest
simple simplest lucky luckiest
simple simplest old oldest
simple simplest quick quickest
simple simplest sharp sharpest
short shortest slow slowest
short shortest small smallest
short shortest smart smartest
short shortest strange strangest
short shortest strong strongest
short shortest sweet sweetest
short shortest tall tallest
short shortest tasty tastiest
short shortest warm warmest
short shortest weak weakest
short shortest weird weirdest
short shortest wide widest
short shortest young youngest
short shortest bad worst
short shortest big biggest
short shortest bright brightest
short shortest cold coldest
short shortest cool coolest
short shortest dark darkest
short shortest easy easiest
short shortest fast fastest
short shortest good best
short shortest great greatest
short shortest high highest
short shortest hot hottest
short shortest large largest
short shortest long longest
short shortest low lowest
short shortest lucky luckiest
short shortest old oldest
short shortest quick quickest
short shortest sharp sharpest
short shortest simple simplest
slow slowest small smallest
slow slowest smart smartest
slow slowest strange strangest
slow slowest strong strongest
slow slowest sweet sweetest
slow slowest tall tallest
slow slowest tasty tastiest
slow slowest warm warmest
slow slowest weak weakest
slow slowest weird weirdest
slow slowest wide widest
slow slowest young youngest
slow slowest bad worst
slow slowest big biggest
slow slowest bright brightest
slow slowest cold coldest
slow slowest cool coolest
slow slowest dark darkest
slow slowest easy easiest
slow slowest fast fastest
slow slowest good best
slow slowest great greatest
slow slowest high highest
slow slowest hot hottest
slow slowest large largest
slow slowest long longest
slow slowest low lowest
slow slowest lucky luckiest
slow slowest old oldest
slow slowest quick quickest
slow slowest sharp sharpest
slow slowest simple simplest
slow slowest short shortest
small smallest smart smartest
small smallest strange strangest
small smallest strong strongest
small smallest sweet sweetest
small smallest tall tallest
small smallest tasty tastiest
small smallest warm warmest
small smallest weak weakest
small smallest weird weirdest
small smallest wide widest
small smallest young youngest
small smallest bad worst
small smallest big biggest
small smallest bright brightest
small smallest cold coldest
small smallest cool coolest
small smallest dark darkest
small smallest easy easiest
small smallest fast fastest
small smallest good best
small smallest great greatest
small smallest high highest
small smallest hot hottest
small smallest large largest
small smallest long longest
small smallest low lowest
small smallest lucky luckiest
small smallest old oldest
small smallest quick quickest
small smallest sharp sharpest
small smallest simple simplest
small smallest short shortest
small smallest slow slowest
smart smartest strange strangest
smart smartest strong strongest
smart smartest sweet sweetest
smart smartest tall tallest
smart smartest tasty tastiest
smart smartest warm warmest
smart smartest weak weakest
smart smartest weird weirdest
smart smartest wide widest
smart smartest young youngest
smart smartest bad worst
smart smartest big biggest
smart smartest bright brightest
smart smartest cold coldest
smart smartest cool coolest
smart smartest dark darkest
smart smartest easy easiest
smart smartest fast fastest
smart smartest good best
smart smartest great greatest
smart smartest high highest
smart smartest hot hottest
smart smartest large largest
smart smartest long longest
smart smartest low lowest
smart smartest lucky luckiest
smart smartest old oldest
smart smartest quick quickest
smart smartest sharp sharpest
smart smartest simple simplest
smart smartest short shortest
smart smartest slow slowest
smart smartest small smallest
strange strangest strong strongest
strange strangest sweet sweetest
strange strangest tall tallest
strange strangest tasty tastiest
strange strangest warm warmest
strange strangest weak weakest
strange strangest weird weirdest
strange strangest wide widest
strange strangest young youngest
strange strangest bad worst
strange strangest big biggest
strange strangest bright brightest
strange strangest cold coldest
strange strangest cool coolest
strange strangest dark darkest
strange strangest easy easiest
strange strangest fast fastest
strange strangest good best
strange strangest great greatest
strange strangest high highest
strange strangest hot hottest
strange strangest large largest
strange strangest long longest
strange strangest low lowest
strange strangest lucky luckiest
strange strangest old oldest
strange strangest quick quickest
strange strangest sharp sharpest
strange strangest simple simplest
strange strangest short shortest
strange strangest slow slowest
strange strangest small smallest
strange strangest smart smartest
strong strongest sweet sweetest
strong strongest tall tallest
strong strongest tasty tastiest
strong strongest warm warmest
strong strongest weak weakest
strong strongest weird weirdest
strong strongest wide widest
strong strongest young youngest
strong strongest bad worst
strong strongest big biggest
strong strongest bright brightest
strong strongest cold coldest
strong strongest cool coolest
strong strongest dark darkest
strong strongest easy easiest
strong strongest fast fastest
strong strongest good best
strong strongest great greatest
strong strongest high highest
strong strongest hot hottest
strong strongest large largest
strong strongest long longest
strong strongest low lowest
strong strongest lucky luckiest
strong strongest old oldest
strong strongest quick quickest
strong strongest sharp sharpest
strong strongest simple simplest
strong strongest short shortest
strong strongest slow slowest
strong strongest small smallest
strong strongest smart smartest
strong strongest strange strangest
sweet sweetest tall tallest
sweet sweetest tasty tastiest
sweet sweetest warm warmest
sweet sweetest weak weakest
sweet sweetest weird weirdest
sweet sweetest wide widest
sweet sweetest young youngest
sweet sweetest bad worst
sweet sweetest big biggest
sweet sweetest bright brightest
sweet sweetest cold coldest
sweet sweetest cool coolest
sweet sweetest dark darkest
sweet sweetest easy easiest
sweet sweetest fast fastest
sweet sweetest good best
sweet sweetest great greatest
sweet sweetest high highest
sweet sweetest hot hottest
sweet sweetest large largest
sweet sweetest long longest
sweet sweetest low lowest
sweet sweetest lucky luckiest
sweet sweetest old oldest
sweet sweetest quick quickest
sweet sweetest sharp sharpest
sweet sweetest simple simplest
sweet sweetest short shortest
sweet sweetest slow slowest
sweet sweetest small smallest
sweet sweetest smart smartest
sweet sweetest strange strangest
sweet sweetest strong strongest
tall tallest tasty tastiest
tall tallest warm warmest
tall tallest weak weakest
tall tallest weird weirdest
tall tallest wide widest
tall tallest young youngest
tall tallest bad worst
tall tallest big biggest
tall tallest bright brightest
tall tallest cold coldest
tall tallest cool coolest
tall tallest dark darkest
tall tallest easy easiest
tall tallest fast fastest
tall tallest good best
tall tallest great greatest
tall tallest high highest
tall tallest hot hottest
tall tallest large largest
tall tallest long longest
tall tallest low lowest
tall tallest lucky luckiest
tall tallest old oldest
tall tallest quick quickest
tall tallest sharp sharpest
tall tallest simple simplest
tall tallest short shortest
tall tallest slow slowest
tall tallest small smallest
tall tallest smart smartest
tall tallest strange strangest
tall tallest strong strongest
tall tallest sweet sweetest
tasty tastiest warm warmest
tasty tastiest weak weakest
tasty tastiest weird weirdest
tasty tastiest wide widest
tasty tastiest young youngest
tasty tastiest bad worst
tasty tastiest big biggest
tasty tastiest bright brightest
tasty tastiest cold coldest
tasty tastiest cool coolest
tasty tastiest dark darkest
tasty tastiest easy easiest
tasty tastiest fast fastest
tasty tastiest good best
tasty tastiest great greatest
tasty tastiest high highest
tasty tastiest hot hottest
tasty tastiest large largest
tasty tastiest long longest
tasty tastiest low lowest
tasty tastiest lucky luckiest
tasty tastiest old oldest
tasty tastiest quick quickest
tasty tastiest sharp sharpest
tasty tastiest simple simplest
tasty tastiest short shortest
tasty tastiest slow slowest
tasty tastiest small smallest
tasty tastiest smart smartest
tasty tastiest strange strangest
tasty tastiest strong strongest
tasty tastiest sweet sweetest
tasty tastiest tall tallest
warm warmest weak weakest
warm warmest weird weirdest
warm warmest wide widest
warm warmest young youngest
warm warmest bad worst
warm warmest big biggest
warm warmest bright brightest
warm warmest cold coldest
warm warmest cool coolest
warm warmest dark darkest
warm warmest easy easiest
warm warmest fast fastest
warm warmest good best
warm warmest great greatest
warm warmest high highest
warm warmest hot hottest
warm warmest large largest
warm warmest long longest
warm warmest low lowest
warm warmest lucky luckiest
warm warmest old oldest
warm warmest quick quickest
warm warmest sharp sharpest
warm warmest simple simplest
warm warmest short shortest
warm warmest slow slowest
warm warmest small smallest
warm warmest smart smartest
warm warmest strange strangest
warm warmest strong strongest
warm warmest sweet sweetest
warm warmest tall tallest
warm warmest tasty tastiest
weak weakest weird weirdest
weak weakest wide widest
weak weakest young youngest
weak weakest bad worst
weak weakest big biggest
weak weakest bright brightest
weak weakest cold coldest
weak weakest cool coolest
weak weakest dark darkest
weak weakest easy easiest
weak weakest fast fastest
weak weakest good best
weak weakest great greatest
weak weakest high highest
weak weakest hot hottest
weak weakest large largest
weak weakest long longest
weak weakest low lowest
weak weakest lucky luckiest
weak weakest old oldest
weak weakest quick quickest
weak weakest sharp sharpest
weak weakest simple simplest
weak weakest short shortest
weak weakest slow slowest
weak weakest small smallest
weak weakest smart smartest
weak weakest strange strangest
weak weakest strong strongest
weak weakest sweet sweetest
weak weakest tall tallest
weak weakest tasty tastiest
weak weakest warm warmest
weird weirdest wide widest
weird weirdest young youngest
weird weirdest bad worst
weird weirdest big biggest
weird weirdest bright brightest
weird weirdest cold coldest
weird weirdest cool coolest
weird weirdest dark darkest
weird weirdest easy easiest
weird weirdest fast fastest
weird weirdest good best
weird weirdest great greatest
weird weirdest high highest
weird weirdest hot hottest
weird weirdest large largest
weird weirdest long longest
weird weirdest low lowest
weird weirdest lucky luckiest
weird weirdest old oldest
weird weirdest quick quickest
weird weirdest sharp sharpest
weird weirdest simple simplest
weird weirdest short shortest
weird weirdest slow slowest
weird weirdest small smallest
weird weirdest smart smartest
weird weirdest strange strangest
weird weirdest strong strongest
weird weirdest sweet sweetest
weird weirdest tall tallest
weird weirdest tasty tastiest
weird weirdest warm warmest
weird weirdest weak weakest
wide widest young youngest
wide widest bad worst
wide widest big biggest
wide widest bright brightest
wide widest cold coldest
wide widest cool coolest
wide widest dark darkest
wide widest easy easiest
wide widest fast fastest
wide widest good best
wide widest great greatest
wide widest high highest
wide widest hot hottest
wide widest large largest
wide widest long longest
wide widest low lowest
wide widest lucky luckiest
wide widest old oldest
wide widest quick quickest
wide widest sharp sharpest
wide widest simple simplest
wide widest short shortest
wide widest slow slowest
wide widest small smallest
wide widest smart smartest
wide widest strange strangest
wide widest strong strongest
wide widest sweet sweetest
wide widest tall tallest
wide widest tasty tastiest
wide widest warm warmest
wide widest weak weakest
wide widest weird weirdest
young youngest bad worst
young youngest big biggest
young youngest bright brightest
young youngest cold coldest
young youngest cool coolest
young youngest dark darkest
young youngest easy easiest
young youngest fast fastest
young youngest good best
young youngest great greatest
young youngest high highest
young youngest hot hottest
young youngest large largest
young youngest long longest
young youngest low lowest
young youngest lucky luckiest
young youngest old oldest
young youngest quick quickest
young youngest sharp sharpest
young youngest simple simplest
young youngest short shortest
young youngest slow slowest
young youngest small smallest
young youngest smart smartest
young youngest strange strangest
young youngest strong strongest
young youngest sweet sweetest
young youngest tall tallest
young youngest tasty tastiest
young youngest warm warmest
young youngest weak weakest
young youngest weird weirdest
young youngest wide widest
