# Supplementary material for: DeepMethylation: a deep learning based framework with GloVe and Transformer encoder for DNA methylation prediction
Source: PeerJ. 2023 Sep 25;11:e16125. doi: 10.7717/peerj.16125 (PMC10538282; doi:10.7717/peerj.16125)
Supplement: Supplemental Information 1 [file peerj-11-16125-s001.zip › git/RGloVe/eval/question-data/gram5-present-participle.txt]

code coding dance dancing
code coding debug debugging
code coding decrease decreasing
code coding describe describing
code coding discover discovering
code coding enhance enhancing
code coding fly flying
code coding generate generating
code coding go going
code coding implement implementing
code coding increase increasing
code coding invent inventing
code coding jump jumping
code coding listen listening
code coding look looking
code coding move moving
code coding play playing
code coding predict predicting
code coding read reading
code coding run running
code coding say saying
code coding scream screaming
code coding see seeing
code coding shuffle shuffling
code coding sing singing
code coding sit sitting
code coding slow slowing
code coding swim swimming
code coding think thinking
code coding vanish vanishing
code coding walk walking
code coding write writing
dance dancing debug debugging
dance dancing decrease decreasing
dance dancing describe describing
dance dancing discover discovering
dance dancing enhance enhancing
dance dancing fly flying
dance dancing generate generating
dance dancing go going
dance dancing implement implementing
dance dancing increase increasing
dance dancing invent inventing
dance dancing jump jumping
dance dancing listen listening
dance dancing look looking
dance dancing move moving
dance dancing play playing
dance dancing predict predicting
dance dancing read reading
dance dancing run running
dance dancing say saying
dance dancing scream screaming
dance dancing see seeing
dance dancing shuffle shuffling
dance dancing sing singing
dance dancing sit sitting
dance dancing slow slowing
dance dancing swim swimming
dance dancing think thinking
dance dancing vanish vanishing
dance dancing walk walking
dance dancing write writing
dance dancing code coding
debug debugging decrease decreasing
debug debugging describe describing
debug debugging discover discovering
debug debugging enhance enhancing
debug debugging fly flying
debug debugging generate generating
debug debugging go going
debug debugging implement implementing
debug debugging increase increasing
debug debugging invent inventing
debug debugging jump jumping
debug debugging listen listening
debug debugging look looking
debug debugging move moving
debug debugging play playing
debug debugging predict predicting
debug debugging read reading
debug debugging run running
debug debugging say saying
debug debugging scream screaming
debug debugging see seeing
debug debugging shuffle shuffling
debug debugging sing singing
debug debugging sit sitting
debug debugging slow slowing
debug debugging swim swimming
debug debugging think thinking
debug debugging vanish vanishing
debug debugging walk walking
debug debugging write writing
debug debugging code coding
debug debugging dance dancing
decrease decreasing describe describing
decrease decreasing discover discovering
decrease decreasing enhance enhancing
decrease decreasing fly flying
decrease decreasing generate generating
decrease decreasing go going
decrease decreasing implement implementing
decrease decreasing increase increasing
decrease decreasing invent inventing
decrease decreasing jump jumping
decrease decreasing listen listening
decrease decreasing look looking
decrease decreasing move moving
decrease decreasing play playing
decrease decreasing predict predicting
decrease decreasing read reading
decrease decreasing run running
decrease decreasing say saying
decrease decreasing scream screaming
decrease decreasing see seeing
decrease decreasing shuffle shuffling
decrease decreasing sing singing
decrease decreasing sit sitting
decrease decreasing slow slowing
decrease decreasing swim swimming
decrease decreasing think thinking
decrease decreasing vanish vanishing
decrease decreasing walk walking
decrease decreasing write writing
decrease decreasing code coding
decrease decreasing dance dancing
decrease decreasing debug debugging
describe describing discover discovering
describe describing enhance enhancing
describe describing fly flying
describe describing generate generating
describe describing go going
describe describing implement implementing
describe describing increase increasing
describe describing invent inventing
describe describing jump jumping
describe describing listen listening
describe describing look looking
describe describing move moving
describe describing play playing
describe describing predict predicting
describe describing read reading
describe describing run running
describe describing say saying
describe describing scream screaming
describe describing see seeing
describe describing shuffle shuffling
describe describing sing singing
describe describing sit sitting
describe describing slow slowing
describe describing swim swimming
describe describing think thinking
describe describing vanish vanishing
describe describing walk walking
describe describing write writing
describe describing code coding
describe describing dance dancing
describe describing debug debugging
describe describing decrease decreasing
discover discovering enhance enhancing
discover discovering fly flying
discover discovering generate generating
discover discovering go going
discover discovering implement implementing
discover discovering increase increasing
discover discovering invent inventing
discover discovering jump jumping
discover discovering listen listening
discover discovering look looking
discover discovering move moving
discover discovering play playing
discover discovering predict predicting
discover discovering read reading
discover discovering run running
discover discovering say saying
discover discovering scream screaming
discover discovering see seeing
discover discovering shuffle shuffling
discover discovering sing singing
discover discovering sit sitting
discover discovering slow slowing
discover discovering swim swimming
discover discovering think thinking
discover discovering vanish vanishing
discover discovering walk walking
discover discovering write writing
discover discovering code coding
discover discovering dance dancing
discover discovering debug debugging
discover discovering decrease decreasing
discover discovering describe describing
enhance enhancing fly flying
enhance enhancing generate generating
enhance enhancing go going
enhance enhancing implement implementing
enhance enhancing increase increasing
enhance enhancing invent inventing
enhance enhancing jump jumping
enhance enhancing listen listening
enhance enhancing look looking
enhance enhancing move moving
enhance enhancing play playing
enhance enhancing predict predicting
enhance enhancing read reading
enhance enhancing run running
enhance enhancing say saying
enhance enhancing scream screaming
enhance enhancing see seeing
enhance enhancing shuffle shuffling
enhance enhancing sing singing
enhance enhancing sit sitting
enhance enhancing slow slowing
enhance enhancing swim swimming
enhance enhancing think thinking
enhance enhancing vanish vanishing
enhance enhancing walk walking
enhance enhancing write writing
enhance enhancing code coding
enhance enhancing dance dancing
enhance enhancing debug debugging
enhance enhancing decrease decreasing
enhance enhancing describe describing
enhance enhancing discover discovering
fly flying generate generating
fly flying go going
fly flying implement implementing
fly flying increase increasing
fly flying invent inventing
fly flying jump jumping
fly flying listen listening
fly flying look looking
fly flying move moving
fly flying play playing
fly flying predict predicting
fly flying read reading
fly flying run running
fly flying say saying
fly flying scream screaming
fly flying see seeing
fly flying shuffle shuffling
fly flying sing singing
fly flying sit sitting
fly flying slow slowing
fly flying swim swimming
fly flying think thinking
fly flying vanish vanishing
fly flying walk walking
fly flying write writing
fly flying code coding
fly flying dance dancing
fly flying debug debugging
fly flying decrease decreasing
fly flying describe describing
fly flying discover discovering
fly flying enhance enhancing
generate generating go going
generate generating implement implementing
generate generating increase increasing
generate generating invent inventing
generate generating jump jumping
generate generating listen listening
generate generating look looking
generate generating move moving
generate generating play playing
generate generating predict predicting
generate generating read reading
generate generating run running
generate generating say saying
generate generating scream screaming
generate generating see seeing
generate generating shuffle shuffling
generate generating sing singing
generate generating sit sitting
generate generating slow slowing
generate generating swim swimming
generate generating think thinking
generate generating vanish vanishing
generate generating walk walking
generate generating write writing
generate generating code coding
generate generating dance dancing
generate generating debug debugging
generate generating decrease decreasing
generate generating describe describing
generate generating discover discovering
generate generating enhance enhancing
generate generating fly flying
go going implement implementing
go going increase increasing
go going invent inventing
go going jump jumping
go going listen listening
go going look looking
go going move moving
go going play playing
go going predict predicting
go going read reading
go going run running
go going say saying
go going scream screaming
go going see seeing
go going shuffle shuffling
go going sing singing
go going sit sitting
go going slow slowing
go going swim swimming
go going think thinking
go going vanish vanishing
go going walk walking
go going write writing
go going code coding
go going dance dancing
go going debug debugging
go going decrease decreasing
go going describe describing
go going discover discovering
go going enhance enhancing
go going fly flying
go going generate generating
implement implementing increase increasing
implement implementing invent inventing
implement implementing jump jumping
implement implementing listen listening
implement implementing look looking
implement implementing move moving
implement implementing play playing
implement implementing predict predicting
implement implementing read reading
implement implementing run running
implement implementing say saying
implement implementing scream screaming
implement implementing see seeing
implement implementing shuffle shuffling
implement implementing sing singing
implement implementing sit sitting
implement implementing slow slowing
implement implementing swim swimming
implement implementing think thinking
implement implementing vanish vanishing
implement implementing walk walking
implement implementing write writing
implement implementing code coding
implement implementing dance dancing
implement implementing debug debugging
implement implementing decrease decreasing
implement implementing describe describing
implement implementing discover discovering
implement implementing enhance enhancing
implement implementing fly flying
implement implementing generate generating
implement implementing go going
increase increasing invent inventing
increase increasing jump jumping
increase increasing listen listening
increase increasing look looking
increase increasing move moving
increase increasing play playing
increase increasing predict predicting
increase increasing read reading
increase increasing run running
increase increasing say saying
increase increasing scream screaming
increase increasing see seeing
increase increasing shuffle shuffling
increase increasing sing singing
increase increasing sit sitting
increase increasing slow slowing
increase increasing swim swimming
increase increasing think thinking
increase increasing vanish vanishing
increase increasing walk walking
increase increasing write writing
increase increasing code coding
increase increasing dance dancing
increase increasing debug debugging
increase increasing decrease decreasing
increase increasing describe describing
increase increasing discover discovering
increase increasing enhance enhancing
increase increasing fly flying
increase increasing generate generating
increase increasing go going
increase increasing implement implementing
invent inventing jump jumping
invent inventing listen listening
invent inventing look looking
invent inventing move moving
invent inventing play playing
invent inventing predict predicting
invent inventing read reading
invent inventing run running
invent inventing say saying
invent inventing scream screaming
invent inventing see seeing
invent inventing shuffle shuffling
invent inventing sing singing
invent inventing sit sitting
invent inventing slow slowing
invent inventing swim swimming
invent inventing think thinking
invent inventing vanish vanishing
invent inventing walk walking
invent inventing write writing
invent inventing code coding
invent inventing dance dancing
invent inventing debug debugging
invent inventing decrease decreasing
invent inventing describe describing
invent inventing discover discovering
invent inventing enhance enhancing
invent inventing fly flying
invent inventing generate generating
invent inventing go going
invent inventing implement implementing
invent inventing increase increasing
jump jumping listen listening
jump jumping look looking
jump jumping move moving
jump jumping play playing
jump jumping predict predicting
jump jumping read reading
jump jumping run running
jump jumping say saying
jump jumping scream screaming
jump jumping see seeing
jump jumping shuffle shuffling
jump jumping sing singing
jump jumping sit sitting
jump jumping slow slowing
jump jumping swim swimming
jump jumping think thinking
jump jumping vanish vanishing
jump jumping walk walking
jump jumping write writing
jump jumping code coding
jump jumping dance dancing
jump jumping debug debugging
jump jumping decrease decreasing
jump jumping describe describing
jump jumping discover discovering
jump jumping enhance enhancing
jump jumping fly flying
jump jumping generate generating
jump jumping go going
jump jumping implement implementing
jump jumping increase increasing
jump jumping invent inventing
listen listening look looking
listen listening move moving
listen listening play playing
listen listening predict predicting
listen listening read reading
listen listening run running
listen listening say saying
listen listening scream screaming
listen listening see seeing
listen listening shuffle shuffling
listen listening sing singing
listen listening sit sitting
listen listening slow slowing
listen listening swim swimming
listen listening think thinking
listen listening vanish vanishing
listen listening walk walking
listen listening write writing
listen listening code coding
listen listening dance dancing
listen listening debug debugging
listen listening decrease decreasing
listen listening describe describing
listen listening discover discovering
listen listening enhance enhancing
listen listening fly flying
listen listening generate generating
listen listening go going
listen listening implement implementing
listen listening increase increasing
listen listening invent inventing
listen listening jump jumping
look looking move moving
look looking play playing
look looking predict predicting
look looking read reading
look looking run running
look looking say saying
look looking scream screaming
look looking see seeing
look looking shuffle shuffling
look looking sing singing
look looking sit sitting
look looking slow slowing
look looking swim swimming
look looking think thinking
look looking vanish vanishing
look looking walk walking
look looking write writing
look looking code coding
look looking dance dancing
look looking debug debugging
look looking decrease decreasing
look looking describe describing
look looking discover discovering
look looking enhance enhancing
look looking fly flying
look looking generate generating
look looking go going
look looking implement implementing
look looking increase increasing
look looking invent inventing
look looking jump jumping
look looking listen listening
move moving play playing
move moving predict predicting
move moving read reading
move moving run running
move moving say saying
move moving scream screaming
move moving see seeing
move moving shuffle shuffling
move moving sing singing
move moving sit sitting
move moving slow slowing
move moving swim swimming
move moving think thinking
move moving vanish vanishing
move moving walk walking
move moving write writing
move moving code coding
move moving dance dancing
move moving debug debugging
move moving decrease decreasing
move moving describe describing
move moving discover discovering
move moving enhance enhancing
move moving fly flying
move moving generate generating
move moving go going
move moving implement implementing
move moving increase increasing
move moving invent inventing
move moving jump jumping
move moving listen listening
move moving look looking
play playing predict predicting
play playing read reading
play playing run running
play playing say saying
play playing scream screaming
play playing see seeing
play playing shuffle shuffling
play playing sing singing
play playing sit sitting
play playing slow slowing
play playing swim swimming
play playing think thinking
play playing vanish vanishing
play playing walk walking
play playing write writing
play playing code coding
play playing dance dancing
play playing debug debugging
play playing decrease decreasing
play playing describe describing
play playing discover discovering
play playing enhance enhancing
play playing fly flying
play playing generate generating
play playing go going
play playing implement implementing
play playing increase increasing
play playing invent inventing
play playing jump jumping
play playing listen listening
play playing look looking
play playing move moving
predict predicting read reading
predict predicting run running
predict predicting say saying
predict predicting scream screaming
predict predicting see seeing
predict predicting shuffle shuffling
predict predicting sing singing
predict predicting sit sitting
predict predicting slow slowing
predict predicting swim swimming
predict predicting think thinking
predict predicting vanish vanishing
predict predicting walk walking
predict predicting write writing
predict predicting code coding
predict predicting dance dancing
predict predicting debug debugging
predict predicting decrease decreasing
predict predicting describe describing
predict predicting discover discovering
predict predicting enhance enhancing
predict predicting fly flying
predict predicting generate generating
predict predicting go going
predict predicting implement implementing
predict predicting increase increasing
predict predicting invent inventing
predict predicting jump jumping
predict predicting listen listening
predict predicting look looking
predict predicting move moving
predict predicting play playing
read reading run running
read reading say saying
read reading scream screaming
read reading see seeing
read reading shuffle shuffling
read reading sing singing
read reading sit sitting
read reading slow slowing
read reading swim swimming
read reading think thinking
read reading vanish vanishing
read reading walk walking
read reading write writing
read reading code coding
read reading dance dancing
read reading debug debugging
read reading decrease decreasing
read reading describe describing
read reading discover discovering
read reading enhance enhancing
read reading fly flying
read reading generate generating
read reading go going
read reading implement implementing
read reading increase increasing
read reading invent inventing
read reading jump jumping
read reading listen listening
read reading look looking
read reading move moving
read reading play playing
read reading predict predicting
run running say saying
run running scream screaming
run running see seeing
run running shuffle shuffling
run running sing singing
run running sit sitting
run running slow slowing
run running swim swimming
run running think thinking
run running vanish vanishing
run running walk walking
run running write writing
run running code coding
run running dance dancing
run running debug debugging
run running decrease decreasing
run running describe describing
run running discover discovering
run running enhance enhancing
run running fly flying
run running generate generating
run running go going
run running implement implementing
run running increase increasing
run running invent inventing
run running jump jumping
run running listen listening
run running look looking
run running move moving
run running play playing
run running predict predicting
run running read reading
say saying scream screaming
say saying see seeing
say saying shuffle shuffling
say saying sing singing
say saying sit sitting
say saying slow slowing
say saying swim swimming
say saying think thinking
say saying vanish vanishing
say saying walk walking
say saying write writing
say saying code coding
say saying dance dancing
say saying debug debugging
say saying decrease decreasing
say saying describe describing
say saying discover discovering
say saying enhance enhancing
say saying fly flying
say saying generate generating
say saying go going
say saying implement implementing
say saying increase increasing
say saying invent inventing
say saying jump jumping
say saying listen listening
say saying look looking
say saying move moving
say saying play playing
say saying predict predicting
say saying read reading
say saying run running
scream screaming see seeing
scream screaming shuffle shuffling
scream screaming sing singing
scream screaming sit sitting
scream screaming slow slowing
scream screaming swim swimming
scream screaming think thinking
scream screaming vanish vanishing
scream screaming walk walking
scream screaming write writing
scream screaming code coding
scream screaming dance dancing
scream screaming debug debugging
scream screaming decrease decreasing
scream screaming describe describing
scream screaming discover discovering
scream screaming enhance enhancing
scream screaming fly flying
scream screaming generate generating
scream screaming go going
scream screaming implement implementing
scream screaming increase increasing
scream screaming invent inventing
scream screaming jump jumping
scream screaming listen listening
scream screaming look looking
scream screaming move moving
scream screaming play playing
scream screaming predict predicting
scream screaming read reading
scream screaming run running
scream screaming say saying
see seeing shuffle shuffling
see seeing sing singing
see seeing sit sitting
see seeing slow slowing
see seeing swim swimming
see seeing think thinking
see seeing vanish vanishing
see seeing walk walking
see seeing write writing
see seeing code coding
see seeing dance dancing
see seeing debug debugging
see seeing decrease decreasing
see seeing describe describing
see seeing discover discovering
see seeing enhance enhancing
see seeing fly flying
see seeing generate generating
see seeing go going
see seeing implement implementing
see seeing increase increasing
see seeing invent inventing
see seeing jump jumping
see seeing listen listening
see seeing look looking
see seeing move moving
see seeing play playing
see seeing predict predicting
see seeing read reading
see seeing run running
see seeing say saying
see seeing scream screaming
shuffle shuffling sing singing
shuffle shuffling sit sitting
shuffle shuffling slow slowing
shuffle shuffling swim swimming
shuffle shuffling think thinking
shuffle shuffling vanish vanishing
shuffle shuffling walk walking
shuffle shuffling write writing
shuffle shuffling code coding
shuffle shuffling dance dancing
shuffle shuffling debug debugging
shuffle shuffling decrease decreasing
shuffle shuffling describe describing
shuffle shuffling discover discovering
shuffle shuffling enhance enhancing
shuffle shuffling fly flying
shuffle shuffling generate generating
shuffle shuffling go going
shuffle shuffling implement implementing
shuffle shuffling increase increasing
shuffle shuffling invent inventing
shuffle shuffling jump jumping
shuffle shuffling listen listening
shuffle shuffling look looking
shuffle shuffling move moving
shuffle shuffling play playing
shuffle shuffling predict predicting
shuffle shuffling read reading
shuffle shuffling run running
shuffle shuffling say saying
shuffle shuffling scream screaming
shuffle shuffling see seeing
sing singing sit sitting
sing singing slow slowing
sing singing swim swimming
sing singing think thinking
sing singing vanish vanishing
sing singing walk walking
sing singing write writing
sing singing code coding
sing singing dance dancing
sing singing debug debugging
sing singing decrease decreasing
sing singing describe describing
sing singing discover discovering
sing singing enhance enhancing
sing singing fly flying
sing singing generate generating
sing singing go going
sing singing implement implementing
sing singing increase increasing
sing singing invent inventing
sing singing jump jumping
sing singing listen listening
sing singing look looking
sing singing move moving
sing singing play playing
sing singing predict predicting
sing singing read reading
sing singing run running
sing singing say saying
sing singing scream screaming
sing singing see seeing
sing singing shuffle shuffling
sit sitting slow slowing
sit sitting swim swimming
sit sitting think thinking
sit sitting vanish vanishing
sit sitting walk walking
sit sitting write writing
sit sitting code coding
sit sitting dance dancing
sit sitting debug debugging
sit sitting decrease decreasing
sit sitting describe describing
sit sitting discover discovering
sit sitting enhance enhancing
sit sitting fly flying
sit sitting generate generating
sit sitting go going
sit sitting implement implementing
sit sitting increase increasing
sit sitting invent inventing
sit sitting jump jumping
sit sitting listen listening
sit sitting look looking
sit sitting move moving
sit sitting play playing
sit sitting predict predicting
sit sitting read reading
sit sitting run running
sit sitting say saying
sit sitting scream screaming
sit sitting see seeing
sit sitting shuffle shuffling
sit sitting sing singing
slow slowing swim swimming
slow slowing think thinking
slow slowing vanish vanishing
slow slowing walk walking
slow slowing write writing
slow slowing code coding
slow slowing dance dancing
slow slowing debug debugging
slow slowing decrease decreasing
slow slowing describe describing
slow slowing discover discovering
slow slowing enhance enhancing
slow slowing fly flying
slow slowing generate generating
slow slowing go going
slow slowing implement implementing
slow slowing increase increasing
slow slowing invent inventing
slow slowing jump jumping
slow slowing listen listening
slow slowing look looking
slow slowing move moving
slow slowing play playing
slow slowing predict predicting
slow slowing read reading
slow slowing run running
slow slowing say saying
slow slowing scream screaming
slow slowing see seeing
slow slowing shuffle shuffling
slow slowing sing singing
slow slowing sit sitting
swim swimming think thinking
swim swimming vanish vanishing
swim swimming walk walking
swim swimming write writing
swim swimming code coding
swim swimming dance dancing
swim swimming debug debugging
swim swimming decrease decreasing
swim swimming describe describing
swim swimming discover discovering
swim swimming enhance enhancing
swim swimming fly flying
swim swimming generate generating
swim swimming go going
swim swimming implement implementing
swim swimming increase increasing
swim swimming invent inventing
swim swimming jump jumping
swim swimming listen listening
swim swimming look looking
swim swimming move moving
swim swimming play playing
swim swimming predict predicting
swim swimming read reading
swim swimming run running
swim swimming say saying
swim swimming scream screaming
swim swimming see seeing
swim swimming shuffle shuffling
swim swimming sing singing
swim swimming sit sitting
swim swimming slow slowing
think thinking vanish vanishing
think thinking walk walking
think thinking write writing
think thinking code coding
think thinking dance dancing
think thinking debug debugging
think thinking decrease decreasing
think thinking describe describing
think thinking discover discovering
think thinking enhance enhancing
think thinking fly flying
think thinking generate generating
think thinking go going
think thinking implement implementing
think thinking increase increasing
think thinking invent inventing
think thinking jump jumping
think thinking listen listening
think thinking look looking
think thinking move moving
think thinking play playing
think thinking predict predicting
think thinking read reading
think thinking run running
think thinking say saying
think thinking scream screaming
think thinking see seeing
think thinking shuffle shuffling
think thinking sing singing
think thinking sit sitting
think thinking slow slowing
think thinking swim swimming
vanish vanishing walk walking
vanish vanishing write writing
vanish vanishing code coding
vanish vanishing dance dancing
vanish vanishing debug debugging
vanish vanishing decrease decreasing
vanish vanishing describe describing
vanish vanishing discover discovering
vanish vanishing enhance enhancing
vanish vanishing fly flying
vanish vanishing generate generating
vanish vanishing go going
vanish vanishing implement implementing
vanish vanishing increase increasing
vanish vanishing invent inventing
vanish vanishing jump jumping
vanish vanishing listen listening
vanish vanishing look looking
vanish vanishing move moving
vanish vanishing play playing
vanish vanishing predict predicting
vanish vanishing read reading
vanish vanishing run running
vanish vanishing say saying
vanish vanishing scream screaming
vanish vanishing see seeing
vanish vanishing shuffle shuffling
vanish vanishing sing singing
vanish vanishing sit sitting
vanish vanishing slow slowing
vanish vanishing swim swimming
vanish vanishing think thinking
walk walking write writing
walk walking code coding
walk walking dance dancing
walk walking debug debugging
walk walking decrease decreasing
walk walking describe describing
walk walking discover discovering
walk walking enhance enhancing
walk walking fly flying
walk walking generate generating
walk walking go going
walk walking implement implementing
walk walking increase increasing
walk walking invent inventing
walk walking jump jumping
walk walking listen listening
walk walking look looking
walk walking move moving
walk walking play playing
walk walking predict predicting
walk walking read reading
walk walking run running
walk walking say saying
walk walking scream screaming
walk walking see seeing
walk walking shuffle shuffling
walk walking sing singing
walk walking sit sitting
walk walking slow slowing
walk walking swim swimming
walk walking think thinking
walk walking vanish vanishing
write writing code coding
write writing dance dancing
write writing debug debugging
write writing decrease decreasing
write writing describe describing
write writing discover discovering
write writing enhance enhancing
write writing fly flying
write writing generate generating
write writing go going
write writing implement implementing
write writing increase increasing
write writing invent inventing
write writing jump jumping
write writing listen listening
write writing look looking
write writing move moving
write writing play playing
write writing predict predicting
write writing read reading
write writing run running
write writing say saying
write writing scream screaming
write writing see seeing
write writing shuffle shuffling
write writing sing singing
write writing sit sitting
write writing slow slowing
write writing swim swimming
write writing think thinking
write writing vanish vanishing
write writing walk walking
