# Supplementary material for: DeepMethylation: a deep learning based framework with GloVe and Transformer encoder for DNA methylation prediction
Source: PeerJ. 2023 Sep 25;11:e16125. doi: 10.7717/peerj.16125 (PMC10538282; doi:10.7717/peerj.16125)
Supplement: Supplemental Information 1 [file peerj-11-16125-s001.zip › git/RGloVe/eval/question-data/gram6-nationality-adjective.txt]

albania albanian argentina argentinean
albania albanian australia australian
albania albanian austria austrian
albania albanian belarus belorussian
albania albanian brazil brazilian
albania albanian bulgaria bulgarian
albania albanian cambodia cambodian
albania albanian chile chilean
albania albanian china chinese
albania albanian colombia colombian
albania albanian croatia croatian
albania albanian denmark danish
albania albanian egypt egyptian
albania albanian england english
albania albanian france french
albania albanian germany german
albania albanian greece greek
albania albanian iceland icelandic
albania albanian india indian
albania albanian ireland irish
albania albanian israel israeli
albania albanian italy italian
albania albanian japan japanese
albania albanian korea korean
albania albanian macedonia macedonian
albania albanian malta maltese
albania albanian mexico mexican
albania albanian moldova moldovan
albania albanian netherlands dutch
albania albanian norway norwegian
albania albanian peru peruvian
albania albanian poland polish
albania albanian portugal portuguese
albania albanian russia russian
albania albanian slovakia slovakian
albania albanian spain spanish
albania albanian sweden swedish
albania albanian switzerland swiss
albania albanian thailand thai
argentina argentinean australia australian
argentina argentinean austria austrian
argentina argentinean belarus belorussian
argentina argentinean brazil brazilian
argentina argentinean bulgaria bulgarian
argentina argentinean cambodia cambodian
argentina argentinean chile chilean
argentina argentinean china chinese
argentina argentinean colombia colombian
argentina argentinean croatia croatian
argentina argentinean denmark danish
argentina argentinean egypt egyptian
argentina argentinean england english
argentina argentinean france french
argentina argentinean germany german
argentina argentinean greece greek
argentina argentinean iceland icelandic
argentina argentinean india indian
argentina argentinean ireland irish
argentina argentinean israel israeli
argentina argentinean italy italian
argentina argentinean japan japanese
argentina argentinean korea korean
argentina argentinean macedonia macedonian
argentina argentinean malta maltese
argentina argentinean mexico mexican
argentina argentinean moldova moldovan
argentina argentinean netherlands dutch
argentina argentinean norway norwegian
argentina argentinean peru peruvian
argentina argentinean poland polish
argentina argentinean portugal portuguese
argentina argentinean russia russian
argentina argentinean slovakia slovakian
argentina argentinean spain spanish
argentina argentinean sweden swedish
argentina argentinean switzerland swiss
argentina argentinean thailand thai
argentina argentinean ukraine ukrainian
australia australian austria austrian
australia australian belarus belorussian
australia australian brazil brazilian
australia australian bulgaria bulgarian
australia australian cambodia cambodian
australia australian chile chilean
australia australian china chinese
australia australian colombia colombian
australia australian croatia croatian
australia australian denmark danish
australia australian egypt egyptian
australia australian england english
australia australian france french
australia australian germany german
australia australian greece greek
australia australian iceland icelandic
australia australian india indian
australia australian ireland irish
australia australian israel israeli
australia australian italy italian
australia australian japan japanese
australia australian korea korean
australia australian macedonia macedonian
australia australian malta maltese
australia australian mexico mexican
australia australian moldova moldovan
australia australian netherlands dutch
australia australian norway norwegian
australia australian peru peruvian
australia australian poland polish
australia australian portugal portuguese
australia australian russia russian
australia australian slovakia slovakian
australia australian spain spanish
australia australian sweden swedish
australia australian switzerland swiss
australia australian thailand thai
australia australian ukraine ukrainian
australia australian albania albanian
austria austrian belarus belorussian
austria austrian brazil brazilian
austria austrian bulgaria bulgarian
austria austrian cambodia cambodian
austria austrian chile chilean
austria austrian china chinese
austria austrian colombia colombian
austria austrian croatia croatian
austria austrian denmark danish
austria austrian egypt egyptian
austria austrian england english
austria austrian france french
austria austrian germany german
austria austrian greece greek
austria austrian iceland icelandic
austria austrian india indian
austria austrian ireland irish
austria austrian israel israeli
austria austrian italy italian
austria austrian japan japanese
austria austrian korea korean
austria austrian macedonia macedonian
austria austrian malta maltese
austria austrian mexico mexican
austria austrian moldova moldovan
austria austrian netherlands dutch
austria austrian norway norwegian
austria austrian peru peruvian
austria austrian poland polish
austria austrian portugal portuguese
austria austrian russia russian
austria austrian slovakia slovakian
austria austrian spain spanish
austria austrian sweden swedish
austria austrian switzerland swiss
austria austrian thailand thai
austria austrian ukraine ukrainian
austria austrian albania albanian
austria austrian argentina argentinean
belarus belorussian brazil brazilian
belarus belorussian bulgaria bulgarian
belarus belorussian cambodia cambodian
belarus belorussian chile chilean
belarus belorussian china chinese
belarus belorussian colombia colombian
belarus belorussian croatia croatian
belarus belorussian denmark danish
belarus belorussian egypt egyptian
belarus belorussian england english
belarus belorussian france french
belarus belorussian germany german
belarus belorussian greece greek
belarus belorussian iceland icelandic
belarus belorussian india indian
belarus belorussian ireland irish
belarus belorussian israel israeli
belarus belorussian italy italian
belarus belorussian japan japanese
belarus belorussian korea korean
belarus belorussian macedonia macedonian
belarus belorussian malta maltese
belarus belorussian mexico mexican
belarus belorussian moldova moldovan
belarus belorussian netherlands dutch
belarus belorussian norway norwegian
belarus belorussian peru peruvian
belarus belorussian poland polish
belarus belorussian portugal portuguese
belarus belorussian russia russian
belarus belorussian slovakia slovakian
belarus belorussian spain spanish
belarus belorussian sweden swedish
belarus belorussian switzerland swiss
belarus belorussian thailand thai
belarus belorussian ukraine ukrainian
belarus belorussian albania albanian
belarus belorussian argentina argentinean
belarus belorussian australia australian
brazil brazilian bulgaria bulgarian
brazil brazilian cambodia cambodian
brazil brazilian chile chilean
brazil brazilian china chinese
brazil brazilian colombia colombian
brazil brazilian croatia croatian
brazil brazilian denmark danish
brazil brazilian egypt egyptian
brazil brazilian england english
brazil brazilian france french
brazil brazilian germany german
brazil brazilian greece greek
brazil brazilian iceland icelandic
brazil brazilian india indian
brazil brazilian ireland irish
brazil brazilian israel israeli
brazil brazilian italy italian
brazil brazilian japan japanese
brazil brazilian korea korean
brazil brazilian macedonia macedonian
brazil brazilian malta maltese
brazil brazilian mexico mexican
brazil brazilian moldova moldovan
brazil brazilian netherlands dutch
brazil brazilian norway norwegian
brazil brazilian peru peruvian
brazil brazilian poland polish
brazil brazilian portugal portuguese
brazil brazilian russia russian
brazil brazilian slovakia slovakian
brazil brazilian spain spanish
brazil brazilian sweden swedish
brazil brazilian switzerland swiss
brazil brazilian thailand thai
brazil brazilian ukraine ukrainian
brazil brazilian albania albanian
brazil brazilian argentina argentinean
brazil brazilian australia australian
brazil brazilian austria austrian
bulgaria bulgarian cambodia cambodian
bulgaria bulgarian chile chilean
bulgaria bulgarian china chinese
bulgaria bulgarian colombia colombian
bulgaria bulgarian croatia croatian
bulgaria bulgarian denmark danish
bulgaria bulgarian egypt egyptian
bulgaria bulgarian england english
bulgaria bulgarian france french
bulgaria bulgarian germany german
bulgaria bulgarian greece greek
bulgaria bulgarian iceland icelandic
bulgaria bulgarian india indian
bulgaria bulgarian ireland irish
bulgaria bulgarian israel israeli
bulgaria bulgarian italy italian
bulgaria bulgarian japan japanese
bulgaria bulgarian korea korean
bulgaria bulgarian macedonia macedonian
bulgaria bulgarian malta maltese
bulgaria bulgarian mexico mexican
bulgaria bulgarian moldova moldovan
bulgaria bulgarian netherlands dutch
bulgaria bulgarian norway norwegian
bulgaria bulgarian peru peruvian
bulgaria bulgarian poland polish
bulgaria bulgarian portugal portuguese
bulgaria bulgarian russia russian
bulgaria bulgarian slovakia slovakian
bulgaria bulgarian spain spanish
bulgaria bulgarian sweden swedish
bulgaria bulgarian switzerland swiss
bulgaria bulgarian thailand thai
bulgaria bulgarian ukraine ukrainian
bulgaria bulgarian albania albanian
bulgaria bulgarian argentina argentinean
bulgaria bulgarian australia australian
bulgaria bulgarian austria austrian
bulgaria bulgarian belarus belorussian
cambodia cambodian chile chilean
cambodia cambodian china chinese
cambodia cambodian colombia colombian
cambodia cambodian croatia croatian
cambodia cambodian denmark danish
cambodia cambodian egypt egyptian
cambodia cambodian england english
cambodia cambodian france french
cambodia cambodian germany german
cambodia cambodian greece greek
cambodia cambodian iceland icelandic
cambodia cambodian india indian
cambodia cambodian ireland irish
cambodia cambodian israel israeli
cambodia cambodian italy italian
cambodia cambodian japan japanese
cambodia cambodian korea korean
cambodia cambodian macedonia macedonian
cambodia cambodian malta maltese
cambodia cambodian mexico mexican
cambodia cambodian moldova moldovan
cambodia cambodian netherlands dutch
cambodia cambodian norway norwegian
cambodia cambodian peru peruvian
cambodia cambodian poland polish
cambodia cambodian portugal portuguese
cambodia cambodian russia russian
cambodia cambodian slovakia slovakian
cambodia cambodian spain spanish
cambodia cambodian sweden swedish
cambodia cambodian switzerland swiss
cambodia cambodian thailand thai
cambodia cambodian ukraine ukrainian
cambodia cambodian albania albanian
cambodia cambodian argentina argentinean
cambodia cambodian australia australian
cambodia cambodian austria austrian
cambodia cambodian belarus belorussian
cambodia cambodian brazil brazilian
chile chilean china chinese
chile chilean colombia colombian
chile chilean croatia croatian
chile chilean denmark danish
chile chilean egypt egyptian
chile chilean england english
chile chilean france french
chile chilean germany german
chile chilean greece greek
chile chilean iceland icelandic
chile chilean india indian
chile chilean ireland irish
chile chilean israel israeli
chile chilean italy italian
chile chilean japan japanese
chile chilean korea korean
chile chilean macedonia macedonian
chile chilean malta maltese
chile chilean mexico mexican
chile chilean moldova moldovan
chile chilean netherlands dutch
chile chilean norway norwegian
chile chilean peru peruvian
chile chilean poland polish
chile chilean portugal portuguese
chile chilean russia russian
chile chilean slovakia slovakian
chile chilean spain spanish
chile chilean sweden swedish
chile chilean switzerland swiss
chile chilean thailand thai
chile chilean ukraine ukrainian
chile chilean albania albanian
chile chilean argentina argentinean
chile chilean australia australian
chile chilean austria austrian
chile chilean belarus belorussian
chile chilean brazil brazilian
chile chilean bulgaria bulgarian
china chinese colombia colombian
china chinese croatia croatian
china chinese denmark danish
china chinese egypt egyptian
china chinese england english
china chinese france french
china chinese germany german
china chinese greece greek
china chinese iceland icelandic
china chinese india indian
china chinese ireland irish
china chinese israel israeli
china chinese italy italian
china chinese japan japanese
china chinese korea korean
china chinese macedonia macedonian
china chinese malta maltese
china chinese mexico mexican
china chinese moldova moldovan
china chinese netherlands dutch
china chinese norway norwegian
china chinese peru peruvian
china chinese poland polish
china chinese portugal portuguese
china chinese russia russian
china chinese slovakia slovakian
china chinese spain spanish
china chinese sweden swedish
china chinese switzerland swiss
china chinese thailand thai
china chinese ukraine ukrainian
china chinese albania albanian
china chinese argentina argentinean
china chinese australia australian
china chinese austria austrian
china chinese belarus belorussian
china chinese brazil brazilian
china chinese bulgaria bulgarian
china chinese cambodia cambodian
colombia colombian croatia croatian
colombia colombian denmark danish
colombia colombian egypt egyptian
colombia colombian england english
colombia colombian france french
colombia colombian germany german
colombia colombian greece greek
colombia colombian iceland icelandic
colombia colombian india indian
colombia colombian ireland irish
colombia colombian israel israeli
colombia colombian italy italian
colombia colombian japan japanese
colombia colombian korea korean
colombia colombian macedonia macedonian
colombia colombian malta maltese
colombia colombian mexico mexican
colombia colombian moldova moldovan
colombia colombian netherlands dutch
colombia colombian norway norwegian
colombia colombian peru peruvian
colombia colombian poland polish
colombia colombian portugal portuguese
colombia colombian russia russian
colombia colombian slovakia slovakian
colombia colombian spain spanish
colombia colombian sweden swedish
colombia colombian switzerland swiss
colombia colombian thailand thai
colombia colombian ukraine ukrainian
colombia colombian albania albanian
colombia colombian argentina argentinean
colombia colombian australia australian
colombia colombian austria austrian
colombia colombian belarus belorussian
colombia colombian brazil brazilian
colombia colombian bulgaria bulgarian
colombia colombian cambodia cambodian
colombia colombian chile chilean
croatia croatian denmark danish
croatia croatian egypt egyptian
croatia croatian england english
croatia croatian france french
croatia croatian germany german
croatia croatian greece greek
croatia croatian iceland icelandic
croatia croatian india indian
croatia croatian ireland irish
croatia croatian israel israeli
croatia croatian italy italian
croatia croatian japan japanese
croatia croatian korea korean
croatia croatian macedonia macedonian
croatia croatian malta maltese
croatia croatian mexico mexican
croatia croatian moldova moldovan
croatia croatian netherlands dutch
croatia croatian norway norwegian
croatia croatian peru peruvian
croatia croatian poland polish
croatia croatian portugal portuguese
croatia croatian russia russian
croatia croatian slovakia slovakian
croatia croatian spain spanish
croatia croatian sweden swedish
croatia croatian switzerland swiss
croatia croatian thailand thai
croatia croatian ukraine ukrainian
croatia croatian albania albanian
croatia croatian argentina argentinean
croatia croatian australia australian
croatia croatian austria austrian
croatia croatian belarus belorussian
croatia croatian brazil brazilian
croatia croatian bulgaria bulgarian
croatia croatian cambodia cambodian
croatia croatian chile chilean
croatia croatian china chinese
denmark danish egypt egyptian
denmark danish england english
denmark danish france french
denmark danish germany german
denmark danish greece greek
denmark danish iceland icelandic
denmark danish india indian
denmark danish ireland irish
denmark danish israel israeli
denmark danish italy italian
denmark danish japan japanese
denmark danish korea korean
denmark danish macedonia macedonian
denmark danish malta maltese
denmark danish mexico mexican
denmark danish moldova moldovan
denmark danish netherlands dutch
denmark danish norway norwegian
denmark danish peru peruvian
denmark danish poland polish
denmark danish portugal portuguese
denmark danish russia russian
denmark danish slovakia slovakian
denmark danish spain spanish
denmark danish sweden swedish
denmark danish switzerland swiss
denmark danish thailand thai
denmark danish ukraine ukrainian
denmark danish albania albanian
denmark danish argentina argentinean
denmark danish australia australian
denmark danish austria austrian
denmark danish belarus belorussian
denmark danish brazil brazilian
denmark danish bulgaria bulgarian
denmark danish cambodia cambodian
denmark danish chile chilean
denmark danish china chinese
denmark danish colombia colombian
egypt egyptian england english
egypt egyptian france french
egypt egyptian germany german
egypt egyptian greece greek
egypt egyptian iceland icelandic
egypt egyptian india indian
egypt egyptian ireland irish
egypt egyptian israel israeli
egypt egyptian italy italian
egypt egyptian japan japanese
egypt egyptian korea korean
egypt egyptian macedonia macedonian
egypt egyptian malta maltese
egypt egyptian mexico mexican
egypt egyptian moldova moldovan
egypt egyptian netherlands dutch
egypt egyptian norway norwegian
egypt egyptian peru peruvian
egypt egyptian poland polish
egypt egyptian portugal portuguese
egypt egyptian russia russian
egypt egyptian slovakia slovakian
egypt egyptian spain spanish
egypt egyptian sweden swedish
egypt egyptian switzerland swiss
egypt egyptian thailand thai
egypt egyptian ukraine ukrainian
egypt egyptian albania albanian
egypt egyptian argentina argentinean
egypt egyptian australia australian
egypt egyptian austria austrian
egypt egyptian belarus belorussian
egypt egyptian brazil brazilian
egypt egyptian bulgaria bulgarian
egypt egyptian cambodia cambodian
egypt egyptian chile chilean
egypt egyptian china chinese
egypt egyptian colombia colombian
egypt egyptian croatia croatian
england english france french
england english germany german
england english greece greek
england english iceland icelandic
england english india indian
england english ireland irish
england english israel israeli
england english italy italian
england english japan japanese
england english korea korean
england english macedonia macedonian
england english malta maltese
england english mexico mexican
england english moldova moldovan
england english netherlands dutch
england english norway norwegian
england english peru peruvian
england english poland polish
england english portugal portuguese
england english russia russian
england english slovakia slovakian
england english spain spanish
england english sweden swedish
england english switzerland swiss
england english thailand thai
england english ukraine ukrainian
england english albania albanian
england english argentina argentinean
england english australia australian
england english austria austrian
england english belarus belorussian
england english brazil brazilian
england english bulgaria bulgarian
england english cambodia cambodian
england english chile chilean
england english china chinese
england english colombia colombian
england english croatia croatian
england english denmark danish
france french germany german
france french greece greek
france french iceland icelandic
france french india indian
france french ireland irish
france french israel israeli
france french italy italian
france french japan japanese
france french korea korean
france french macedonia macedonian
france french malta maltese
france french mexico mexican
france french moldova moldovan
france french netherlands dutch
france french norway norwegian
france french peru peruvian
france french poland polish
france french portugal portuguese
france french russia russian
france french slovakia slovakian
france french spain spanish
france french sweden swedish
france french switzerland swiss
france french thailand thai
france french ukraine ukrainian
france french albania albanian
france french argentina argentinean
france french australia australian
france french austria austrian
france french belarus belorussian
france french brazil brazilian
france french bulgaria bulgarian
france french cambodia cambodian
france french chile chilean
france french china chinese
france french colombia colombian
france french croatia croatian
france french denmark danish
france french egypt egyptian
germany german greece greek
germany german iceland icelandic
germany german india indian
germany german ireland irish
germany german israel israeli
germany german italy italian
germany german japan japanese
germany german korea korean
germany german macedonia macedonian
germany german malta maltese
germany german mexico mexican
germany german moldova moldovan
germany german netherlands dutch
germany german norway norwegian
germany german peru peruvian
germany german poland polish
germany german portugal portuguese
germany german russia russian
germany german slovakia slovakian
germany german spain spanish
germany german sweden swedish
germany german switzerland swiss
germany german thailand thai
germany german ukraine ukrainian
germany german albania albanian
germany german argentina argentinean
germany german australia australian
germany german austria austrian
germany german belarus belorussian
germany german brazil brazilian
germany german bulgaria bulgarian
germany german cambodia cambodian
germany german chile chilean
germany german china chinese
germany german colombia colombian
germany german croatia croatian
germany german denmark danish
germany german egypt egyptian
germany german england english
greece greek iceland icelandic
greece greek india indian
greece greek ireland irish
greece greek israel israeli
greece greek italy italian
greece greek japan japanese
greece greek korea korean
greece greek macedonia macedonian
greece greek malta maltese
greece greek mexico mexican
greece greek moldova moldovan
greece greek netherlands dutch
greece greek norway norwegian
greece greek peru peruvian
greece greek poland polish
greece greek portugal portuguese
greece greek russia russian
greece greek slovakia slovakian
greece greek spain spanish
greece greek sweden swedish
greece greek switzerland swiss
greece greek thailand thai
greece greek ukraine ukrainian
greece greek albania albanian
greece greek argentina argentinean
greece greek australia australian
greece greek austria austrian
greece greek belarus belorussian
greece greek brazil brazilian
greece greek bulgaria bulgarian
greece greek cambodia cambodian
greece greek chile chilean
greece greek china chinese
greece greek colombia colombian
greece greek croatia croatian
greece greek denmark danish
greece greek egypt egyptian
greece greek england english
greece greek france french
iceland icelandic india indian
iceland icelandic ireland irish
iceland icelandic israel israeli
iceland icelandic italy italian
iceland icelandic japan japanese
iceland icelandic korea korean
iceland icelandic macedonia macedonian
iceland icelandic malta maltese
iceland icelandic mexico mexican
iceland icelandic moldova moldovan
iceland icelandic netherlands dutch
iceland icelandic norway norwegian
iceland icelandic peru peruvian
iceland icelandic poland polish
iceland icelandic portugal portuguese
iceland icelandic russia russian
iceland icelandic slovakia slovakian
iceland icelandic spain spanish
iceland icelandic sweden swedish
iceland icelandic switzerland swiss
iceland icelandic thailand thai
iceland icelandic ukraine ukrainian
iceland icelandic albania albanian
iceland icelandic argentina argentinean
iceland icelandic australia australian
iceland icelandic austria austrian
iceland icelandic belarus belorussian
iceland icelandic brazil brazilian
iceland icelandic bulgaria bulgarian
iceland icelandic cambodia cambodian
iceland icelandic chile chilean
iceland icelandic china chinese
iceland icelandic colombia colombian
iceland icelandic croatia croatian
iceland icelandic denmark danish
iceland icelandic egypt egyptian
iceland icelandic england english
iceland icelandic france french
iceland icelandic germany german
india indian ireland irish
india indian israel israeli
india indian italy italian
india indian japan japanese
india indian korea korean
india indian macedonia macedonian
india indian malta maltese
india indian mexico mexican
india indian moldova moldovan
india indian netherlands dutch
india indian norway norwegian
india indian peru peruvian
india indian poland polish
india indian portugal portuguese
india indian russia russian
india indian slovakia slovakian
india indian spain spanish
india indian sweden swedish
india indian switzerland swiss
india indian thailand thai
india indian ukraine ukrainian
india indian albania albanian
india indian argentina argentinean
india indian australia australian
india indian austria austrian
india indian belarus belorussian
india indian brazil brazilian
india indian bulgaria bulgarian
india indian cambodia cambodian
india indian chile chilean
india indian china chinese
india indian colombia colombian
india indian croatia croatian
india indian denmark danish
india indian egypt egyptian
india indian england english
india indian france french
india indian germany german
india indian greece greek
ireland irish israel israeli
ireland irish italy italian
ireland irish japan japanese
ireland irish korea korean
ireland irish macedonia macedonian
ireland irish malta maltese
ireland irish mexico mexican
ireland irish moldova moldovan
ireland irish netherlands dutch
ireland irish norway norwegian
ireland irish peru peruvian
ireland irish poland polish
ireland irish portugal portuguese
ireland irish russia russian
ireland irish slovakia slovakian
ireland irish spain spanish
ireland irish sweden swedish
ireland irish switzerland swiss
ireland irish thailand thai
ireland irish ukraine ukrainian
ireland irish albania albanian
ireland irish argentina argentinean
ireland irish australia australian
ireland irish austria austrian
ireland irish belarus belorussian
ireland irish brazil brazilian
ireland irish bulgaria bulgarian
ireland irish cambodia cambodian
ireland irish chile chilean
ireland irish china chinese
ireland irish colombia colombian
ireland irish croatia croatian
ireland irish denmark danish
ireland irish egypt egyptian
ireland irish england english
ireland irish france french
ireland irish germany german
ireland irish greece greek
ireland irish iceland icelandic
israel israeli italy italian
israel israeli japan japanese
israel israeli korea korean
israel israeli macedonia macedonian
israel israeli malta maltese
israel israeli mexico mexican
israel israeli moldova moldovan
israel israeli netherlands dutch
israel israeli norway norwegian
israel israeli peru peruvian
israel israeli poland polish
israel israeli portugal portuguese
israel israeli russia russian
israel israeli slovakia slovakian
israel israeli spain spanish
israel israeli sweden swedish
israel israeli switzerland swiss
israel israeli thailand thai
israel israeli ukraine ukrainian
israel israeli albania albanian
israel israeli argentina argentinean
israel israeli australia australian
israel israeli austria austrian
israel israeli belarus belorussian
israel israeli brazil brazilian
israel israeli bulgaria bulgarian
israel israeli cambodia cambodian
israel israeli chile chilean
israel israeli china chinese
israel israeli colombia colombian
israel israeli croatia croatian
israel israeli denmark danish
israel israeli egypt egyptian
israel israeli england english
israel israeli france french
israel israeli germany german
israel israeli greece greek
israel israeli iceland icelandic
israel israeli india indian
italy italian japan japanese
italy italian korea korean
italy italian macedonia macedonian
italy italian malta maltese
italy italian mexico mexican
italy italian moldova moldovan
italy italian netherlands dutch
italy italian norway norwegian
italy italian peru peruvian
italy italian poland polish
italy italian portugal portuguese
italy italian russia russian
italy italian slovakia slovakian
italy italian spain spanish
italy italian sweden swedish
italy italian switzerland swiss
italy italian thailand thai
italy italian ukraine ukrainian
italy italian albania albanian
italy italian argentina argentinean
italy italian australia australian
italy italian austria austrian
italy italian belarus belorussian
italy italian brazil brazilian
italy italian bulgaria bulgarian
italy italian cambodia cambodian
italy italian chile chilean
italy italian china chinese
italy italian colombia colombian
italy italian croatia croatian
italy italian denmark danish
italy italian egypt egyptian
italy italian england english
italy italian france french
italy italian germany german
italy italian greece greek
italy italian iceland icelandic
italy italian india indian
italy italian ireland irish
japan japanese korea korean
japan japanese macedonia macedonian
japan japanese malta maltese
japan japanese mexico mexican
japan japanese moldova moldovan
japan japanese netherlands dutch
japan japanese norway norwegian
japan japanese peru peruvian
japan japanese poland polish
japan japanese portugal portuguese
japan japanese russia russian
japan japanese slovakia slovakian
japan japanese spain spanish
japan japanese sweden swedish
japan japanese switzerland swiss
japan japanese thailand thai
japan japanese ukraine ukrainian
japan japanese albania albanian
japan japanese argentina argentinean
japan japanese australia australian
japan japanese austria austrian
japan japanese belarus belorussian
japan japanese brazil brazilian
japan japanese bulgaria bulgarian
japan japanese cambodia cambodian
japan japanese chile chilean
japan japanese china chinese
japan japanese colombia colombian
japan japanese croatia croatian
japan japanese denmark danish
japan japanese egypt egyptian
japan japanese england english
japan japanese france french
japan japanese germany german
japan japanese greece greek
japan japanese iceland icelandic
japan japanese india indian
japan japanese ireland irish
japan japanese israel israeli
korea korean macedonia macedonian
korea korean malta maltese
korea korean mexico mexican
korea korean moldova moldovan
korea korean netherlands dutch
korea korean norway norwegian
korea korean peru peruvian
korea korean poland polish
korea korean portugal portuguese
korea korean russia russian
korea korean slovakia slovakian
korea korean spain spanish
korea korean sweden swedish
korea korean switzerland swiss
korea korean thailand thai
korea korean ukraine ukrainian
korea korean albania albanian
korea korean argentina argentinean
korea korean australia australian
korea korean austria austrian
korea korean belarus belorussian
korea korean brazil brazilian
korea korean bulgaria bulgarian
korea korean cambodia cambodian
korea korean chile chilean
korea korean china chinese
korea korean colombia colombian
korea korean croatia croatian
korea korean denmark danish
korea korean egypt egyptian
korea korean england english
korea korean france french
korea korean germany german
korea korean greece greek
korea korean iceland icelandic
korea korean india indian
korea korean ireland irish
korea korean israel israeli
korea korean italy italian
macedonia macedonian malta maltese
macedonia macedonian mexico mexican
macedonia macedonian moldova moldovan
macedonia macedonian netherlands dutch
macedonia macedonian norway norwegian
macedonia macedonian peru peruvian
macedonia macedonian poland polish
macedonia macedonian portugal portuguese
macedonia macedonian russia russian
macedonia macedonian slovakia slovakian
macedonia macedonian spain spanish
macedonia macedonian sweden swedish
macedonia macedonian switzerland swiss
macedonia macedonian thailand thai
macedonia macedonian ukraine ukrainian
macedonia macedonian albania albanian
macedonia macedonian argentina argentinean
macedonia macedonian australia australian
macedonia macedonian austria austrian
macedonia macedonian belarus belorussian
macedonia macedonian brazil brazilian
macedonia macedonian bulgaria bulgarian
macedonia macedonian cambodia cambodian
macedonia macedonian chile chilean
macedonia macedonian china chinese
macedonia macedonian colombia colombian
macedonia macedonian croatia croatian
macedonia macedonian denmark danish
macedonia macedonian egypt egyptian
macedonia macedonian england english
macedonia macedonian france french
macedonia macedonian germany german
macedonia macedonian greece greek
macedonia macedonian iceland icelandic
macedonia macedonian india indian
macedonia macedonian ireland irish
macedonia macedonian israel israeli
macedonia macedonian italy italian
macedonia macedonian japan japanese
malta maltese mexico mexican
malta maltese moldova moldovan
malta maltese netherlands dutch
malta maltese norway norwegian
malta maltese peru peruvian
malta maltese poland polish
malta maltese portugal portuguese
malta maltese russia russian
malta maltese slovakia slovakian
malta maltese spain spanish
malta maltese sweden swedish
malta maltese switzerland swiss
malta maltese thailand thai
malta maltese ukraine ukrainian
malta maltese albania albanian
malta maltese argentina argentinean
malta maltese australia australian
malta maltese austria austrian
malta maltese belarus belorussian
malta maltese brazil brazilian
malta maltese bulgaria bulgarian
malta maltese cambodia cambodian
malta maltese chile chilean
malta maltese china chinese
malta maltese colombia colombian
malta maltese croatia croatian
malta maltese denmark danish
malta maltese egypt egyptian
malta maltese england english
malta maltese france french
malta maltese germany german
malta maltese greece greek
malta maltese iceland icelandic
malta maltese india indian
malta maltese ireland irish
malta maltese israel israeli
malta maltese italy italian
malta maltese japan japanese
malta maltese korea korean
mexico mexican moldova moldovan
mexico mexican netherlands dutch
mexico mexican norway norwegian
mexico mexican peru peruvian
mexico mexican poland polish
mexico mexican portugal portuguese
mexico mexican russia russian
mexico mexican slovakia slovakian
mexico mexican spain spanish
mexico mexican sweden swedish
mexico mexican switzerland swiss
mexico mexican thailand thai
mexico mexican ukraine ukrainian
mexico mexican albania albanian
mexico mexican argentina argentinean
mexico mexican australia australian
mexico mexican austria austrian
mexico mexican belarus belorussian
mexico mexican brazil brazilian
mexico mexican bulgaria bulgarian
mexico mexican cambodia cambodian
mexico mexican chile chilean
mexico mexican china chinese
mexico mexican colombia colombian
mexico mexican croatia croatian
mexico mexican denmark danish
mexico mexican egypt egyptian
mexico mexican england english
mexico mexican france french
mexico mexican germany german
mexico mexican greece greek
mexico mexican iceland icelandic
mexico mexican india indian
mexico mexican ireland irish
mexico mexican israel israeli
mexico mexican italy italian
mexico mexican japan japanese
mexico mexican korea korean
mexico mexican macedonia macedonian
moldova moldovan netherlands dutch
moldova moldovan norway norwegian
moldova moldovan peru peruvian
moldova moldovan poland polish
moldova moldovan portugal portuguese
moldova moldovan russia russian
moldova moldovan slovakia slovakian
moldova moldovan spain spanish
moldova moldovan sweden swedish
moldova moldovan switzerland swiss
moldova moldovan thailand thai
moldova moldovan ukraine ukrainian
moldova moldovan albania albanian
moldova moldovan argentina argentinean
moldova moldovan australia australian
moldova moldovan austria austrian
moldova moldovan belarus belorussian
moldova moldovan brazil brazilian
moldova moldovan bulgaria bulgarian
moldova moldovan cambodia cambodian
moldova moldovan chile chilean
moldova moldovan china chinese
moldova moldovan colombia colombian
moldova moldovan croatia croatian
moldova moldovan denmark danish
moldova moldovan egypt egyptian
moldova moldovan england english
moldova moldovan france french
moldova moldovan germany german
moldova moldovan greece greek
moldova moldovan iceland icelandic
moldova moldovan india indian
moldova moldovan ireland irish
moldova moldovan israel israeli
moldova moldovan italy italian
moldova moldovan japan japanese
moldova moldovan korea korean
moldova moldovan macedonia macedonian
moldova moldovan malta maltese
netherlands dutch norway norwegian
netherlands dutch peru peruvian
netherlands dutch poland polish
netherlands dutch portugal portuguese
netherlands dutch russia russian
netherlands dutch slovakia slovakian
netherlands dutch spain spanish
netherlands dutch sweden swedish
netherlands dutch switzerland swiss
netherlands dutch thailand thai
netherlands dutch ukraine ukrainian
netherlands dutch albania albanian
netherlands dutch argentina argentinean
netherlands dutch australia australian
netherlands dutch austria austrian
netherlands dutch belarus belorussian
netherlands dutch brazil brazilian
netherlands dutch bulgaria bulgarian
netherlands dutch cambodia cambodian
netherlands dutch chile chilean
netherlands dutch china chinese
netherlands dutch colombia colombian
netherlands dutch croatia croatian
netherlands dutch denmark danish
netherlands dutch egypt egyptian
netherlands dutch england english
netherlands dutch france french
netherlands dutch germany german
netherlands dutch greece greek
netherlands dutch iceland icelandic
netherlands dutch india indian
netherlands dutch ireland irish
netherlands dutch israel israeli
netherlands dutch italy italian
netherlands dutch japan japanese
netherlands dutch korea korean
netherlands dutch macedonia macedonian
netherlands dutch malta maltese
netherlands dutch mexico mexican
norway norwegian peru peruvian
norway norwegian poland polish
norway norwegian portugal portuguese
norway norwegian russia russian
norway norwegian slovakia slovakian
norway norwegian spain spanish
norway norwegian sweden swedish
norway norwegian switzerland swiss
norway norwegian thailand thai
norway norwegian ukraine ukrainian
norway norwegian albania albanian
norway norwegian argentina argentinean
norway norwegian australia australian
norway norwegian austria austrian
norway norwegian belarus belorussian
norway norwegian brazil brazilian
norway norwegian bulgaria bulgarian
norway norwegian cambodia cambodian
norway norwegian chile chilean
norway norwegian china chinese
norway norwegian colombia colombian
norway norwegian croatia croatian
norway norwegian denmark danish
norway norwegian egypt egyptian
norway norwegian england english
norway norwegian france french
norway norwegian germany german
norway norwegian greece greek
norway norwegian iceland icelandic
norway norwegian india indian
norway norwegian ireland irish
norway norwegian israel israeli
norway norwegian italy italian
norway norwegian japan japanese
norway norwegian korea korean
norway norwegian macedonia macedonian
norway norwegian malta maltese
norway norwegian mexico mexican
norway norwegian moldova moldovan
peru peruvian poland polish
peru peruvian portugal portuguese
peru peruvian russia russian
peru peruvian slovakia slovakian
peru peruvian spain spanish
peru peruvian sweden swedish
peru peruvian switzerland swiss
peru peruvian thailand thai
peru peruvian ukraine ukrainian
peru peruvian albania albanian
peru peruvian argentina argentinean
peru peruvian australia australian
peru peruvian austria austrian
peru peruvian belarus belorussian
peru peruvian brazil brazilian
peru peruvian bulgaria bulgarian
peru peruvian cambodia cambodian
peru peruvian chile chilean
peru peruvian china chinese
peru peruvian colombia colombian
peru peruvian croatia croatian
peru peruvian denmark danish
peru peruvian egypt egyptian
peru peruvian england english
peru peruvian france french
peru peruvian germany german
peru peruvian greece greek
peru peruvian iceland icelandic
peru peruvian india indian
peru peruvian ireland irish
peru peruvian israel israeli
peru peruvian italy italian
peru peruvian japan japanese
peru peruvian korea korean
peru peruvian macedonia macedonian
peru peruvian malta maltese
peru peruvian mexico mexican
peru peruvian moldova moldovan
peru peruvian netherlands dutch
poland polish portugal portuguese
poland polish russia russian
poland polish slovakia slovakian
poland polish spain spanish
poland polish sweden swedish
poland polish switzerland swiss
poland polish thailand thai
poland polish ukraine ukrainian
poland polish albania albanian
poland polish argentina argentinean
poland polish australia australian
poland polish austria austrian
poland polish belarus belorussian
poland polish brazil brazilian
poland polish bulgaria bulgarian
poland polish cambodia cambodian
poland polish chile chilean
poland polish china chinese
poland polish colombia colombian
poland polish croatia croatian
poland polish denmark danish
poland polish egypt egyptian
poland polish england english
poland polish france french
poland polish germany german
poland polish greece greek
poland polish iceland icelandic
poland polish india indian
poland polish ireland irish
poland polish israel israeli
poland polish italy italian
poland polish japan japanese
poland polish korea korean
poland polish macedonia macedonian
poland polish malta maltese
poland polish mexico mexican
poland polish moldova moldovan
poland polish netherlands dutch
poland polish norway norwegian
portugal portuguese russia russian
portugal portuguese slovakia slovakian
portugal portuguese spain spanish
portugal portuguese sweden swedish
portugal portuguese switzerland swiss
portugal portuguese thailand thai
portugal portuguese ukraine ukrainian
portugal portuguese albania albanian
portugal portuguese argentina argentinean
portugal portuguese australia australian
portugal portuguese austria austrian
portugal portuguese belarus belorussian
portugal portuguese brazil brazilian
portugal portuguese bulgaria bulgarian
portugal portuguese cambodia cambodian
portugal portuguese chile chilean
portugal portuguese china chinese
portugal portuguese colombia colombian
portugal portuguese croatia croatian
portugal portuguese denmark danish
portugal portuguese egypt egyptian
portugal portuguese england english
portugal portuguese france french
portugal portuguese germany german
portugal portuguese greece greek
portugal portuguese iceland icelandic
portugal portuguese india indian
portugal portuguese ireland irish
portugal portuguese israel israeli
portugal portuguese italy italian
portugal portuguese japan japanese
portugal portuguese korea korean
portugal portuguese macedonia macedonian
portugal portuguese malta maltese
portugal portuguese mexico mexican
portugal portuguese moldova moldovan
portugal portuguese netherlands dutch
portugal portuguese norway norwegian
portugal portuguese peru peruvian
russia russian slovakia slovakian
russia russian spain spanish
russia russian sweden swedish
russia russian switzerland swiss
russia russian thailand thai
russia russian ukraine ukrainian
russia russian albania albanian
russia russian argentina argentinean
russia russian australia australian
russia russian austria austrian
russia russian belarus belorussian
russia russian brazil brazilian
russia russian bulgaria bulgarian
russia russian cambodia cambodian
russia russian chile chilean
russia russian china chinese
russia russian colombia colombian
russia russian croatia croatian
russia russian denmark danish
russia russian egypt egyptian
russia russian england english
russia russian france french
russia russian germany german
russia russian greece greek
russia russian iceland icelandic
russia russian india indian
russia russian ireland irish
russia russian israel israeli
russia russian italy italian
russia russian japan japanese
russia russian korea korean
russia russian macedonia macedonian
russia russian malta maltese
russia russian mexico mexican
russia russian moldova moldovan
russia russian netherlands dutch
russia russian norway norwegian
russia russian peru peruvian
russia russian poland polish
slovakia slovakian spain spanish
slovakia slovakian sweden swedish
slovakia slovakian switzerland swiss
slovakia slovakian thailand thai
slovakia slovakian ukraine ukrainian
slovakia slovakian albania albanian
slovakia slovakian argentina argentinean
slovakia slovakian australia australian
slovakia slovakian austria austrian
slovakia slovakian belarus belorussian
slovakia slovakian brazil brazilian
slovakia slovakian bulgaria bulgarian
slovakia slovakian cambodia cambodian
slovakia slovakian chile chilean
slovakia slovakian china chinese
slovakia slovakian colombia colombian
slovakia slovakian croatia croatian
slovakia slovakian denmark danish
slovakia slovakian egypt egyptian
slovakia slovakian england english
slovakia slovakian france french
slovakia slovakian germany german
slovakia slovakian greece greek
slovakia slovakian iceland icelandic
slovakia slovakian india indian
slovakia slovakian ireland irish
slovakia slovakian israel israeli
slovakia slovakian italy italian
slovakia slovakian japan japanese
slovakia slovakian korea korean
slovakia slovakian macedonia macedonian
slovakia slovakian malta maltese
slovakia slovakian mexico mexican
slovakia slovakian moldova moldovan
slovakia slovakian netherlands dutch
slovakia slovakian norway norwegian
slovakia slovakian peru peruvian
slovakia slovakian poland polish
slovakia slovakian portugal portuguese
spain spanish sweden swedish
spain spanish switzerland swiss
spain spanish thailand thai
spain spanish ukraine ukrainian
spain spanish albania albanian
spain spanish argentina argentinean
spain spanish australia australian
spain spanish austria austrian
spain spanish belarus belorussian
spain spanish brazil brazilian
spain spanish bulgaria bulgarian
spain spanish cambodia cambodian
spain spanish chile chilean
spain spanish china chinese
spain spanish colombia colombian
spain spanish croatia croatian
spain spanish denmark danish
spain spanish egypt egyptian
spain spanish england english
spain spanish france french
spain spanish germany german
spain spanish greece greek
spain spanish iceland icelandic
spain spanish india indian
spain spanish ireland irish
spain spanish israel israeli
spain spanish italy italian
spain spanish japan japanese
spain spanish korea korean
spain spanish macedonia macedonian
spain spanish malta maltese
spain spanish mexico mexican
spain spanish moldova moldovan
spain spanish netherlands dutch
spain spanish norway norwegian
spain spanish peru peruvian
spain spanish poland polish
spain spanish portugal portuguese
spain spanish russia russian
sweden swedish switzerland swiss
sweden swedish thailand thai
sweden swedish ukraine ukrainian
sweden swedish albania albanian
sweden swedish argentina argentinean
sweden swedish australia australian
sweden swedish austria austrian
sweden swedish belarus belorussian
sweden swedish brazil brazilian
sweden swedish bulgaria bulgarian
sweden swedish cambodia cambodian
sweden swedish chile chilean
sweden swedish china chinese
sweden swedish colombia colombian
sweden swedish croatia croatian
sweden swedish denmark danish
sweden swedish egypt egyptian
sweden swedish england english
sweden swedish france french
sweden swedish germany german
sweden swedish greece greek
sweden swedish iceland icelandic
sweden swedish india indian
sweden swedish ireland irish
sweden swedish israel israeli
sweden swedish italy italian
sweden swedish japan japanese
sweden swedish korea korean
sweden swedish macedonia macedonian
sweden swedish malta maltese
sweden swedish mexico mexican
sweden swedish moldova moldovan
sweden swedish netherlands dutch
sweden swedish norway norwegian
sweden swedish peru peruvian
sweden swedish poland polish
sweden swedish portugal portuguese
sweden swedish russia russian
sweden swedish slovakia slovakian
switzerland swiss thailand thai
switzerland swiss ukraine ukrainian
switzerland swiss albania albanian
switzerland swiss argentina argentinean
switzerland swiss australia australian
switzerland swiss austria austrian
switzerland swiss belarus belorussian
switzerland swiss brazil brazilian
switzerland swiss bulgaria bulgarian
switzerland swiss cambodia cambodian
switzerland swiss chile chilean
switzerland swiss china chinese
switzerland swiss colombia colombian
switzerland swiss croatia croatian
switzerland swiss denmark danish
switzerland swiss egypt egyptian
switzerland swiss england english
switzerland swiss france french
switzerland swiss germany german
switzerland swiss greece greek
switzerland swiss iceland icelandic
switzerland swiss india indian
switzerland swiss ireland irish
switzerland swiss israel israeli
switzerland swiss italy italian
switzerland swiss japan japanese
switzerland swiss korea korean
switzerland swiss macedonia macedonian
switzerland swiss malta maltese
switzerland swiss mexico mexican
switzerland swiss moldova moldovan
switzerland swiss netherlands dutch
switzerland swiss norway norwegian
switzerland swiss peru peruvian
switzerland swiss poland polish
switzerland swiss portugal portuguese
switzerland swiss russia russian
switzerland swiss slovakia slovakian
switzerland swiss spain spanish
thailand thai ukraine ukrainian
thailand thai albania albanian
thailand thai argentina argentinean
thailand thai australia australian
thailand thai austria austrian
thailand thai belarus belorussian
thailand thai brazil brazilian
thailand thai bulgaria bulgarian
thailand thai cambodia cambodian
thailand thai chile chilean
thailand thai china chinese
thailand thai colombia colombian
thailand thai croatia croatian
thailand thai denmark danish
thailand thai egypt egyptian
thailand thai england english
thailand thai france french
thailand thai germany german
thailand thai greece greek
thailand thai iceland icelandic
thailand thai india indian
thailand thai ireland irish
thailand thai israel israeli
thailand thai italy italian
thailand thai japan japanese
thailand thai korea korean
thailand thai macedonia macedonian
thailand thai malta maltese
thailand thai mexico mexican
thailand thai moldova moldovan
thailand thai netherlands dutch
thailand thai norway norwegian
thailand thai peru peruvian
thailand thai poland polish
thailand thai portugal portuguese
thailand thai russia russian
thailand thai slovakia slovakian
thailand thai spain spanish
thailand thai sweden swedish
ukraine ukrainian albania albanian
ukraine ukrainian argentina argentinean
ukraine ukrainian australia australian
ukraine ukrainian austria austrian
ukraine ukrainian belarus belorussian
ukraine ukrainian brazil brazilian
ukraine ukrainian bulgaria bulgarian
ukraine ukrainian cambodia cambodian
ukraine ukrainian chile chilean
ukraine ukrainian china chinese
ukraine ukrainian colombia colombian
ukraine ukrainian croatia croatian
ukraine ukrainian denmark danish
ukraine ukrainian egypt egyptian
ukraine ukrainian england english
ukraine ukrainian france french
ukraine ukrainian germany german
ukraine ukrainian greece greek
ukraine ukrainian iceland icelandic
ukraine ukrainian india indian
ukraine ukrainian ireland irish
ukraine ukrainian israel israeli
ukraine ukrainian italy italian
ukraine ukrainian japan japanese
ukraine ukrainian korea korean
ukraine ukrainian macedonia macedonian
ukraine ukrainian malta maltese
ukraine ukrainian mexico mexican
ukraine ukrainian moldova moldovan
ukraine ukrainian netherlands dutch
ukraine ukrainian norway norwegian
ukraine ukrainian peru peruvian
ukraine ukrainian poland polish
ukraine ukrainian portugal portuguese
ukraine ukrainian russia russian
ukraine ukrainian slovakia slovakian
ukraine ukrainian spain spanish
ukraine ukrainian sweden swedish
ukraine ukrainian switzerland swiss
