# Supplementary material for: DeepMethylation: a deep learning based framework with GloVe and Transformer encoder for DNA methylation prediction
Source: PeerJ. 2023 Sep 25;11:e16125. doi: 10.7717/peerj.16125 (PMC10538282; doi:10.7717/peerj.16125)
Supplement: Supplemental Information 1 [file peerj-11-16125-s001.zip › git/RGloVe/eval/question-data/gram7-past-tense.txt]

dancing danced decreasing decreased
dancing danced describing described
dancing danced enhancing enhanced
dancing danced falling fell
dancing danced feeding fed
dancing danced flying flew
dancing danced generating generated
dancing danced going went
dancing danced hiding hid
dancing danced hitting hit
dancing danced implementing implemented
dancing danced increasing increased
dancing danced jumping jumped
dancing danced knowing knew
dancing danced listening listened
dancing danced looking looked
dancing danced moving moved
dancing danced paying paid
dancing danced playing played
dancing danced predicting predicted
dancing danced reading read
dancing danced running ran
dancing danced saying said
dancing danced screaming screamed
dancing danced seeing saw
dancing danced selling sold
dancing danced shrinking shrank
dancing danced singing sang
dancing danced sitting sat
dancing danced sleeping slept
dancing danced slowing slowed
dancing danced spending spent
dancing danced striking struck
dancing danced swimming swam
dancing danced taking took
dancing danced thinking thought
dancing danced vanishing vanished
dancing danced walking walked
dancing danced writing wrote
decreasing decreased describing described
decreasing decreased enhancing enhanced
decreasing decreased falling fell
decreasing decreased feeding fed
decreasing decreased flying flew
decreasing decreased generating generated
decreasing decreased going went
decreasing decreased hiding hid
decreasing decreased hitting hit
decreasing decreased implementing implemented
decreasing decreased increasing increased
decreasing decreased jumping jumped
decreasing decreased knowing knew
decreasing decreased listening listened
decreasing decreased looking looked
decreasing decreased moving moved
decreasing decreased paying paid
decreasing decreased playing played
decreasing decreased predicting predicted
decreasing decreased reading read
decreasing decreased running ran
decreasing decreased saying said
decreasing decreased screaming screamed
decreasing decreased seeing saw
decreasing decreased selling sold
decreasing decreased shrinking shrank
decreasing decreased singing sang
decreasing decreased sitting sat
decreasing decreased sleeping slept
decreasing decreased slowing slowed
decreasing decreased spending spent
decreasing decreased striking struck
decreasing decreased swimming swam
decreasing decreased taking took
decreasing decreased thinking thought
decreasing decreased vanishing vanished
decreasing decreased walking walked
decreasing decreased writing wrote
decreasing decreased dancing danced
describing described enhancing enhanced
describing described falling fell
describing described feeding fed
describing described flying flew
describing described generating generated
describing described going went
describing described hiding hid
describing described hitting hit
describing described implementing implemented
describing described increasing increased
describing described jumping jumped
describing described knowing knew
describing described listening listened
describing described looking looked
describing described moving moved
describing described paying paid
describing described playing played
describing described predicting predicted
describing described reading read
describing described running ran
describing described saying said
describing described screaming screamed
describing described seeing saw
describing described selling sold
describing described shrinking shrank
describing described singing sang
describing described sitting sat
describing described sleeping slept
describing described slowing slowed
describing described spending spent
describing described striking struck
describing described swimming swam
describing described taking took
describing described thinking thought
describing described vanishing vanished
describing described walking walked
describing described writing wrote
describing described dancing danced
describing described decreasing decreased
enhancing enhanced falling fell
enhancing enhanced feeding fed
enhancing enhanced flying flew
enhancing enhanced generating generated
enhancing enhanced going went
enhancing enhanced hiding hid
enhancing enhanced hitting hit
enhancing enhanced implementing implemented
enhancing enhanced increasing increased
enhancing enhanced jumping jumped
enhancing enhanced knowing knew
enhancing enhanced listening listened
enhancing enhanced looking looked
enhancing enhanced moving moved
enhancing enhanced paying paid
enhancing enhanced playing played
enhancing enhanced predicting predicted
enhancing enhanced reading read
enhancing enhanced running ran
enhancing enhanced saying said
enhancing enhanced screaming screamed
enhancing enhanced seeing saw
enhancing enhanced selling sold
enhancing enhanced shrinking shrank
enhancing enhanced singing sang
enhancing enhanced sitting sat
enhancing enhanced sleeping slept
enhancing enhanced slowing slowed
enhancing enhanced spending spent
enhancing enhanced striking struck
enhancing enhanced swimming swam
enhancing enhanced taking took
enhancing enhanced thinking thought
enhancing enhanced vanishing vanished
enhancing enhanced walking walked
enhancing enhanced writing wrote
enhancing enhanced dancing danced
enhancing enhanced decreasing decreased
enhancing enhanced describing described
falling fell feeding fed
falling fell flying flew
falling fell generating generated
falling fell going went
falling fell hiding hid
falling fell hitting hit
falling fell implementing implemented
falling fell increasing increased
falling fell jumping jumped
falling fell knowing knew
falling fell listening listened
falling fell looking looked
falling fell moving moved
falling fell paying paid
falling fell playing played
falling fell predicting predicted
falling fell reading read
falling fell running ran
falling fell saying said
falling fell screaming screamed
falling fell seeing saw
falling fell selling sold
falling fell shrinking shrank
falling fell singing sang
falling fell sitting sat
falling fell sleeping slept
falling fell slowing slowed
falling fell spending spent
falling fell striking struck
falling fell swimming swam
falling fell taking took
falling fell thinking thought
falling fell vanishing vanished
falling fell walking walked
falling fell writing wrote
falling fell dancing danced
falling fell decreasing decreased
falling fell describing described
falling fell enhancing enhanced
feeding fed flying flew
feeding fed generating generated
feeding fed going went
feeding fed hiding hid
feeding fed hitting hit
feeding fed implementing implemented
feeding fed increasing increased
feeding fed jumping jumped
feeding fed knowing knew
feeding fed listening listened
feeding fed looking looked
feeding fed moving moved
feeding fed paying paid
feeding fed playing played
feeding fed predicting predicted
feeding fed reading read
feeding fed running ran
feeding fed saying said
feeding fed screaming screamed
feeding fed seeing saw
feeding fed selling sold
feeding fed shrinking shrank
feeding fed singing sang
feeding fed sitting sat
feeding fed sleeping slept
feeding fed slowing slowed
feeding fed spending spent
feeding fed striking struck
feeding fed swimming swam
feeding fed taking took
feeding fed thinking thought
feeding fed vanishing vanished
feeding fed walking walked
feeding fed writing wrote
feeding fed dancing danced
feeding fed decreasing decreased
feeding fed describing described
feeding fed enhancing enhanced
feeding fed falling fell
flying flew generating generated
flying flew going went
flying flew hiding hid
flying flew hitting hit
flying flew implementing implemented
flying flew increasing increased
flying flew jumping jumped
flying flew knowing knew
flying flew listening listened
flying flew looking looked
flying flew moving moved
flying flew paying paid
flying flew playing played
flying flew predicting predicted
flying flew reading read
flying flew running ran
flying flew saying said
flying flew screaming screamed
flying flew seeing saw
flying flew selling sold
flying flew shrinking shrank
flying flew singing sang
flying flew sitting sat
flying flew sleeping slept
flying flew slowing slowed
flying flew spending spent
flying flew striking struck
flying flew swimming swam
flying flew taking took
flying flew thinking thought
flying flew vanishing vanished
flying flew walking walked
flying flew writing wrote
flying flew dancing danced
flying flew decreasing decreased
flying flew describing described
flying flew enhancing enhanced
flying flew falling fell
flying flew feeding fed
generating generated going went
generating generated hiding hid
generating generated hitting hit
generating generated implementing implemented
generating generated increasing increased
generating generated jumping jumped
generating generated knowing knew
generating generated listening listened
generating generated looking looked
generating generated moving moved
generating generated paying paid
generating generated playing played
generating generated predicting predicted
generating generated reading read
generating generated running ran
generating generated saying said
generating generated screaming screamed
generating generated seeing saw
generating generated selling sold
generating generated shrinking shrank
generating generated singing sang
generating generated sitting sat
generating generated sleeping slept
generating generated slowing slowed
generating generated spending spent
generating generated striking struck
generating generated swimming swam
generating generated taking took
generating generated thinking thought
generating generated vanishing vanished
generating generated walking walked
generating generated writing wrote
generating generated dancing danced
generating generated decreasing decreased
generating generated describing described
generating generated enhancing enhanced
generating generated falling fell
generating generated feeding fed
generating generated flying flew
going went hiding hid
going went hitting hit
going went implementing implemented
going went increasing increased
going went jumping jumped
going went knowing knew
going went listening listened
going went looking looked
going went moving moved
going went paying paid
going went playing played
going went predicting predicted
going went reading read
going went running ran
going went saying said
going went screaming screamed
going went seeing saw
going went selling sold
going went shrinking shrank
going went singing sang
going went sitting sat
going went sleeping slept
going went slowing slowed
going went spending spent
going went striking struck
going went swimming swam
going went taking took
going went thinking thought
going went vanishing vanished
going went walking walked
going went writing wrote
going went dancing danced
going went decreasing decreased
going went describing described
going went enhancing enhanced
going went falling fell
going went feeding fed
going went flying flew
going went generating generated
hiding hid hitting hit
hiding hid implementing implemented
hiding hid increasing increased
hiding hid jumping jumped
hiding hid knowing knew
hiding hid listening listened
hiding hid looking looked
hiding hid moving moved
hiding hid paying paid
hiding hid playing played
hiding hid predicting predicted
hiding hid reading read
hiding hid running ran
hiding hid saying said
hiding hid screaming screamed
hiding hid seeing saw
hiding hid selling sold
hiding hid shrinking shrank
hiding hid singing sang
hiding hid sitting sat
hiding hid sleeping slept
hiding hid slowing slowed
hiding hid spending spent
hiding hid striking struck
hiding hid swimming swam
hiding hid taking took
hiding hid thinking thought
hiding hid vanishing vanished
hiding hid walking walked
hiding hid writing wrote
hiding hid dancing danced
hiding hid decreasing decreased
hiding hid describing described
hiding hid enhancing enhanced
hiding hid falling fell
hiding hid feeding fed
hiding hid flying flew
hiding hid generating generated
hiding hid going went
hitting hit implementing implemented
hitting hit increasing increased
hitting hit jumping jumped
hitting hit knowing knew
hitting hit listening listened
hitting hit looking looked
hitting hit moving moved
hitting hit paying paid
hitting hit playing played
hitting hit predicting predicted
hitting hit reading read
hitting hit running ran
hitting hit saying said
hitting hit screaming screamed
hitting hit seeing saw
hitting hit selling sold
hitting hit shrinking shrank
hitting hit singing sang
hitting hit sitting sat
hitting hit sleeping slept
hitting hit slowing slowed
hitting hit spending spent
hitting hit striking struck
hitting hit swimming swam
hitting hit taking took
hitting hit thinking thought
hitting hit vanishing vanished
hitting hit walking walked
hitting hit writing wrote
hitting hit dancing danced
hitting hit decreasing decreased
hitting hit describing described
hitting hit enhancing enhanced
hitting hit falling fell
hitting hit feeding fed
hitting hit flying flew
hitting hit generating generated
hitting hit going went
hitting hit hiding hid
implementing implemented increasing increased
implementing implemented jumping jumped
implementing implemented knowing knew
implementing implemented listening listened
implementing implemented looking looked
implementing implemented moving moved
implementing implemented paying paid
implementing implemented playing played
implementing implemented predicting predicted
implementing implemented reading read
implementing implemented running ran
implementing implemented saying said
implementing implemented screaming screamed
implementing implemented seeing saw
implementing implemented selling sold
implementing implemented shrinking shrank
implementing implemented singing sang
implementing implemented sitting sat
implementing implemented sleeping slept
implementing implemented slowing slowed
implementing implemented spending spent
implementing implemented striking struck
implementing implemented swimming swam
implementing implemented taking took
implementing implemented thinking thought
implementing implemented vanishing vanished
implementing implemented walking walked
implementing implemented writing wrote
implementing implemented dancing danced
implementing implemented decreasing decreased
implementing implemented describing described
implementing implemented enhancing enhanced
implementing implemented falling fell
implementing implemented feeding fed
implementing implemented flying flew
implementing implemented generating generated
implementing implemented going went
implementing implemented hiding hid
implementing implemented hitting hit
increasing increased jumping jumped
increasing increased knowing knew
increasing increased listening listened
increasing increased looking looked
increasing increased moving moved
increasing increased paying paid
increasing increased playing played
increasing increased predicting predicted
increasing increased reading read
increasing increased running ran
increasing increased saying said
increasing increased screaming screamed
increasing increased seeing saw
increasing increased selling sold
increasing increased shrinking shrank
increasing increased singing sang
increasing increased sitting sat
increasing increased sleeping slept
increasing increased slowing slowed
increasing increased spending spent
increasing increased striking struck
increasing increased swimming swam
increasing increased taking took
increasing increased thinking thought
increasing increased vanishing vanished
increasing increased walking walked
increasing increased writing wrote
increasing increased dancing danced
increasing increased decreasing decreased
increasing increased describing described
increasing increased enhancing enhanced
increasing increased falling fell
increasing increased feeding fed
increasing increased flying flew
increasing increased generating generated
increasing increased going went
increasing increased hiding hid
increasing increased hitting hit
increasing increased implementing implemented
jumping jumped knowing knew
jumping jumped listening listened
jumping jumped looking looked
jumping jumped moving moved
jumping jumped paying paid
jumping jumped playing played
jumping jumped predicting predicted
jumping jumped reading read
jumping jumped running ran
jumping jumped saying said
jumping jumped screaming screamed
jumping jumped seeing saw
jumping jumped selling sold
jumping jumped shrinking shrank
jumping jumped singing sang
jumping jumped sitting sat
jumping jumped sleeping slept
jumping jumped slowing slowed
jumping jumped spending spent
jumping jumped striking struck
jumping jumped swimming swam
jumping jumped taking took
jumping jumped thinking thought
jumping jumped vanishing vanished
jumping jumped walking walked
jumping jumped writing wrote
jumping jumped dancing danced
jumping jumped decreasing decreased
jumping jumped describing described
jumping jumped enhancing enhanced
jumping jumped falling fell
jumping jumped feeding fed
jumping jumped flying flew
jumping jumped generating generated
jumping jumped going went
jumping jumped hiding hid
jumping jumped hitting hit
jumping jumped implementing implemented
jumping jumped increasing increased
knowing knew listening listened
knowing knew looking looked
knowing knew moving moved
knowing knew paying paid
knowing knew playing played
knowing knew predicting predicted
knowing knew reading read
knowing knew running ran
knowing knew saying said
knowing knew screaming screamed
knowing knew seeing saw
knowing knew selling sold
knowing knew shrinking shrank
knowing knew singing sang
knowing knew sitting sat
knowing knew sleeping slept
knowing knew slowing slowed
knowing knew spending spent
knowing knew striking struck
knowing knew swimming swam
knowing knew taking took
knowing knew thinking thought
knowing knew vanishing vanished
knowing knew walking walked
knowing knew writing wrote
knowing knew dancing danced
knowing knew decreasing decreased
knowing knew describing described
knowing knew enhancing enhanced
knowing knew falling fell
knowing knew feeding fed
knowing knew flying flew
knowing knew generating generated
knowing knew going went
knowing knew hiding hid
knowing knew hitting hit
knowing knew implementing implemented
knowing knew increasing increased
knowing knew jumping jumped
listening listened looking looked
listening listened moving moved
listening listened paying paid
listening listened playing played
listening listened predicting predicted
listening listened reading read
listening listened running ran
listening listened saying said
listening listened screaming screamed
listening listened seeing saw
listening listened selling sold
listening listened shrinking shrank
listening listened singing sang
listening listened sitting sat
listening listened sleeping slept
listening listened slowing slowed
listening listened spending spent
listening listened striking struck
listening listened swimming swam
listening listened taking took
listening listened thinking thought
listening listened vanishing vanished
listening listened walking walked
listening listened writing wrote
listening listened dancing danced
listening listened decreasing decreased
listening listened describing described
listening listened enhancing enhanced
listening listened falling fell
listening listened feeding fed
listening listened flying flew
listening listened generating generated
listening listened going went
listening listened hiding hid
listening listened hitting hit
listening listened implementing implemented
listening listened increasing increased
listening listened jumping jumped
listening listened knowing knew
looking looked moving moved
looking looked paying paid
looking looked playing played
looking looked predicting predicted
looking looked reading read
looking looked running ran
looking looked saying said
looking looked screaming screamed
looking looked seeing saw
looking looked selling sold
looking looked shrinking shrank
looking looked singing sang
looking looked sitting sat
looking looked sleeping slept
looking looked slowing slowed
looking looked spending spent
looking looked striking struck
looking looked swimming swam
looking looked taking took
looking looked thinking thought
looking looked vanishing vanished
looking looked walking walked
looking looked writing wrote
looking looked dancing danced
looking looked decreasing decreased
looking looked describing described
looking looked enhancing enhanced
looking looked falling fell
looking looked feeding fed
looking looked flying flew
looking looked generating generated
looking looked going went
looking looked hiding hid
looking looked hitting hit
looking looked implementing implemented
looking looked increasing increased
looking looked jumping jumped
looking looked knowing knew
looking looked listening listened
moving moved paying paid
moving moved playing played
moving moved predicting predicted
moving moved reading read
moving moved running ran
moving moved saying said
moving moved screaming screamed
moving moved seeing saw
moving moved selling sold
moving moved shrinking shrank
moving moved singing sang
moving moved sitting sat
moving moved sleeping slept
moving moved slowing slowed
moving moved spending spent
moving moved striking struck
moving moved swimming swam
moving moved taking took
moving moved thinking thought
moving moved vanishing vanished
moving moved walking walked
moving moved writing wrote
moving moved dancing danced
moving moved decreasing decreased
moving moved describing described
moving moved enhancing enhanced
moving moved falling fell
moving moved feeding fed
moving moved flying flew
moving moved generating generated
moving moved going went
moving moved hiding hid
moving moved hitting hit
moving moved implementing implemented
moving moved increasing increased
moving moved jumping jumped
moving moved knowing knew
moving moved listening listened
moving moved looking looked
paying paid playing played
paying paid predicting predicted
paying paid reading read
paying paid running ran
paying paid saying said
paying paid screaming screamed
paying paid seeing saw
paying paid selling sold
paying paid shrinking shrank
paying paid singing sang
paying paid sitting sat
paying paid sleeping slept
paying paid slowing slowed
paying paid spending spent
paying paid striking struck
paying paid swimming swam
paying paid taking took
paying paid thinking thought
paying paid vanishing vanished
paying paid walking walked
paying paid writing wrote
paying paid dancing danced
paying paid decreasing decreased
paying paid describing described
paying paid enhancing enhanced
paying paid falling fell
paying paid feeding fed
paying paid flying flew
paying paid generating generated
paying paid going went
paying paid hiding hid
paying paid hitting hit
paying paid implementing implemented
paying paid increasing increased
paying paid jumping jumped
paying paid knowing knew
paying paid listening listened
paying paid looking looked
paying paid moving moved
playing played predicting predicted
playing played reading read
playing played running ran
playing played saying said
playing played screaming screamed
playing played seeing saw
playing played selling sold
playing played shrinking shrank
playing played singing sang
playing played sitting sat
playing played sleeping slept
playing played slowing slowed
playing played spending spent
playing played striking struck
playing played swimming swam
playing played taking took
playing played thinking thought
playing played vanishing vanished
playing played walking walked
playing played writing wrote
playing played dancing danced
playing played decreasing decreased
playing played describing described
playing played enhancing enhanced
playing played falling fell
playing played feeding fed
playing played flying flew
playing played generating generated
playing played going went
playing played hiding hid
playing played hitting hit
playing played implementing implemented
playing played increasing increased
playing played jumping jumped
playing played knowing knew
playing played listening listened
playing played looking looked
playing played moving moved
playing played paying paid
predicting predicted reading read
predicting predicted running ran
predicting predicted saying said
predicting predicted screaming screamed
predicting predicted seeing saw
predicting predicted selling sold
predicting predicted shrinking shrank
predicting predicted singing sang
predicting predicted sitting sat
predicting predicted sleeping slept
predicting predicted slowing slowed
predicting predicted spending spent
predicting predicted striking struck
predicting predicted swimming swam
predicting predicted taking took
predicting predicted thinking thought
predicting predicted vanishing vanished
predicting predicted walking walked
predicting predicted writing wrote
predicting predicted dancing danced
predicting predicted decreasing decreased
predicting predicted describing described
predicting predicted enhancing enhanced
predicting predicted falling fell
predicting predicted feeding fed
predicting predicted flying flew
predicting predicted generating generated
predicting predicted going went
predicting predicted hiding hid
predicting predicted hitting hit
predicting predicted implementing implemented
predicting predicted increasing increased
predicting predicted jumping jumped
predicting predicted knowing knew
predicting predicted listening listened
predicting predicted looking looked
predicting predicted moving moved
predicting predicted paying paid
predicting predicted playing played
reading read running ran
reading read saying said
reading read screaming screamed
reading read seeing saw
reading read selling sold
reading read shrinking shrank
reading read singing sang
reading read sitting sat
reading read sleeping slept
reading read slowing slowed
reading read spending spent
reading read striking struck
reading read swimming swam
reading read taking took
reading read thinking thought
reading read vanishing vanished
reading read walking walked
reading read writing wrote
reading read dancing danced
reading read decreasing decreased
reading read describing described
reading read enhancing enhanced
reading read falling fell
reading read feeding fed
reading read flying flew
reading read generating generated
reading read going went
reading read hiding hid
reading read hitting hit
reading read implementing implemented
reading read increasing increased
reading read jumping jumped
reading read knowing knew
reading read listening listened
reading read looking looked
reading read moving moved
reading read paying paid
reading read playing played
reading read predicting predicted
running ran saying said
running ran screaming screamed
running ran seeing saw
running ran selling sold
running ran shrinking shrank
running ran singing sang
running ran sitting sat
running ran sleeping slept
running ran slowing slowed
running ran spending spent
running ran striking struck
running ran swimming swam
running ran taking took
running ran thinking thought
running ran vanishing vanished
running ran walking walked
running ran writing wrote
running ran dancing danced
running ran decreasing decreased
running ran describing described
running ran enhancing enhanced
running ran falling fell
running ran feeding fed
running ran flying flew
running ran generating generated
running ran going went
running ran hiding hid
running ran hitting hit
running ran implementing implemented
running ran increasing increased
running ran jumping jumped
running ran knowing knew
running ran listening listened
running ran looking looked
running ran moving moved
running ran paying paid
running ran playing played
running ran predicting predicted
running ran reading read
saying said screaming screamed
saying said seeing saw
saying said selling sold
saying said shrinking shrank
saying said singing sang
saying said sitting sat
saying said sleeping slept
saying said slowing slowed
saying said spending spent
saying said striking struck
saying said swimming swam
saying said taking took
saying said thinking thought
saying said vanishing vanished
saying said walking walked
saying said writing wrote
saying said dancing danced
saying said decreasing decreased
saying said describing described
saying said enhancing enhanced
saying said falling fell
saying said feeding fed
saying said flying flew
saying said generating generated
saying said going went
saying said hiding hid
saying said hitting hit
saying said implementing implemented
saying said increasing increased
saying said jumping jumped
saying said knowing knew
saying said listening listened
saying said looking looked
saying said moving moved
saying said paying paid
saying said playing played
saying said predicting predicted
saying said reading read
saying said running ran
screaming screamed seeing saw
screaming screamed selling sold
screaming screamed shrinking shrank
screaming screamed singing sang
screaming screamed sitting sat
screaming screamed sleeping slept
screaming screamed slowing slowed
screaming screamed spending spent
screaming screamed striking struck
screaming screamed swimming swam
screaming screamed taking took
screaming screamed thinking thought
screaming screamed vanishing vanished
screaming screamed walking walked
screaming screamed writing wrote
screaming screamed dancing danced
screaming screamed decreasing decreased
screaming screamed describing described
screaming screamed enhancing enhanced
screaming screamed falling fell
screaming screamed feeding fed
screaming screamed flying flew
screaming screamed generating generated
screaming screamed going went
screaming screamed hiding hid
screaming screamed hitting hit
screaming screamed implementing implemented
screaming screamed increasing increased
screaming screamed jumping jumped
screaming screamed knowing knew
screaming screamed listening listened
screaming screamed looking looked
screaming screamed moving moved
screaming screamed paying paid
screaming screamed playing played
screaming screamed predicting predicted
screaming screamed reading read
screaming screamed running ran
screaming screamed saying said
seeing saw selling sold
seeing saw shrinking shrank
seeing saw singing sang
seeing saw sitting sat
seeing saw sleeping slept
seeing saw slowing slowed
seeing saw spending spent
seeing saw striking struck
seeing saw swimming swam
seeing saw taking took
seeing saw thinking thought
seeing saw vanishing vanished
seeing saw walking walked
seeing saw writing wrote
seeing saw dancing danced
seeing saw decreasing decreased
seeing saw describing described
seeing saw enhancing enhanced
seeing saw falling fell
seeing saw feeding fed
seeing saw flying flew
seeing saw generating generated
seeing saw going went
seeing saw hiding hid
seeing saw hitting hit
seeing saw implementing implemented
seeing saw increasing increased
seeing saw jumping jumped
seeing saw knowing knew
seeing saw listening listened
seeing saw looking looked
seeing saw moving moved
seeing saw paying paid
seeing saw playing played
seeing saw predicting predicted
seeing saw reading read
seeing saw running ran
seeing saw saying said
seeing saw screaming screamed
selling sold shrinking shrank
selling sold singing sang
selling sold sitting sat
selling sold sleeping slept
selling sold slowing slowed
selling sold spending spent
selling sold striking struck
selling sold swimming swam
selling sold taking took
selling sold thinking thought
selling sold vanishing vanished
selling sold walking walked
selling sold writing wrote
selling sold dancing danced
selling sold decreasing decreased
selling sold describing described
selling sold enhancing enhanced
selling sold falling fell
selling sold feeding fed
selling sold flying flew
selling sold generating generated
selling sold going went
selling sold hiding hid
selling sold hitting hit
selling sold implementing implemented
selling sold increasing increased
selling sold jumping jumped
selling sold knowing knew
selling sold listening listened
selling sold looking looked
selling sold moving moved
selling sold paying paid
selling sold playing played
selling sold predicting predicted
selling sold reading read
selling sold running ran
selling sold saying said
selling sold screaming screamed
selling sold seeing saw
shrinking shrank singing sang
shrinking shrank sitting sat
shrinking shrank sleeping slept
shrinking shrank slowing slowed
shrinking shrank spending spent
shrinking shrank striking struck
shrinking shrank swimming swam
shrinking shrank taking took
shrinking shrank thinking thought
shrinking shrank vanishing vanished
shrinking shrank walking walked
shrinking shrank writing wrote
shrinking shrank dancing danced
shrinking shrank decreasing decreased
shrinking shrank describing described
shrinking shrank enhancing enhanced
shrinking shrank falling fell
shrinking shrank feeding fed
shrinking shrank flying flew
shrinking shrank generating generated
shrinking shrank going went
shrinking shrank hiding hid
shrinking shrank hitting hit
shrinking shrank implementing implemented
shrinking shrank increasing increased
shrinking shrank jumping jumped
shrinking shrank knowing knew
shrinking shrank listening listened
shrinking shrank looking looked
shrinking shrank moving moved
shrinking shrank paying paid
shrinking shrank playing played
shrinking shrank predicting predicted
shrinking shrank reading read
shrinking shrank running ran
shrinking shrank saying said
shrinking shrank screaming screamed
shrinking shrank seeing saw
shrinking shrank selling sold
singing sang sitting sat
singing sang sleeping slept
singing sang slowing slowed
singing sang spending spent
singing sang striking struck
singing sang swimming swam
singing sang taking took
singing sang thinking thought
singing sang vanishing vanished
singing sang walking walked
singing sang writing wrote
singing sang dancing danced
singing sang decreasing decreased
singing sang describing described
singing sang enhancing enhanced
singing sang falling fell
singing sang feeding fed
singing sang flying flew
singing sang generating generated
singing sang going went
singing sang hiding hid
singing sang hitting hit
singing sang implementing implemented
singing sang increasing increased
singing sang jumping jumped
singing sang knowing knew
singing sang listening listened
singing sang looking looked
singing sang moving moved
singing sang paying paid
singing sang playing played
singing sang predicting predicted
singing sang reading read
singing sang running ran
singing sang saying said
singing sang screaming screamed
singing sang seeing saw
singing sang selling sold
singing sang shrinking shrank
sitting sat sleeping slept
sitting sat slowing slowed
sitting sat spending spent
sitting sat striking struck
sitting sat swimming swam
sitting sat taking took
sitting sat thinking thought
sitting sat vanishing vanished
sitting sat walking walked
sitting sat writing wrote
sitting sat dancing danced
sitting sat decreasing decreased
sitting sat describing described
sitting sat enhancing enhanced
sitting sat falling fell
sitting sat feeding fed
sitting sat flying flew
sitting sat generating generated
sitting sat going went
sitting sat hiding hid
sitting sat hitting hit
sitting sat implementing implemented
sitting sat increasing increased
sitting sat jumping jumped
sitting sat knowing knew
sitting sat listening listened
sitting sat looking looked
sitting sat moving moved
sitting sat paying paid
sitting sat playing played
sitting sat predicting predicted
sitting sat reading read
sitting sat running ran
sitting sat saying said
sitting sat screaming screamed
sitting sat seeing saw
sitting sat selling sold
sitting sat shrinking shrank
sitting sat singing sang
sleeping slept slowing slowed
sleeping slept spending spent
sleeping slept striking struck
sleeping slept swimming swam
sleeping slept taking took
sleeping slept thinking thought
sleeping slept vanishing vanished
sleeping slept walking walked
sleeping slept writing wrote
sleeping slept dancing danced
sleeping slept decreasing decreased
sleeping slept describing described
sleeping slept enhancing enhanced
sleeping slept falling fell
sleeping slept feeding fed
sleeping slept flying flew
sleeping slept generating generated
sleeping slept going went
sleeping slept hiding hid
sleeping slept hitting hit
sleeping slept implementing implemented
sleeping slept increasing increased
sleeping slept jumping jumped
sleeping slept knowing knew
sleeping slept listening listened
sleeping slept looking looked
sleeping slept moving moved
sleeping slept paying paid
sleeping slept playing played
sleeping slept predicting predicted
sleeping slept reading read
sleeping slept running ran
sleeping slept saying said
sleeping slept screaming screamed
sleeping slept seeing saw
sleeping slept selling sold
sleeping slept shrinking shrank
sleeping slept singing sang
sleeping slept sitting sat
slowing slowed spending spent
slowing slowed striking struck
slowing slowed swimming swam
slowing slowed taking took
slowing slowed thinking thought
slowing slowed vanishing vanished
slowing slowed walking walked
slowing slowed writing wrote
slowing slowed dancing danced
slowing slowed decreasing decreased
slowing slowed describing described
slowing slowed enhancing enhanced
slowing slowed falling fell
slowing slowed feeding fed
slowing slowed flying flew
slowing slowed generating generated
slowing slowed going went
slowing slowed hiding hid
slowing slowed hitting hit
slowing slowed implementing implemented
slowing slowed increasing increased
slowing slowed jumping jumped
slowing slowed knowing knew
slowing slowed listening listened
slowing slowed looking looked
slowing slowed moving moved
slowing slowed paying paid
slowing slowed playing played
slowing slowed predicting predicted
slowing slowed reading read
slowing slowed running ran
slowing slowed saying said
slowing slowed screaming screamed
slowing slowed seeing saw
slowing slowed selling sold
slowing slowed shrinking shrank
slowing slowed singing sang
slowing slowed sitting sat
slowing slowed sleeping slept
spending spent striking struck
spending spent swimming swam
spending spent taking took
spending spent thinking thought
spending spent vanishing vanished
spending spent walking walked
spending spent writing wrote
spending spent dancing danced
spending spent decreasing decreased
spending spent describing described
spending spent enhancing enhanced
spending spent falling fell
spending spent feeding fed
spending spent flying flew
spending spent generating generated
spending spent going went
spending spent hiding hid
spending spent hitting hit
spending spent implementing implemented
spending spent increasing increased
spending spent jumping jumped
spending spent knowing knew
spending spent listening listened
spending spent looking looked
spending spent moving moved
spending spent paying paid
spending spent playing played
spending spent predicting predicted
spending spent reading read
spending spent running ran
spending spent saying said
spending spent screaming screamed
spending spent seeing saw
spending spent selling sold
spending spent shrinking shrank
spending spent singing sang
spending spent sitting sat
spending spent sleeping slept
spending spent slowing slowed
striking struck swimming swam
striking struck taking took
striking struck thinking thought
striking struck vanishing vanished
striking struck walking walked
striking struck writing wrote
striking struck dancing danced
striking struck decreasing decreased
striking struck describing described
striking struck enhancing enhanced
striking struck falling fell
striking struck feeding fed
striking struck flying flew
striking struck generating generated
striking struck going went
striking struck hiding hid
striking struck hitting hit
striking struck implementing implemented
striking struck increasing increased
striking struck jumping jumped
striking struck knowing knew
striking struck listening listened
striking struck looking looked
striking struck moving moved
striking struck paying paid
striking struck playing played
striking struck predicting predicted
striking struck reading read
striking struck running ran
striking struck saying said
striking struck screaming screamed
striking struck seeing saw
striking struck selling sold
striking struck shrinking shrank
striking struck singing sang
striking struck sitting sat
striking struck sleeping slept
striking struck slowing slowed
striking struck spending spent
swimming swam taking took
swimming swam thinking thought
swimming swam vanishing vanished
swimming swam walking walked
swimming swam writing wrote
swimming swam dancing danced
swimming swam decreasing decreased
swimming swam describing described
swimming swam enhancing enhanced
swimming swam falling fell
swimming swam feeding fed
swimming swam flying flew
swimming swam generating generated
swimming swam going went
swimming swam hiding hid
swimming swam hitting hit
swimming swam implementing implemented
swimming swam increasing increased
swimming swam jumping jumped
swimming swam knowing knew
swimming swam listening listened
swimming swam looking looked
swimming swam moving moved
swimming swam paying paid
swimming swam playing played
swimming swam predicting predicted
swimming swam reading read
swimming swam running ran
swimming swam saying said
swimming swam screaming screamed
swimming swam seeing saw
swimming swam selling sold
swimming swam shrinking shrank
swimming swam singing sang
swimming swam sitting sat
swimming swam sleeping slept
swimming swam slowing slowed
swimming swam spending spent
swimming swam striking struck
taking took thinking thought
taking took vanishing vanished
taking took walking walked
taking took writing wrote
taking took dancing danced
taking took decreasing decreased
taking took describing described
taking took enhancing enhanced
taking took falling fell
taking took feeding fed
taking took flying flew
taking took generating generated
taking took going went
taking took hiding hid
taking took hitting hit
taking took implementing implemented
taking took increasing increased
taking took jumping jumped
taking took knowing knew
taking took listening listened
taking took looking looked
taking took moving moved
taking took paying paid
taking took playing played
taking took predicting predicted
taking took reading read
taking took running ran
taking took saying said
taking took screaming screamed
taking took seeing saw
taking took selling sold
taking took shrinking shrank
taking took singing sang
taking took sitting sat
taking took sleeping slept
taking took slowing slowed
taking took spending spent
taking took striking struck
taking took swimming swam
thinking thought vanishing vanished
thinking thought walking walked
thinking thought writing wrote
thinking thought dancing danced
thinking thought decreasing decreased
thinking thought describing described
thinking thought enhancing enhanced
thinking thought falling fell
thinking thought feeding fed
thinking thought flying flew
thinking thought generating generated
thinking thought going went
thinking thought hiding hid
thinking thought hitting hit
thinking thought implementing implemented
thinking thought increasing increased
thinking thought jumping jumped
thinking thought knowing knew
thinking thought listening listened
thinking thought looking looked
thinking thought moving moved
thinking thought paying paid
thinking thought playing played
thinking thought predicting predicted
thinking thought reading read
thinking thought running ran
thinking thought saying said
thinking thought screaming screamed
thinking thought seeing saw
thinking thought selling sold
thinking thought shrinking shrank
thinking thought singing sang
thinking thought sitting sat
thinking thought sleeping slept
thinking thought slowing slowed
thinking thought spending spent
thinking thought striking struck
thinking thought swimming swam
thinking thought taking took
vanishing vanished walking walked
vanishing vanished writing wrote
vanishing vanished dancing danced
vanishing vanished decreasing decreased
vanishing vanished describing described
vanishing vanished enhancing enhanced
vanishing vanished falling fell
vanishing vanished feeding fed
vanishing vanished flying flew
vanishing vanished generating generated
vanishing vanished going went
vanishing vanished hiding hid
vanishing vanished hitting hit
vanishing vanished implementing implemented
vanishing vanished increasing increased
vanishing vanished jumping jumped
vanishing vanished knowing knew
vanishing vanished listening listened
vanishing vanished looking looked
vanishing vanished moving moved
vanishing vanished paying paid
vanishing vanished playing played
vanishing vanished predicting predicted
vanishing vanished reading read
vanishing vanished running ran
vanishing vanished saying said
vanishing vanished screaming screamed
vanishing vanished seeing saw
vanishing vanished selling sold
vanishing vanished shrinking shrank
vanishing vanished singing sang
vanishing vanished sitting sat
vanishing vanished sleeping slept
vanishing vanished slowing slowed
vanishing vanished spending spent
vanishing vanished striking struck
vanishing vanished swimming swam
vanishing vanished taking took
vanishing vanished thinking thought
walking walked writing wrote
walking walked dancing danced
walking walked decreasing decreased
walking walked describing described
walking walked enhancing enhanced
walking walked falling fell
walking walked feeding fed
walking walked flying flew
walking walked generating generated
walking walked going went
walking walked hiding hid
walking walked hitting hit
walking walked implementing implemented
walking walked increasing increased
walking walked jumping jumped
walking walked knowing knew
walking walked listening listened
walking walked looking looked
walking walked moving moved
walking walked paying paid
walking walked playing played
walking walked predicting predicted
walking walked reading read
walking walked running ran
walking walked saying said
walking walked screaming screamed
walking walked seeing saw
walking walked selling sold
walking walked shrinking shrank
walking walked singing sang
walking walked sitting sat
walking walked sleeping slept
walking walked slowing slowed
walking walked spending spent
walking walked striking struck
walking walked swimming swam
walking walked taking took
walking walked thinking thought
walking walked vanishing vanished
writing wrote dancing danced
writing wrote decreasing decreased
writing wrote describing described
writing wrote enhancing enhanced
writing wrote falling fell
writing wrote feeding fed
writing wrote flying flew
writing wrote generating generated
writing wrote going went
writing wrote hiding hid
writing wrote hitting hit
writing wrote implementing implemented
writing wrote increasing increased
writing wrote jumping jumped
writing wrote knowing knew
writing wrote listening listened
writing wrote looking looked
writing wrote moving moved
writing wrote paying paid
writing wrote playing played
writing wrote predicting predicted
writing wrote reading read
writing wrote running ran
writing wrote saying said
writing wrote screaming screamed
writing wrote seeing saw
writing wrote selling sold
writing wrote shrinking shrank
writing wrote singing sang
writing wrote sitting sat
writing wrote sleeping slept
writing wrote slowing slowed
writing wrote spending spent
writing wrote striking struck
writing wrote swimming swam
writing wrote taking took
writing wrote thinking thought
writing wrote vanishing vanished
writing wrote walking walked
