# Supplementary material for: DeepMethylation: a deep learning based framework with GloVe and Transformer encoder for DNA methylation prediction
Source: PeerJ. 2023 Sep 25;11:e16125. doi: 10.7717/peerj.16125 (PMC10538282; doi:10.7717/peerj.16125)
Supplement: Supplemental Information 1 [file peerj-11-16125-s001.zip › git/RGloVe/eval/question-data/gram8-plural.txt]

banana bananas bird birds
banana bananas bottle bottles
banana bananas building buildings
banana bananas car cars
banana bananas cat cats
banana bananas child children
banana bananas cloud clouds
banana bananas color colors
banana bananas computer computers
banana bananas cow cows
banana bananas dog dogs
banana bananas dollar dollars
banana bananas donkey donkeys
banana bananas dream dreams
banana bananas eagle eagles
banana bananas elephant elephants
banana bananas eye eyes
banana bananas finger fingers
banana bananas goat goats
banana bananas hand hands
banana bananas horse horses
banana bananas lion lions
banana bananas machine machines
banana bananas mango mangoes
banana bananas man men
banana bananas melon melons
banana bananas monkey monkeys
banana bananas mouse mice
banana bananas onion onions
banana bananas pear pears
banana bananas pig pigs
banana bananas pineapple pineapples
banana bananas rat rats
banana bananas road roads
banana bananas snake snakes
banana bananas woman women
bird birds bottle bottles
bird birds building buildings
bird birds car cars
bird birds cat cats
bird birds child children
bird birds cloud clouds
bird birds color colors
bird birds computer computers
bird birds cow cows
bird birds dog dogs
bird birds dollar dollars
bird birds donkey donkeys
bird birds dream dreams
bird birds eagle eagles
bird birds elephant elephants
bird birds eye eyes
bird birds finger fingers
bird birds goat goats
bird birds hand hands
bird birds horse horses
bird birds lion lions
bird birds machine machines
bird birds mango mangoes
bird birds man men
bird birds melon melons
bird birds monkey monkeys
bird birds mouse mice
bird birds onion onions
bird birds pear pears
bird birds pig pigs
bird birds pineapple pineapples
bird birds rat rats
bird birds road roads
bird birds snake snakes
bird birds woman women
bird birds banana bananas
bottle bottles building buildings
bottle bottles car cars
bottle bottles cat cats
bottle bottles child children
bottle bottles cloud clouds
bottle bottles color colors
bottle bottles computer computers
bottle bottles cow cows
bottle bottles dog dogs
bottle bottles dollar dollars
bottle bottles donkey donkeys
bottle bottles dream dreams
bottle bottles eagle eagles
bottle bottles elephant elephants
bottle bottles eye eyes
bottle bottles finger fingers
bottle bottles goat goats
bottle bottles hand hands
bottle bottles horse horses
bottle bottles lion lions
bottle bottles machine machines
bottle bottles mango mangoes
bottle bottles man men
bottle bottles melon melons
bottle bottles monkey monkeys
bottle bottles mouse mice
bottle bottles onion onions
bottle bottles pear pears
bottle bottles pig pigs
bottle bottles pineapple pineapples
bottle bottles rat rats
bottle bottles road roads
bottle bottles snake snakes
bottle bottles woman women
bottle bottles banana bananas
bottle bottles bird birds
building buildings car cars
building buildings cat cats
building buildings child children
building buildings cloud clouds
building buildings color colors
building buildings computer computers
building buildings cow cows
building buildings dog dogs
building buildings dollar dollars
building buildings donkey donkeys
building buildings dream dreams
building buildings eagle eagles
building buildings elephant elephants
building buildings eye eyes
building buildings finger fingers
building buildings goat goats
building buildings hand hands
building buildings horse horses
building buildings lion lions
building buildings machine machines
building buildings mango mangoes
building buildings man men
building buildings melon melons
building buildings monkey monkeys
building buildings mouse mice
building buildings onion onions
building buildings pear pears
building buildings pig pigs
building buildings pineapple pineapples
building buildings rat rats
building buildings road roads
building buildings snake snakes
building buildings woman women
building buildings banana bananas
building buildings bird birds
building buildings bottle bottles
car cars cat cats
car cars child children
car cars cloud clouds
car cars color colors
car cars computer computers
car cars cow cows
car cars dog dogs
car cars dollar dollars
car cars donkey donkeys
car cars dream dreams
car cars eagle eagles
car cars elephant elephants
car cars eye eyes
car cars finger fingers
car cars goat goats
car cars hand hands
car cars horse horses
car cars lion lions
car cars machine machines
car cars mango mangoes
car cars man men
car cars melon melons
car cars monkey monkeys
car cars mouse mice
car cars onion onions
car cars pear pears
car cars pig pigs
car cars pineapple pineapples
car cars rat rats
car cars road roads
car cars snake snakes
car cars woman women
car cars banana bananas
car cars bird birds
car cars bottle bottles
car cars building buildings
cat cats child children
cat cats cloud clouds
cat cats color colors
cat cats computer computers
cat cats cow cows
cat cats dog dogs
cat cats dollar dollars
cat cats donkey donkeys
cat cats dream dreams
cat cats eagle eagles
cat cats elephant elephants
cat cats eye eyes
cat cats finger fingers
cat cats goat goats
cat cats hand hands
cat cats horse horses
cat cats lion lions
cat cats machine machines
cat cats mango mangoes
cat cats man men
cat cats melon melons
cat cats monkey monkeys
cat cats mouse mice
cat cats onion onions
cat cats pear pears
cat cats pig pigs
cat cats pineapple pineapples
cat cats rat rats
cat cats road roads
cat cats snake snakes
cat cats woman women
cat cats banana bananas
cat cats bird birds
cat cats bottle bottles
cat cats building buildings
cat cats car cars
child children cloud clouds
child children color colors
child children computer computers
child children cow cows
child children dog dogs
child children dollar dollars
child children donkey donkeys
child children dream dreams
child children eagle eagles
child children elephant elephants
child children eye eyes
child children finger fingers
child children goat goats
child children hand hands
child children horse horses
child children lion lions
child children machine machines
child children mango mangoes
child children man men
child children melon melons
child children monkey monkeys
child children mouse mice
child children onion onions
child children pear pears
child children pig pigs
child children pineapple pineapples
child children rat rats
child children road roads
child children snake snakes
child children woman women
child children banana bananas
child children bird birds
child children bottle bottles
child children building buildings
child children car cars
child children cat cats
cloud clouds color colors
cloud clouds computer computers
cloud clouds cow cows
cloud clouds dog dogs
cloud clouds dollar dollars
cloud clouds donkey donkeys
cloud clouds dream dreams
cloud clouds eagle eagles
cloud clouds elephant elephants
cloud clouds eye eyes
cloud clouds finger fingers
cloud clouds goat goats
cloud clouds hand hands
cloud clouds horse horses
cloud clouds lion lions
cloud clouds machine machines
cloud clouds mango mangoes
cloud clouds man men
cloud clouds melon melons
cloud clouds monkey monkeys
cloud clouds mouse mice
cloud clouds onion onions
cloud clouds pear pears
cloud clouds pig pigs
cloud clouds pineapple pineapples
cloud clouds rat rats
cloud clouds road roads
cloud clouds snake snakes
cloud clouds woman women
cloud clouds banana bananas
cloud clouds bird birds
cloud clouds bottle bottles
cloud clouds building buildings
cloud clouds car cars
cloud clouds cat cats
cloud clouds child children
color colors computer computers
color colors cow cows
color colors dog dogs
color colors dollar dollars
color colors donkey donkeys
color colors dream dreams
color colors eagle eagles
color colors elephant elephants
color colors eye eyes
color colors finger fingers
color colors goat goats
color colors hand hands
color colors horse horses
color colors lion lions
color colors machine machines
color colors mango mangoes
color colors man men
color colors melon melons
color colors monkey monkeys
color colors mouse mice
color colors onion onions
color colors pear pears
color colors pig pigs
color colors pineapple pineapples
color colors rat rats
color colors road roads
color colors snake snakes
color colors woman women
color colors banana bananas
color colors bird birds
color colors bottle bottles
color colors building buildings
color colors car cars
color colors cat cats
color colors child children
color colors cloud clouds
computer computers cow cows
computer computers dog dogs
computer computers dollar dollars
computer computers donkey donkeys
computer computers dream dreams
computer computers eagle eagles
computer computers elephant elephants
computer computers eye eyes
computer computers finger fingers
computer computers goat goats
computer computers hand hands
computer computers horse horses
computer computers lion lions
computer computers machine machines
computer computers mango mangoes
computer computers man men
computer computers melon melons
computer computers monkey monkeys
computer computers mouse mice
computer computers onion onions
computer computers pear pears
computer computers pig pigs
computer computers pineapple pineapples
computer computers rat rats
computer computers road roads
computer computers snake snakes
computer computers woman women
computer computers banana bananas
computer computers bird birds
computer computers bottle bottles
computer computers building buildings
computer computers car cars
computer computers cat cats
computer computers child children
computer computers cloud clouds
computer computers color colors
cow cows dog dogs
cow cows dollar dollars
cow cows donkey donkeys
cow cows dream dreams
cow cows eagle eagles
cow cows elephant elephants
cow cows eye eyes
cow cows finger fingers
cow cows goat goats
cow cows hand hands
cow cows horse horses
cow cows lion lions
cow cows machine machines
cow cows mango mangoes
cow cows man men
cow cows melon melons
cow cows monkey monkeys
cow cows mouse mice
cow cows onion onions
cow cows pear pears
cow cows pig pigs
cow cows pineapple pineapples
cow cows rat rats
cow cows road roads
cow cows snake snakes
cow cows woman women
cow cows banana bananas
cow cows bird birds
cow cows bottle bottles
cow cows building buildings
cow cows car cars
cow cows cat cats
cow cows child children
cow cows cloud clouds
cow cows color colors
cow cows computer computers
dog dogs dollar dollars
dog dogs donkey donkeys
dog dogs dream dreams
dog dogs eagle eagles
dog dogs elephant elephants
dog dogs eye eyes
dog dogs finger fingers
dog dogs goat goats
dog dogs hand hands
dog dogs horse horses
dog dogs lion lions
dog dogs machine machines
dog dogs mango mangoes
dog dogs man men
dog dogs melon melons
dog dogs monkey monkeys
dog dogs mouse mice
dog dogs onion onions
dog dogs pear pears
dog dogs pig pigs
dog dogs pineapple pineapples
dog dogs rat rats
dog dogs road roads
dog dogs snake snakes
dog dogs woman women
dog dogs banana bananas
dog dogs bird birds
dog dogs bottle bottles
dog dogs building buildings
dog dogs car cars
dog dogs cat cats
dog dogs child children
dog dogs cloud clouds
dog dogs color colors
dog dogs computer computers
dog dogs cow cows
dollar dollars donkey donkeys
dollar dollars dream dreams
dollar dollars eagle eagles
dollar dollars elephant elephants
dollar dollars eye eyes
dollar dollars finger fingers
dollar dollars goat goats
dollar dollars hand hands
dollar dollars horse horses
dollar dollars lion lions
dollar dollars machine machines
dollar dollars mango mangoes
dollar dollars man men
dollar dollars melon melons
dollar dollars monkey monkeys
dollar dollars mouse mice
dollar dollars onion onions
dollar dollars pear pears
dollar dollars pig pigs
dollar dollars pineapple pineapples
dollar dollars rat rats
dollar dollars road roads
dollar dollars snake snakes
dollar dollars woman women
dollar dollars banana bananas
dollar dollars bird birds
dollar dollars bottle bottles
dollar dollars building buildings
dollar dollars car cars
dollar dollars cat cats
dollar dollars child children
dollar dollars cloud clouds
dollar dollars color colors
dollar dollars computer computers
dollar dollars cow cows
dollar dollars dog dogs
donkey donkeys dream dreams
donkey donkeys eagle eagles
donkey donkeys elephant elephants
donkey donkeys eye eyes
donkey donkeys finger fingers
donkey donkeys goat goats
donkey donkeys hand hands
donkey donkeys horse horses
donkey donkeys lion lions
donkey donkeys machine machines
donkey donkeys mango mangoes
donkey donkeys man men
donkey donkeys melon melons
donkey donkeys monkey monkeys
donkey donkeys mouse mice
donkey donkeys onion onions
donkey donkeys pear pears
donkey donkeys pig pigs
donkey donkeys pineapple pineapples
donkey donkeys rat rats
donkey donkeys road roads
donkey donkeys snake snakes
donkey donkeys woman women
donkey donkeys banana bananas
donkey donkeys bird birds
donkey donkeys bottle bottles
donkey donkeys building buildings
donkey donkeys car cars
donkey donkeys cat cats
donkey donkeys child children
donkey donkeys cloud clouds
donkey donkeys color colors
donkey donkeys computer computers
donkey donkeys cow cows
donkey donkeys dog dogs
donkey donkeys dollar dollars
dream dreams eagle eagles
dream dreams elephant elephants
dream dreams eye eyes
dream dreams finger fingers
dream dreams goat goats
dream dreams hand hands
dream dreams horse horses
dream dreams lion lions
dream dreams machine machines
dream dreams mango mangoes
dream dreams man men
dream dreams melon melons
dream dreams monkey monkeys
dream dreams mouse mice
dream dreams onion onions
dream dreams pear pears
dream dreams pig pigs
dream dreams pineapple pineapples
dream dreams rat rats
dream dreams road roads
dream dreams snake snakes
dream dreams woman women
dream dreams banana bananas
dream dreams bird birds
dream dreams bottle bottles
dream dreams building buildings
dream dreams car cars
dream dreams cat cats
dream dreams child children
dream dreams cloud clouds
dream dreams color colors
dream dreams computer computers
dream dreams cow cows
dream dreams dog dogs
dream dreams dollar dollars
dream dreams donkey donkeys
eagle eagles elephant elephants
eagle eagles eye eyes
eagle eagles finger fingers
eagle eagles goat goats
eagle eagles hand hands
eagle eagles horse horses
eagle eagles lion lions
eagle eagles machine machines
eagle eagles mango mangoes
eagle eagles man men
eagle eagles melon melons
eagle eagles monkey monkeys
eagle eagles mouse mice
eagle eagles onion onions
eagle eagles pear pears
eagle eagles pig pigs
eagle eagles pineapple pineapples
eagle eagles rat rats
eagle eagles road roads
eagle eagles snake snakes
eagle eagles woman women
eagle eagles banana bananas
eagle eagles bird birds
eagle eagles bottle bottles
eagle eagles building buildings
eagle eagles car cars
eagle eagles cat cats
eagle eagles child children
eagle eagles cloud clouds
eagle eagles color colors
eagle eagles computer computers
eagle eagles cow cows
eagle eagles dog dogs
eagle eagles dollar dollars
eagle eagles donkey donkeys
eagle eagles dream dreams
elephant elephants eye eyes
elephant elephants finger fingers
elephant elephants goat goats
elephant elephants hand hands
elephant elephants horse horses
elephant elephants lion lions
elephant elephants machine machines
elephant elephants mango mangoes
elephant elephants man men
elephant elephants melon melons
elephant elephants monkey monkeys
elephant elephants mouse mice
elephant elephants onion onions
elephant elephants pear pears
elephant elephants pig pigs
elephant elephants pineapple pineapples
elephant elephants rat rats
elephant elephants road roads
elephant elephants snake snakes
elephant elephants woman women
elephant elephants banana bananas
elephant elephants bird birds
elephant elephants bottle bottles
elephant elephants building buildings
elephant elephants car cars
elephant elephants cat cats
elephant elephants child children
elephant elephants cloud clouds
elephant elephants color colors
elephant elephants computer computers
elephant elephants cow cows
elephant elephants dog dogs
elephant elephants dollar dollars
elephant elephants donkey donkeys
elephant elephants dream dreams
elephant elephants eagle eagles
eye eyes finger fingers
eye eyes goat goats
eye eyes hand hands
eye eyes horse horses
eye eyes lion lions
eye eyes machine machines
eye eyes mango mangoes
eye eyes man men
eye eyes melon melons
eye eyes monkey monkeys
eye eyes mouse mice
eye eyes onion onions
eye eyes pear pears
eye eyes pig pigs
eye eyes pineapple pineapples
eye eyes rat rats
eye eyes road roads
eye eyes snake snakes
eye eyes woman women
eye eyes banana bananas
eye eyes bird birds
eye eyes bottle bottles
eye eyes building buildings
eye eyes car cars
eye eyes cat cats
eye eyes child children
eye eyes cloud clouds
eye eyes color colors
eye eyes computer computers
eye eyes cow cows
eye eyes dog dogs
eye eyes dollar dollars
eye eyes donkey donkeys
eye eyes dream dreams
eye eyes eagle eagles
eye eyes elephant elephants
finger fingers goat goats
finger fingers hand hands
finger fingers horse horses
finger fingers lion lions
finger fingers machine machines
finger fingers mango mangoes
finger fingers man men
finger fingers melon melons
finger fingers monkey monkeys
finger fingers mouse mice
finger fingers onion onions
finger fingers pear pears
finger fingers pig pigs
finger fingers pineapple pineapples
finger fingers rat rats
finger fingers road roads
finger fingers snake snakes
finger fingers woman women
finger fingers banana bananas
finger fingers bird birds
finger fingers bottle bottles
finger fingers building buildings
finger fingers car cars
finger fingers cat cats
finger fingers child children
finger fingers cloud clouds
finger fingers color colors
finger fingers computer computers
finger fingers cow cows
finger fingers dog dogs
finger fingers dollar dollars
finger fingers donkey donkeys
finger fingers dream dreams
finger fingers eagle eagles
finger fingers elephant elephants
finger fingers eye eyes
goat goats hand hands
goat goats horse horses
goat goats lion lions
goat goats machine machines
goat goats mango mangoes
goat goats man men
goat goats melon melons
goat goats monkey monkeys
goat goats mouse mice
goat goats onion onions
goat goats pear pears
goat goats pig pigs
goat goats pineapple pineapples
goat goats rat rats
goat goats road roads
goat goats snake snakes
goat goats woman women
goat goats banana bananas
goat goats bird birds
goat goats bottle bottles
goat goats building buildings
goat goats car cars
goat goats cat cats
goat goats child children
goat goats cloud clouds
goat goats color colors
goat goats computer computers
goat goats cow cows
goat goats dog dogs
goat goats dollar dollars
goat goats donkey donkeys
goat goats dream dreams
goat goats eagle eagles
goat goats elephant elephants
goat goats eye eyes
goat goats finger fingers
hand hands horse horses
hand hands lion lions
hand hands machine machines
hand hands mango mangoes
hand hands man men
hand hands melon melons
hand hands monkey monkeys
hand hands mouse mice
hand hands onion onions
hand hands pear pears
hand hands pig pigs
hand hands pineapple pineapples
hand hands rat rats
hand hands road roads
hand hands snake snakes
hand hands woman women
hand hands banana bananas
hand hands bird birds
hand hands bottle bottles
hand hands building buildings
hand hands car cars
hand hands cat cats
hand hands child children
hand hands cloud clouds
hand hands color colors
hand hands computer computers
hand hands cow cows
hand hands dog dogs
hand hands dollar dollars
hand hands donkey donkeys
hand hands dream dreams
hand hands eagle eagles
hand hands elephant elephants
hand hands eye eyes
hand hands finger fingers
hand hands goat goats
horse horses lion lions
horse horses machine machines
horse horses mango mangoes
horse horses man men
horse horses melon melons
horse horses monkey monkeys
horse horses mouse mice
horse horses onion onions
horse horses pear pears
horse horses pig pigs
horse horses pineapple pineapples
horse horses rat rats
horse horses road roads
horse horses snake snakes
horse horses woman women
horse horses banana bananas
horse horses bird birds
horse horses bottle bottles
horse horses building buildings
horse horses car cars
horse horses cat cats
horse horses child children
horse horses cloud clouds
horse horses color colors
horse horses computer computers
horse horses cow cows
horse horses dog dogs
horse horses dollar dollars
horse horses donkey donkeys
horse horses dream dreams
horse horses eagle eagles
horse horses elephant elephants
horse horses eye eyes
horse horses finger fingers
horse horses goat goats
horse horses hand hands
lion lions machine machines
lion lions mango mangoes
lion lions man men
lion lions melon melons
lion lions monkey monkeys
lion lions mouse mice
lion lions onion onions
lion lions pear pears
lion lions pig pigs
lion lions pineapple pineapples
lion lions rat rats
lion lions road roads
lion lions snake snakes
lion lions woman women
lion lions banana bananas
lion lions bird birds
lion lions bottle bottles
lion lions building buildings
lion lions car cars
lion lions cat cats
lion lions child children
lion lions cloud clouds
lion lions color colors
lion lions computer computers
lion lions cow cows
lion lions dog dogs
lion lions dollar dollars
lion lions donkey donkeys
lion lions dream dreams
lion lions eagle eagles
lion lions elephant elephants
lion lions eye eyes
lion lions finger fingers
lion lions goat goats
lion lions hand hands
lion lions horse horses
machine machines mango mangoes
machine machines man men
machine machines melon melons
machine machines monkey monkeys
machine machines mouse mice
machine machines onion onions
machine machines pear pears
machine machines pig pigs
machine machines pineapple pineapples
machine machines rat rats
machine machines road roads
machine machines snake snakes
machine machines woman women
machine machines banana bananas
machine machines bird birds
machine machines bottle bottles
machine machines building buildings
machine machines car cars
machine machines cat cats
machine machines child children
machine machines cloud clouds
machine machines color colors
machine machines computer computers
machine machines cow cows
machine machines dog dogs
machine machines dollar dollars
machine machines donkey donkeys
machine machines dream dreams
machine machines eagle eagles
machine machines elephant elephants
machine machines eye eyes
machine machines finger fingers
machine machines goat goats
machine machines hand hands
machine machines horse horses
machine machines lion lions
mango mangoes man men
mango mangoes melon melons
mango mangoes monkey monkeys
mango mangoes mouse mice
mango mangoes onion onions
mango mangoes pear pears
mango mangoes pig pigs
mango mangoes pineapple pineapples
mango mangoes rat rats
mango mangoes road roads
mango mangoes snake snakes
mango mangoes woman women
mango mangoes banana bananas
mango mangoes bird birds
mango mangoes bottle bottles
mango mangoes building buildings
mango mangoes car cars
mango mangoes cat cats
mango mangoes child children
mango mangoes cloud clouds
mango mangoes color colors
mango mangoes computer computers
mango mangoes cow cows
mango mangoes dog dogs
mango mangoes dollar dollars
mango mangoes donkey donkeys
mango mangoes dream dreams
mango mangoes eagle eagles
mango mangoes elephant elephants
mango mangoes eye eyes
mango mangoes finger fingers
mango mangoes goat goats
mango mangoes hand hands
mango mangoes horse horses
mango mangoes lion lions
mango mangoes machine machines
man men melon melons
man men monkey monkeys
man men mouse mice
man men onion onions
man men pear pears
man men pig pigs
man men pineapple pineapples
man men rat rats
man men road roads
man men snake snakes
man men woman women
man men banana bananas
man men bird birds
man men bottle bottles
man men building buildings
man men car cars
man men cat cats
man men child children
man men cloud clouds
man men color colors
man men computer computers
man men cow cows
man men dog dogs
man men dollar dollars
man men donkey donkeys
man men dream dreams
man men eagle eagles
man men elephant elephants
man men eye eyes
man men finger fingers
man men goat goats
man men hand hands
man men horse horses
man men lion lions
man men machine machines
man men mango mangoes
melon melons monkey monkeys
melon melons mouse mice
melon melons onion onions
melon melons pear pears
melon melons pig pigs
melon melons pineapple pineapples
melon melons rat rats
melon melons road roads
melon melons snake snakes
melon melons woman women
melon melons banana bananas
melon melons bird birds
melon melons bottle bottles
melon melons building buildings
melon melons car cars
melon melons cat cats
melon melons child children
melon melons cloud clouds
melon melons color colors
melon melons computer computers
melon melons cow cows
melon melons dog dogs
melon melons dollar dollars
melon melons donkey donkeys
melon melons dream dreams
melon melons eagle eagles
melon melons elephant elephants
melon melons eye eyes
melon melons finger fingers
melon melons goat goats
melon melons hand hands
melon melons horse horses
melon melons lion lions
melon melons machine machines
melon melons mango mangoes
melon melons man men
monkey monkeys mouse mice
monkey monkeys onion onions
monkey monkeys pear pears
monkey monkeys pig pigs
monkey monkeys pineapple pineapples
monkey monkeys rat rats
monkey monkeys road roads
monkey monkeys snake snakes
monkey monkeys woman women
monkey monkeys banana bananas
monkey monkeys bird birds
monkey monkeys bottle bottles
monkey monkeys building buildings
monkey monkeys car cars
monkey monkeys cat cats
monkey monkeys child children
monkey monkeys cloud clouds
monkey monkeys color colors
monkey monkeys computer computers
monkey monkeys cow cows
monkey monkeys dog dogs
monkey monkeys dollar dollars
monkey monkeys donkey donkeys
monkey monkeys dream dreams
monkey monkeys eagle eagles
monkey monkeys elephant elephants
monkey monkeys eye eyes
monkey monkeys finger fingers
monkey monkeys goat goats
monkey monkeys hand hands
monkey monkeys horse horses
monkey monkeys lion lions
monkey monkeys machine machines
monkey monkeys mango mangoes
monkey monkeys man men
monkey monkeys melon melons
mouse mice onion onions
mouse mice pear pears
mouse mice pig pigs
mouse mice pineapple pineapples
mouse mice rat rats
mouse mice road roads
mouse mice snake snakes
mouse mice woman women
mouse mice banana bananas
mouse mice bird birds
mouse mice bottle bottles
mouse mice building buildings
mouse mice car cars
mouse mice cat cats
mouse mice child children
mouse mice cloud clouds
mouse mice color colors
mouse mice computer computers
mouse mice cow cows
mouse mice dog dogs
mouse mice dollar dollars
mouse mice donkey donkeys
mouse mice dream dreams
mouse mice eagle eagles
mouse mice elephant elephants
mouse mice eye eyes
mouse mice finger fingers
mouse mice goat goats
mouse mice hand hands
mouse mice horse horses
mouse mice lion lions
mouse mice machine machines
mouse mice mango mangoes
mouse mice man men
mouse mice melon melons
mouse mice monkey monkeys
onion onions pear pears
onion onions pig pigs
onion onions pineapple pineapples
onion onions rat rats
onion onions road roads
onion onions snake snakes
onion onions woman women
onion onions banana bananas
onion onions bird birds
onion onions bottle bottles
onion onions building buildings
onion onions car cars
onion onions cat cats
onion onions child children
onion onions cloud clouds
onion onions color colors
onion onions computer computers
onion onions cow cows
onion onions dog dogs
onion onions dollar dollars
onion onions donkey donkeys
onion onions dream dreams
onion onions eagle eagles
onion onions elephant elephants
onion onions eye eyes
onion onions finger fingers
onion onions goat goats
onion onions hand hands
onion onions horse horses
onion onions lion lions
onion onions machine machines
onion onions mango mangoes
onion onions man men
onion onions melon melons
onion onions monkey monkeys
onion onions mouse mice
pear pears pig pigs
pear pears pineapple pineapples
pear pears rat rats
pear pears road roads
pear pears snake snakes
pear pears woman women
pear pears banana bananas
pear pears bird birds
pear pears bottle bottles
pear pears building buildings
pear pears car cars
pear pears cat cats
pear pears child children
pear pears cloud clouds
pear pears color colors
pear pears computer computers
pear pears cow cows
pear pears dog dogs
pear pears dollar dollars
pear pears donkey donkeys
pear pears dream dreams
pear pears eagle eagles
pear pears elephant elephants
pear pears eye eyes
pear pears finger fingers
pear pears goat goats
pear pears hand hands
pear pears horse horses
pear pears lion lions
pear pears machine machines
pear pears mango mangoes
pear pears man men
pear pears melon melons
pear pears monkey monkeys
pear pears mouse mice
pear pears onion onions
pig pigs pineapple pineapples
pig pigs rat rats
pig pigs road roads
pig pigs snake snakes
pig pigs woman women
pig pigs banana bananas
pig pigs bird birds
pig pigs bottle bottles
pig pigs building buildings
pig pigs car cars
pig pigs cat cats
pig pigs child children
pig pigs cloud clouds
pig pigs color colors
pig pigs computer computers
pig pigs cow cows
pig pigs dog dogs
pig pigs dollar dollars
pig pigs donkey donkeys
pig pigs dream dreams
pig pigs eagle eagles
pig pigs elephant elephants
pig pigs eye eyes
pig pigs finger fingers
pig pigs goat goats
pig pigs hand hands
pig pigs horse horses
pig pigs lion lions
pig pigs machine machines
pig pigs mango mangoes
pig pigs man men
pig pigs melon melons
pig pigs monkey monkeys
pig pigs mouse mice
pig pigs onion onions
pig pigs pear pears
pineapple pineapples rat rats
pineapple pineapples road roads
pineapple pineapples snake snakes
pineapple pineapples woman women
pineapple pineapples banana bananas
pineapple pineapples bird birds
pineapple pineapples bottle bottles
pineapple pineapples building buildings
pineapple pineapples car cars
pineapple pineapples cat cats
pineapple pineapples child children
pineapple pineapples cloud clouds
pineapple pineapples color colors
pineapple pineapples computer computers
pineapple pineapples cow cows
pineapple pineapples dog dogs
pineapple pineapples dollar dollars
pineapple pineapples donkey donkeys
pineapple pineapples dream dreams
pineapple pineapples eagle eagles
pineapple pineapples elephant elephants
pineapple pineapples eye eyes
pineapple pineapples finger fingers
pineapple pineapples goat goats
pineapple pineapples hand hands
pineapple pineapples horse horses
pineapple pineapples lion lions
pineapple pineapples machine machines
pineapple pineapples mango mangoes
pineapple pineapples man men
pineapple pineapples melon melons
pineapple pineapples monkey monkeys
pineapple pineapples mouse mice
pineapple pineapples onion onions
pineapple pineapples pear pears
pineapple pineapples pig pigs
rat rats road roads
rat rats snake snakes
rat rats woman women
rat rats banana bananas
rat rats bird birds
rat rats bottle bottles
rat rats building buildings
rat rats car cars
rat rats cat cats
rat rats child children
rat rats cloud clouds
rat rats color colors
rat rats computer computers
rat rats cow cows
rat rats dog dogs
rat rats dollar dollars
rat rats donkey donkeys
rat rats dream dreams
rat rats eagle eagles
rat rats elephant elephants
rat rats eye eyes
rat rats finger fingers
rat rats goat goats
rat rats hand hands
rat rats horse horses
rat rats lion lions
rat rats machine machines
rat rats mango mangoes
rat rats man men
rat rats melon melons
rat rats monkey monkeys
rat rats mouse mice
rat rats onion onions
rat rats pear pears
rat rats pig pigs
rat rats pineapple pineapples
road roads snake snakes
road roads woman women
road roads banana bananas
road roads bird birds
road roads bottle bottles
road roads building buildings
road roads car cars
road roads cat cats
road roads child children
road roads cloud clouds
road roads color colors
road roads computer computers
road roads cow cows
road roads dog dogs
road roads dollar dollars
road roads donkey donkeys
road roads dream dreams
road roads eagle eagles
road roads elephant elephants
road roads eye eyes
road roads finger fingers
road roads goat goats
road roads hand hands
road roads horse horses
road roads lion lions
road roads machine machines
road roads mango mangoes
road roads man men
road roads melon melons
road roads monkey monkeys
road roads mouse mice
road roads onion onions
road roads pear pears
road roads pig pigs
road roads pineapple pineapples
road roads rat rats
snake snakes woman women
snake snakes banana bananas
snake snakes bird birds
snake snakes bottle bottles
snake snakes building buildings
snake snakes car cars
snake snakes cat cats
snake snakes child children
snake snakes cloud clouds
snake snakes color colors
snake snakes computer computers
snake snakes cow cows
snake snakes dog dogs
snake snakes dollar dollars
snake snakes donkey donkeys
snake snakes dream dreams
snake snakes eagle eagles
snake snakes elephant elephants
snake snakes eye eyes
snake snakes finger fingers
snake snakes goat goats
snake snakes hand hands
snake snakes horse horses
snake snakes lion lions
snake snakes machine machines
snake snakes mango mangoes
snake snakes man men
snake snakes melon melons
snake snakes monkey monkeys
snake snakes mouse mice
snake snakes onion onions
snake snakes pear pears
snake snakes pig pigs
snake snakes pineapple pineapples
snake snakes rat rats
snake snakes road roads
woman women banana bananas
woman women bird birds
woman women bottle bottles
woman women building buildings
woman women car cars
woman women cat cats
woman women child children
woman women cloud clouds
woman women color colors
woman women computer computers
woman women cow cows
woman women dog dogs
woman women dollar dollars
woman women donkey donkeys
woman women dream dreams
woman women eagle eagles
woman women elephant elephants
woman women eye eyes
woman women finger fingers
woman women goat goats
woman women hand hands
woman women horse horses
woman women lion lions
woman women machine machines
woman women mango mangoes
woman women man men
woman women melon melons
woman women monkey monkeys
woman women mouse mice
woman women onion onions
woman women pear pears
woman women pig pigs
woman women pineapple pineapples
woman women rat rats
woman women road roads
woman women snake snakes
