# Supplementary material for: DeepMethylation: a deep learning based framework with GloVe and Transformer encoder for DNA methylation prediction
Source: PeerJ. 2023 Sep 25;11:e16125. doi: 10.7717/peerj.16125 (PMC10538282; doi:10.7717/peerj.16125)
Supplement: Supplemental Information 1 [file peerj-11-16125-s001.zip › git/RGloVe/eval/question-data/gram9-plural-verbs.txt]

decrease decreases describe describes
decrease decreases eat eats
decrease decreases enhance enhances
decrease decreases estimate estimates
decrease decreases find finds
decrease decreases generate generates
decrease decreases go goes
decrease decreases implement implements
decrease decreases increase increases
decrease decreases listen listens
decrease decreases play plays
decrease decreases predict predicts
decrease decreases provide provides
decrease decreases say says
decrease decreases scream screams
decrease decreases search searches
decrease decreases see sees
decrease decreases shuffle shuffles
decrease decreases sing sings
decrease decreases sit sits
decrease decreases slow slows
decrease decreases speak speaks
decrease decreases swim swims
decrease decreases talk talks
decrease decreases think thinks
decrease decreases vanish vanishes
decrease decreases walk walks
decrease decreases work works
decrease decreases write writes
describe describes eat eats
describe describes enhance enhances
describe describes estimate estimates
describe describes find finds
describe describes generate generates
describe describes go goes
describe describes implement implements
describe describes increase increases
describe describes listen listens
describe describes play plays
describe describes predict predicts
describe describes provide provides
describe describes say says
describe describes scream screams
describe describes search searches
describe describes see sees
describe describes shuffle shuffles
describe describes sing sings
describe describes sit sits
describe describes slow slows
describe describes speak speaks
describe describes swim swims
describe describes talk talks
describe describes think thinks
describe describes vanish vanishes
describe describes walk walks
describe describes work works
describe describes write writes
describe describes decrease decreases
eat eats enhance enhances
eat eats estimate estimates
eat eats find finds
eat eats generate generates
eat eats go goes
eat eats implement implements
eat eats increase increases
eat eats listen listens
eat eats play plays
eat eats predict predicts
eat eats provide provides
eat eats say says
eat eats scream screams
eat eats search searches
eat eats see sees
eat eats shuffle shuffles
eat eats sing sings
eat eats sit sits
eat eats slow slows
eat eats speak speaks
eat eats swim swims
eat eats talk talks
eat eats think thinks
eat eats vanish vanishes
eat eats walk walks
eat eats work works
eat eats write writes
eat eats decrease decreases
eat eats describe describes
enhance enhances estimate estimates
enhance enhances find finds
enhance enhances generate generates
enhance enhances go goes
enhance enhances implement implements
enhance enhances increase increases
enhance enhances listen listens
enhance enhances play plays
enhance enhances predict predicts
enhance enhances provide provides
enhance enhances say says
enhance enhances scream screams
enhance enhances search searches
enhance enhances see sees
enhance enhances shuffle shuffles
enhance enhances sing sings
enhance enhances sit sits
enhance enhances slow slows
enhance enhances speak speaks
enhance enhances swim swims
enhance enhances talk talks
enhance enhances think thinks
enhance enhances vanish vanishes
enhance enhances walk walks
enhance enhances work works
enhance enhances write writes
enhance enhances decrease decreases
enhance enhances describe describes
enhance enhances eat eats
estimate estimates find finds
estimate estimates generate generates
estimate estimates go goes
estimate estimates implement implements
estimate estimates increase increases
estimate estimates listen listens
estimate estimates play plays
estimate estimates predict predicts
estimate estimates provide provides
estimate estimates say says
estimate estimates scream screams
estimate estimates search searches
estimate estimates see sees
estimate estimates shuffle shuffles
estimate estimates sing sings
estimate estimates sit sits
estimate estimates slow slows
estimate estimates speak speaks
estimate estimates swim swims
estimate estimates talk talks
estimate estimates think thinks
estimate estimates vanish vanishes
estimate estimates walk walks
estimate estimates work works
estimate estimates write writes
estimate estimates decrease decreases
estimate estimates describe describes
estimate estimates eat eats
estimate estimates enhance enhances
find finds generate generates
find finds go goes
find finds implement implements
find finds increase increases
find finds listen listens
find finds play plays
find finds predict predicts
find finds provide provides
find finds say says
find finds scream screams
find finds search searches
find finds see sees
find finds shuffle shuffles
find finds sing sings
find finds sit sits
find finds slow slows
find finds speak speaks
find finds swim swims
find finds talk talks
find finds think thinks
find finds vanish vanishes
find finds walk walks
find finds work works
find finds write writes
find finds decrease decreases
find finds describe describes
find finds eat eats
find finds enhance enhances
find finds estimate estimates
generate generates go goes
generate generates implement implements
generate generates increase increases
generate generates listen listens
generate generates play plays
generate generates predict predicts
generate generates provide provides
generate generates say says
generate generates scream screams
generate generates search searches
generate generates see sees
generate generates shuffle shuffles
generate generates sing sings
generate generates sit sits
generate generates slow slows
generate generates speak speaks
generate generates swim swims
generate generates talk talks
generate generates think thinks
generate generates vanish vanishes
generate generates walk walks
generate generates work works
generate generates write writes
generate generates decrease decreases
generate generates describe describes
generate generates eat eats
generate generates enhance enhances
generate generates estimate estimates
generate generates find finds
go goes implement implements
go goes increase increases
go goes listen listens
go goes play plays
go goes predict predicts
go goes provide provides
go goes say says
go goes scream screams
go goes search searches
go goes see sees
go goes shuffle shuffles
go goes sing sings
go goes sit sits
go goes slow slows
go goes speak speaks
go goes swim swims
go goes talk talks
go goes think thinks
go goes vanish vanishes
go goes walk walks
go goes work works
go goes write writes
go goes decrease decreases
go goes describe describes
go goes eat eats
go goes enhance enhances
go goes estimate estimates
go goes find finds
go goes generate generates
implement implements increase increases
implement implements listen listens
implement implements play plays
implement implements predict predicts
implement implements provide provides
implement implements say says
implement implements scream screams
implement implements search searches
implement implements see sees
implement implements shuffle shuffles
implement implements sing sings
implement implements sit sits
implement implements slow slows
implement implements speak speaks
implement implements swim swims
implement implements talk talks
implement implements think thinks
implement implements vanish vanishes
implement implements walk walks
implement implements work works
implement implements write writes
implement implements decrease decreases
implement implements describe describes
implement implements eat eats
implement implements enhance enhances
implement implements estimate estimates
implement implements find finds
implement implements generate generates
implement implements go goes
increase increases listen listens
increase increases play plays
increase increases predict predicts
increase increases provide provides
increase increases say says
increase increases scream screams
increase increases search searches
increase increases see sees
increase increases shuffle shuffles
increase increases sing sings
increase increases sit sits
increase increases slow slows
increase increases speak speaks
increase increases swim swims
increase increases talk talks
increase increases think thinks
increase increases vanish vanishes
increase increases walk walks
increase increases work works
increase increases write writes
increase increases decrease decreases
increase increases describe describes
increase increases eat eats
increase increases enhance enhances
increase increases estimate estimates
increase increases find finds
increase increases generate generates
increase increases go goes
increase increases implement implements
listen listens play plays
listen listens predict predicts
listen listens provide provides
listen listens say says
listen listens scream screams
listen listens search searches
listen listens see sees
listen listens shuffle shuffles
listen listens sing sings
listen listens sit sits
listen listens slow slows
listen listens speak speaks
listen listens swim swims
listen listens talk talks
listen listens think thinks
listen listens vanish vanishes
listen listens walk walks
listen listens work works
listen listens write writes
listen listens decrease decreases
listen listens describe describes
listen listens eat eats
listen listens enhance enhances
listen listens estimate estimates
listen listens find finds
listen listens generate generates
listen listens go goes
listen listens implement implements
listen listens increase increases
play plays predict predicts
play plays provide provides
play plays say says
play plays scream screams
play plays search searches
play plays see sees
play plays shuffle shuffles
play plays sing sings
play plays sit sits
play plays slow slows
play plays speak speaks
play plays swim swims
play plays talk talks
play plays think thinks
play plays vanish vanishes
play plays walk walks
play plays work works
play plays write writes
play plays decrease decreases
play plays describe describes
play plays eat eats
play plays enhance enhances
play plays estimate estimates
play plays find finds
play plays generate generates
play plays go goes
play plays implement implements
play plays increase increases
play plays listen listens
predict predicts provide provides
predict predicts say says
predict predicts scream screams
predict predicts search searches
predict predicts see sees
predict predicts shuffle shuffles
predict predicts sing sings
predict predicts sit sits
predict predicts slow slows
predict predicts speak speaks
predict predicts swim swims
predict predicts talk talks
predict predicts think thinks
predict predicts vanish vanishes
predict predicts walk walks
predict predicts work works
predict predicts write writes
predict predicts decrease decreases
predict predicts describe describes
predict predicts eat eats
predict predicts enhance enhances
predict predicts estimate estimates
predict predicts find finds
predict predicts generate generates
predict predicts go goes
predict predicts implement implements
predict predicts increase increases
predict predicts listen listens
predict predicts play plays
provide provides say says
provide provides scream screams
provide provides search searches
provide provides see sees
provide provides shuffle shuffles
provide provides sing sings
provide provides sit sits
provide provides slow slows
provide provides speak speaks
provide provides swim swims
provide provides talk talks
provide provides think thinks
provide provides vanish vanishes
provide provides walk walks
provide provides work works
provide provides write writes
provide provides decrease decreases
provide provides describe describes
provide provides eat eats
provide provides enhance enhances
provide provides estimate estimates
provide provides find finds
provide provides generate generates
provide provides go goes
provide provides implement implements
provide provides increase increases
provide provides listen listens
provide provides play plays
provide provides predict predicts
say says scream screams
say says search searches
say says see sees
say says shuffle shuffles
say says sing sings
say says sit sits
say says slow slows
say says speak speaks
say says swim swims
say says talk talks
say says think thinks
say says vanish vanishes
say says walk walks
say says work works
say says write writes
say says decrease decreases
say says describe describes
say says eat eats
say says enhance enhances
say says estimate estimates
say says find finds
say says generate generates
say says go goes
say says implement implements
say says increase increases
say says listen listens
say says play plays
say says predict predicts
say says provide provides
scream screams search searches
scream screams see sees
scream screams shuffle shuffles
scream screams sing sings
scream screams sit sits
scream screams slow slows
scream screams speak speaks
scream screams swim swims
scream screams talk talks
scream screams think thinks
scream screams vanish vanishes
scream screams walk walks
scream screams work works
scream screams write writes
scream screams decrease decreases
scream screams describe describes
scream screams eat eats
scream screams enhance enhances
scream screams estimate estimates
scream screams find finds
scream screams generate generates
scream screams go goes
scream screams implement implements
scream screams increase increases
scream screams listen listens
scream screams play plays
scream screams predict predicts
scream screams provide provides
scream screams say says
search searches see sees
search searches shuffle shuffles
search searches sing sings
search searches sit sits
search searches slow slows
search searches speak speaks
search searches swim swims
search searches talk talks
search searches think thinks
search searches vanish vanishes
search searches walk walks
search searches work works
search searches write writes
search searches decrease decreases
search searches describe describes
search searches eat eats
search searches enhance enhances
search searches estimate estimates
search searches find finds
search searches generate generates
search searches go goes
search searches implement implements
search searches increase increases
search searches listen listens
search searches play plays
search searches predict predicts
search searches provide provides
search searches say says
search searches scream screams
see sees shuffle shuffles
see sees sing sings
see sees sit sits
see sees slow slows
see sees speak speaks
see sees swim swims
see sees talk talks
see sees think thinks
see sees vanish vanishes
see sees walk walks
see sees work works
see sees write writes
see sees decrease decreases
see sees describe describes
see sees eat eats
see sees enhance enhances
see sees estimate estimates
see sees find finds
see sees generate generates
see sees go goes
see sees implement implements
see sees increase increases
see sees listen listens
see sees play plays
see sees predict predicts
see sees provide provides
see sees say says
see sees scream screams
see sees search searches
shuffle shuffles sing sings
shuffle shuffles sit sits
shuffle shuffles slow slows
shuffle shuffles speak speaks
shuffle shuffles swim swims
shuffle shuffles talk talks
shuffle shuffles think thinks
shuffle shuffles vanish vanishes
shuffle shuffles walk walks
shuffle shuffles work works
shuffle shuffles write writes
shuffle shuffles decrease decreases
shuffle shuffles describe describes
shuffle shuffles eat eats
shuffle shuffles enhance enhances
shuffle shuffles estimate estimates
shuffle shuffles find finds
shuffle shuffles generate generates
shuffle shuffles go goes
shuffle shuffles implement implements
shuffle shuffles increase increases
shuffle shuffles listen listens
shuffle shuffles play plays
shuffle shuffles predict predicts
shuffle shuffles provide provides
shuffle shuffles say says
shuffle shuffles scream screams
shuffle shuffles search searches
shuffle shuffles see sees
sing sings sit sits
sing sings slow slows
sing sings speak speaks
sing sings swim swims
sing sings talk talks
sing sings think thinks
sing sings vanish vanishes
sing sings walk walks
sing sings work works
sing sings write writes
sing sings decrease decreases
sing sings describe describes
sing sings eat eats
sing sings enhance enhances
sing sings estimate estimates
sing sings find finds
sing sings generate generates
sing sings go goes
sing sings implement implements
sing sings increase increases
sing sings listen listens
sing sings play plays
sing sings predict predicts
sing sings provide provides
sing sings say says
sing sings scream screams
sing sings search searches
sing sings see sees
sing sings shuffle shuffles
sit sits slow slows
sit sits speak speaks
sit sits swim swims
sit sits talk talks
sit sits think thinks
sit sits vanish vanishes
sit sits walk walks
sit sits work works
sit sits write writes
sit sits decrease decreases
sit sits describe describes
sit sits eat eats
sit sits enhance enhances
sit sits estimate estimates
sit sits find finds
sit sits generate generates
sit sits go goes
sit sits implement implements
sit sits increase increases
sit sits listen listens
sit sits play plays
sit sits predict predicts
sit sits provide provides
sit sits say says
sit sits scream screams
sit sits search searches
sit sits see sees
sit sits shuffle shuffles
sit sits sing sings
slow slows speak speaks
slow slows swim swims
slow slows talk talks
slow slows think thinks
slow slows vanish vanishes
slow slows walk walks
slow slows work works
slow slows write writes
slow slows decrease decreases
slow slows describe describes
slow slows eat eats
slow slows enhance enhances
slow slows estimate estimates
slow slows find finds
slow slows generate generates
slow slows go goes
slow slows implement implements
slow slows increase increases
slow slows listen listens
slow slows play plays
slow slows predict predicts
slow slows provide provides
slow slows say says
slow slows scream screams
slow slows search searches
slow slows see sees
slow slows shuffle shuffles
slow slows sing sings
slow slows sit sits
speak speaks swim swims
speak speaks talk talks
speak speaks think thinks
speak speaks vanish vanishes
speak speaks walk walks
speak speaks work works
speak speaks write writes
speak speaks decrease decreases
speak speaks describe describes
speak speaks eat eats
speak speaks enhance enhances
speak speaks estimate estimates
speak speaks find finds
speak speaks generate generates
speak speaks go goes
speak speaks implement implements
speak speaks increase increases
speak speaks listen listens
speak speaks play plays
speak speaks predict predicts
speak speaks provide provides
speak speaks say says
speak speaks scream screams
speak speaks search searches
speak speaks see sees
speak speaks shuffle shuffles
speak speaks sing sings
speak speaks sit sits
speak speaks slow slows
swim swims talk talks
swim swims think thinks
swim swims vanish vanishes
swim swims walk walks
swim swims work works
swim swims write writes
swim swims decrease decreases
swim swims describe describes
swim swims eat eats
swim swims enhance enhances
swim swims estimate estimates
swim swims find finds
swim swims generate generates
swim swims go goes
swim swims implement implements
swim swims increase increases
swim swims listen listens
swim swims play plays
swim swims predict predicts
swim swims provide provides
swim swims say says
swim swims scream screams
swim swims search searches
swim swims see sees
swim swims shuffle shuffles
swim swims sing sings
swim swims sit sits
swim swims slow slows
swim swims speak speaks
talk talks think thinks
talk talks vanish vanishes
talk talks walk walks
talk talks work works
talk talks write writes
talk talks decrease decreases
talk talks describe describes
talk talks eat eats
talk talks enhance enhances
talk talks estimate estimates
talk talks find finds
talk talks generate generates
talk talks go goes
talk talks implement implements
talk talks increase increases
talk talks listen listens
talk talks play plays
talk talks predict predicts
talk talks provide provides
talk talks say says
talk talks scream screams
talk talks search searches
talk talks see sees
talk talks shuffle shuffles
talk talks sing sings
talk talks sit sits
talk talks slow slows
talk talks speak speaks
talk talks swim swims
think thinks vanish vanishes
think thinks walk walks
think thinks work works
think thinks write writes
think thinks decrease decreases
think thinks describe describes
think thinks eat eats
think thinks enhance enhances
think thinks estimate estimates
think thinks find finds
think thinks generate generates
think thinks go goes
think thinks implement implements
think thinks increase increases
think thinks listen listens
think thinks play plays
think thinks predict predicts
think thinks provide provides
think thinks say says
think thinks scream screams
think thinks search searches
think thinks see sees
think thinks shuffle shuffles
think thinks sing sings
think thinks sit sits
think thinks slow slows
think thinks speak speaks
think thinks swim swims
think thinks talk talks
vanish vanishes walk walks
vanish vanishes work works
vanish vanishes write writes
vanish vanishes decrease decreases
vanish vanishes describe describes
vanish vanishes eat eats
vanish vanishes enhance enhances
vanish vanishes estimate estimates
vanish vanishes find finds
vanish vanishes generate generates
vanish vanishes go goes
vanish vanishes implement implements
vanish vanishes increase increases
vanish vanishes listen listens
vanish vanishes play plays
vanish vanishes predict predicts
vanish vanishes provide provides
vanish vanishes say says
vanish vanishes scream screams
vanish vanishes search searches
vanish vanishes see sees
vanish vanishes shuffle shuffles
vanish vanishes sing sings
vanish vanishes sit sits
vanish vanishes slow slows
vanish vanishes speak speaks
vanish vanishes swim swims
vanish vanishes talk talks
vanish vanishes think thinks
walk walks work works
walk walks write writes
walk walks decrease decreases
walk walks describe describes
walk walks eat eats
walk walks enhance enhances
walk walks estimate estimates
walk walks find finds
walk walks generate generates
walk walks go goes
walk walks implement implements
walk walks increase increases
walk walks listen listens
walk walks play plays
walk walks predict predicts
walk walks provide provides
walk walks say says
walk walks scream screams
walk walks search searches
walk walks see sees
walk walks shuffle shuffles
walk walks sing sings
walk walks sit sits
walk walks slow slows
walk walks speak speaks
walk walks swim swims
walk walks talk talks
walk walks think thinks
walk walks vanish vanishes
work works write writes
work works decrease decreases
work works describe describes
work works eat eats
work works enhance enhances
work works estimate estimates
work works find finds
work works generate generates
work works go goes
work works implement implements
work works increase increases
work works listen listens
work works play plays
work works predict predicts
work works provide provides
work works say says
work works scream screams
work works search searches
work works see sees
work works shuffle shuffles
work works sing sings
work works sit sits
work works slow slows
work works speak speaks
work works swim swims
work works talk talks
work works think thinks
work works vanish vanishes
work works walk walks
write writes decrease decreases
write writes describe describes
write writes eat eats
write writes enhance enhances
write writes estimate estimates
write writes find finds
write writes generate generates
write writes go goes
write writes implement implements
write writes increase increases
write writes listen listens
write writes play plays
write writes predict predicts
write writes provide provides
write writes say says
write writes scream screams
write writes search searches
write writes see sees
write writes shuffle shuffles
write writes sing sings
write writes sit sits
write writes slow slows
write writes speak speaks
write writes swim swims
write writes talk talks
write writes think thinks
write writes vanish vanishes
write writes walk walks
write writes work works
