# Supplementary material for: DeepMethylation: a deep learning based framework with GloVe and Transformer encoder for DNA methylation prediction
Source: PeerJ. 2023 Sep 25;11:e16125. doi: 10.7717/peerj.16125 (PMC10538282; doi:10.7717/peerj.16125)
Supplement: Supplemental Information 1 [file peerj-11-16125-s001.zip › git/RGloVe/src/glove.c]

//  RMSpropÌæ»» adaGrad  GloVe: Global Vectors for Word Representation
//
//  Copyright (c) 2014 The Board of Trustees of
//  The Leland Stanford Junior University. All Rights Reserved.
//
//  Licensed under the Apache License, Version 2.0 (the "License");
//  you may not use this file except in compliance with the License.
//  You may obtain a copy of the License at
//
//      http://www.apache.org/licenses/LICENSE-2.0
//
//  Unless required by applicable law or agreed to in writing, software
//  distributed under the License is distributed on an "AS IS" BASIS,
//  WITHOUT WARRANTIES OR CONDITIONS OF ANY KIND, either express or implied.
//  See the License for the specific language governing permissions and
//  limitations under the License.
//
//
//  For more information, bug reports, fixes, contact:
//    Jeffrey Pennington (jpennin@stanford.edu)
//    GlobalVectors@googlegroups.com
//    http://nlp.stanford.edu/projects/glove/

// silence the many complaints from visual studio
#define _CRT_SECURE_NO_WARNINGS

#include <stdint.h>
#include <stdio.h>
#include <stdlib.h>
#include <string.h>
#include <math.h>
#include <time.h>

// windows pthread.h is buggy, but this #define fixes it
#define HAVE_STRUCT_TIMESPEC
#include <pthread.h>

#include "common.h"

#define _FILE_OFFSET_BITS 64
real pl1 = 0.9; // 
real pl2 = 0.9; //
real e=0.00000001; //±ÜÃâ³ýÊýÎª0
int write_header=0; //0=no, 1=yes; writes vocab_size/vector_size as first line for use with some libraries, such as gensim.
int verbose = 2; // 0, 1, or 2
int seed = 0;
int use_unk_vec = 1; // 0 or 1
int num_threads = 8; // pthreads
int num_iter = 25; // Number of full passes through cooccurrence matrix
int vector_size = 50; // Word vector size
int save_gradsq = 0; // By default don't save squared gradient values
int use_binary = 0; // 0: save as text files; 1: save as binary; 2: both. For binary, save both word and context word vectors.
int model = 2; // For text file output only. 0: concatenate word and context vectors (and biases) i.e. save everything; 1: Just save word vectors (no bias); 2: Save (word + context word) vectors (no biases)
int checkpoint_every = 0; // checkpoint the model for every checkpoint_every iterations. Do nothing if checkpoint_every <= 0
int load_init_param = 0; // if 1 initial paramters are loaded from -init-param-file
int save_init_param = 0; // if 1 initial paramters are saved (i.e., in the 0 checkpoint)
int load_init_gradsq = 0; // if 1 initial squared gradients are loaded from -init-gradsq-file
real eta = 0.001; //Ä¬ÈÏ0.05 Initial learning rate
real alpha = 0.75, x_max = 100.0; // Ä¬ÈÏx_max = 100¡£Weighting function parameters, not extremely sensitive to corpus, though may need adjustment for very small or very large corpora
real grad_clip_value = 100.0; // Clipping parameter for gradient components. Values will be clipped to [-grad_clip_value, grad_clip_value] interval.
real *W, *gradsq, *cost;
long long num_lines, *lines_per_thread, vocab_size;
char vocab_file[MAX_STRING_LENGTH];
char input_file[MAX_STRING_LENGTH];
char save_W_file[MAX_STRING_LENGTH];
char save_gradsq_file[MAX_STRING_LENGTH];
char init_param_file[MAX_STRING_LENGTH];
char init_gradsq_file[MAX_STRING_LENGTH];

/**
 * Loads a save file for use as the initial values for the parameters or gradsq
 * Return value: 0 if success, -1 if fail
 */
int load_init_file(char *file_name, real *array, long long array_size) {
    FILE *fin;
    long long a;
    fin = fopen(file_name, "rb");
    if (fin == NULL) {
        log_file_loading_error("init file", file_name);
        return -1;
    }
    for (a = 0; a < array_size; a++) {
        if (feof(fin)) {
            fprintf(stderr, "EOF reached before data fully loaded in %s.\n", file_name);
            fclose(fin);
            return -1;
        }
        fread(&array[a], sizeof(real), 1, fin);
    }
    fclose(fin);
    return 0;
}

void initialize_parameters() {
    // TODO: return an error code when an error occurs, clean up in the calling routine
    if (seed == 0) {
        seed = time(0);
    }
    fprintf(stderr, "Using random seed %d\n", seed);
    srand(seed);
    long long a;
    long long W_size = 2 * vocab_size * (vector_size + 1); // +1 to allocate space for bias

    /* Allocate space for word vectors and context word vectors, and correspodning gradsq */
    a = posix_memalign((void **)&W, 128, W_size * sizeof(real)); // Might perform better than malloc
    if (W == NULL) {
        fprintf(stderr, "Error allocating memory for W\n");
        exit(1);
    }
    a = posix_memalign((void **)&gradsq, 128, W_size * sizeof(real)); // Might perform better than malloc
    if (gradsq == NULL) {
        fprintf(stderr, "Error allocating memory for gradsq\n");
        free(W);
        exit(1);
    }
    if (load_init_param) {
        // Load existing parameters
        fprintf(stderr, "\nLoading initial parameters from %s \n", init_param_file);
        if (load_init_file(init_param_file, W, W_size)) {
            free(W);
            free(gradsq);
            exit(1);
        }
    } else {
        // Initialize new parameters
        for (a = 0; a < W_size; ++a) {
            W[a] = (rand() / (real)RAND_MAX - 0.5) / vector_size;
        }
    }

    if (load_init_gradsq) {
        // Load existing squared gradients
        fprintf(stderr, "\nLoading initial squared gradients from %s \n", init_gradsq_file);
        if (load_init_file(init_gradsq_file, gradsq, W_size)) {
            free(W);
            free(gradsq);
            exit(1);
        }
    } else {
        // Initialize new squared gradients
        for (a = 0; a < W_size; ++a) {
            gradsq[a] = 1.0; // So initial value of eta is equal to initial learning rate
        }
    }
}

inline real check_nan(real update) {
    if (isnan(update) || isinf(update)) {
        fprintf(stderr,"\ncaught NaN in update");
        return 0.;
    } else {
        return update;
    }
}

/* Train the GloVe model */
void *glove_thread(void *vid) {
    long long a, b ,l1, l2;
    long long id = *(long long*)vid;
    CREC cr;
    real diff, fdiff, temp1, temp2;
    FILE *fin;
    fin = fopen(input_file, "rb");
    if (fin == NULL) {
        // TODO: exit all the threads or somehow mark that glove failed
        log_file_loading_error("input file", input_file);
        pthread_exit(NULL);
    }
    fseeko(fin, (num_lines / num_threads * id) * (sizeof(CREC)), SEEK_SET); //Threads spaced roughly equally throughout file
    cost[id] = 0;
    
    real* W_updates1 = (real*)malloc(vector_size * sizeof(real));
    if (NULL == W_updates1){
        fclose(fin);
        pthread_exit(NULL);
    }
    real* W_updates2 = (real*)malloc(vector_size * sizeof(real));
        if (NULL == W_updates2){
        fclose(fin);
        free(W_updates1);
        pthread_exit(NULL);
    }
    for (a = 0; a < lines_per_thread[id]; a++) {
        fread(&cr, sizeof(CREC), 1, fin);
        if (feof(fin)) break;
        if (cr.word1 < 1 || cr.word2 < 1) { continue; }
        
        /* Get location of words in W & gradsq */
        l1 = (cr.word1 - 1LL) * (vector_size + 1); // cr word indices start at 1
        l2 = ((cr.word2 - 1LL) + vocab_size) * (vector_size + 1); // shift by vocab_size to get separate vectors for context words
        
        /* Calculate cost, save diff for gradients */
        double diff = 0.0,diff0 = 0.0,d_a=0.0,d_b=0.0;
        for (b = 0; b < vector_size; b++) diff += W[b + l1] * W[b + l2];
        //diff = diff;
        //for (b = 0; b < vector_size; b++) {diff0 += W[b + l1] * W[b + l2]; d_a +=W[b + l1] * W[b + l1]; d_b +=W[b + l2] * W[b + l2]; }// dot product of word and context word vector  to   cosine similarity 
        //diff = diff0 / (sqrt(d_a)*sqrt(d_b)); 
        diff += W[vector_size + l1] + W[vector_size + l2] - log(cr.val); // add separate bias for each word
        fdiff = (cr.val > x_max) ? diff : pow(cr.val /x_max, alpha) * diff; // multiply weighting function (f) with diff
        //fdiff = pow(cr.val /x_max, alpha) * diff; // multiply weighting function (f) with diff
        //fdiff = diff * cr.val / vector_size; //cosine similarity  multiply weighting function (f) with diff
        // Check for NaN and inf() in the diffs.
        if (isnan(diff) || isnan(fdiff) || isinf(diff) || isinf(fdiff)) {
            fprintf(stderr,"Caught NaN in diff for kdiff for thread. Skipping update");
            continue;
        }

        cost[id] += 0.5 * fdiff * diff; // weighted squared error
        
        /* Adaptive gradient updates */
        real W_updates1_sum = 0;
        real W_updates2_sum = 0;
        for (b = 0; b < vector_size; b++) {
            // learning rate times gradient for word vectors
            //temp1 = fmin(fmax(fdiff * W[b + l2], -grad_clip_value), grad_clip_value) * eta;
            //temp2 = fmin(fmax(fdiff * W[b + l1], -grad_clip_value), grad_clip_value) * eta;
            temp1 = fmin(fmax(fdiff * W[b + l2], -grad_clip_value), grad_clip_value);
            temp2 = fmin(fmax(fdiff * W[b + l1], -grad_clip_value), grad_clip_value);
            // adaptive updates
            //W_updates1[b] = temp1 / sqrt(gradsq[b + l1]);
            //W_updates2[b] = temp2 / sqrt(gradsq[b + l2]);
            W_updates1[b] = temp1 * eta / sqrt(gradsq[b + l1]+e);
            W_updates2[b] = temp2 * eta/ sqrt(gradsq[b + l2]+e);
            W_updates1_sum += W_updates1[b];
            W_updates2_sum += W_updates2[b];
            //W_updates1_sum = pl1*W_updates1_sum +(1-pl1)* W_updates1[b];
            //W_updates2_sum =pl2*W_updates2_sum + (1-pl2)* W_updates2[b];
            //gradsq[b + l1] += temp1 * temp1;
            gradsq[b + l1] = pl1*gradsq[b + l1]+(1-pl1) * temp1 * temp1;   //RMSprop·¨
            //gradsq[b + l2] += temp2 * temp2;
            gradsq[b + l2] = pl2*gradsq[b + l2]+(1-pl2) * temp2 * temp2;    //RMSprop·¨
        }
        if (!isnan(W_updates1_sum) && !isinf(W_updates1_sum) && !isnan(W_updates2_sum) && !isinf(W_updates2_sum)) {
            for (b = 0; b < vector_size; b++) {
                W[b + l1] -= W_updates1[b];
                W[b + l2] -= W_updates2[b];
            }
        }

        // updates for bias terms
        W[vector_size + l1] -= check_nan(fdiff / sqrt(gradsq[vector_size + l1]));
        W[vector_size + l2] -= check_nan(fdiff / sqrt(gradsq[vector_size + l2]));
        fdiff *= fdiff;
        gradsq[vector_size + l1] += fdiff;
        gradsq[vector_size + l2] += fdiff;
        
    }
    free(W_updates1);
    free(W_updates2);
    
    fclose(fin);
    pthread_exit(NULL);
}

/* Save params to file */
int save_params(int nb_iter) {
    /*
     * nb_iter is the number of iteration (= a full pass through the cooccurrence matrix).
     *   nb_iter  > 0 => checkpointing the intermediate parameters, so nb_iter is in the filename of output file.
     *   nb_iter == 0 => checkpointing the initial parameters
     *   else         => saving the final paramters, so nb_iter is ignored.
     */

    long long a, b;
    char format[20];
    char output_file[MAX_STRING_LENGTH+20], output_file_gsq[MAX_STRING_LENGTH+20];
    char *word = malloc(sizeof(char) * MAX_STRING_LENGTH + 1);
    if (NULL == word) {
        return 1;
    }
    FILE *fid, *fout;
    FILE *fgs = NULL;
    
    if (use_binary > 0 || nb_iter == 0) {
        // Save parameters in binary file
        // note: always save initial parameters in binary, as the reading code expects binary
        if (nb_iter < 0)
            sprintf(output_file,"%s.bin",save_W_file);
        else
            sprintf(output_file,"%s.%03d.bin",save_W_file,nb_iter);

        fout = fopen(output_file,"wb");
        if (fout == NULL) {log_file_loading_error("weights file", save_W_file); free(word); return 1;}
        for (a = 0; a < 2 * vocab_size * (vector_size + 1); a++) fwrite(&W[a], sizeof(real), 1,fout);
        fclose(fout);
        if (save_gradsq > 0) {
            if (nb_iter < 0)
                sprintf(output_file_gsq,"%s.bin",save_gradsq_file);
            else
                sprintf(output_file_gsq,"%s.%03d.bin",save_gradsq_file,nb_iter);

            fgs = fopen(output_file_gsq,"wb");
            if (fgs == NULL) {log_file_loading_error("gradsq file", save_gradsq_file); free(word); return 1;}
            for (a = 0; a < 2 * vocab_size * (vector_size + 1); a++) fwrite(&gradsq[a], sizeof(real), 1,fgs);
            fclose(fgs);
        }
    }
    if (use_binary != 1) { // Save parameters in text file
        if (nb_iter < 0)
            sprintf(output_file,"%s.txt",save_W_file);
        else
            sprintf(output_file,"%s.%03d.txt",save_W_file,nb_iter);
        if (save_gradsq > 0) {
            if (nb_iter < 0)
                sprintf(output_file_gsq,"%s.txt",save_gradsq_file);
            else
                sprintf(output_file_gsq,"%s.%03d.txt",save_gradsq_file,nb_iter);

            fgs = fopen(output_file_gsq,"wb");
            if (fgs == NULL) {log_file_loading_error("gradsq file", save_gradsq_file); free(word); return 1;}
        }
        fout = fopen(output_file,"wb");
        if (fout == NULL) {log_file_loading_error("weights file", save_W_file); free(word); return 1;}
        fid = fopen(vocab_file, "r");
        sprintf(format,"%%%ds",MAX_STRING_LENGTH);
        if (fid == NULL) {log_file_loading_error("vocab file", vocab_file); free(word); fclose(fout); return 1;}
        if (write_header) fprintf(fout, "%lld %d\n", vocab_size, vector_size);
        for (a = 0; a < vocab_size; a++) {
            if (fscanf(fid,format,word) == 0) {free(word); fclose(fid); fclose(fout); return 1;}
            // input vocab cannot contain special <unk> keyword
            if (strcmp(word, "<unk>") == 0) {free(word); fclose(fid); fclose(fout);  return 1;}
            fprintf(fout, "%s",word);
            if (model == 0) { // Save all parameters (including bias)
                for (b = 0; b < (vector_size + 1); b++) fprintf(fout," %lf", W[a * (vector_size + 1) + b]);
                for (b = 0; b < (vector_size + 1); b++) fprintf(fout," %lf", W[(vocab_size + a) * (vector_size + 1) + b]);
            }
            if (model == 1) // Save only "word" vectors (without bias)
                for (b = 0; b < vector_size; b++) fprintf(fout," %lf", W[a * (vector_size + 1) + b]);
            if (model == 2) // Save "word + context word" vectors (without bias)
                for (b = 0; b < vector_size; b++) fprintf(fout," %lf", W[a * (vector_size + 1) + b] + W[(vocab_size + a) * (vector_size + 1) + b]);
            fprintf(fout,"\n");
            if (save_gradsq > 0) { // Save gradsq
                fprintf(fgs, "%s",word);
                for (b = 0; b < (vector_size + 1); b++) fprintf(fgs," %lf", gradsq[a * (vector_size + 1) + b]);
                for (b = 0; b < (vector_size + 1); b++) fprintf(fgs," %lf", gradsq[(vocab_size + a) * (vector_size + 1) + b]);
                fprintf(fgs,"\n");
            }
            if (fscanf(fid,format,word) == 0) {
                // Eat irrelevant frequency entry
                fclose(fout);
                fclose(fid);
                free(word); 
                return 1;
                } 
        }

        if (use_unk_vec) {
            real* unk_vec = (real*)calloc((vector_size + 1), sizeof(real));
            real* unk_context = (real*)calloc((vector_size + 1), sizeof(real));
            strcpy(word, "<unk>");

            long long num_rare_words = vocab_size < 100 ? vocab_size : 100;

            for (a = vocab_size - num_rare_words; a < vocab_size; a++) {
                for (b = 0; b < (vector_size + 1); b++) {
                    unk_vec[b] += W[a * (vector_size + 1) + b] / num_rare_words;
                    unk_context[b] += W[(vocab_size + a) * (vector_size + 1) + b] / num_rare_words;
                }
            }

            fprintf(fout, "%s",word);
            if (model == 0) { // Save all parameters (including bias)
                for (b = 0; b < (vector_size + 1); b++) fprintf(fout," %lf", unk_vec[b]);
                for (b = 0; b < (vector_size + 1); b++) fprintf(fout," %lf", unk_context[b]);
            }
            if (model == 1) // Save only "word" vectors (without bias)
                for (b = 0; b < vector_size; b++) fprintf(fout," %lf", unk_vec[b]);
            if (model == 2) // Save "word + context word" vectors (without bias)
                for (b = 0; b < vector_size; b++) fprintf(fout," %lf", unk_vec[b] + unk_context[b]);
            fprintf(fout,"\n");

            free(unk_vec);
            free(unk_context);
        }

        fclose(fid);
        fclose(fout);
        if (save_gradsq > 0) fclose(fgs);
    }
    free(word);
    return 0;
}

/* Train model */
int train_glove() {
    long long a, file_size;
    int save_params_return_code;
    int b;
    FILE *fin;
    real total_cost = 0;

    fprintf(stderr, "TRAINING MODEL\n");
    
    fin = fopen(input_file, "rb");
    if (fin == NULL) {log_file_loading_error("cooccurrence file", input_file); return 1;}
    fseeko(fin, 0, SEEK_END);
    file_size = ftello(fin);
    num_lines = file_size/(sizeof(CREC)); // Assuming the file isn't corrupt and consists only of CREC's
    fclose(fin);
    fprintf(stderr,"Read %lld lines.\n", num_lines);
    if (verbose > 1) fprintf(stderr,"Initializing parameters...");
    initialize_parameters();
    if (verbose > 1) fprintf(stderr,"done.\n");
    if (save_init_param) {
        if (verbose > 1) fprintf(stderr,"Saving initial parameters... ");
        save_params_return_code = save_params(0);
        if (save_params_return_code != 0)
            return save_params_return_code;
        if (verbose > 1) fprintf(stderr,"done.\n");
    }
    if (verbose > 0) fprintf(stderr,"vector size: %d\n", vector_size);
    if (verbose > 0) fprintf(stderr,"vocab size: %lld\n", vocab_size);
    if (verbose > 0) fprintf(stderr,"x_max: %lf\n", x_max);
    if (verbose > 0) fprintf(stderr,"alpha: %lf\n", alpha);
    pthread_t *pt = (pthread_t *)malloc(num_threads * sizeof(pthread_t));
    lines_per_thread = (long long *) malloc(num_threads * sizeof(long long));
    
    time_t rawtime;
    struct tm *info;
    char time_buffer[80];
    // Lock-free asynchronous SGD
    for (b = 0; b < num_iter; b++) {
        total_cost = 0;
        for (a = 0; a < num_threads - 1; a++) lines_per_thread[a] = num_lines / num_threads;
        lines_per_thread[a] = num_lines / num_threads + num_lines % num_threads;
        long long *thread_ids = (long long*)malloc(sizeof(long long) * num_threads);
        for (a = 0; a < num_threads; a++) thread_ids[a] = a;
        for (a = 0; a < num_threads; a++) pthread_create(&pt[a], NULL, glove_thread, (void *)&thread_ids[a]);
        for (a = 0; a < num_threads; a++) pthread_join(pt[a], NULL);
        for (a = 0; a < num_threads; a++) total_cost += cost[a];
        free(thread_ids);

        time(&rawtime);
        info = localtime(&rawtime);
        strftime(time_buffer,80,"%x - %I:%M.%S%p", info);
        fprintf(stderr, "%s, iter: %03d, cost: %lf\n", time_buffer,  b+1, total_cost/num_lines);

        if (checkpoint_every > 0 && (b + 1) % checkpoint_every == 0) {
            fprintf(stderr,"    saving intermediate parameters for iter %03d...", b+1);
            save_params_return_code = save_params(b+1);
            if (save_params_return_code != 0) {
                free(pt);
                free(lines_per_thread);
                return save_params_return_code;
            }
            fprintf(stderr,"done.\n");
        }
    }
    free(pt);
    free(lines_per_thread);
    return save_params(-1);
}

int main(int argc, char **argv) {
    int i;
    FILE *fid;
    int result = 0;
    
    if (argc == 1) {
        printf("GloVe: Global Vectors for Word Representation, v0.2\n");
        printf("Author: Jeffrey Pennington (jpennin@stanford.edu)\n\n");
        printf("Usage options:\n");
        printf("\t-verbose <int>\n");
        printf("\t\tSet verbosity: 0, 1, or 2 (default)\n");
        printf("\t-write-header <int>\n");
        printf("\t\tIf 1, write vocab_size/vector_size as first line. Do nothing if 0 (default).\n");
        printf("\t-vector-size <int>\n");
        printf("\t\tDimension of word vector representations (excluding bias term); default 50\n");
        printf("\t-threads <int>\n");
        printf("\t\tNumber of threads; default 8\n");
        printf("\t-iter <int>\n");
        printf("\t\tNumber of training iterations; default 25\n");
        printf("\t-eta <float>\n");
        printf("\t\tInitial learning rate; default 0.05\n");
        printf("\t-alpha <float>\n");
        printf("\t\tParameter in exponent of weighting function; default 0.75\n");
        printf("\t-x-max <float>\n");
        printf("\t\tParameter specifying cutoff in weighting function; default 100.0\n");
        printf("\t-grad-clip\n");
        printf("\t\tGradient components clipping parameter. Values will be clipped to [-grad-clip, grad-clip] interval\n");
        printf("\t-binary <int>\n");
        printf("\t\tSave output in binary format (0: text, 1: binary, 2: both); default 0\n");
        printf("\t-model <int>\n");
        printf("\t\tModel for word vector output (for text output only); default 2\n");
        printf("\t\t   0: output all data, for both word and context word vectors, including bias terms\n");
        printf("\t\t   1: output word vectors, excluding bias terms\n");
        printf("\t\t   2: output word vectors + context word vectors, excluding bias terms\n");
        printf("\t-input-file <file>\n");
        printf("\t\tBinary input file of shuffled cooccurrence data (produced by 'cooccur' and 'shuffle'); default cooccurrence.shuf.bin\n");
        printf("\t-vocab-file <file>\n");
        printf("\t\tFile containing vocabulary (truncated unigram counts, produced by 'vocab_count'); default vocab.txt\n");
        printf("\t-save-file <file>\n");
        printf("\t\tFilename, excluding extension, for word vector output; default vectors\n");
        printf("\t-gradsq-file <file>\n");
        printf("\t\tFilename, excluding extension, for squared gradient output; default gradsq\n");
        printf("\t-save-gradsq <int>\n");
        printf("\t\tSave accumulated squared gradients; default 0 (off); ignored if gradsq-file is specified\n");
        printf("\t-checkpoint-every <int>\n");
        printf("\t\tCheckpoint a  model every <int> iterations; default 0 (off)\n");
        printf("\t-load-init-param <int>\n");
        printf("\t\tLoad initial parameters from -init-param-file; default 0 (false)\n");
        printf("\t-save-init-param <int>\n");
        printf("\t\tSave initial parameters (i.e., checkpoint the model before any training); default 0 (false)\n");
        printf("\t-init-param-file <file>\n");
        printf("\t\tBinary initial parameters file to be loaded if -load-init-params is 1; (default is to look for vectors.000.bin)\n");
        printf("\t-load-init-gradsq <int>\n");
        printf("\t\tLoad initial squared gradients from -init-gradsq-file; default 0 (false)\n");
        printf("\t-init-gradsq-file <file>\n");
        printf("\t\tBinary initial squared gradients file to be loaded if -load-init-gradsq is 1; (default is to look for gradsq.000.bin)\n");
        printf("\t-seed <int>\n");
        printf("\t\tRandom seed to use.  If not set, will be randomized using current time.");
        printf("\nExample usage:\n");
        printf("./glove -input-file cooccurrence.shuf.bin -vocab-file vocab.txt -save-file vectors -gradsq-file gradsq -verbose 2 -vector-size 100 -threads 16 -alpha 0.75 -x-max 100.0 -eta 0.05 -binary 2 -model 2\n\n");
        result = 0;
    } else {
        if ((i = find_arg((char *)"-write-header", argc, argv)) > 0) write_header = atoi(argv[i + 1]);
        if ((i = find_arg((char *)"-verbose", argc, argv)) > 0) verbose = atoi(argv[i + 1]);
        if ((i = find_arg((char *)"-vector-size", argc, argv)) > 0) vector_size = atoi(argv[i + 1]);
        if ((i = find_arg((char *)"-iter", argc, argv)) > 0) num_iter = atoi(argv[i + 1]);
        if ((i = find_arg((char *)"-threads", argc, argv)) > 0) num_threads = atoi(argv[i + 1]);
        cost = malloc(sizeof(real) * num_threads);
        if ((i = find_arg((char *)"-alpha", argc, argv)) > 0) alpha = atof(argv[i + 1]);
        if ((i = find_arg((char *)"-x-max", argc, argv)) > 0) x_max = atof(argv[i + 1]);
        if ((i = find_arg((char *)"-eta", argc, argv)) > 0) eta = atof(argv[i + 1]);
        if ((i = find_arg((char *)"-grad-clip", argc, argv)) > 0) grad_clip_value = atof(argv[i + 1]);
        if ((i = find_arg((char *)"-binary", argc, argv)) > 0) use_binary = atoi(argv[i + 1]);
        if ((i = find_arg((char *)"-model", argc, argv)) > 0) model = atoi(argv[i + 1]);
        if (model != 0 && model != 1) model = 2;
        if ((i = find_arg((char *)"-save-gradsq", argc, argv)) > 0) save_gradsq = atoi(argv[i + 1]);
        if ((i = find_arg((char *)"-vocab-file", argc, argv)) > 0) strcpy(vocab_file, argv[i + 1]);
        else strcpy(vocab_file, (char *)"vocab.txt");
        if ((i = find_arg((char *)"-save-file", argc, argv)) > 0) strcpy(save_W_file, argv[i + 1]);
        else strcpy(save_W_file, (char *)"vectors");
        if ((i = find_arg((char *)"-gradsq-file", argc, argv)) > 0) {
            strcpy(save_gradsq_file, argv[i + 1]);
            save_gradsq = 1;
        }
        else if (save_gradsq > 0) strcpy(save_gradsq_file, (char *)"gradsq");
        if ((i = find_arg((char *)"-input-file", argc, argv)) > 0) strcpy(input_file, argv[i + 1]);
        else strcpy(input_file, (char *)"cooccurrence.shuf.bin");
        if ((i = find_arg((char *)"-checkpoint-every", argc, argv)) > 0) checkpoint_every = atoi(argv[i + 1]);
        if ((i = find_arg((char *)"-init-param-file", argc, argv)) > 0) strcpy(init_param_file, argv[i + 1]);
        else strcpy(init_param_file, (char *)"vectors.000.bin");
        if ((i = find_arg((char *)"-load-init-param", argc, argv)) > 0) load_init_param = atoi(argv[i + 1]);
        if ((i = find_arg((char *)"-save-init-param", argc, argv)) > 0) save_init_param = atoi(argv[i + 1]);
        if ((i = find_arg((char *)"-init-gradsq-file", argc, argv)) > 0) strcpy(init_gradsq_file, argv[i + 1]);
        else strcpy(init_gradsq_file, (char *)"gradsq.000.bin");
        if ((i = find_arg((char *)"-load-init-gradsq", argc, argv)) > 0) load_init_gradsq = atoi(argv[i + 1]);
        if ((i = find_arg((char *)"-seed", argc, argv)) > 0) seed = atoi(argv[i + 1]);
        
        vocab_size = 0;
        fid = fopen(vocab_file, "r");
        if (fid == NULL) {log_file_loading_error("vocab file", vocab_file); free(cost); return 1;}
        while ((i = getc(fid)) != EOF) if (i == '\n') vocab_size++; // Count number of entries in vocab_file
        fclose(fid);
        if (vocab_size == 0) {fprintf(stderr, "Unable to find any vocab entries in vocab file %s.\n", vocab_file); free(cost); return 1;}
        result = train_glove();
        free(cost);
    }
    free(W);
    free(gradsq);

    return result;
}
