# Supplementary material for: DeepMethylation: a deep learning based framework with GloVe and Transformer encoder for DNA methylation prediction
Source: PeerJ. 2023 Sep 25;11:e16125. doi: 10.7717/peerj.16125 (PMC10538282; doi:10.7717/peerj.16125)
Supplement: Supplemental Information 1 [file peerj-11-16125-s001.zip › git/RGloVe/vector.txt]

AAA 23451
CAG 19408
CTG 18673
AGA 18450
TTT 17929
AAG 17487
GAA 17174
GAG 16817
TGG 16400
GGA 16327
AGG 16130
CCA 15940
CCC 15228
CCT 15033
AGC 14793
GCC 14625
TGA 14509
GGC 13943
GGG 13628
GCA 13418
CAA 13347
ACA 13345
GCT 13145
ATG 12990
GTG 12819
TGT 12800
CTT 12757
TGC 12636
TCA 12563
AAT 12535
TCT 12495
TCC 12441
CTC 12365
TTG 11937
TTC 11928
ATT 11852
CAC 11296
CAT 11199
AGT 11053
ACC 10772
ACT 10575
AAC 10438
GAT 10059
TAA 10040
TTA 9892
GAC 9779
XXX 9465
GTT 9176
TAT 9135
ATA 9094
GGT 9076
ATC 9015
GTC 7955
CTA 7436
TAC 7151
CCG 6940
CGG 6798
TAG 6721
GTA 6672
GCG 6249
CGC 6035
CGA 4528
ACG 4032
TCG 3775
CGT 3652
AXX 123
AAX 89
XXG 78
XXA 62
XXC 35
XGG 29
CAX 23
XAC 20
XGC 18
GXX 17
XAA 17
XGT 17
XAG 16
XCT 14
XGA 14
TXX 12
XXT 12
XAT 9
XCC 9
CGX 8
TAX 8
CXX 7
XCA 7
GAX 6
XCG 6
XTC 6
GCX 5
TGX 5
TTX 5
AGX 4
CTX 4
XTG 4
ATX 2
XTA 2
ACX 1
CCX 1
GTX 1
