# Supplementary material for: DeepMethylation: a deep learning based framework with GloVe and Transformer encoder for DNA methylation prediction
Source: PeerJ. 2023 Sep 25;11:e16125. doi: 10.7717/peerj.16125 (PMC10538282; doi:10.7717/peerj.16125)
Supplement: Supplemental Information 1 [file peerj-11-16125-s001.zip › git/RGloVe/vocab.txt]

XXX 2736044
AAA 1468958
CAG 1340076
CTG 1291669
TTT 1273696
AGA 1254121
GAA 1181714
AAG 1153378
TGG 1120124
CCA 1102929
GGA 1088504
GAG 1062463
CCT 1044896
TGA 1023686
AGG 999177
CCC 976929
AGC 968960
GCC 937930
ACA 928194
CTT 920684
TGT 912571
TCT 911272
CAA 909634
TCA 907068
ATG 904843
GCA 879836
CTC 879162
GTG 876541
TTC 869333
TGC 867591
GCT 861078
TCC 854553
TTG 851128
GGC 846911
GGG 846410
AAT 844083
ATT 822799
CAT 784197
CAC 783710
ACT 770499
AGT 759295
ACC 754181
AAC 734639
GAC 700506
GAT 693272
TTA 657447
TAA 642566
GTT 635545
ATC 625615
TAT 614454
ATA 582518
GGT 578202
GTC 534158
CTA 496423
TAC 492853
GTA 439583
TAG 424863
CCG 399516
CGG 393301
GCG 333282
CGC 327430
CGA 271618
ACG 259110
CGT 235697
TCG 235174
AXX 4062
XXG 2070
AAX 1859
XXA 1727
XXC 1123
TXX 972
CXX 931
GXX 900
CAX 795
TAX 774
XGG 708
XAG 671
GAX 646
XGC 600
TGX 467
TTX 437
XAT 432
XXT 428
XGA 399
XCG 368
XGT 363
TCX 341
XAA 326
XCT 312
XAC 298
XCC 269
GGX 252
GCX 230
CCX 224
CTX 195
XCA 174
GTX 173
ATX 168
AGX 162
XTT 158
ACX 140
XTG 127
XTC 105
XTA 38
CGX 20
