# Supplementary material for: DeepMethylation: a deep learning based framework with GloVe and Transformer encoder for DNA methylation prediction
Source: PeerJ. 2023 Sep 25;11:e16125. doi: 10.7717/peerj.16125 (PMC10538282; doi:10.7717/peerj.16125)
Supplement: Supplemental Information 1 [file peerj-11-16125-s001.zip › git/shuju/all_positive.fasta]

>AZIN2_1:33545693-33546733;33546151;"+"
TGCTTTGAGTTGAGGAAGTCCGGGAAAGCTTCTTGGAGAAG
>AZIN2_1:33545693-33546733;33546209;"+"
AGAGATGAGTAAGAGTTTGCCGGGTTCACAGGATGGGATAA
>AZIN2_1:33545693-33546733;33546385;"+"
CAAGGACATGTCATTGGAACCGGGTTTCGAGAGATGAGTGA
>AZIN2_1:33545693-33546733;33546582;"+"
GGTAGCCACCGCCAGGCCTCCGGGGGAGAAGACTACAGTAA
>AZIN2_1:33545693-33546733;33546606;"+"
GGAGAAGACTACAGTAAGGGCGAGCAGAGCTGAATGCTTTA
>AZIN2_1:33545693-33546733;33546658;"+"
ACCAATGGGATGGCGGCACCCGGTTGCCAGGGCTACGGCCA
>AZIN2_1:33545693-33546733;33546673;"+"
GCACCCGGTTGCCAGGGCTACGGCCAAGCGGAGGTAGGGCC
>AZIN2_1:33546758-33547798;33546809;"+"
CAGGCCGCGGGACCCGAGCCCGGGGAAGCGAGAGAGCGGAG
>AZIN2_1:33546758-33547798;33546825;"+"
AGCCCGGGGAAGCGAGAGAGCGGAGGCGCCGAGGATCCGAT
>AZIN2_1:33546758-33547798;33546834;"+"
AAGCGAGAGAGCGGAGGCGCCGAGGATCCGATTCACTCCCT
>AZIN2_1:33546758-33547798;33547051;"+"
TGCACAAGTTTCGAGGTCACCGGCGACCCCCCCTAGCAGCG
>AZIN2_1:33546758-33547798;33547070;"+"
CCGGCGACCCCCCCTAGCAGCGCGCCTGGCTCTGGCCCCCG
>AZIN2_1:33546758-33547798;33547400;"+"
AGACGCCTTGATGTGGCCACCGGCTACCCTCTAGGTGGGCG
>AZIN2_1:33546758-33547798;33547419;"+"
CCGGCTACCCTCTAGGTGGGCGTGGTCAAGACTGGGGGCGC
>AZIN2_1:33546758-33547798;33547626;"+"
CCTTGTCTCCGTCTGAAATCCGGGATTCTTGACTTTCTCCA
>AZIN2_1:33546758-33547798;33547665;"+"
CACCCTTGCCCAGTGAACCCCGGGCTTGTGCTGGGGGCGGG
>AZIN2_1:33546758-33547798;33547682;"+"
CCCCGGGCTTGTGCTGGGGGCGGGTTGTGACGGGATTGGGA
>AZIN2_1:33546758-33547798;33547692;"+"
GTGCTGGGGGCGGGTTGTGACGGGATTGGGATCCCTGGCCT
>AZIN2_1:33546758-33547798;33547738;"+"
GGCGAGTGGGGCAGCAGAGCCGGCCCCCCAGCGGTTCCCTT
>AZIN2_1:33546758-33547798;33547749;"+"
CAGCAGAGCCGGCCCCCCAGCGGTTCCCTTCATCTCCCCTC
>CLIC4_1:25070739-25071779;25071609;"+"
GTCCCCTAGAGAGGCGTACCCGGGTCCCGCCCGCCAGAGCC
>CLIC4_1:25070739-25071779;25071620;"+"
AGGCGTACCCGGGTCCCGCCCGCCAGAGCCTGAGCTTTGTA
>CLIC4_1:25070739-25071779;25071704;"+"
AGAGGTCCTTTCTTCGGCTCCGGAGCGGTCCCTCCGCCTTC
>CLIC4_1:25070739-25071779;25071718;"+"
CGGCTCCGGAGCGGTCCCTCCGCCTTCCCCGCTCGAGGCCA
>CLIC4_1:25070739-25071779;25071727;"+"
AGCGGTCCCTCCGCCTTCCCCGCTCGAGGCCACGCCCCCGT
>SLC45A1_1:8377124-8378164;8377339;"+"
CAGGTGTGAGCCACCGTGCCCGGCCTGCTCCGCAAATCCTC
>SLC45A1_1:8377124-8378164;8377349;"+"
CCACCGTGCCCGGCCTGCTCCGCAAATCCTCCTTCTAGTGT
>SLC45A1_1:8377124-8378164;8377805;"+"
CGCGACGCCTCCAGCAGGCCCGGCTGCCCCACTGCGCACAT
>SLC45A1_1:8377124-8378164;8377819;"+"
CAGGCCCGGCTGCCCCACTGCGCACATGGGCACAGGCTTGG
>SLC45A1_1:8377124-8378164;8377975;"+"
GCCGGGGGGACGTTTTCCTCCGGGATCCTGGCAGATCCTGC
>SLC45A1_1:8377124-8378164;8378000;"+"
TCCTGGCAGATCCTGCAGACCGCGCCGTCGTGCGCGAAGCA
>SLC45A1_1:8377124-8378164;8378060;"+"
GGAAGGGCCCAGGAGGACACCGGGCTCCCCTCCCGCCCGCG
>SLC45A1_1:8377124-8378164;8378073;"+"
AGGACACCGGGCTCCCCTCCCGCCCGCGGGGCCCCAGACGC
>SLC45A1_1:8377124-8378164;8378112;"+"
GCGGCGCCGCTTTAAGGCTCCGGGCCCCGCGCGGATGCGGA
>SLC45A1_1:8377124-8378164;8378121;"+"
CTTTAAGGCTCCGGGCCCCGCGCGGATGCGGAGGCTGCGGC
>SLC45A1_1:8377124-8378164;8378138;"+"
CCGCGCGGATGCGGAGGCTGCGGCCGTGACGTCAGCGCCCC
>TGFBR3_1:92351816-92352856;92351836;"+"
CCGGCCCCACCGGGGGCTCTCGGCCGCCCAGAAACTCCTCC
>TGFBR3_1:92351816-92352856;92352007;"+"
GCGGCCGGGCTCAGCGTGCCCGGGTTGGGGCGGCCCCTGTC
>TGFBR3_1:92351816-92352856;92352017;"+"
TCAGCGTGCCCGGGTTGGGGCGGCCCCTGTCCTGGGGGAAG
>TGFBR3_1:92351816-92352856;92352296;"+"
CACGCTCTGATGGTGGGCGCCGGCGGAGTCTTGCCTCTTCC
>COP1_1:176176360-176177400;176176400;"+"
CAACCCCGGCGCGCCGTGGCCGGCCGTGCGCGCGCGCGCGA
>COP1_1:176176360-176177400;176176410;"+"
GCGCCGTGGCCGGCCGTGCGCGCGCGCGCGAGCGGCGGAAG
>COP1_1:176176360-176177400;176176422;"+"
GCCGTGCGCGCGCGCGCGAGCGGCGGAAGAGGCGGGCGTGG
>COP1_1:176176360-176177400;176176699;"+"
GCGACTGCGCAGGCGCGCGCCGGGCGCGGACGCTCACGGGT
>COP1_1:176176360-176177400;176176709;"+"
AGGCGCGCGCCGGGCGCGGACGCTCACGGGTCACCCAGGGT
>C1orf21_1:184355129-184356169;184355416;"+"
GCGATCTCTCTGGACCACTCCGGACGCGCCCAGCAGACGCA
>C1orf21_1:184355129-184356169;184355433;"+"
CTCCGGACGCGCCCAGCAGACGCAGCCTACGCCTTTAGGTC
>C1orf21_1:184355129-184356169;184355442;"+"
CGCCCAGCAGACGCAGCCTACGCCTTTAGGTCCTAGGAGGC
>C1orf21_1:184355129-184356169;184355710;"+"
CTGCTTCCAGCAGGCACAGCCGGGAGGCTGGGCTCAGGGGC
>C1orf21_1:184355129-184356169;184355736;"+"
GCTGGGCTCAGGGGCTGACCCGAATCTCCCCTAGAGCTGGG
>C1orf21_1:184355129-184356169;184355763;"+"
CCCCTAGAGCTGGGCCCACCCGGCTGCCCCCCGAGCAGCCT
>C1orf21_1:184355129-184356169;184355774;"+"
GGGCCCACCCGGCTGCCCCCCGAGCAGCCTCGCCGCTCCCA
>C1orf21_1:184355129-184356169;184355784;"+"
GGCTGCCCCCCGAGCAGCCTCGCCGCTCCCACGCCACCGCC
>C1orf21_1:184355129-184356169;184356043;"+"
GGCCTCCGCAGGCCCCGCCCCGGGGAGGAGAGCCAGGCGCG
>C1orf21_1:184355129-184356169;184356060;"+"
CCCCGGGGAGGAGAGCCAGGCGCGCGCGGGAGCTAGGCTCG
>C1orf21_1:184355129-184356169;184356090;"+"
AGCTAGGCTCGGGGAGGGGCCGGCGGTGGGGGAGTGTCTGC
>C1orf21_1:184355129-184356169;184356117;"+"
GGGGGAGTGTCTGCTGCCCCCGCCCCTCGAGTGAGTGACTG
>PRKCZ_1:1980888-1981928;1981414;"+"
CTCCCGTCCGTGACCCTGGCCGGGTTCTCCGCTCCTCGCAG
>PRKCZ_1:1980888-1981928;1981423;"+"
GTGACCCTGGCCGGGTTCTCCGCTCCTCGCAGCTTCAGTCC
>PRKCZ_1:1980888-1981928;1981611;"+"
GCCGGGGCCCCTCCGGTTGCCGGGCAGAGCCGCGCCGCGCG
>PRKCZ_1:1980888-1981928;1981621;"+"
CTCCGGTTGCCGGGCAGAGCCGCGCCGCGCGCGGTCCCATT
>PRKCZ_1:1980888-1981928;1981630;"+"
CCGGGCAGAGCCGCGCCGCGCGCGGTCCCATTGGCGCAGGT
>PRKCZ_1:1980888-1981928;1981724;"+"
CCTCGCCATTGGGCCGCGGCCGGGTGTCCCCCGAGGATTGG
>PRKCZ_1:1980888-1981928;1981735;"+"
GGCCGCGGCCGGGTGTCCCCCGAGGATTGGCCCAGGTGGCG
>PRKCZ_1:1980888-1981928;1981799;"+"
GCAGGTGCCACCGCCCGCCCCGGGACCGCCCGCCCCGCGGA
>PRKCZ_1:1980888-1981928;1981809;"+"
CCGCCCGCCCCGGGACCGCCCGCCCCGCGGATTGGCCGCTG
>PRKCZ_1:1980888-1981928;1981825;"+"
CGCCCGCCCCGCGGATTGGCCGCTGGCTCCACCTCGGTCCG
>PRDM16_1:2984721-2985761;2984775;"+"
AGCTCGGGCGCTCGCGCAGCCGGGTACTCACCTTGGGGGCG
>PRDM16_1:2984721-2985761;2984794;"+"
CCGGGTACTCACCTTGGGGGCGCGGCGGCAGGAGAGCGCGG
>PRDM16_1:2984721-2985761;2984960;"+"
CGGGTCCGAGTGCCGCCCGCCGGCCTGGGCAGTGGCGGAGC
>PRDM16_1:2984721-2985761;2984975;"+"
CCCGCCGGCCTGGGCAGTGGCGGAGCGCGGAGCTGGCGGCG
>PRDM16_1:2984721-2985761;2985121;"+"
GGAGGGGGCTTCGGAGGAGCCGGGTTCTGGCGCGCGAGCCC
>PRDM16_1:2984721-2985761;2985131;"+"
TCGGAGGAGCCGGGTTCTGGCGCGCGAGCCCCGACGCCCCC
>PRDM16_1:2984721-2985761;2985142;"+"
GGGTTCTGGCGCGCGAGCCCCGACGCCCCCTCCAGCGATCG
>PRDM16_1:2984721-2985761;2985210;"+"
AATGCAGGAGAAAAGCGGGCCGGGGCGACGGGGAACGCAAA
>PRDM16_1:2984721-2985761;2985225;"+"
CGGGCCGGGGCGACGGGGAACGCAAAGCTTTTAAATTAGTA
>PRDM16_1:2984721-2985761;2985278;"+"
AAAACGGAGCAAAACCAGCCCGGACTCGCGTCCGAACTATC
>PRDM16_1:2984721-2985761;2985290;"+"
AACCAGCCCGGACTCGCGTCCGAACTATCGGCGCGTGTGCC
>PRDM16_1:2984721-2985761;2985301;"+"
ACTCGCGTCCGAACTATCGGCGCGTGTGCCCCGAGATCCAA
>PRDM16_1:2984721-2985761;2985366;"+"
CGCCGCCCCATCTTCGGCCCCGGCTGGGGCGGGAGCAGCAG
>PRDM16_1:2984721-2985761;2985375;"+"
ATCTTCGGCCCCGGCTGGGGCGGGAGCAGCAGCGCGACGCG
>PRDM16_1:2984721-2985761;2985387;"+"
GGCTGGGGCGGGAGCAGCAGCGCGACGCGCCGCGACGCAGG
>PRDM16_1:2984721-2985761;2985481;"+"
AGTGTCCGGGGTGCGGGCCCCGGGCGGGAGCGCCGAACACG
>PRDM16_1:2984721-2985761;2985491;"+"
GTGCGGGCCCCGGGCGGGAGCGCCGAACACGGAATGTTTTC
>PRDM16_1:2984721-2985761;2985500;"+"
CCGGGCGGGAGCGCCGAACACGGAATGTTTTCTTAAAGGGC
>PRDM16_1:2984721-2985761;2985689;"+"
TTGCAAAGTTTTTTTGGCCCCGGCGAGGGGTGTCAGATTGA
>ICMT_1:6296024-6297064;6296065;"+"
CTGTGCCGCCGATGCCGGCCCGGGAAGGGCAGCTGCCCGCA
>ICMT_1:6296024-6297064;6296082;"+"
GCCCGGGAAGGGCAGCTGCCCGCAGCTGCGCGCCGCCTGCC
>ICMT_1:6296024-6297064;6296092;"+"
GGCAGCTGCCCGCAGCTGCGCGCCGCCTGCCAGTTCTCGCG
>ICMT_1:6296024-6297064;6296140;"+"
CGGCCCGCCCTGTTGCTGTCCGGAATTTGGCGGGAGCGCCC
>ICMT_1:6296024-6297064;6296150;"+"
TGTTGCTGTCCGGAATTTGGCGGGAGCGCCCCGCCCGCCCG
>ICMT_1:6296024-6297064;6296161;"+"
GGAATTTGGCGGGAGCGCCCCGCCCGCCCGCCCCTCCCCGC
>ICMT_1:6296024-6297064;6296231;"+"
ACTCTGTGCCGGGCGGGGGCCGGGAAGTGGTGGGAGAAGTC
>ICMT_1:6296024-6297064;6296251;"+"
CGGGAAGTGGTGGGAGAAGTCGCCGCCCGCGTCTGTCCAAA
>ICMT_1:6296024-6297064;6296645;"+"
TGAAACGGCCGCACCCTCGCCGGCCCTGCGTCGTCCCCGAA
>ICMT_1:6296024-6297064;6296656;"+"
CACCCTCGCCGGCCCTGCGTCGTCCCCGAAAACCAGACGCC
>ICMT_1:6296024-6297064;6296673;"+"
CGTCGTCCCCGAAAACCAGACGCCCTGGGGCGCGGGGCCAA
>ICMT_1:6296024-6297064;6296736;"+"
CTCTGCGGCTCCCTGGAAACCGGCCTGGACAACGGCACCTG
>ICMT_1:6296024-6297064;6296748;"+"
CTGGAAACCGGCCTGGACAACGGCACCTGGGCATCCATGCA
>CAMTA1_1:6844363-6845403;6844438;"+"
CCTGGCGGGCGCCCACCTCCCGGGGGGCACGTGCTCCCGTA
>CAMTA1_1:6844363-6845403;6844447;"+"
CGCCCACCTCCCGGGGGGCACGTGCTCCCGTACGCAGCGCG
>CAMTA1_1:6844363-6845403;6844459;"+"
GGGGGGCACGTGCTCCCGTACGCAGCGCGAGGGCAGCGGGT
>CAMTA1_1:6844363-6845403;6844519;"+"
AAAGCCCCGCGCGGACTCTCCGGATTGAGGAGGGTGGGAAA
>CAMTA1_1:6844363-6845403;6844542;"+"
ATTGAGGAGGGTGGGAAACTCGGCTGCCCAGCGCTCCACCC
>CAMTA1_1:6844363-6845403;6844597;"+"
GGCGCTTCTCTGCTTTCGGCCGGCGGCCTCATCCTGGGACA
>CAMTA1_1:6844363-6845403;6844757;"+"
CGGGCGCAGGCGGGCGGCGCCGGGGCCGTGGGGACGCGGCG
>CAMTA1_1:6844363-6845403;6844771;"+"
CGGCGCCGGGGCCGTGGGGACGCGGCGCCGAGGGGGCGGGG
>CAMTA1_1:6844363-6845403;6844836;"+"
CCACGGCCGGCAGCGACGCCCGGACTCCTAGGCAGTCGGAC
>CAMTA1_1:6844363-6845403;6844852;"+"
CGCCCGGACTCCTAGGCAGTCGGACTCCAGGGCGCGGCACC
>CAMTA1_1:6844363-6845403;6844864;"+"
TAGGCAGTCGGACTCCAGGGCGCGGCACCCCTGCGGACCTC
>CAMTA1_1:6844363-6845403;6845023;"+"
CCGGGAACGTCCTTCAGCCCCGGGAGCACGCGGGAAAAGCC
>CAMTA1_1:6844363-6845403;6845033;"+"
CCTTCAGCCCCGGGAGCACGCGGGAAAAGCCCCAGCGTGCC
>CAMTA1_1:6844363-6845403;6845048;"+"
GCACGCGGGAAAAGCCCCAGCGTGCCAATGAGGGAGCGCCT
>CAMTA1_1:6844363-6845403;6845123;"+"
CCTTCGCCGCTCCCGAGTTCCGGGAACCCCCTTTGATTGGT
>CAMTA1_1:6844363-6845403;6845149;"+"
CCCCCTTTGATTGGTCTGGACGGCCTGGGAAACACTGTAGT
>CAMTA1_1:6844363-6845403;6845281;"+"
TAGGAAGCTTTGTTTAGGTCCGGAAGGCGGGCTTTCCTGGG
>C1orf159_1:1051716-1052756;1051875;"+"
GCGGAGCGTTTGGGGGCGGCCGGGGCGGCTTCGGCTTCATC
>C1orf159_1:1051716-1052756;1051886;"+"
GGGGGCGGCCGGGGCGGCTTCGGCTTCATCGGAGAAGGCGG
>C1orf159_1:1051716-1052756;1051895;"+"
CGGGGCGGCTTCGGCTTCATCGGAGAAGGCGGCGCGGCTGC
>C1orf159_1:1051716-1052756;1052044;"+"
AGTGCTGGGACCTCGGCGGCCGGTGTCGGAGCGCGGCGGGA
>C1orf159_1:1051716-1052756;1052055;"+"
CTCGGCGGCCGGTGTCGGAGCGCGGCGGGAGAGACCCTGCC
>C1orf159_1:1051716-1052756;1052116;"+"
GCTCGGACCCAGAGGGCTCCCGGGGCTTCGCCTCTCGGACG
>C1orf159_1:1051716-1052756;1052131;"+"
GCTCCCGGGGCTTCGCCTCTCGGACGGGTCAGGGCTCTGCG
>C1orf159_1:1051716-1052756;1052237;"+"
GCCGGGCGCGTGGGTTTTTCCGGGGCTCTGCCTCTGAGCCA
>C1orf159_1:1051716-1052756;1052262;"+"
CTCTGCCTCTGAGCCACCCTCGGAGAAAAGACAGCTCTGTG
>C1orf159_1:1051716-1052756;1052600;"+"
CCCCCCAGCTCCCTTGCTCCCGGGAGCTCCCAGGCCCGTCC
>C1orf159_1:1051716-1052756;1052616;"+"
CTCCCGGGAGCTCCCAGGCCCGTCCTGCATGCGCCTTGGGG
>C1orf159_1:1051716-1052756;1052627;"+"
TCCCAGGCCCGTCCTGCATGCGCCTTGGGGTTGTTCCTCCT
>C1orf159_1:1051716-1052756;1052664;"+"
TCCTTGATGGACGCCGCCTCCGGGTTCCATCCCAAGTTTAA
>KAZN-AS1_1:14746449-14747489;14746939;"+"
CACCTAGTGGATTCCCCCACCGGAGCCACGGGGGGAGCTGC
>KAZN-AS1_1:14746449-14747489;14746961;"+"
GAGCCACGGGGGGAGCTGCCCGCAAGTCCCGCACCATGCAC
>KAZN-AS1_1:14746449-14747489;14747281;"+"
CCGGGGCCGGCGGCACCAGCCGGCCACTCCCGAGTGCGGGG
>KAZN-AS1_1:14746449-14747489;14747291;"+"
CGGCACCAGCCGGCCACTCCCGAGTGCGGGGCCCACCGAGC
>KAZN-AS1_1:14746449-14747489;14747307;"+"
CTCCCGAGTGCGGGGCCCACCGAGCCCATCCCACCCAGAAC
>EPHB2_1:23036310-23037350;23036738;"+"
CGGAGGCCCCGGCCCAGCCCCGGTGCCTGGGAAAGCCGCCT
>EPHB2_1:23036310-23037350;23036754;"+"
GCCCCGGTGCCTGGGAAAGCCGCCTGTTTTGTTCCCAGATG
>EPHB2_1:23036310-23037350;23036850;"+"
CTTTCGAAGCCGCAGGGACCCGGGTGGCAGGGCTGAGGCGA
>EPHB2_1:23036310-23037350;23036868;"+"
CCCGGGTGGCAGGGCTGAGGCGAGGGGGTGGGACTCCCTGC
>EPHB2_1:23036310-23037350;23036904;"+"
CCTGCCCTGACAGGTAGTGCCGGCCCCCGCTTTGGGAAGCC
>EPHB2_1:23036310-23037350;23036987;"+"
CAGCCGCGCCAGACGCTCTCCGGCTTTGCAGCATTCAATAA
>EPHB2_1:23036310-23037350;23037215;"+"
GGCGCGCGGCCGCCGGGGGCCGGGACGCGCGCGGGGGGCGG
>EPHB2_1:23036310-23037350;23037224;"+"
CCGCCGGGGGCCGGGACGCGCGCGGGGGGCGGTGGCCTGGC
>EPHB2_1:23036310-23037350;23037233;"+"
GCCGGGACGCGCGCGGGGGGCGGTGGCCTGGCGAGGCTCCC
>EPHB2_1:23036310-23037350;23037317;"+"
GCCCGGGTCCCCGTTCTGCCCGGGCTGGATGGCTCATTCTG
>LOC105378614_1:19923306-19924346;19923387;"+"
TGACGACCAACTGAAAAAACCGGAAGGGATGGAAGCAGCGG
>LOC105378614_1:19923306-19924346;19923405;"+"
ACCGGAAGGGATGGAAGCAGCGGATCATCTCGCGATATCTG
>LOC105378614_1:19923306-19924346;19923415;"+"
ATGGAAGCAGCGGATCATCTCGCGATATCTGGAGCGTCTGC
>LOC105378614_1:19923306-19924346;19923504;"+"
AGGGGTCGGAGCGCGGGGGCCGGCCGAGAGGAAAGCTGGAG
>LOC105378614_1:19923306-19924346;19923526;"+"
GCCGAGAGGAAAGCTGGAGGCGCGGGTGGGGAACATGTCTG
>LOC105378614_1:19923306-19924346;19923635;"+"
TTCGCCCCAGCAGGCCCGGCCGGTGCAGAGCTGCTGGCTCC
>LOC105378614_1:19923306-19924346;19923662;"+"
GAGCTGCTGGCTCCAGGCTGCGCTGCCCAGGAGGAAGGAAG
>LOC105378614_1:19923306-19924346;19923833;"+"
TGCGGGGTGGAGTTGCAGCCCGGAGGAGGTGGTCGGGGTTG
>LOC105378614_1:19923306-19924346;19923846;"+"
TGCAGCCCGGAGGAGGTGGTCGGGGTTGGCAGGTGGCAGGA
>EYA3_1:28415128-28416168;28415152;"+"
GGATGCGCATCGCTAGGAACCGGAAGTAAGCGGCCAGAGTC
>EYA3_1:28415128-28416168;28415162;"+"
CGCTAGGAACCGGAAGTAAGCGGCCAGAGTCACCTCACAAT
>EYA3_1:28415128-28416168;28415272;"+"
CTCCGCCCACTCCGCCGGCCCGGCGAGCCACGCCCATGGCC
>EYA3_1:28415128-28416168;28415282;"+"
TCCGCCGGCCCGGCGAGCCACGCCCATGGCCACGCCCCTCT
>EYA3_1:28415128-28416168;28415294;"+"
GCGAGCCACGCCCATGGCCACGCCCCTCTTAGTGCCTCGGA
>EPB41_1:29212582-29213622;29212923;"+"
AATGAAAGAGGCCATTCTGCCGGGTGGTGAGCTTCCTGACA
>EPB41_1:29212582-29213622;29213229;"+"
TGACTTGTTCAGGGTCACGCCGGACGAAGTGGTAGGACAGG
>EPB41_1:29212582-29213622;29213250;"+"
GGACGAAGTGGTAGGACAGGCGATCCAGGTGAGTCTCCTCA
>EPB41_1:29212582-29213622;29213456;"+"
CCCCGGCTCAGTGTCCCCGCCGGACGAGGCTACACCTGCAG
>EPB41_1:29212582-29213622;29213481;"+"
GAGGCTACACCTGCAGCCCCCGCCCCTTCCCAACTGCGACT
>EPB41_1:29212582-29213622;29213518;"+"
GACTCTCGCACTCCTCTGCCCGGGCCTCCCCCTCCCCGCCC
>EPB41_1:29212582-29213622;29213534;"+"
TGCCCGGGCCTCCCCCTCCCCGCCCCGCTGATCGGCAGTTG
>EPB41_1:29240067-29241107;29240809;"+"
GGAACACCCCGGCTCCAGACCGGGTTCGACTTGCGCGTGCG
>EPB41_1:29240067-29241107;29240822;"+"
TCCAGACCGGGTTCGACTTGCGCGTGCGCACACGCGGCCAG
>EPB41_1:29240067-29241107;29240834;"+"
TCGACTTGCGCGTGCGCACACGCGGCCAGCCCCTTGCCTTT
>EPB41_1:29240067-29241107;29240891;"+"
TTCCCCTCTCCTCTCCTTACCGGCCTAGGGGAGGGGGGAAA
>EPB41_1:29240067-29241107;29240981;"+"
CCCGGCCCCCTCCTTCCCTCCGGCGCGGCCCAATAGAAATT
>EPB41_1:29240067-29241107;29241062;"+"
CCGGCGGGCGGGCTGCGGGCCGGGCTGGCCTCGCCTCGCAG
>EPB41_1:29240067-29241107;29241073;"+"
GCTGCGGGCCGGGCTGGCCTCGCCTCGCAGAGGGAAGGCGG
>CSMD2_1:34631423-34632463;34632088;"+"
ACCCCAGAGAAGCTGTGCTCCGGGCTTAGGGCAGCCTGATT
>CSMD2_1:34631423-34632463;34632183;"+"
CGGTGGGGCCTGAGAATTTCCGGGGAAGGGTGTGGAGAGGG
>CSMD2_1:34631423-34632463;34632254;"+"
GGCTGGCGACCCAGGTTGGCCGGCTGTCAGCGTGGCCAGGA
>CSMD2_1:34631423-34632463;34632264;"+"
CCAGGTTGGCCGGCTGTCAGCGTGGCCAGGAATTTCCATCC
>CCDC30_1:42928366-42929406;42928807;"+"
AGTTGTACTATCGATACGGCCGGGACAACTCCGCCCCCGAC
>CCDC30_1:42928366-42929406;42928818;"+"
CGATACGGCCGGGACAACTCCGCCCCCGACCCGAAGGCCAA
>CCDC30_1:42928366-42929406;42928829;"+"
GGACAACTCCGCCCCCGACCCGAAGGCCAATGGTGTGAGAC
>CCDC30_1:42928366-42929406;42928919;"+"
GTCGTCTCTATGGTTCCCGCCGGAAGGACGCGTCTGCGTCT
>CCDC30_1:42928366-42929406;42928929;"+"
TGGTTCCCGCCGGAAGGACGCGTCTGCGTCTCTGCGGCGAG
>CCDC30_1:42928366-42929406;42928943;"+"
AGGACGCGTCTGCGTCTCTGCGGCGAGCGCGGTTGCTATGA
>CCDC30_1:42928366-42929406;42929024;"+"
GCGTAGGGGCCGAGCGACCCCGGGACGCTCGCGGCACCCTC
>CCDC30_1:42928366-42929406;42929033;"+"
CCGAGCGACCCCGGGACGCTCGCGGCACCCTCCGCAGGAAA
>CCDC30_1:42928366-42929406;42929045;"+"
GGGACGCTCGCGGCACCCTCCGCAGGAAAATTTCCGACTTG
>CCDC30_1:42928366-42929406;42929131;"+"
CTCCCCTCTTTTCCGCATTACGGGCCTTTTCTGCTTCTCCC
>CCDC30_1:42928366-42929406;42929193;"+"
GAGGGGAACCCCTCCTGGCCCGGCCTTTCTATTCCCTGGCT
>GPBP1L1_1:46152282-46153322;46152351;"+"
GACTGCTCCGGCGACCCTCCCGGACGCCAGTTCCCTACGCT
>GPBP1L1_1:46152282-46153322;46152368;"+"
TCCCGGACGCCAGTTCCCTACGCTGCCAACGTTCGGCCTCC
>GPBP1L1_1:46152282-46153322;46152377;"+"
CCAGTTCCCTACGCTGCCAACGTTCGGCCTCCAGAACGGCG
>GPBP1L1_1:46152282-46153322;46152418;"+"
GTTATGCCCTGCCCCGCCCCCGGCTCCCTTCTTCGCCGCTT
>GPBP1L1_1:46152282-46153322;46152431;"+"
CCGCCCCCGGCTCCCTTCTTCGCCGCTTGAGGCGGCGCATG
>GPBP1L1_1:46152282-46153322;46152794;"+"
CGGGCCACACGGCCTGGCCCCGGAGGCTGCGCGGCTGCGTC
>GPBP1L1_1:46152282-46153322;46152803;"+"
CGGCCTGGCCCCGGAGGCTGCGCGGCTGCGTCGGCCGCGCT
>GPBP1L1_1:46152282-46153322;46152814;"+"
CGGAGGCTGCGCGGCTGCGTCGGCCGCGCTACCCGCTGGGA
>GPBP1L1_1:46152282-46153322;46152893;"+"
CCAAGCGAAGGGCGGGATTCCGGCGAGAGCCTGCGCTTGCG
>GPBP1L1_1:46152282-46153322;46152906;"+"
GGGATTCCGGCGAGAGCCTGCGCTTGCGACAGTGCCGTTTC
>GPBP1L1_1:46152282-46153322;46152921;"+"
GCCTGCGCTTGCGACAGTGCCGTTTCTCCTACCTGAAGTCT
>GPBP1L1_1:46152282-46153322;46153061;"+"
GACTTCGCTGTGGCTCCATCCGGCACGGAAAGCTAAACCGT
>GPBP1L1_1:46152282-46153322;46153079;"+"
TCCGGCACGGAAAGCTAAACCGTGTAATGGCTGGCAACCAG
>SCP2_1:53391880-53392920;53392451;"+"
CATGGAAGGCTGTTTCTCCCCGGTTTGCTGGAATAAAGTCT
>SCP2_1:53391880-53392920;53392727;"+"
CCTTTCATGAGTCCGCTTTCCGGCCAACCCCTCCTCTCAGT
>TCEANC2_1:54518224-54519264;54518408;"+"
TGCTCGACTCCCCTGCAGCCCGGCAAGCTCCCAGAGGAAAG
>TCEANC2_1:54518224-54519264;54518433;"+"
AGCTCCCAGAGGAAAGGGATCGCGTCTTTCTCATCTTTGTG
>TCEANC2_1:54518224-54519264;54518492;"+"
GGTAGTGCAGGACAAACTTCCGGTAATGACAGCAGAAATGG
>TCEANC2_1:54518224-54519264;54518659;"+"
GGAAGGGTCGCAGCCCGCTCCGGACGGGCCCTACCTTAGGG
>TCEANC2_1:54518224-54519264;54518713;"+"
GGTAGGTCAACTGACAGGCCCGGTGGCAAGACGCCGTATCA
>TCEANC2_1:54518224-54519264;54518724;"+"
TGACAGGCCCGGTGGCAAGACGCCGTATCACCCAAGACCGA
>RAB3B_1:52456416-52457456;52456452;"+"
AGTCTGTGTTCGCCCCGCCCCGGCCCTCAACTCCTAGCAGG
>RAB3B_1:52456416-52457456;52456480;"+"
AACTCCTAGCAGGTGTAATCCGAGGTGACTCAGGACCTCCA
>USP24_1:55681019-55682059;55681086;"+"
CGGGGCCGCGCCTCGGCTCCCGGAAGCGGCACGGGAGGCGA
>USP24_1:55681019-55682059;55681097;"+"
CTCGGCTCCCGGAAGCGGCACGGGAGGCGACCGTGCTCGCC
>USP24_1:55681019-55682059;55681108;"+"
GAAGCGGCACGGGAGGCGACCGTGCTCGCCGTTGGCAGGCT
>USP24_1:55681019-55682059;55681296;"+"
TCGCCGGCAACAGGTTCCCCCGGGACGGGAGGGGCCGCAGC
>USP24_1:55681019-55682059;55681311;"+"
TCCCCCGGGACGGGAGGGGCCGCAGCGCCGCGCAGCTCGCA
>USP24_1:55681019-55682059;55681321;"+"
CGGGAGGGGCCGCAGCGCCGCGCAGCTCGCAGCGCTGAACG
>USP24_1:55681019-55682059;55681385;"+"
GAGCCTCCGCAGCCGCGACCCGGCTTCTCTCCGTCCGAGTC
>USP24_1:55681019-55682059;55681396;"+"
GCCGCGACCCGGCTTCTCTCCGTCCGAGTCCCCCGAGCCTC
>USP24_1:55681019-55682059;55681409;"+"
TTCTCTCCGTCCGAGTCCCCCGAGCCTCTCCGAACCCCCGT
>USP24_1:55681019-55682059;55681449;"+"
TTGGACTTCCCCTCCCTGGCCGGCGCCGCCCGACCCGCTCC
>USP24_1:55681019-55682059;55681459;"+"
CCTCCCTGGCCGGCGCCGCCCGACCCGCTCCCCCATCCTAG
>ITGB3BP_1:63988924-63989964;63988970;"+"
CCTCCCCGCGACGAAGGATCCGGGTGTGCGCGAGCAAAGGA
>ITGB3BP_1:63988924-63989964;63988980;"+"
ACGAAGGATCCGGGTGTGCGCGAGCAAAGGAGCGAGCGGGG
>ITGB3BP_1:63988924-63989964;63988992;"+"
GGTGTGCGCGAGCAAAGGAGCGAGCGGGGAGTTCTAGGCCC
>ITGB3BP_1:63988924-63989964;63989144;"+"
GCGCTTCCTAGATTTCTAGCCGGATCGTTTGGAGAAGGGCT
>CACHD1_1:64970576-64971616;64970856;"+"
CACCACCCAATTTTAAGCTCCGGATGACCGTGCAGGAACTG
>CACHD1_1:64970576-64971616;64970985;"+"
TACTGGTACCTGCTCAGCCCCGGGAGCCACAGGCATTACTG
>CACHD1_1:64970576-64971616;64971481;"+"
CTTCTCCCTGACCCTCCTCCCGGTCGCCAGGACCCCGCGGC
>CACHD1_1:64970576-64971616;64971496;"+"
CCTCCCGGTCGCCAGGACCCCGCGGCCCGCGAGGCAGCTCT
>CACHD1_1:64970576-64971616;64971505;"+"
CGCCAGGACCCCGCGGCCCGCGAGGCAGCTCTTTGTTCCCC
>CACHD1_1:64970576-64971616;64971579;"+"
CGGGTCCCCCGCTTCGTCCCCGGCCGCCCGCTTGTCTCTCC
>FGGY_1:59761289-59762329;59762148;"+"
GCAAGGTGAGTCCCCAGAGCCGGGAACTCGCAGCCTGAGCA
>FGGY_1:59761289-59762329;59762171;"+"
GAACTCGCAGCCTGAGCAGACGCAGCGTAGCCGATCTTGGG
>FGGY_1:59761289-59762329;59762291;"+"
GCGACGGCCAATCCCACGCCCGGTTCAAAGGGCCAATCAGG
>FGGY_1:59761604-59762644;59762313;"+"
GTTCAAAGGGCCAATCAGGCCGCGCTTTACAGGGGCCGCGC
>FGGY_1:59761604-59762644;59762489;"+"
AGGCGGGGCTGTAGCCGCCCCGGGACCGCCCTGCTCAGGCG
>FGGY_1:59761604-59762644;59762508;"+"
CCGGGACCGCCCTGCTCAGGCGCCGTGGGGTTCGGCGCGGC
>NFIA_1:61546959-61547999;61547389;"+"
AGACCCCCGCCCCCCAAATCCGGTGAATCTTCTGTGGGCAC
>NFIA_1:61546959-61547999;61547672;"+"
TACGTGCCCACGCGGTGGCCCGGGGGGTGCGGGGCAACCTG
>NFIA_1:61546959-61547999;61547681;"+"
ACGCGGTGGCCCGGGGGGTGCGGGGCAACCTGGCAAAGTTG
>NFIA_1:61546959-61547999;61547813;"+"
TGTGGCAGCCTATAGCTGCCCGGGAGTACAGACTGTAACTG
>NFIA_1:61546959-61547999;61547887;"+"
GGGGGAGGGGGCGGGGGGGCCGGGGAGCGAGCGGGAGAGCG
>NFIA_1:61546959-61547999;61547898;"+"
CGGGGGGGCCGGGGAGCGAGCGGGAGAGCGAGCAAGCGAGC
>NFIA_1:61546959-61547999;61547914;"+"
CGAGCGGGAGAGCGAGCAAGCGAGCGAGCAAGGAGCGAGCC
>NFIA_1:61546959-61547999;61547946;"+"
GAGCGAGCCACGGAGAGAGCCGGGGAGCGAGCGAGCCAGCC
>NFIA_1:61546959-61547999;61547957;"+"
GGAGAGAGCCGGGGAGCGAGCGAGCCAGCCTGCGAGCGCGA
>NFIA_1:61546959-61547999;61547969;"+"
GGAGCGAGCGAGCCAGCCTGCGAGCGCGAGCGGCCGCGGAG
>CACHD1_1:64934791-64935831;64935371;"+"
CACACCCCCGAGCCCAGTGCCGGGCACACGGTGGCTGGTTG
>CACHD1_1:64934791-64935831;64935555;"+"
TCGATGGCTGGAACCTGGGCCGGGTGGGCTCCCTGGCGCGG
>CACHD1_1:64934791-64935831;64935571;"+"
GGGCCGGGTGGGCTCCCTGGCGCGGACGGAGGCGGGGAGCG
>CACHD1_1:64934791-64935831;64935583;"+"
CTCCCTGGCGCGGACGGAGGCGGGGAGCGCTGGCGGGGGTC
>CACHD1_1:64934791-64935831;64935701;"+"
TCCCCCGGCCCCCGGCGTCCCGGGGGGCAGGTTCTGAGGCG
>CACHD1_1:64934791-64935831;64935720;"+"
CCGGGGGGCAGGTTCTGAGGCGGGAGCCAGGGAGAGAGAGG
>CACHD1_1:64934791-64935831;64935750;"+"
GGAGAGAGAGGAGGGGCAACCGGGGGAATTTCCCCGCCTCT
>CACHD1_1:64934791-64935831;64935764;"+"
GGCAACCGGGGGAATTTCCCCGCCTCTCTTGCTGGTTCCAT
>NFIA_1:61541925-61542965;61542584;"+"
ATCCTCACGTTGCCCAGTACCGGCTGCGAGGTGCGCAAGCA
>NFIA_1:61541925-61542965;61542597;"+"
CCAGTACCGGCTGCGAGGTGCGCAAGCAGGGGAACTTGTAC
>NFIA_1:61541925-61542965;61542644;"+"
AACAGAACGATTCCGAGAGCCGGGCCTAGTAACACAGGGGC
>NFIA_1:61541925-61542965;61542689;"+"
CTTCAGAACGGTGTCCAGACCGGAGCTTGCGCCGAATGTAG
>NFIA_1:61541925-61542965;61542698;"+"
GGTGTCCAGACCGGAGCTTGCGCCGAATGTAGGGGCTCCTA
>NFIA_1:61541925-61542965;61542835;"+"
CCTCCGCCGCAGGCTGCCGCCGGTACCTCGTGCGTGGTTAC
>NFIA_1:61541925-61542965;61542847;"+"
GCTGCCGCCGGTACCTCGTGCGTGGTTACTATGCAAATTGC
>DIPK1A_1:93427059-93428099;93427087;"+"
CTCCCCGCCCCCTGCCCGGCCGGGCCCGCCCACTCCCCCGC
>DIPK1A_1:93427059-93428099;93427105;"+"
GCCGGGCCCGCCCACTCCCCCGCCCCCGCCGCGGCGCGCGC
>DIPK1A_1:93427059-93428099;93427114;"+"
GCCCACTCCCCCGCCCCCGCCGCGGCGCGCGCCGCGCTCCC
>DIPK1A_1:93427059-93428099;93427142;"+"
GCGCCGCGCTCCCCTCGGCCCGGCTGCAGTGAAGGCGGCGA
>DIPK1A_1:93427059-93428099;93427157;"+"
CGGCCCGGCTGCAGTGAAGGCGGCGAGAGGCCAGAGGCCCA
>DIPK1A_1:93427059-93428099;93427200;"+"
CTCCTGCCCTGTTCGCCCGCCGGCCGCCGCGGCTGTCAGAG
>DIPK1A_1:93427059-93428099;93427209;"+"
TGTTCGCCCGCCGGCCGCCGCGGCTGTCAGAGAGGCTGCTG
>DIPK1A_1:93427059-93428099;93427480;"+"
GCGCGTCCCGCCACCCGCCCCGGCAGCACCGACGCTCCCCA
>DIPK1A_1:93427059-93428099;93427489;"+"
GCCACCCGCCCCGGCAGCACCGACGCTCCCCATGGACTCTT
>GCLM_1:94375134-94376174;94375200;"+"
GAGAGCGTGGCGGCGCGGCCCGGAGCGCAGCGCGCGGCAGG
>GCLM_1:94375134-94376174;94375210;"+"
CGGCGCGGCCCGGAGCGCAGCGCGCGGCAGGGCTCCCCCTG
>GCLM_1:94375134-94376174;94375308;"+"
CTCCGCCTGGTGAGGTCTCCCGGCGTTCAGGTCGCGGCTCC
>GCLM_1:94375134-94376174;94375320;"+"
AGGTCTCCCGGCGTTCAGGTCGCGGCTCCGCCCACGGCCGC
>GCLM_1:94375134-94376174;94375334;"+"
TCAGGTCGCGGCTCCGCCCACGGCCGCCCCAGGGTGGGCTT
>GCLM_1:94375134-94376174;94375392;"+"
AGGGCAGCCTGAGCGGCCACCGGGACTCGGAAATGCTACGT
>GCLM_1:94375134-94376174;94375410;"+"
ACCGGGACTCGGAAATGCTACGTAGTTTTCGTTCTCAGAAG
>GCLM_1:94375134-94376174;94375419;"+"
CGGAAATGCTACGTAGTTTTCGTTCTCAGAAGCAGCTGTTT
>LOC729970_1:95392563-95393603;95392662;"+"
GAGCTCCGCTGCGAAGCACCCGGCTGCCTCGCTCGCCGCCC
>LOC729970_1:95392563-95393603;95392671;"+"
TGCGAAGCACCCGGCTGCCTCGCTCGCCGCCCGCACCTCGG
>LOC729970_1:95392563-95393603;95392682;"+"
CGGCTGCCTCGCTCGCCGCCCGCACCTCGGTTCCCCACAGG
>LOC729970_1:95392563-95393603;95392742;"+"
GGCCTTCGAGGATTGGCCGCCGGGCCCGACCAATGGAGGGC
>LOC729970_1:95392563-95393603;95392763;"+"
GGGCCCGACCAATGGAGGGCCGCCTCCTCCCGCCTCTGCGC
>LOC729970_1:95392563-95393603;95392911;"+"
CGGCTAGGCGGCCCCGCCCCCGGGCTAGGCAGGGCGCCTGG
>LOC729970_1:95392563-95393603;95392925;"+"
CGCCCCCGGGCTAGGCAGGGCGCCTGGGGGCTTCCCAGCCA
>LOC729970_1:95392563-95393603;95393022;"+"
GGAGGGGAGCGGAAGCCCACCGGGGCTGGCCCGCCGCTGAC
>LOC729970_1:95392563-95393603;95393033;"+"
GAAGCCCACCGGGGCTGGCCCGCCGCTGACCCGCCGCCTCC
>LOC729970_1:95392563-95393603;95393044;"+"
GGGCTGGCCCGCCGCTGACCCGCCGCCTCCGTCTGCCTCCT
>LOC729970_1:95392563-95393603;95393096;"+"
GGCCCAGCGCGCCCAGATGCCGGGCAGGACCCCTCCGCCCG
>LOC729970_1:95392563-95393603;95393111;"+"
GATGCCGGGCAGGACCCCTCCGCCCGCTGCTGGAACACCAA
>LOC729970_1:95392563-95393603;95393155;"+"
CAGCGTTGGAGCCTCTGGGCCGGAGGAACTGGGGCCTCCAC
>LOC729970_1:95392563-95393603;95393176;"+"
GGAGGAACTGGGGCCTCCACCGACACCTGCTTCTTCCCTCA
>LOC729970_1:95392563-95393603;95393403;"+"
TCTTTACAGGCATCTTTATCCGGAATTCAGCTCGTCCCAAA
>LOC729970_1:95392563-95393603;95393415;"+"
TCTTTATCCGGAATTCAGCTCGTCCCAAACCCCACGTGGTG
>LOC729970_1:95392563-95393603;95393429;"+"
TCAGCTCGTCCCAAACCCCACGTGGTGTAGCTCTGCTTGTG
>RAP1A_1:112161384-112162424;112162294;"+"
CGGCTCCTTTAAGCGGACTCCGGAACGCCGTGGGGAAGGCG
>RAP1A_1:112161384-112162424;112162313;"+"
CCGGAACGCCGTGGGGAAGGCGGGGCCGAAGCCCAGCCATC
>RAP1A_1:112161748-112162788;112162468;"+"
CTGCTGTCGCCGCGCAGAGCCGGAGCAGGAGCCACGGCCGA
>RAP1A_1:112161748-112162788;112162482;"+"
CAGAGCCGGAGCAGGAGCCACGGCCGAGAGGAGGGAGGAGG
>RAP1A_1:112161748-112162788;112162550;"+"
AGGTGGAGGAGGCGCCGGACCGGGGGGGTGAGTAAGGGGCG
>RAP1A_1:112161748-112162788;112162569;"+"
CCGGGGGGGTGAGTAAGGGGCGGGGAGCTCCAGACGGCCCC
>RAP1A_1:112161748-112162788;112162645;"+"
GGTGAGGCGGCTCATGTCGCCGGTCAGTCGCCTGGCTCCCC
>SMG5_1:156261269-156262309;156261298;"+"
CTACATGTTCGTGGTGGAGCCGGAGCGCATGCTCACTGCCA
>SMG5_1:156261269-156262309;156261320;"+"
GAGCGCATGCTCACTGCCACCGAGAGCCGCCTGGACTACCC
>SMG5_1:156261269-156262309;156261340;"+"
CGAGAGCCGCCTGGACTACCCGGACCACGCCCGCTCGGCCT
>SMG5_1:156261269-156262309;156261351;"+"
TGGACTACCCGGACCACGCCCGCTCGGCCTCCGACTACAGG
>SMG5_1:156261269-156262309;156261362;"+"
GACCACGCCCGCTCGGCCTCCGACTACAGGCCCCGCCCCTG
>SMG5_1:156261269-156262309;156261492;"+"
CGCCCCCAGGCCTAGGACCGCGGTGGGTGGAACCCTGCTAC
>SMG5_1:156261269-156262309;156261555;"+"
AATCGGAGTTCTCCCCTTGCCGGAGCTGCCCTTCACCTTTG
>SMG5_1:156261269-156262309;156261581;"+"
TGCCCTTCACCTTTGGGGCCCGAGACAGTCATAAGGGATGG
>LOC440700_1:165666966-165668006;165667368;"+"
TTGCGAACTCTGTTCTGGCCCGGGTAAAACAACTCACGATC
>LOC440700_1:165666966-165668006;165667384;"+"
GGCCCGGGTAAAACAACTCACGATCCTACCACGCAACTCAT
>LOC440700_1:165666966-165668006;165667395;"+"
AACAACTCACGATCCTACCACGCAACTCATCAGCTTTGCTT
>LOC440700_1:165666966-165668006;165667438;"+"
CCTCCCTACCCATCCCTGCCCGGAGGCACTCGCGTTGCCCC
>LOC440700_1:165666966-165668006;165667448;"+"
CATCCCTGCCCGGAGGCACTCGCGTTGCCCCAGAATCGCTA
>LOC440700_1:165666966-165668006;165667464;"+"
CACTCGCGTTGCCCCAGAATCGCTAGTTGCCTACACACACA
>LOC440700_1:165666966-165668006;165667658;"+"
TCGGTACCGGAGGCGTCCGCCGGCTCCACGCGGGCCCCGCC
>LOC440700_1:165666966-165668006;165667668;"+"
AGGCGTCCGCCGGCTCCACGCGGGCCCCGCCGCGGTAATTG
>LOC440700_1:165666966-165668006;165667678;"+"
CGGCTCCACGCGGGCCCCGCCGCGGTAATTGAGCGGCTGCG
>DNM3_1:171809597-171810637;171809996;"+"
TCCGGTAGAAGGAGATAGACCGGGAGGGCAAATGGCATGAG
>DNM3_1:171809597-171810637;171810430;"+"
TTTCATGCCATTTCCTGACCCGGCGCTGTAACTTGGCCTCT
>DNM3_1:171809597-171810637;171810543;"+"
TGGTGGTCCGATGGGAAGCCCGGGGCGGGGCAGCCGCGGGG
>DNM3_1:171809597-171810637;171810557;"+"
GAAGCCCGGGGCGGGGCAGCCGCGGGGCGGGGGCGGGGCGT
>DNM3_1:171809597-171810637;171810570;"+"
GGGCAGCCGCGGGGCGGGGGCGGGGCGTCGCGGAGATAGGC
>BRINP2_1:177139503-177140543;177140150;"+"
GAGTCGGAGCGGGGACGCGCCGGGCTGCAGCTCTGGGATGC
>BRINP2_1:177139503-177140543;177140175;"+"
TGCAGCTCTGGGATGCAATCCGCCTGCCTCGCAAGCTGCTC
>BRINP2_1:177139503-177140543;177140251;"+"
GGATCCCATTAGGACTTGCCCGGGGATGTGCACCTGCCGTG
>BRINP2_1:177139503-177140543;177140268;"+"
GCCCGGGGATGTGCACCTGCCGTGCGCTCCGAGGTCAGTGG
>BRINP2_1:177139503-177140543;177140277;"+"
TGTGCACCTGCCGTGCGCTCCGAGGTCAGTGGCAGGTCTGC
>BRINP2_1:177139503-177140543;177140322;"+"
AGCCGAGGGAGCGGTGAAGCCGGAAGACCTGTCTCTGCCCA
>BRINP2_1:177139503-177140543;177140499;"+"
CTCCCACCCCGCGTGCGCCCCGGCCCAGTGCCGAAGCCCCA
>BRINP2_1:177139503-177140543;177140510;"+"
CGTGCGCCCCGGCCCAGTGCCGAAGCCCCACTTCAAAGATG
>SMG7_1:183440485-183441525;183440662;"+"
GGCCCAGCCCTCTCCACGCCCGGCTCTGAGAGGAAACTACG
>SMG7_1:183440485-183441525;183440681;"+"
CCGGCTCTGAGAGGAAACTACGGAGGTGGTTCCCGCTCGCA
>SMG7_1:183440485-183441525;183440792;"+"
GAGGAAGTGGACTTCACCACCGGGGAGAACTATATCGATTC
>SMG7_1:183440485-183441525;183440807;"+"
ACCACCGGGGAGAACTATATCGATTCCTAACTTGGGGGAGG
>SMG7_1:183440485-183441525;183440998;"+"
GATTGTCTTCTCTTCCTCTCCGGGCCCCACCTTATCCCCTC
>SMG7_1:183440485-183441525;183441156;"+"
GGAGGAAGGGGCGGCGTTTCCGGTGGGGAAGAGTGGAGGCG
>SMG7_1:183440485-183441525;183441175;"+"
CCGGTGGGGAAGAGTGGAGGCGTGCAAAAAGGAAGAGGGAA
>SMG7_1:183440485-183441525;183441264;"+"
TCTTTTGGCCTGGGTGTTCCCGGTGGTGGGATTGGGATTGC
>SMG7_1:183440485-183441525;183441292;"+"
GGATTGGGATTGCCCCCTTGCGCGGGAGGAGAAGGGTGGAT
>SMG7_1:183440485-183441525;183441341;"+"
AGCCGCCAAGCGCCACCAGCCGGTCTCTCAGAAGCCGCACA
>SMG7_1:183440485-183441525;183441356;"+"
CCAGCCGGTCTCTCAGAAGCCGCACAGGCGCCACACAGCTC
>SMG7_1:183440485-183441525;183441468;"+"
GAGGGACCCCCTCCCTCGCCCGGTCGCCGACTTCCTCTGCT
>ZBTB41_1:197169652-197170692;197169885;"+"
GGGCGGAGAACAAGGAGGGCCGGGTTTAGAAAAGGCAGCCA
>ZBTB41_1:197169652-197170692;197169976;"+"
ACGAACAGGGTGAAAATACCCGGGCAGAAAGGGGAGAGATC
>ZBTB41_1:197169652-197170692;197170175;"+"
GTCCCTCAGCCAAAGCCACCCGGTGAGAGACGGCCCCAGGA
>ZBTB41_1:197169652-197170692;197170185;"+"
CAAAGCCACCCGGTGAGAGACGGCCCCAGGAGGGGCGCAGA
>ZBTB41_1:197169652-197170692;197170200;"+"
AGAGACGGCCCCAGGAGGGGCGCAGAGCAGAAGTGGGGTCA
>ZBTB41_1:197169652-197170692;197170264;"+"
CAGAAGAGCTTTCCCAGGCCCGGGCAAGGCGGAGAATGCGC
>ZBTB41_1:197169652-197170692;197170273;"+"
TTTCCCAGGCCCGGGCAAGGCGGAGAATGCGCTTGTAGTCG
>ZBTB41_1:197169652-197170692;197170282;"+"
CCCGGGCAAGGCGGAGAATGCGCTTGTAGTCGGCGATCCCG
>ZBTB41_1:197169652-197170692;197170292;"+"
GCGGAGAATGCGCTTGTAGTCGGCGATCCCGCTACCCTTCC
>ZBTB41_1:197169652-197170692;197170353;"+"
ACGCCCCACAGATCCATTACCGGGAACCCAAGGCTCCCCCG
>ZBTB41_1:197169652-197170692;197170372;"+"
CCGGGAACCCAAGGCTCCCCCGCTGGCTCCCAGCAGCTGAG
>ZBTB41_1:197169652-197170692;197170562;"+"
CAAGCCCTCCTGAGAGAGACCGGCGCGCGACCCTGCGCGAA
>ZBTB41_1:197169652-197170692;197170577;"+"
GAGACCGGCGCGCGACCCTGCGCGAACGAGTGCGCATGTGC
>ZBTB41_1:197169652-197170692;197170589;"+"
CGACCCTGCGCGAACGAGTGCGCATGTGCGCGCACGCCGCT
>BATF3_1:212873307-212874347;212873423;"+"
CCCCTGCCGCGGCTTTCCGCCGGCGCCCCGCGCTTCGTGGA
>BATF3_1:212873307-212874347;212873433;"+"
GGCTTTCCGCCGGCGCCCCGCGCTTCGTGGAAGTCACGTGG
>BATF3_1:212873307-212874347;212873449;"+"
CCCGCGCTTCGTGGAAGTCACGTGGTGGCTCTGAAACCCCG
>BATF3_1:212873307-212874347;212873506;"+"
CACCCACGCGAGGCGACGCCCGGGGGGGTGGGGACCAGGGG
>BATF3_1:212873307-212874347;212873563;"+"
TGGGGTCCTTCGGCGGCTGCCGGGGAACTCAGGTTGAGAAA
>BATF3_1:212873307-212874347;212873617;"+"
TTGGGGTCGGTGTTTTTTCCCGGTCCCATCGCGGCATCTTC
>BATF3_1:212873307-212874347;212873626;"+"
GTGTTTTTTCCCGGTCCCATCGCGGCATCTTCCTGCGCCTC
>BATF3_1:212873307-212874347;212873641;"+"
CCCATCGCGGCATCTTCCTGCGCCTCAGCCACGCCCTGCGT
>BATF3_1:212873307-212874347;212873721;"+"
CTCCGCGGCGATCAGTCATCCGGGCGCCACTCTCGCTCCTC
>BATF3_1:212873307-212874347;212873734;"+"
AGTCATCCGGGCGCCACTCTCGCTCCTCCAGCGGCCCCGAA
>BATF3_1:212873307-212874347;212873745;"+"
CGCCACTCTCGCTCCTCCAGCGGCCCCGAAGCCGCGGCTCT
>BATF3_1:212873307-212874347;212873779;"+"
CGGCTCTGGGGTGAAGACGCCGGCTTCACCGAGTCCCACCG
>BATF3_1:212873307-212874347;212873788;"+"
GGTGAAGACGCCGGCTTCACCGAGTCCCACCGCGCACCCCG
>BATF3_1:212873307-212874347;212873798;"+"
CCGGCTTCACCGAGTCCCACCGCGCACCCCGAGCCACGGGC
>BATF3_1:212873307-212874347;212873807;"+"
CCGAGTCCCACCGCGCACCCCGAGCCACGGGCGCCCCAGGG
>BATF3_1:212873307-212874347;212873868;"+"
CCTTCCCGTCTCGGGTCCGCCGGGCTGTGGGAGGGAACGAG
>BATF3_1:212873307-212874347;212873885;"+"
CGCCGGGCTGTGGGAGGGAACGAGGCGGGGCGGCCCCGAGG
>BATF3_1:212873307-212874347;212873895;"+"
TGGGAGGGAACGAGGCGGGGCGGCCCCGAGGGTGAATTCCC
>BATF3_1:212873307-212874347;212873947;"+"
TGGGCATGGGGAGGATGTCCCGGACAAAAACGGTGACGGGC
>BATF3_1:212873307-212874347;212873957;"+"
GAGGATGTCCCGGACAAAAACGGTGACGGGCTTCCCTGAGA
>BATF3_1:212873307-212874347;212874102;"+"
GCTCGTGCCAAGCTGGGGACCGGGTTGAGGTAGGGCAAGTC
>BATF3_1:212873307-212874347;212874232;"+"
GGTCTGCATGCTGTGAGCACCGGGAAAGATAACCGCGATTC
>BATF3_1:212873307-212874347;212874245;"+"
TGAGCACCGGGAAAGATAACCGCGATTCGGGATGGGCGGGT
>HHAT_1:210501229-210502269;210502122;"+"
GGCTAGGGGCCCCGGGCCGCCGGCGGGGCAAACGCGGTTCA
>HHAT_1:210501229-210502269;210502134;"+"
CGGGCCGCCGGCGGGGCAAACGCGGTTCAGAAACGCAGGCC
>HHAT_1:210501229-210502269;210502147;"+"
GGGCAAACGCGGTTCAGAAACGCAGGCCGCGCTCTGGCCCG
>HHAT_1:210501229-210502269;210502228;"+"
GCGCCGCGGGTTCCCGAGTCCGGGCGCGGAGGGCGCGCGGG
>HHAT_1:210501229-210502269;210502241;"+"
CCGAGTCCGGGCGCGGAGGGCGCGCGGGCACGGCGGCAGGG
>ESRRG_1:217262967-217264007;217263170;"+"
GAGGGGCGCCCACGGCTAGCCGGAGCGCCAAGGCGCCTCCC
>ESRRG_1:217262967-217264007;217263183;"+"
GGCTAGCCGGAGCGCCAAGGCGCCTCCCTTTTCTCTTGGTA
>ESRRG_1:217262967-217264007;217263773;"+"
CCATTTTCCCTTCTACCCACCGGGCCCAGGCAGAGAATCGG
>ESRRG_1:217262967-217264007;217263791;"+"
ACCGGGCCCAGGCAGAGAATCGGCACCAAGACAGCGAGGAG
>ESRRG_1:217262967-217264007;217263882;"+"
GCATCTCTCAGTTGCATTCCCGGTGTGTAGGCCTCTCACAA
>ESRRG_1:217263176-217264216;217264068;"+"
TCATAAAATTTGGGGGGCTCCGGGCATCTGGCCCACCAGGG
>HHAT_1:210501619-210502659;210502251;"+"
GCGCGGAGGGCGCGCGGGCACGGCGGCAGGGGCGTGCTCGG
>HHAT_1:210501619-210502659;210502331;"+"
GGGGAAAGAGGGTGGCGTCCCGGGGAAGCCCGCAGCCGCCG
>HHAT_1:210501619-210502659;210502341;"+"
GGTGGCGTCCCGGGGAAGCCCGCAGCCGCCGCCGATGTCGC
>HHAT_1:210501619-210502659;210502350;"+"
CCGGGGAAGCCCGCAGCCGCCGCCGATGTCGCTGGGACTCG
>HHAT_1:210501619-210502659;210502359;"+"
CCCGCAGCCGCCGCCGATGTCGCTGGGACTCGGAAGTGCCG
>HHAT_1:210501619-210502659;210502444;"+"
CGCCGCCGCCCGGGACAGCCCGGAGGTTGGTAACTGGTGAC
>HHAT_1:210501619-210502659;210502602;"+"
GGCGGGACAGAGGAAGTTCCCGGTCGGGCGAAGAAGACAAA
>HHAT_1:210501619-210502659;210502625;"+"
TCGGGCGAAGAAGACAAAAGCGGCGGGGGCCGCGCGCGCAG
>MTR_1:236957560-236958600;236958396;"+"
GCCACTTAGGCTTACACTTCCGGATCCTGGGCACACAGAGA
>MTR_1:236957560-236958600;236958417;"+"
GGATCCTGGGCACACAGAGACGCGAAAAGCTCCCGCGGGAA
>MTR_1:236957560-236958600;236958472;"+"
CTACATCTCCCAGAGAGCCCCGGGGCTAAACAGCAGGTGAT
>MTR_1:236957560-236958600;236958550;"+"
CGGGCAGACCAATCACAGGCCGGAAGGGGCGGGACCTCCCA
>MTR_1:236957560-236958600;236958559;"+"
CAATCACAGGCCGGAAGGGGCGGGACCTCCCACGCCGAGGA
>MTR_1:236957560-236958600;236958571;"+"
GGAAGGGGCGGGACCTCCCACGCCGAGGATAGATTGAGCGC
>RGS7_1:241519106-241520146;241519611;"+"
CCATCAGAGAGGCCCATTCCCGGTGTCATTCTCCAGCGCAC
>RGS7_1:241519106-241520146;241519631;"+"
CGGTGTCATTCTCCAGCGCACGGGCTTCCTCTCTATTCCCC
>RGS7_1:241519106-241520146;241519671;"+"
CCGGGTCTCCCACACAGAGCCGGAGTATATGCTTCGCCTAC
>RGS7_1:241519106-241520146;241519685;"+"
CAGAGCCGGAGTATATGCTTCGCCTACTTTCACCTGCCTGC
>RGS7_1:241519106-241520146;241519756;"+"
CCCACTTCGCTTCGGAAGTCCGGAGGTAATCCTGCCTAATT
>RGS7_1:241519106-241520146;241519804;"+"
GAAGACACCAGAATATGTCCCGGCAACAAGAACTAGTGGGA
>RGS7_1:241519106-241520146;241519850;"+"
AGCCTTCAGGCCATTTTACCCGGGTCACCGTGGGTAAAAGC
>RGS7_1:241519106-241520146;241520004;"+"
GCCGCGGCGGCCGCCGGAGCCGGGCAGCAGTTTCAGCACCG
>RGS7_1:241519106-241520146;241520023;"+"
CCGGGCAGCAGTTTCAGCACCGTGGACCGCGGGGTGCGCGC
>RGS7_1:241519106-241520146;241520032;"+"
AGTTTCAGCACCGTGGACCGCGGGGTGCGCGCGGCGCCCGT
>RGS7_1:241519106-241520146;241520077;"+"
CAGCCCCGGCGCGGGGCTCCCGGGGGCGGCCGCCCTGCGCC
>RGS7_1:241519106-241520146;241520087;"+"
GCGGGGCTCCCGGGGGCGGCCGCCCTGCGCCCGCGGACGCT
>RGS7_1:241519106-241520146;241520098;"+"
GGGGGCGGCCGCCCTGCGCCCGCGGACGCTCCCGCTGCGCA
>LYST_1:236030207-236031247;236030293;"+"
ACCCCCTCCCTCCCCTCGTCCGGACCCAGACCCGCTCGTCT
>LYST_1:236030207-236031247;236030305;"+"
CCCTCGTCCGGACCCAGACCCGCTCGTCTGCGCGTGCGCCC
>LYST_1:236030207-236031247;236030315;"+"
GACCCAGACCCGCTCGTCTGCGCGTGCGCCCTTGGCTCCGC
>LYST_1:236030207-236031247;236030376;"+"
CTCCTCTGGGAGGGCAGCGCCGGCGTCGCAGGCGTGACGCG
>LYST_1:236030207-236031247;236030388;"+"
GGCAGCGCCGGCGTCGCAGGCGTGACGCGTGGAACTGCCGA
>ZNF496_1:247495222-247496262;247495496;"+"
GGACGCCCGGAACGGCCGACCGGGAGTCGCGGCTGGGGATG
>ZNF496_1:247495222-247496262;247495505;"+"
GAACGGCCGACCGGGAGTCGCGGCTGGGGATGGAAGCTGGA
>ZNF496_1:247495222-247496262;247495627;"+"
CCCCGCCGCCAGCCGAAGCCCGGGCCGCCCAGCCCCTCCTG
>ZNF496_1:247495222-247496262;247495649;"+"
GGCCGCCCAGCCCCTCCTGCCGCTGCGGGACGCCGAAGGTA
>ZNF496_1:247495222-247496262;247495741;"+"
GTTAGGAAAGGCCGCGCATCCGGAGGCCACGCAGAGCCTCG
>ZNF496_1:247495222-247496262;247495750;"+"
GGCCGCGCATCCGGAGGCCACGCAGAGCCTCGGGGCTTGCG
>ZNF496_1:247495222-247496262;247495760;"+"
CCGGAGGCCACGCAGAGCCTCGGGGCTTGCGCAGAGGGGCT
>ZNF496_1:247495222-247496262;247495769;"+"
ACGCAGAGCCTCGGGGCTTGCGCAGAGGGGCTGCGGTGAGT
>ZNF496_1:247495222-247496262;247495932;"+"
CAAGCAGAAATGGGGGCCTCCGGACCCCACCCCGAGACAGG
>ZNF496_1:247495222-247496262;247495944;"+"
GGGGCCTCCGGACCCCACCCCGAGACAGGGCTGCTGGCCGC
>ZNF496_1:247495222-247496262;247496009;"+"
ATTCTTACATGGGTCGTCCCCGGGGAATGCTCATTTTTCAG
>ZNF496_1:247495222-247496262;247496059;"+"
CTTGAGAGAAAGTGCGAACCCGGTCCCTGAGCAGGTCTGAT
>ZNF496_1:247495222-247496262;247496181;"+"
TTCCGGAGGGTAGCTACTGCCGGTAGCTCCGATTTCCTTCG
>ZNF496_1:247495222-247496262;247496190;"+"
GTAGCTACTGCCGGTAGCTCCGATTTCCTTCGGATCCCCTT
>ZNF496_1:247495222-247496262;247496200;"+"
CCGGTAGCTCCGATTTCCTTCGGATCCCCTTTCAAGGGCAA
>C1QTNF12_1:1182082-1183122;1182248;"+"
CGACGGCGCTCAGGTCCCCCCGGGGTCCCGCTCCAGCCCCC
>C1QTNF12_1:1182082-1183122;1182268;"+"
CGGGGTCCCGCTCCAGCCCCCGCTCCCAGCCCCCGTCCTCT
>C1QTNF12_1:1182082-1183122;1182396;"+"
CGGACGATCAGCCAGCCGCCCGGGCGCCCCGACGGCCAGGG
>C1QTNF12_1:1182082-1183122;1182405;"+"
AGCCAGCCGCCCGGGCGCCCCGACGGCCAGGGACGGAGACG
>C1QTNF12_1:1182082-1183122;1182418;"+"
GGCGCCCCGACGGCCAGGGACGGAGACGGGGCGGAGACCCC
>C1QTNF12_1:1182082-1183122;1182615;"+"
CAGCCTCTGCAGCCAGCCACCGGAGGGCAGCTACCAGCCAG
>C1QTNF12_1:1182082-1183122;1182708;"+"
CCCGCCCTGACTCACGGCCCCGGCCCAGGGTCCTGGGGGTG
>C1QTNF12_1:1182082-1183122;1182734;"+"
AGGGTCCTGGGGGTGCTGGCCGGCCTCGCTGGGGCCCCACT
>C1QTNF12_1:1182082-1183122;1182755;"+"
GGCCTCGCTGGGGCCCCACTCGGGGGAAAGGTGAGGCCAGA
>C1QTNF12_1:1182082-1183122;1182894;"+"
GTGGCCCAAGGTCAACATGCCGGCCCTGATGGACAGCTCGG
>C1QTNF12_1:1182082-1183122;1182912;"+"
GCCGGCCCTGATGGACAGCTCGGAACACTCCAGACCCTCCC
>C1QTNF12_1:1182082-1183122;1183082;"+"
CCGGCTGCCCCCTCGCCCTCCGGGCTCTCAGGCACTGACTG
>TNFRSF14_1:2486783-2487823;2487285;"+"
GACTGTGGGCTGTCTCCATCCGGAGGTCTCCCTACCACCAG
>TNFRSF14_1:2486783-2487823;2487387;"+"
GGCAGGGTCCACAGGGAGACCGGGCGAGGCTGGCAGCCTTC
>TNFRSF14_1:2486783-2487823;2487414;"+"
GGCTGGCAGCCTTCCCAGTCCGCGCAGCGTCTCTGCAGGGG
>TNFRSF14_1:2486783-2487823;2487664;"+"
AAAAATGTCAGTCAGCGCCCCGGGGAGCAGCCGAGGGTCCC
>TNFRSF14_1:2486783-2487823;2487675;"+"
TCAGCGCCCCGGGGAGCAGCCGAGGGTCCCTGAGTGTGTGA
>TNFRSF14_1:2486783-2487823;2487751;"+"
TCCCCCTTCTACAGGAAACCCGGAGTGGACTGGAATGGTGC
>TTC34_1:2717413-2718453;2718168;"+"
CTGCAGCTTGGAGGCTGAGCCGGCTGTGCCCTGGGGACCCA
>TTC34_1:2717413-2718453;2718305;"+"
AGGCACAGCCTGCGGTTTCCCGGGAGAGTGTCAACACCCTT
>DFFB_1:3772810-3773850;3773294;"+"
CTCTTCGGCGACAGCAAGGCCGGCATCTAACTCCACACCGT
>DFFB_1:3772810-3773850;3773312;"+"
GCCGGCATCTAACTCCACACCGTCCGCGCTTGCACCGCGCA
>DFFB_1:3772810-3773850;3773443;"+"
GGGCCGGCGCCGCAGCGGCCCGGAAGGTACCTGCTTAGAGG
>DFFB_1:3772810-3773850;3773588;"+"
CCCCAGGGGCGTGCGGGACCCGGCTCTCGTGGACTTCCTCG
>DFFB_1:3772810-3773850;3773607;"+"
CCGGCTCTCGTGGACTTCCTCGGCAGCCGCCGCTTCCTCAG
>DFFB_1:3772810-3773850;3773735;"+"
GCCACCTCTGCCCATAGCCCCGGCCGCAGCCTCCACTCTCA
>MEGF6_1:3528039-3529079;3528125;"+"
CCCCCGGCCCGCCCCCAGCCCGGACCCCAGTCCCGACCCGC
>MEGF6_1:3528039-3529079;3528138;"+"
CCCAGCCCGGACCCCAGTCCCGACCCGCCCTGGCTCGCCCG
>MEGF6_1:3528039-3529079;3528153;"+"
AGTCCCGACCCGCCCTGGCTCGCCCGCCCCCTGCGCCCTCG
>MEGF6_1:3528039-3529079;3528313;"+"
CCCCCTCCCCTCTCCGGTCCCGGCCCCGCCCACAGCCTTCC
>MEGF6_1:3528039-3529079;3528334;"+"
GGCCCCGCCCACAGCCTTCCCGAGTCCCGCCCCAGACCCCG
>MEGF6_1:3528039-3529079;3528445;"+"
GTGACCAATCCAGGAGGGGCCGGGCGCCAGGGGGCCACACC
>MEGF6_1:3528039-3529079;3528467;"+"
GGCGCCAGGGGGCCACACCCCGCAAAGGCAGCTCTCTGGGA
>KCNAB2_1:6051337-6052377;6051448;"+"
ACGGAGCCCTGGGTTAGGACCGGGAGGCGCTGCCCACCATC
>KCNAB2_1:6051337-6052377;6051630;"+"
CAGCGAGGTGCCTGCAAGCCCGGGGGCGGGCGGGAGCAGCC
>KCNAB2_1:6051337-6052377;6051640;"+"
CCTGCAAGCCCGGGGGCGGGCGGGAGCAGCCTGCACGCGTG
>KCNAB2_1:6051337-6052377;6051655;"+"
GCGGGCGGGAGCAGCCTGCACGCGTGGGGAAGGGCACGCGG
>KCNAB2_1:6051337-6052377;6051754;"+"
GCAGAAGGCCGGGACGGCGCCGGGTACAAAGCCTCGCAGGG
>KCNAB2_1:6051337-6052377;6051768;"+"
CGGCGCCGGGTACAAAGCCTCGCAGGGACGCCCGAAGGCCG
>KCNAB2_1:6051337-6052377;6051780;"+"
CAAAGCCTCGCAGGGACGCCCGAAGGCCGCAGAGCCACCGC
>KCNAB2_1:6051337-6052377;6051833;"+"
GCCGGAGCCGGAGCTGGAGCCGGGGGGCGGGGAGGAGGGGC
>KCNAB2_1:6051337-6052377;6052156;"+"
CACCGCCGCACCCCAGGCACCGGGCCCCCACGCAGGGACGG
>KCNAB2_1:6051337-6052377;6052166;"+"
CCCCAGGCACCGGGCCCCCACGCAGGGACGGCGTGGACCAC
>KCNAB2_1:6051337-6052377;6052177;"+"
GGGCCCCCACGCAGGGACGGCGTGGACCACCCTACCCCCGA
>KCNAB2_1:6051337-6052377;6052267;"+"
TCCAACCTCCCCCGCGGCGCCGGCCCACATGGTTCCGCCCG
>KCNAB2_1:6051337-6052377;6052282;"+"
GGCGCCGGCCCACATGGTTCCGCCCGCCGCGGGCCGCGTTA
>KCNAB2_1:6051337-6052377;6052291;"+"
CCACATGGTTCCGCCCGCCGCGGGCCGCGTTACCTAGGAGA
>KCNAB2_1:6051337-6052377;6052332;"+"
CCGACCCGCCGCGGCCGCGCCGGAGGCCACGGAGCCCACGC
>KCNAB2_1:6051337-6052377;6052341;"+"
CGCGGCCGCGCCGGAGGCCACGGAGCCCACGCTTTTCAGAG
>KCNAB2_1:6051337-6052377;6052350;"+"
GCCGGAGGCCACGGAGCCCACGCTTTTCAGAGAGTCTCCAC
>KCNAB2_1:6085052-6086092;6085255;"+"
TGTCTTTATCTTTATCCTGCCGGGAACACACAGCAGCACCC
>KCNAB2_1:6085052-6086092;6086035;"+"
TCCCGGCACACAGCCGATCCCGGCACACTGCTGGCAGCAGT
>ACOT7_1:6453806-6454846;6453840;"+"
ATATTTGTGCTGGGCGTTCCCGGCCGCCCGCGCCGCCGATT
>ACOT7_1:6453806-6454846;6453850;"+"
TGGGCGTTCCCGGCCGCCCGCGCCGCCGATTCGCTGCCGCG
>ACOT7_1:6453806-6454846;6453861;"+"
GGCCGCCCGCGCCGCCGATTCGCTGCCGCGCCCAGTGCCTG
>ACOT7_1:6453806-6454846;6453917;"+"
TCAGAGCGGAAGGCGCGGCCCGGGCTCCTGGCAGTGGGGCC
>ACOT7_1:6453806-6454846;6453967;"+"
CCCCCGCCCCCAACCCACCCCGGCACCAGTCGCCCGCATCG
>ACOT7_1:6453806-6454846;6453977;"+"
CAACCCACCCCGGCACCAGTCGCCCGCATCGCGGCTCTCGC
>ACOT7_1:6453806-6454846;6453986;"+"
CCGGCACCAGTCGCCCGCATCGCGGCTCTCGCTAAGATCGG
>ACOT7_1:6453806-6454846;6453995;"+"
GTCGCCCGCATCGCGGCTCTCGCTAAGATCGGCCCTAAGAG
>ACOT7_1:6453806-6454846;6454448;"+"
AATTAAAACCCACGCAACTCCGGCTCCCTAGTGCAATTTGA
>ACOT7_1:6453806-6454846;6454520;"+"
GAAGGAACTGTGCCTCACCCCGGTCACCCTTGAGTTACCAG
>ACOT7_1:6453806-6454846;6454543;"+"
TCACCCTTGAGTTACCAGACCGTGGAGGCAGCCCACAGCAT
>PLEKHG5_1:6557464-6558504;6557484;"+"
GCCGCCGCCGGACCCTCGCACGGGAGGCGGGCGGGGCAGGT
>PLEKHG5_1:6557464-6558504;6557495;"+"
ACCCTCGCACGGGAGGCGGGCGGGGCAGGTGGGCGGGGAGG
>PLEKHG5_1:6557464-6558504;6557667;"+"
ACCTCCCGGAGGGCGGGCACCGGGGCGGCTCAGGAAGCGCG
>PLEKHG5_1:6557464-6558504;6557684;"+"
CACCGGGGCGGCTCAGGAAGCGCGCACGGCTCTGTCCTGGA
>PLEKHG5_1:6557464-6558504;6557779;"+"
GCAGAGCCCCCACCCCAGCCCGGAATCGCTGTCTCCGAGGT
>PLEKHG5_1:6557464-6558504;6557794;"+"
CAGCCCGGAATCGCTGTCTCCGAGGTCAGTTTCCATGGCAA
>PLEKHG5_1:6557464-6558504;6557851;"+"
CGCAGGGTGAGGGCTGTCACCGGGAGAGACTCGCCTGCCAC
>PLEKHG5_1:6557464-6558504;6557862;"+"
GGCTGTCACCGGGAGAGACTCGCCTGCCACGGCTCTTGCTG
>PLEKHG5_1:6557464-6558504;6557871;"+"
CGGGAGAGACTCGCCTGCCACGGCTCTTGCTGCATGTCCTC
>PLEKHG5_1:6557464-6558504;6558067;"+"
GCCACCTCCCTCGTGCCAACCGGTCCCCCCAAGGGCACCGC
>PLEKHG5_1:6557464-6558504;6558085;"+"
ACCGGTCCCCCCAAGGGCACCGCCGCCCTGACTTCCAACAC
>PLEKHG5_1:6557464-6558504;6558121;"+"
AACACATCGATTCGTCTGCCCGGTCCTGTAGTTTATGTAAA
>PLEKHG5_1:6557464-6558504;6558324;"+"
GATGCAGCTTCCAGCAGGGCCGGGTCCCTCTCCCAAAGGCT
>PLEKHG5_1:6557464-6558504;6558427;"+"
CTCCTTACATGGGCTGGGTCCGGCCCTGGGACTCACAGGTG
>PLEKHG5_1:6557136-6558176;6557359;"+"
GGACCCCGCCCCGCGTCCGCCGGGTCCCCGCCTGCACTCAC
>PLEKHG5_1:6557136-6558176;6557472;"+"
GGCCGCAGAGCCGCCGCCGCCGGACCCTCGCACGGGAGGCG
>CAMTA1_1:7728783-7729823;7728839;"+"
TTTCTGCAGTTCTTTGTTCCCGGCAGCAGCCCCAGCCTCAT
>CAMTA1_1:7728783-7729823;7729493;"+"
GGCAGGCTCCTTGTAGAGGCCGGGGCTTCCTCCAGGGCAGG
>UBE4B_1:10092020-10093060;10092558;"+"
AATACGGTAGATCACGCTCCCGGGGTCAAGGAGACGTTTTC
>UBE4B_1:10092020-10093060;10092572;"+"
CGCTCCCGGGGTCAAGGAGACGTTTTCCGTTTTCTTTTCCC
>UBE4B_1:10092020-10093060;10092702;"+"
ACGGAGGCGCGGCGGGCCCCCGGGCCGCGGGCCAGCGCCAC
>UBE4B_1:10092020-10093060;10092717;"+"
GCCCCCGGGCCGCGGGCCAGCGCCACCTTCTGGTGGATCTT
>UBE4B_1:10092020-10093060;10092874;"+"
CCTTTGCCCCTCCCCACGTCCGGCGCGGCTGCGCGGGACGG
>UBE4B_1:10092020-10093060;10092885;"+"
CCCCACGTCCGGCGCGGCTGCGCGGGACGGGGTGGGACGGA
>UBE4B_1:10092020-10093060;10092902;"+"
CTGCGCGGGACGGGGTGGGACGGAGGCGGGGAGAGGACGCA
>UBE4B_1:10092020-10093060;10092975;"+"
GCCTATTGGCTGCCACGTCCCGGCGCCAGAAGCCCCGCCTC
>UBE4B_1:10092020-10093060;10092990;"+"
CGTCCCGGCGCCAGAAGCCCCGCCTCCCTGACGGGGGTCAC
>UBE4B_1:10092020-10093060;10093001;"+"
CAGAAGCCCCGCCTCCCTGACGGGGGTCACGTGATCCCTTT
>CTNNBIP1_1:9970296-9971336;9970360;"+"
CAGGCCGCCGGGGGAGGGACCGGCGGAGGGGGCGGCATCTG
>CTNNBIP1_1:9970296-9971336;9970372;"+"
GGAGGGACCGGCGGAGGGGGCGGCATCTGGCTCCGCGCGGG
>CTNNBIP1_1:9970296-9971336;9970385;"+"
GAGGGGGCGGCATCTGGCTCCGCGCGGGCTGCTGAGGCGCG
>CTNNBIP1_1:9970296-9971336;9970482;"+"
CCTGCGGGCGGGGCGGGGCCCGGGGCCGCGAATTGGTTAAC
>CTNNBIP1_1:9970296-9971336;9970639;"+"
GGGCGGGTGGAACACGGCGCCGGTAGTGAGTGGCCGAGTCC
>CTNNBIP1_1:9970296-9971336;9970653;"+"
CGGCGCCGGTAGTGAGTGGCCGAGTCCGCGCTGAGAGCAAA
>CTNNBIP1_1:9970296-9971336;9970688;"+"
AGCAAAGGGGAGGAGCGGGCCGGGGGTGAGCAGGGAAGGCG
>CTNNBIP1_1:9970296-9971336;9970707;"+"
CCGGGGGTGAGCAGGGAAGGCGGGTTGGGCGCGAGGAGGAG
>CTNNBIP1_1:9970296-9971336;9970716;"+"
AGCAGGGAAGGCGGGTTGGGCGCGAGGAGGAGGCGGTGGCC
>CTNNBIP1_1:9970296-9971336;9970749;"+"
CGGTGGCCTGGAGGAGGAGCCGGGTAAGGCTGAAGCTGGCG
>CTNNBIP1_1:9970296-9971336;9970768;"+"
CCGGGTAAGGCTGAAGCTGGCGCTGCGGTAAAGCCACTCTG
>CTNNBIP1_1:9970296-9971336;9970850;"+"
TAATGGCCTCTCCCACACACCGGTCTGTGTTTAAAAACGGG
>CTNNBIP1_1:9970296-9971336;9970867;"+"
CACCGGTCTGTGTTTAAAAACGGGAGCAACAAGACGGGGCA
>KIF1B_1:10270653-10271693;10270702;"+"
TCCTCCGCAGCCGTCACCGCCGGCCGTCGCCGCGCCCTGGC
>KIF1B_1:10270653-10271693;10270712;"+"
CCGTCACCGCCGGCCGTCGCCGCGCCCTGGCCTCCCGCACT
>KIF1B_1:10270653-10271693;10270727;"+"
GTCGCCGCGCCCTGGCCTCCCGCACTCGCGCACTCCTGTCC
>KIF1B_1:10270653-10271693;10270784;"+"
CTCCCACCTCGATGCGGTGCCGGGCTGCTGCGTGATGGGGC
>KIF1B_1:10270653-10271693;10270794;"+"
GATGCGGTGCCGGGCTGCTGCGTGATGGGGCTGCGGAGCGG
>KIF1B_1:10270653-10271693;10270807;"+"
GCTGCTGCGTGATGGGGCTGCGGAGCGGCGCCCTGCGGCTC
>KIF1B_1:10270653-10271693;10270905;"+"
CGCCGCGGCTCCTGTTGACCCGGTCCGCCCGTCGGTCTGCA
>KIF1B_1:10270653-10271693;10270914;"+"
TCCTGTTGACCCGGTCCGCCCGTCGGTCTGCAGCGCGGCTG
>KIF1B_1:10270653-10271693;10270927;"+"
GTCCGCCCGTCGGTCTGCAGCGCGGCTGAGGTAAGGCGGCG
>KIF1B_1:10270653-10271693;10271066;"+"
AGGTAGCGCGGGACGGGCGCCGGGTGCGGGAGCCTCGCCCT
>KIF1B_1:10270653-10271693;10271081;"+"
GGCGCCGGGTGCGGGAGCCTCGCCCTCGGGGGAGGGGACCC
>KIF1B_1:10270653-10271693;10271204;"+"
TCCCCCGCGCTGCCAGGCCCCGGCTGTGCCCAGCGCTCTCC
>KIF1B_1:10270653-10271693;10271217;"+"
CAGGCCCCGGCTGTGCCCAGCGCTCTCCAGACCCGCCGCTG
>KIF1B_1:10270653-10271693;10271230;"+"
TGCCCAGCGCTCTCCAGACCCGCCGCTGCCTGGCCGTTCCC
>EXOSC10_1:11159947-11160987;11160492;"+"
AGGCTCCACTGCACTCCAGCCGGGGTGACAGGATGAAACCC
>KAZN_1:15249604-15250644;15250264;"+"
CCACTCCTTCTGACCTCTCCCGGTCAGCTGTGGGGACCTCG
>KAZN_1:15249604-15250644;15250283;"+"
CCGGTCAGCTGTGGGGACCTCGGCTCTCGGCAAGGCTGTCA
>KAZN_1:15249604-15250644;15250374;"+"
GGCCAGGGGCTTTCAAAGACCGGGGCTCGAGTTCCGTCACA
>KAZN_1:15249604-15250644;15250388;"+"
AAAGACCGGGGCTCGAGTTCCGTCACAGCCACCCCTGTGAC
>KAZN_1:15249604-15250644;15250513;"+"
GGCGACGCGGCGGCGCTCCCCGGGCACTGGGGCCAGTCTGG
>KAZN_1:15249604-15250644;15250535;"+"
GGCACTGGGGCCAGTCTGGGCGCCGCGGCGGGGCGGGGGCG
>KAZN_1:15249604-15250644;15250592;"+"
AGCCTCGGCAGTCGCCAGCCCGGAAGGAGCGGGAGGAGGAG
>KAZN_1:15249604-15250644;15250601;"+"
AGTCGCCAGCCCGGAAGGAGCGGGAGGAGGAGCCGCGGGAC
>KAZN_1:15249604-15250644;15250614;"+"
GAAGGAGCGGGAGGAGGAGCCGCGGGACTGAGAGCCGTTCC
>TMEM51-AS1_1:15478940-15479980;15478982;"+"
GTCTGGAGGCGGTGGATTCCCGGTAGGAGGCGCCTTCAGTC
>TMEM51-AS1_1:15478940-15479980;15478992;"+"
GGTGGATTCCCGGTAGGAGGCGCCTTCAGTCCTCGGCTCGA
>TMEM51-AS1_1:15478940-15479980;15479005;"+"
TAGGAGGCGCCTTCAGTCCTCGGCTCGATCCTGTGACGCCA
>TMEM51-AS1_1:15478940-15479980;15479095;"+"
CTCACCCAAGAAGGGGACCCCGGCCTGACCTCTCTCGGAAT
>TMEM51-AS1_1:15478940-15479980;15479110;"+"
GACCCCGGCCTGACCTCTCTCGGAATTCAAAAAAATCTAAG
>TMEM51-AS1_1:15478940-15479980;15479344;"+"
CCAGAACTCCGTGGCGGCTCCGGGCCTCCGTGGATCCGAGC
>TMEM51-AS1_1:15478940-15479980;15479360;"+"
GCTCCGGGCCTCCGTGGATCCGAGCAGAGACTGGCTGCCCG
>TMEM51-AS1_1:15478940-15479980;15479423;"+"
AACGCCAGCCGGTGCCTCGCCGGGAAAGTTCTCGGCAAAGC
>TMEM51-AS1_1:15478940-15479980;15479435;"+"
TGCCTCGCCGGGAAAGTTCTCGGCAAAGCTGGGGATGAGCC
>TMEM51-AS1_1:15478940-15479980;15479474;"+"
CCCTCAGCAGGGCAGGCTCCCGGTGCAGCGCGCCCCCATCC
>TMEM51-AS1_1:15478940-15479980;15479484;"+"
GGCAGGCTCCCGGTGCAGCGCGCCCCCATCCATTGCCCGCG
>TMEM51-AS1_1:15478940-15479980;15479501;"+"
GCGCGCCCCCATCCATTGCCCGCGCGCAAGAACCCGGAATG
>TMEM51-AS1_1:15478940-15479980;15479536;"+"
GGAATGGGCCCCACCTGGGCCGGGACTCGGGCGTGCGATCC
>TMEM51-AS1_1:15478940-15479980;15479547;"+"
CACCTGGGCCGGGACTCGGGCGTGCGATCCCGAGGGCGCCC
>TMEM51-AS1_1:15478940-15479980;15479557;"+"
GGGACTCGGGCGTGCGATCCCGAGGGCGCCCTGGGGACCAC
>KAZN_1:14924192-14925232;14924216;"+"
TGACTGAGCTGGAATGATGGCGCCCTGTTGACCAGAGGGTT
>KAZN_1:14924192-14925232;14924535;"+"
GTCCCCGCCAATATTCAGCCCGGCTAAGAAGCTTAGGAGCT
>KAZN_1:14924192-14925232;14924766;"+"
GTACTCGCAGTTTAAGGAACCGGTGGAGCACGAACTCCACT
>KAZN_1:14924192-14925232;14924776;"+"
TTTAAGGAACCGGTGGAGCACGAACTCCACTCCTGAGCTGG
>KAZN_1:14924192-14925232;14924965;"+"
CAAGGGAGGGGACAGAGGGCCGGCCTCGGTCCAGGCGACCC
>KAZN_1:14924192-14925232;14924980;"+"
AGGGCCGGCCTCGGTCCAGGCGACCCCTGCCCCTCGCCAGG
>KAZN_1:14924192-14925232;14925050;"+"
GTCCGCCGCCTCCGCCCCCCCGGGGGGTGTGTCTCCGAAGT
>KAZN_1:14924192-14925232;14925065;"+"
CCCCCCGGGGGGTGTGTCTCCGAAGTACGGGGGCGCGGGAG
>KAZN_1:14924192-14925232;14925078;"+"
GTGTCTCCGAAGTACGGGGGCGCGGGAGGCCAAGGGTGCCC
>KAZN_1:14924192-14925232;14925129;"+"
ACCGAGACCCCCTCCCGAGCCGGCGGCGAATGGTAGGCTCC
>KAZN_1:14924192-14925232;14925212;"+"
AGCTCTCGGCGCCCGCCCGCCGGGGTCTCGGCGATCGCTGC
>FBXO42_1:16678966-16680006;16678989;"+"
AGCGCAGAGCGCGCATGCGCCGGGGCGGGCGCGGCGGACGC
>FBXO42_1:16678966-16680006;16678998;"+"
CGCGCATGCGCCGGGGCGGGCGCGGCGGACGCGCGCGCACT
>FBXO42_1:16678966-16680006;16679007;"+"
GCCGGGGCGGGCGCGGCGGACGCGCGCGCACTCACGTCAGC
>FBXO42_1:16678966-16680006;16679225;"+"
GGGCAACTGGGTGGTTTTCCCGGTGGTTTGAGACTAACATT
>PADI2_1:17445928-17446968;17445984;"+"
GCGCAGCCTTATCCAGCGGCCGGTGGGCGGGGCGGCCCGCC
>PADI2_1:17445928-17446968;17445996;"+"
CCAGCGGCCGGTGGGCGGGGCGGCCCGCCCCAGTCCTCTCG
>PADI2_1:17445928-17446968;17446194;"+"
GGAGGGCCCTAGCTCCCCTCCGGACGCCCCAGCCCAGTGGG
>PADI2_1:17445928-17446968;17446374;"+"
GTGCAAAGCCGGGTGCAGCCCGGTACCCCCATCCCCCAACA
>PADI2_1:17445928-17446968;17446447;"+"
AGCGGTGGGGATGGGGAACCCGGCAGCTGAGGGAGACCAGG
>PADI2_1:17445928-17446968;17446469;"+"
GCAGCTGAGGGAGACCAGGACGCCAAGCCAAGGCATTGGAG
>PADI2_1:17445928-17446968;17446625;"+"
TGGAGAGGTGGGGACTGACCCGGCCACTGCTTAGGGACTGG
>ARHGEF10L_1:17865309-17866349;17865625;"+"
CTACATCACTGGGGTGTTGCCGGTCTCAAAGCCGTCAATGC
>ARHGEF10L_1:17865309-17866349;17865637;"+"
GGTGTTGCCGGTCTCAAAGCCGTCAATGCCTGAACCCGCCA
>ARHGEF10L_1:17865309-17866349;17865653;"+"
AAGCCGTCAATGCCTGAACCCGCCAGGGTTGTTCTTGGAGG
>ARHGEF10L_1:17865309-17866349;17865788;"+"
TCTAGGGTTTCCCCTGGGGCCGGTCCAGGATTCTCACCCTT
>ARHGEF10L_1:17865309-17866349;17866033;"+"
GTGGGGGGCCGGTGGGCTGCCGGGACCGCTGGGGGCTCGCA
>ARHGEF10L_1:17865309-17866349;17866050;"+"
TGCCGGGACCGCTGGGGGCTCGCAGCGGGTCGGGGGAGGCC
>ARHGEF10L_1:17865309-17866349;17866060;"+"
GCTGGGGGCTCGCAGCGGGTCGGGGGAGGCCACGTCTCCCT
>ARHGEF10L_1:17865309-17866349;17866172;"+"
CAGCCGCGGCGCCCCGGGACCGGGCGGGCGGGGGCGGCGCC
>ARHGEF10L_1:17865309-17866349;17866186;"+"
CGGGACCGGGCGGGCGGGGGCGGCGCCGCGTCGCGCACGGC
>ARHGEF10L_1:17865309-17866349;17866197;"+"
GGGCGGGGGCGGCGCCGCGTCGCGCACGGCGGCGGCGGCGG
>ARHGEF10L_1:17865309-17866349;17866265;"+"
GGGCGCAGTCCCGGCGGGCCCGGACCTCGCGGGCGGGCGGG
>ARHGEF10L_1:17865309-17866349;17866274;"+"
CCCGGCGGGCCCGGACCTCGCGGGCGGGCGGGCGGCGCGGC
>ARHGEF10L_1:17865309-17866349;17866286;"+"
GGACCTCGCGGGCGGGCGGGCGGCGCGGCCATTGGCTCGGG
>IFFO2_1:19282806-19283846;19282942;"+"
CGGGCTCCAGCGCGGCCGGCCGGGCGGTTCCAGATGCGCGC
>IFFO2_1:19282806-19283846;19282958;"+"
CGGCCGGGCGGTTCCAGATGCGCGCCAGATGCGGCCTCCGC
>IFFO2_1:19282806-19283846;19282969;"+"
TTCCAGATGCGCGCCAGATGCGGCCTCCGCAGAGACGGCAG
>IFFO2_1:19282806-19283846;19283002;"+"
GACGGCAGGACGGATGGCCCCGGATGCGGGCGCCGAGGCGA
>IFFO2_1:19282806-19283846;19283012;"+"
CGGATGGCCCCGGATGCGGGCGCCGAGGCGAGAGAGGGCAC
>IFFO2_1:19282806-19283846;19283106;"+"
GGGTCGCGGGTCTCACCGCCCGGGCTGTCAGAGACGCTGTG
>IFFO2_1:19282806-19283846;19283120;"+"
ACCGCCCGGGCTGTCAGAGACGCTGTGGAGGGGCCGCGGCA
>IFFO2_1:19282806-19283846;19283134;"+"
CAGAGACGCTGTGGAGGGGCCGCGGCAGCCGCACGCAGAGG
>IFFO2_1:19282806-19283846;19283164;"+"
GCACGCAGAGGACTCTCGGCCGGCACTGCCCCTTCTGCGGC
>IFFO2_1:19282806-19283846;19283181;"+"
GGCCGGCACTGCCCCTTCTGCGGCGGGCCCCGCCCACTGCA
>IFFO2_1:19282806-19283846;19283191;"+"
GCCCCTTCTGCGGCGGGCCCCGCCCACTGCAGACACTGGCC
>IFFO2_1:19282806-19283846;19283334;"+"
CCCTCGGCTCCGCCCACCTCCGGGTTCTCCCGCTTTCTCCG
>IFFO2_1:19282806-19283846;19283344;"+"
CGCCCACCTCCGGGTTCTCCCGCTTTCTCCGCAGCATAGAC
>IFFO2_1:19282806-19283846;19283353;"+"
CCGGGTTCTCCCGCTTTCTCCGCAGCATAGACTCCGCCCAG
>IFFO2_1:19282806-19283846;19283505;"+"
GGAACCGCCGCAGAGCCAGCCGGGCCTCTTAAAGGGGCCAG
>IFFO2_1:19282806-19283846;19283532;"+"
CTTAAAGGGGCCAGCAGCCTCGGCAACGCTCGCTTTCCACT
>IFFO2_1:19282806-19283846;19283785;"+"
CGTGCCCCACGCTGCGGACCCGGGGGTGGGCTCCTCGAATG
>IFFO2_1:19282806-19283846;19283800;"+"
GGACCCGGGGGTGGGCTCCTCGAATGCTAGCTGCGGGCCTT
>IFFO2_1:19282806-19283846;19283813;"+"
GGCTCCTCGAATGCTAGCTGCGGGCCTTGTCCTCTCGAGAT
>PAX7_1:18956479-18957519;18956590;"+"
CTGGAAAGGAGTTATAGGCCCGGCCTGGGGGCCTGAGGAGG
>PAX7_1:18956479-18957519;18956612;"+"
GCCTGGGGGCCTGAGGAGGACGGCGGCGGCTGGAGACGTCT
>PAX7_1:18956479-18957519;18956834;"+"
AGTCACCCTAGGCCGGTTCCCGGGGAGCCTCACTGGAGGAA
>PAX7_1:18956479-18957519;18957029;"+"
GGCCGGGGACTCGGCGGATCCGGCCCATTCATCAAAGGAAG
>PAX7_1:18956479-18957519;18957101;"+"
TCCCCCAGCCCCCAACTCGCCGGGATCGGCTCCCTCTCTTT
>PAX7_1:18956479-18957519;18957125;"+"
ATCGGCTCCCTCTCTTTTCACGGCGGTTCAAATTCTCCCCC
>PAX7_1:18956479-18957519;18957475;"+"
CTCCTTCTTCCGTCTGTCCCCGGGTCTCCTAGGGGACGGGG
>PAX7_1:18956479-18957519;18957491;"+"
TCCCCGGGTCTCCTAGGGGACGGGGCTGTGAAAGCTGGTGT
>EIF4G3_1:21503361-21504401;21503386;"+"
CCTCCAGCAGTCCGGCAGGACGGCTGCTCGGAAAACTTCGG
>EIF4G3_1:21503361-21504401;21503404;"+"
GACGGCTGCTCGGAAAACTTCGGACTTTTTCGGAATGGCTC
>EIF4G3_1:21503361-21504401;21503461;"+"
GAAGCCTCTTCGGCTCTTTCCGGAGACTGCTAGGGGTCGGG
>EIF4G3_1:21503361-21504401;21503478;"+"
TTCCGGAGACTGCTAGGGGTCGGGATTCTTCGGAGACGCTC
>EIF4G3_1:21503361-21504401;21503488;"+"
TGCTAGGGGTCGGGATTCTTCGGAGACGCTCGGGTGCGTCC
>EIF4G3_1:21503361-21504401;21503687;"+"
AAGAACAATGGTAATGGCCCCGGAGTCGGCTGTTCGCTGAG
>EIF4G3_1:21503361-21504401;21503701;"+"
TGGCCCCGGAGTCGGCTGTTCGCTGAGCCCCGCTCGCAGGG
>EIF4G3_1:21503361-21504401;21503711;"+"
GTCGGCTGTTCGCTGAGCCCCGCTCGCAGGGGCGGAGAGGC
>EIF4G3_1:21503361-21504401;21503773;"+"
TGGAGAAGGAACCGCTTAACCGGAATGGAACCCGTTGGATA
>EIF4G3_1:21503361-21504401;21503785;"+"
CGCTTAACCGGAATGGAACCCGTTGGATAGGGACCCCCCGC
>HP1BP3_1:21113161-21114201;21113233;"+"
GCCGCCGGCATCTTTCGAACCGGCTCCGAAAACCGCTGAGG
>HP1BP3_1:21113161-21114201;21113246;"+"
TTCGAACCGGCTCCGAAAACCGCTGAGGGAGTGGGGTGAGG
>HP1BP3_1:21113161-21114201;21113286;"+"
GGGAGGGCGCGGGCGGACGCCGGACCGCGGCGGGCCTCGGA
>HP1BP3_1:21113161-21114201;21113296;"+"
GGGCGGACGCCGGACCGCGGCGGGCCTCGGAGCATGCGCAG
>HP1BP3_1:21113161-21114201;21113312;"+"
GCGGCGGGCCTCGGAGCATGCGCAGCCCTCAGCCAATCGGG
>HP1BP3_1:21113161-21114201;21113444;"+"
AAGGGCGGGAGCGCGCGCGCCGGAGGGCCCCTGAGGAGGAG
>HP1BP3_1:21113161-21114201;21113605;"+"
TGGGAGCGGCGTCGGCGCCCCGGGCGAGCGGCCTCCGCCAC
>HP1BP3_1:21113161-21114201;21113620;"+"
CGCCCCGGGCGAGCGGCCTCCGCCACTCGCCTTCGGGGCCC
>HP1BP3_1:21113161-21114201;21113633;"+"
CGGCCTCCGCCACTCGCCTTCGGGGCCCAGCGAGCCCGCGC
>HP1BP3_1:21113161-21114201;21113701;"+"
GCGTTACCTCTGCGTTCGGCCGGTCCTGGCGCCCGCGTCCC
>HP1BP3_1:21113161-21114201;21113710;"+"
CTGCGTTCGGCCGGTCCTGGCGCCCGCGTCCCGCACGGCCT
>HP1BP3_1:21113161-21114201;21113721;"+"
CGGTCCTGGCGCCCGCGTCCCGCACGGCCTCTCGGCGCCGC
>HP1BP3_1:21113161-21114201;21113843;"+"
GGCCCCGCGCGCGCCCCCGCCGGCCCCGCCTCCCGCGCGTG
>HP1BP3_1:21113161-21114201;21113856;"+"
CCCCCGCCGGCCCCGCCTCCCGCGCGTGGGGTGCGAGGGGG
>HP1BP3_1:21113161-21114201;21113869;"+"
CGCCTCCCGCGCGTGGGGTGCGAGGGGGCGCGCGGGGACGG
>HP1BP3_1:21113161-21114201;21113929;"+"
GGGGCGTCGGCGCGCGTTCCCGGCGCTGCGTGGTGGCGCCC
>HP1BP3_1:21113161-21114201;21113945;"+"
TTCCCGGCGCTGCGTGGTGGCGCCCATTGCCTTGGCGTGGC
>ECE1_1:21672014-21673054;21672037;"+"
GCGGCTTCGGCGCCGAGTGCCGGAGGGGCGGGGCCGCCGCG
>ECE1_1:21672014-21673054;21672051;"+"
GAGTGCCGGAGGGGCGGGGCCGCCGCGGGGCCAATGGCAGG
>ECE1_1:21672014-21673054;21672170;"+"
CGCGCTGGGAGTCGGCTGCCCGGGCTGCGCGGGGAACCTGG
>ECE1_1:21672014-21673054;21672179;"+"
AGTCGGCTGCCCGGGCTGCGCGGGGAACCTGGAGGGCAGGA
>ECE1_1:21672014-21673054;21672306;"+"
ATTGTGTCCGGTGGGGCCGCCGGGAGCCTCGGCGACCTTTG
>ECE1_1:21672014-21673054;21672315;"+"
GGTGGGGCCGCCGGGAGCCTCGGCGACCTTTGTCTCCTGCC
>ECE1_1:21672014-21673054;21672360;"+"
TCCTGCACTGGAGTGTGACCCGGGGCGCTGCAGCTGCTTGT
>HSPG2_1:22263770-22264810;22263795;"+"
CGCCCGCTCGCCGGCCAGCTCGGGACAGCGCGGCCCTCTCC
>HSPG2_1:22263770-22264810;22263805;"+"
CCGGCCAGCTCGGGACAGCGCGGCCCTCTCCCCACCGCCCC
>HSPG2_1:22263770-22264810;22264128;"+"
GCTCTCGCCTCCCCGATCCCCGGCTCCCCCGCTTCCCCGCG
>HSPG2_1:22263770-22264810;22264137;"+"
TCCCCGATCCCCGGCTCCCCCGCTTCCCCGCGCGCGCCGCC
>HSPG2_1:22263770-22264810;22264147;"+"
CCGGCTCCCCCGCTTCCCCGCGCGCGCCGCCGACTTCCACG
>HSPG2_1:22263770-22264810;22264219;"+"
CGCGCAGCTTTTGAAGATCCCGGGATCTCCTTCCCACGCTC
>HSPG2_1:22263770-22264810;22264235;"+"
ATCCCGGGATCTCCTTCCCACGCTCACACGCACGCAGCTGC
>HSPG2_1:22263770-22264810;22264247;"+"
CCTTCCCACGCTCACACGCACGCAGCTGCCGCTCCGCGCCA
>HSPG2_1:22263770-22264810;22264345;"+"
GAACACACTTGTGCGCTACCCGGGAACACTTTCACACTCTG
>NCMAP_1:24881546-24882586;24881911;"+"
AAATCAATTGAAAATAGAACCGGGAAACCAGCCTCCACTCC
>NCMAP_1:24881546-24882586;24882199;"+"
CTGCCAAGCCTGTTTCCTCCCGGTCTAACGTTCTGTGGTTG
>NCMAP_1:24881546-24882586;24882402;"+"
TCTCTACTGGACTGAGTGCCCGGGAGTGCCAGAGCCAGTCC
>MAN1C1_1:25942938-25943978;25943176;"+"
CCGGACGCGCGGCCCTCAGCCGGCTGCGGCGCGGCGGCGGC
>MAN1C1_1:25942938-25943978;25943185;"+"
CGGCCCTCAGCCGGCTGCGGCGCGGCGGCGGCGGGAGGGGG
>MAN1C1_1:25942938-25943978;25943196;"+"
CGGCTGCGGCGCGGCGGCGGCGGGAGGGGGCGCGGGGCGCG
>MAN1C1_1:25942938-25943978;25943244;"+"
GCGTGGCCGGCGGGCGTGGCCGGCGGGCGGCAGGAGGCGGG
>MAN1C1_1:25942938-25943978;25943261;"+"
GGCCGGCGGGCGGCAGGAGGCGGGGCGGCGGGCGCTGTCGC
>MAN1C1_1:25942938-25943978;25943330;"+"
GGGACGGCGGTGGAGGCGGCCGGGTGGCTGTGCGCGCGTGT
>MAN1C1_1:25942938-25943978;25943342;"+"
GAGGCGGCCGGGTGGCTGTGCGCGCGTGTGGGGCGCAGGCT
>MAN1C1_1:25942938-25943978;25943355;"+"
GGCTGTGCGCGCGTGTGGGGCGCAGGCTCGGCGGCAGCGGC
>MAN1C1_1:25942938-25943978;25943376;"+"
GCAGGCTCGGCGGCAGCGGCCGGTCTGGAGCGGCCGCTGCG
>MAN1C1_1:25942938-25943978;25943386;"+"
CGGCAGCGGCCGGTCTGGAGCGGCCGCTGCGAGGAAGACAG
>MAN1C1_1:25942938-25943978;25943395;"+"
CCGGTCTGGAGCGGCCGCTGCGAGGAAGACAGCTGCAGCGG
>MAN1C1_1:25942938-25943978;25943591;"+"
TCCCTGCGCTGTCTGGGGCCCGGGGGAAGCCCCCTGCCCCC
>MAN1C1_1:25942938-25943978;25943611;"+"
CGGGGGAAGCCCCCTGCCCCCGCAGGCTCGGAAGTGCCTGC
>MAN1C1_1:25942938-25943978;25943665;"+"
CCACTCCGGCTCCCAGCTCCCGGCGCCCTCTCCGCGGCGGA
>MAN1C1_1:25942938-25943978;25943677;"+"
CCAGCTCCCGGCGCCCTCTCCGCGGCGGAGAAAGTTGTGGA
>MAN1C1_1:25942938-25943978;25943739;"+"
GGGCGCTGTCGCGACCGGGCCGGGTGTGCGCGCGCTCGGGG
>MAN1C1_1:25942938-25943978;25943749;"+"
GCGACCGGGCCGGGTGTGCGCGCGCTCGGGGCGGCGCTGAC
>MAN1C1_1:25942938-25943978;25943760;"+"
GGGTGTGCGCGCGCTCGGGGCGGCGCTGACACGCCAGCCCC
>MAN1C1_1:25942938-25943978;25943800;"+"
CCCATCGCCTCGGTCCCCTCCGGAAACTGCTTCTGAAGCTG
>MACO1_1:25756328-25757368;25756559;"+"
CGGTCCGGCCCGGCCCGGCCCGGAGGCCGATGCTTCGCGGT
>MACO1_1:25756328-25757368;25756574;"+"
CGGCCCGGAGGCCGATGCTTCGCGGTAGTGCCCTCGCGGGT
>MACO1_1:25756328-25757368;25756677;"+"
CCGCACCGCCGCACACGCCCCGGGCATCTCTGCGCTACGTC
>MACO1_1:25756328-25757368;25756689;"+"
ACACGCCCCGGGCATCTCTGCGCTACGTCGCGCGCCCCCAC
>MACO1_1:25756328-25757368;25756699;"+"
GGCATCTCTGCGCTACGTCGCGCGCCCCCACGGCTCCGCCC
>MACO1_1:25756328-25757368;25756760;"+"
GGCCGCCACCTCCGATTGGCCGGCGCGCTGTCACCACGTCG
>MACO1_1:25756328-25757368;25756776;"+"
TGGCCGGCGCGCTGTCACCACGTCGCGGGAAGCTGGCAGGG
>MACO1_1:25756328-25757368;25756842;"+"
TGCTTTGTCATTCGTACCCCCGGTGCGCGCTGACGCGGTCG
>MACO1_1:25756328-25757368;25756855;"+"
GTACCCCCGGTGCGCGCTGACGCGGTCGGCCTGGCCGAGCT
>MACO1_1:25756328-25757368;25756870;"+"
GCTGACGCGGTCGGCCTGGCCGAGCTCTCCAGCATCCGCAG
>MACO1_1:25756328-25757368;25756900;"+"
AGCATCCGCAGAAGGGTCCCCGGCGCTGTTCCTGGGATGCT
>MACO1_1:25756328-25757368;25756986;"+"
CACCGCACATGCCGCAAACCCGGGCCTTCCGATTTCATACA
>MACO1_1:25756328-25757368;25756995;"+"
TGCCGCAAACCCGGGCCTTCCGATTTCATACATTGCTAGAC
>MACO1_1:25756328-25757368;25757186;"+"
TCTTTTCTGATAGGCTCAGCCGGGGACCCAGACACTATAAT
>MACO1_1:25756328-25757368;25757213;"+"
CCAGACACTATAATGATTGGCGCATTCTTCCGTCCTTCAAA
>MACO1_1:25756328-25757368;25757317;"+"
GGTGGCTTCTATTGGCCTCCCGGGCCGTCCGTCGGAGCCGA
>MACO1_1:25756328-25757368;25757326;"+"
TATTGGCCTCCCGGGCCGTCCGTCGGAGCCGAGGAGGCGGG
>MACO1_1:25756328-25757368;25757335;"+"
CCCGGGCCGTCCGTCGGAGCCGAGGAGGCGGGGCAGGCGGC
>LIN28A_1:26736238-26737278;26736601;"+"
TCTCCCCTGCTCCCCCATCCCGGGCTTCCCAGTGTCCAGAA
>LIN28A_1:26736238-26737278;26736681;"+"
GCGGGTCAGCTCCAAGCAGCCGGGTCAGCTCAGAGGCCTGA
>LIN28A_1:26736238-26737278;26736854;"+"
GGAATGTATAATTATCTGCCCGGGGGGTGGGGGTGGTGTGT
>LIN28A_1:26736238-26737278;26737005;"+"
AAGTGCAGGATCTCAAATTCCGGGGTACTCAAGTCTTCTAG
>LIN28A_1:26736238-26737278;26737147;"+"
GGGAGGGCCGGAGCTGGAGCCGGAGGGAAAGGGAGGGGAAA
>RPS6KA1_1:26855228-26856268;26855765;"+"
CCTGGGGCACTGAGATCGCCCGGAGATCACAGTGTTAGCTT
>RPS6KA1_1:26855228-26856268;26855791;"+"
TCACAGTGTTAGCTTCAGGGCGGGGTAGAAATTAGAGGATA
>RPS6KA1_1:26855228-26856268;26856117;"+"
GCTCGCGGCAGGGGCGGGGCCGGCCCTCGGGGCGCGGCGGG
>RPS6KA1_1:26855228-26856268;26856131;"+"
CGGGGCCGGCCCTCGGGGCGCGGCGGGGGCGGGGGTCCGCG
>RPS6KA1_1:26855228-26856268;26856140;"+"
CCCTCGGGGCGCGGCGGGGGCGGGGGTCCGCGCTGGGAATG
>RPS6KA1_1:26855228-26856268;26856234;"+"
GCCAATGGGCGCGGCGGCGCCGGGTGACGGAGGGAGCCGAA
>TMEM222_1:27647615-27648655;27648454;"+"
TAGAGTTCTCTATAAGTCTCCGGCGCTAGACTGCGAACTGC
>TMEM222_1:27647615-27648655;27648467;"+"
AAGTCTCCGGCGCTAGACTGCGAACTGCCTGAGAGCATCCC
>WASF2_1:27816678-27817718;27816729;"+"
GGCTCACTGCCCCACCCACCCGGGGCTTCGGGGCATTCCAT
>WASF2_1:27816678-27817718;27816823;"+"
ACCCTCCCCAGAGCTCCACCCGGGCGACTTCCGCAATCGGA
>WASF2_1:27816678-27817718;27816834;"+"
AGCTCCACCCGGGCGACTTCCGCAATCGGAGTAAACAGCGG
>WASF2_1:27816678-27817718;27817084;"+"
ATAGTGTTGTCCCTTCACTCCGGTCTCAGCCAGGGCAGAAA
>WASF2_1:27816678-27817718;27817169;"+"
AGTCCATCCGGGGCAAGGCCCGGGTCCTGGGAATGGGGGAT
>PTPRU_1:29562007-29563047;29562601;"+"
ATGAAAAACTTTCTAAAAGCCGGCGTTTCCAAAGCCCCAAC
>PTPRU_1:29562007-29563047;29562625;"+"
GTTTCCAAAGCCCCAACAACCGCTCTTGGCCAGGTGATGAG
>PTPRU_1:29562007-29563047;29562728;"+"
GCATCGGATGGGACAGAGGCCGGGTGTCCCTGGGTCACCGT
>PTPRU_1:29562007-29563047;29562746;"+"
GCCGGGTGTCCCTGGGTCACCGTCCCTGAGAGCGCTGTACG
>PTPRU_1:29562007-29563047;29562815;"+"
CGCCTGGCAGTGTTGGTGCCCGGTCCGTGGAGACGTCCGTG
>PTPRU_1:29562007-29563047;29562828;"+"
TGGTGCCCGGTCCGTGGAGACGTCCGTGGGCGTCCAGACCC
>PTPRU_1:29562007-29563047;29562838;"+"
TCCGTGGAGACGTCCGTGGGCGTCCAGACCCAGCCGCGGGG
>PTPRU_1:29562007-29563047;29562917;"+"
CGCCAGGGCTAGCGGGCGGCCGGACCCGCTGCAGCACCCGC
>PTPRU_1:29562007-29563047;29562935;"+"
GCCGGACCCGCTGCAGCACCCGCCGTGGCCAGCAGGGAGCG
>MATN1-AS1_1:31190598-31191638;31191214;"+"
GACTCTCTCCGCCTCCGCCCCGGTCCCGCCCTGGCACTGAC
>MATN1-AS1_1:31190598-31191638;31191241;"+"
GCCCTGGCACTGACTGTCTCCGTCTTCGCCCCTGCCCTGGC
>MATN1-AS1_1:31190598-31191638;31191423;"+"
CTGACATTCTATCTCTCTCCCGTCTCCGCCTCTGCCCCCCC
>MATN1-AS1_1:31190598-31191638;31191468;"+"
GCCCCGCCCCTGCCCTGCGCCGGCGCTGGCTCCGTCTGCGC
>MATN1-AS1_1:31190598-31191638;31191480;"+"
CCCTGCGCCGGCGCTGGCTCCGTCTGCGCCTCAGCCTCGGT
>PTP4A2_1:32403968-32405008;32404065;"+"
TCGCTGACTGGCTGGCTGGCCGGCTCGCGGGCAGTTGGGCC
>PTP4A2_1:32403968-32405008;32404086;"+"
GGCTCGCGGGCAGTTGGGCCCGCCCACCTGCCCCGCGGGGC
>PTP4A2_1:32403968-32405008;32404850;"+"
TGGGCATGGTGGCGCCCGCCCGGAAGGAGGGCCGTAATCCC
>PTP4A2_1:32403968-32405008;32404862;"+"
CGCCCGCCCGGAAGGAGGGCCGTAATCCCAGCTACTCGGGA
>PTP4A2_1:32403968-32405008;32404878;"+"
GGGCCGTAATCCCAGCTACTCGGGAGGTTGAGGCAGGAGAC
>ZSCAN20_1:33937211-33938251;33938000;"+"
CATTGGGCGGTGCTGTTATCCGGAAGCCTATGGAAAAGGCC
>ZSCAN20_1:33937211-33938251;33938026;"+"
CCTATGGAAAAGGCCAGGATCGCAACAGGTCCCGCCCCCAT
>ZSCAN20_1:33937211-33938251;33938151;"+"
CAAACGGAGGGGGCCGCCCCCGGCGCTCGCGCGGTTCCTTC
>ZSCAN20_1:33937211-33938251;33938160;"+"
GGGGCCGCCCCCGGCGCTCGCGCGGTTCCTTCTGGGAATTG
>DLGAP3_1:35395166-35396206;35395197;"+"
GCCGGCTGCGGAGCCCCAAGCGAGCGCCGAGCGGCAGCGGG
>DLGAP3_1:35395166-35396206;35395267;"+"
AGGCTGGATTTCCCGGGGACCGGGAAGGGGAGGCGGGGGGA
>DLGAP3_1:35395166-35396206;35395280;"+"
CGGGGACCGGGAAGGGGAGGCGGGGGGATCCCGCCCGCGCG
>DLGAP3_1:35395166-35396206;35395291;"+"
AAGGGGAGGCGGGGGGATCCCGCCCGCGCGCTCCGCCCCCG
>DLGAP3_1:35395166-35396206;35395444;"+"
GCGGGCGGCCGCCGGGGTCCCGGAGGAGCGCCCACCTCGCT
>DLGAP3_1:35395166-35396206;35395461;"+"
TCCCGGAGGAGCGCCCACCTCGCTGAGCGACGGTGCTGGGG
>DLGAP3_1:35395166-35396206;35395471;"+"
GCGCCCACCTCGCTGAGCGACGGTGCTGGGGGCGCCCAGCG
>DLGAP3_1:35395166-35396206;35395519;"+"
AGGAATGAGATCCCCCTCCCCGGGGACCCAGGAACAGGCAC
>DLGAP3_1:35395166-35396206;35395541;"+"
GGGACCCAGGAACAGGCACCCGAAGTGTCACGGCCACGCAC
>DLGAP3_1:35395166-35396206;35395633;"+"
ACCAGCTCAGCCTCACGGACCGGGTCTCGCCCCCCGCCGAG
>DLGAP3_1:35395166-35396206;35395647;"+"
ACGGACCGGGTCTCGCCCCCCGCCGAGGGGCAGTCACGCCC
>DLGAP3_1:35395166-35396206;35395727;"+"
GACTCTCCTTCGGGCTTTCCCGGTCGGCCGCCTGACCTCAG
>DLGAP3_1:35395166-35396206;35395815;"+"
CCAGGATGGGGCGCTGTGCCCGGCCTCGGAGCCGCTGGCAG
>DLGAP3_1:35395166-35396206;35395827;"+"
GCTGTGCCCGGCCTCGGAGCCGCTGGCAGGCGTCCCCCACC
>DLGAP3_1:35395166-35396206;35395837;"+"
GCCTCGGAGCCGCTGGCAGGCGTCCCCCACCCACAGTCCGC
>DLGAP3_1:35395166-35396206;35396037;"+"
CAGCTGGAGGCTGCGGAGCCCGGACACAGGCTGCGGGAGCC
>DLGAP3_1:35395166-35396206;35396050;"+"
CGGAGCCCGGACACAGGCTGCGGGAGCCGAGAGGCGGAGAG
>DLGAP3_1:35395166-35396206;35396064;"+"
AGGCTGCGGGAGCCGAGAGGCGGAGAGCGGACTGCAGCAGT
>AGO3_1:36395662-36396702;36396391;"+"
GTTCGGGGTCCTTCACCCGCCGGCTCCAGGTAGGCTACTCC
>COL8A2_1:36590665-36591705;36590818;"+"
CGGCCGCCCCTCGCGGCTGCCGGAGTGGGCGGGCGGCAGGA
>COL8A2_1:36590665-36591705;36590827;"+"
CTCGCGGCTGCCGGAGTGGGCGGGCGGCAGGAGGGGCGCGT
>COL8A2_1:36590665-36591705;36590843;"+"
TGGGCGGGCGGCAGGAGGGGCGCGTCGGGGCGGGGCCTCCG
>COL8A2_1:36590665-36591705;36590906;"+"
GCCAAGGCCCGCGCCCCGCCCGGCCCAGCGCGCCCAGCGCG
>COL8A2_1:36590665-36591705;36590916;"+"
GCGCCCCGCCCGGCCCAGCGCGCCCAGCGCGGACTCGGACG
>COL8A2_1:36590665-36591705;36590925;"+"
CCGGCCCAGCGCGCCCAGCGCGGACTCGGACGGCTGCCTCC
>COL8A2_1:36590665-36591705;36590988;"+"
CCCCTCCACACACGCGCTCCCGGGCGGCCCGCCCCCATCCC
>COL8A2_1:36590665-36591705;36590997;"+"
ACACGCGCTCCCGGGCGGCCCGCCCCCATCCCTCCCCGTCC
>COL8A2_1:36590665-36591705;36591013;"+"
GGCCCGCCCCCATCCCTCCCCGTCCACCTGACCCGCGGCTC
>COL8A2_1:36590665-36591705;36591040;"+"
CTGACCCGCGGCTCGGCCGCCGGGGAGTCCGCGCAGCCCCT
>COL8A2_1:36590665-36591705;36591049;"+"
GGCTCGGCCGCCGGGGAGTCCGCGCAGCCCCTGCCCTCGAG
>COL8A2_1:36590665-36591705;36591066;"+"
GTCCGCGCAGCCCCTGCCCTCGAGGGGCCACCTGCCTGTGG
>COL8A2_1:36590665-36591705;36591215;"+"
TGACCTCGGTAGGCTGAGCCCGGAGGACTCACAGGGGCCAG
>COL8A2_1:36590665-36591705;36591237;"+"
GAGGACTCACAGGGGCCAGTCGTGACCCGCACATTCAGGCT
>COL8A2_1:36590665-36591705;36591272;"+"
CAGGCTTTAGGGCATTGAGCCGGGGTCACAGAGGCAGGCGG
>COL8A2_1:36590665-36591705;36591290;"+"
GCCGGGGTCACAGAGGCAGGCGGGAGCAGGCCAGACCTCGT
>COL8A2_1:36590665-36591705;36591669;"+"
CTGTGGGACTTCCATGGATCCGGAAGGGAGGTGAGAGTTCT
>AGO4_1:36272807-36273847;36273135;"+"
CAGGCGTGAGCCACCACGCCCGGCCAAGACCTTTCTCTTCT
>AGO4_1:36272807-36273847;36273248;"+"
TCCATTCCCGTGGTGCCTTCCGGCTATACGGAGAGGGACGC
>AGO4_1:36272807-36273847;36273266;"+"
TCCGGCTATACGGAGAGGGACGCGCAGTTGGGTGTGTGGTG
>AGO4_1:36272807-36273847;36273525;"+"
CCCCCAGAGCCGTTGGCCACCGGACGGCCTCCTCGGGTGGA
>AGO4_1:36272807-36273847;36273538;"+"
TGGCCACCGGACGGCCTCCTCGGGTGGACGGGGCAGAGCGG
>AGO4_1:36272807-36273847;36273733;"+"
CCCCGCGCCCCCTTCCCTCCCGGCGGGCGCGCGCGCTGGCT
>AGO4_1:36272807-36273847;36273742;"+"
CCCTTCCCTCCCGGCGGGCGCGCGCGCTGGCTCCCGCTCCC
>AGO4_1:36272807-36273847;36273756;"+"
CGGGCGCGCGCGCTGGCTCCCGCTCCCGCTCCCGTTGGCGG
>GRIK3_1:37499824-37500864;37499894;"+"
TTACTGGGGGGCCGCCCCGCCGGCGCCCGCCCCGCCTGGCT
>GRIK3_1:37499824-37500864;37499917;"+"
CGCCCGCCCCGCCTGGCTGCCGCCCACGGGCTGCCCGCGAG
>GRIK3_1:37499824-37500864;37500124;"+"
CCCGGGCTCGCACAAAGCCCCGGAGTGGAGTTGCACGCGCG
>GRIK3_1:37499824-37500864;37500139;"+"
AGCCCCGGAGTGGAGTTGCACGCGCGCACACTCTCCCTCCC
>GRIK3_1:37499824-37500864;37500338;"+"
CCCCATTGTAGGGGGACGCCCGGAGAACGAGGACTCTCCTC
>GRIK3_1:37499824-37500864;37500358;"+"
CGGAGAACGAGGACTCTCCTCGCTTCCCAGACGTCCCCACC
>GRIK3_1:37499824-37500864;37500423;"+"
TACTGCGAGGGCACGGAGCCCGGGAGCCAGGCGTGGAGCGC
>GRIK3_1:37499824-37500864;37500434;"+"
CACGGAGCCCGGGAGCCAGGCGTGGAGCGCGAGAGCTGGCA
>GRIK3_1:37499824-37500864;37500443;"+"
CGGGAGCCAGGCGTGGAGCGCGAGAGCTGGCACCGCGAGCT
>GRIK3_1:37499824-37500864;37500530;"+"
CCCGCCGGGAGCAGCGAGACCGGGAGCCCGCCGTCTGCGGA
>GRIK3_1:37499824-37500864;37500541;"+"
CAGCGAGACCGGGAGCCCGCCGTCTGCGGAGCCTGGCCTCG
>RLF_1:40626020-40627060;40626939;"+"
CGTAGGCCACTGAGAGCACCCGGAGTCCGAGTGACGGAATC
>RLF_1:40626020-40627060;40626953;"+"
AGCACCCGGAGTCCGAGTGACGGAATCAGGCGGGCGCCCGC
>RLF_1:40626020-40627060;40626963;"+"
GTCCGAGTGACGGAATCAGGCGGGCGCCCGCGTCGCTAAGG
>RLF_1:40626020-40627060;40627008;"+"
CGTCACAGTGCGCGGGCGGCCGGGGGCAGGGCCAGGGCTGA
>RLF_1:40626020-40627060;40627033;"+"
GCAGGGCCAGGGCTGAGTCACGTGGCTTGGTTGCCTACGCG
>BMP8B_1:40254513-40255553;40254579;"+"
CGCGTCGCCCGCCCCCACCCCGGGACTGACCAATGGGGGGG
>BMP8B_1:40254513-40255553;40254656;"+"
AGGGGGCCCGGGGCTGCGGCCGGTGTCGCGGGTGGGGAGAC
>BMP8B_1:40254513-40255553;40254679;"+"
TGTCGCGGGTGGGGAGACCCCGAGGTGCTACCTGGGCGTGG
>BMP8B_1:40254513-40255553;40254717;"+"
TGGCGGGTGGGCAGGCGGCCCGGGCGAGGGGCTCGCAGCCT
>BMP8B_1:40254513-40255553;40254730;"+"
GGCGGCCCGGGCGAGGGGCTCGCAGCCTGGGCGTCAGCGTG
>BMP8B_1:40254513-40255553;40254741;"+"
CGAGGGGCTCGCAGCCTGGGCGTCAGCGTGGTCATGGCCGT
>BMP8B_1:40254513-40255553;40254838;"+"
GTCCCGCCAGTGGTGCCACCCGGCCGCCCCGCCGTCGCGTG
>BMP8B_1:40254513-40255553;40254847;"+"
GTGGTGCCACCCGGCCGCCCCGCCGTCGCGTGCGCGGGTCG
>BMP8B_1:40254513-40255553;40254859;"+"
GGCCGCCCCGCCGTCGCGTGCGCGGGTCGCCATGGCATGCT
>BMP8B_1:40254513-40255553;40255140;"+"
CTTCTCAGTCGCCACGGCCCCGGTGCAGGCCTGGCAGGAGA
>BMP8A_1:39956297-39957337;39956672;"+"
CCGCAAAGCTGGATCAGTACCGGGGACGCAGGGCGCACAGC
>BMP8A_1:39956297-39957337;39956685;"+"
TCAGTACCGGGGACGCAGGGCGCACAGCTAGGGCTGGCGGG
>BMP8A_1:39956297-39957337;39957021;"+"
GGTGGCACCACTGGCGGGACCGGGACGGCGCCGCGGCCTTA
>BMP8A_1:39956297-39957337;39957032;"+"
TGGCGGGACCGGGACGGCGCCGCGGCCTTAGGATCTCTGCG
>BMP8A_1:39956297-39957337;39957120;"+"
CAGGCTGCGGGCTCCTCGCCCGGACCAACCGCCAGCCACGC
>BMP8A_1:39956297-39957337;39957129;"+"
GGCTCCTCGCCCGGACCAACCGCCAGCCACGCCGAGGTCGC
>BMP8A_1:39956297-39957337;39957138;"+"
CCCGGACCAACCGCCAGCCACGCCGAGGTCGCACCTCGGGG
>BMP8A_1:39956297-39957337;39957147;"+"
ACCGCCAGCCACGCCGAGGTCGCACCTCGGGGTCGCCCCAC
>BMP8A_1:39956297-39957337;39957188;"+"
CCGCAACACCTGCCGCCGCCCGGGGCTCCTAGCGGGCGCGG
>BMP8A_1:39956297-39957337;39957200;"+"
CCGCCGCCCGGGGCTCCTAGCGGGCGCGGCCTCCGCGCCCA
>BMP8A_1:39956297-39957337;39957213;"+"
CTCCTAGCGGGCGCGGCCTCCGCGCCCAGGCCCCGCCCCCG
>KCNQ4_1:41248663-41249703;41249102;"+"
ACAAGTAGACGCCGTTCCACCGGTCTACACCTAAACTCCAC
>KCNQ4_1:41248663-41249703;41249122;"+"
CGGTCTACACCTAAACTCCACGGGACACTGCGTCCCTTCCC
>KCNQ4_1:41248663-41249703;41249206;"+"
ACACACGAGGCGTCCCACCCCGGGCTGGCCTTCGGGGCCAC
>KCNQ4_1:41248663-41249703;41249218;"+"
TCCCACCCCGGGCTGGCCTTCGGGGCCACACTGCCCCACGC
>KCNQ4_1:41248663-41249703;41249479;"+"
GACATGTGAGCGGCGCGCGCCGGTGGCAGGTGGAAAGGCGA
>KCNQ4_1:41248663-41249703;41249497;"+"
GCCGGTGGCAGGTGGAAAGGCGAGCGGCATGGAGCGCGTAA
>KCNQ4_1:41248663-41249703;41249676;"+"
CCGGGTCGCCCCTCTGGCCCCGGGTCCGAGCCATGCGTCTC
>SCMH1_1:41707795-41708835;41707918;"+"
GGGCGGGGCGGGGGCTCCCCCGGCCCCTCCCCCGCGCCTCC
>SCMH1_1:41707795-41708835;41707930;"+"
GGCTCCCCCGGCCCCTCCCCCGCGCCTCCCGCTGCGAGGTG
>SCMH1_1:41707795-41708835;41707939;"+"
GGCCCCTCCCCCGCGCCTCCCGCTGCGAGGTGGCGCGCGCC
>SCMH1_1:41707795-41708835;41708094;"+"
TGGCGCCCGGACCAGCTCTCCGGTCTGCGTCCTGTAGATGG
>SCMH1_1:41707795-41708835;41708283;"+"
TCGCCTCGGGCGACTCCCGCCGGGCTAGTGGCTGGCCGTGT
>SCMH1_1:41707795-41708835;41708299;"+"
CCGCCGGGCTAGTGGCTGGCCGTGTGGTGACCTTGGGCGAG
>HIVEP3_1:42501576-42502616;42501634;"+"
CAGGCCCCGCCTCCAGACCCCGGGCCCCGCCCCCTTCCTGG
>HIVEP3_1:42501576-42502616;42501656;"+"
GGCCCCGCCCCCTTCCTGGCCGCGCGGCTTGCCCCGCCTCC
>HIVEP3_1:42501576-42502616;42501714;"+"
TCAAACTGGGTCCATCGGCCCGGAGGGCGGGGATGCTCGCT
>HIVEP3_1:42501576-42502616;42501731;"+"
GCCCGGAGGGCGGGGATGCTCGCTTTCGATTGGCCTCAAAG
>HIVEP3_1:42501576-42502616;42501907;"+"
ATCCCGGGCAGCTGGGACCCCGGGATGACCTAAGGAACAAG
>HIVEP3_1:42501576-42502616;42502077;"+"
CGAACCAGCCAGCCGGTTCCCGGCTCTGCCAGGTCTAGGGG
>HIVEP3_1:42501576-42502616;42502300;"+"
TACCACCTCTCCCTCAGCACCGGCGCCCTACCCTCAGCCTG
>IPO13_1:44411457-44412497;44411953;"+"
GTCCATGGTATGTGGTTTCCCGGTTGCTTATTGGGTGGTCC
>IPO13_1:44411457-44412497;44411974;"+"
GGTTGCTTATTGGGTGGTCCCGAGAGCCTTCCTTTTTTCCT
>IPO13_1:44411457-44412497;44412087;"+"
GCTGGGCCGGAGGATGCCCCCGGCAGCGGAGCGCCAGAGTG
>IPO13_1:44411457-44412497;44412098;"+"
GGATGCCCCCGGCAGCGGAGCGCCAGAGTGACCAGGCAACC
>IPO13_1:44411457-44412497;44412163;"+"
GGGCTCCCACCTCCGTCCTCCGGCCCCTCGAGTCACGTCGT
>IPO13_1:44411457-44412497;44412178;"+"
TCCTCCGGCCCCTCGAGTCACGTCGTCCTACTAAGGAGTTG
>IPO13_1:44411457-44412497;44412227;"+"
CGCCCCGCGCCGGTCTGACCCGGAATGCCTGCTCGCCGCGG
>IPO13_1:44411457-44412497;44412240;"+"
TCTGACCCGGAATGCCTGCTCGCCGCGGTAGGCCGAGGACA
>IPO13_1:44411457-44412497;44412253;"+"
GCCTGCTCGCCGCGGTAGGCCGAGGACAGGCGGGGCTCTGC
>IPO13_1:44411457-44412497;44412323;"+"
CTCCGCAGGGCGCCGCCTTCCGGCTAGGCGCAACACGGACT
>IPO13_1:44411457-44412497;44412338;"+"
CCTTCCGGCTAGGCGCAACACGGACTACATTTCCCAGGGTG
>ZSWIM5_1:45672230-45673270;45672383;"+"
CGCGGAGGGGAGAGGAGCGCCGGACGCTCTCGCACGCCCGC
>ZSWIM5_1:45672230-45673270;45672393;"+"
AGAGGAGCGCCGGACGCTCTCGCACGCCCGCCCGCCCGCCC
>ZSWIM5_1:45672230-45673270;45672405;"+"
GACGCTCTCGCACGCCCGCCCGCCCGCCCGCGCACCTCCAA
>ZSWIM5_1:45672230-45673270;45672438;"+"
ACCTCCAACCCACCTGCCGCCGGCCAGACAGGAATGGACTG
>TESK2_1:45956820-45957860;45956851;"+"
GAAAGACTGAAACGCCTACCCGGCCCAGCAGGGGGGTTGGG
>TESK2_1:45956820-45957860;45956874;"+"
CCCAGCAGGGGGGTTGGGGGCGGGGTCTCGGCTGGCCACGC
>EIF2B3_1:45452374-45453414;45452409;"+"
GGAGAGGAGGGAAGGCGGGCCGGAGGGGGCGGGGCCACCGA
>EIF2B3_1:45452374-45453414;45452418;"+"
GGAAGGCGGGCCGGAGGGGGCGGGGCCACCGAGGAGCATTC
>EIF2B3_1:45452374-45453414;45452427;"+"
GCCGGAGGGGGCGGGGCCACCGAGGAGCATTCGACACGTGT
>EIF2B3_1:45452374-45453414;45452509;"+"
TTCCTCCCAGTGCAGGGTGCCGGGAACCCAGACGGAACAAC
>EIF2B3_1:45452374-45453414;45452521;"+"
CAGGGTGCCGGGAACCCAGACGGAACAACTCAGCCTCTTTC
>EIF2B3_1:45452374-45453414;45453003;"+"
GTGAGCCACCGCGCCCGGCCCGGGACTTCCTATTTGTAACA
>PIK3R3_1:46598360-46599400;46598396;"+"
GAGGCGCCACCCAACCGCGCCGGGAGGGGGGACAGCAGGCA
>PIK3R3_1:46598360-46599400;46598424;"+"
GGGACAGCAGGCATCACCACCGCCCCTTCCACGCCGTCCCG
>PIK3R3_1:46598360-46599400;46598456;"+"
GCCGTCCCGCCTCGATGTACCGGGATTCTGTCAAGTGCCTG
>PIK3R3_1:46598360-46599400;46598629;"+"
CGCACTCCAGGAGTCAGTGCCGGGAGCACGCGAGCCAGGCG
>PIK3R3_1:46598360-46599400;46598639;"+"
GAGTCAGTGCCGGGAGCACGCGAGCCAGGCGAGGAGGGAGT
>PIK3R3_1:46598360-46599400;46598648;"+"
CCGGGAGCACGCGAGCCAGGCGAGGAGGGAGTGGGGCGAGG
>PIK3R3_1:46598360-46599400;46598711;"+"
GATTGGCTGAGGCCGGTTGCCGGAGCCTGGAGCCTGCGTCT
>PIK3R3_1:46598360-46599400;46598727;"+"
TTGCCGGAGCCTGGAGCCTGCGTCTTTTGTCTGCCTTGCTC
>PIK3R3_1:46598360-46599400;46598813;"+"
AGGAGACAGCCGGCGCCGGCCGGTAAGGCGGCGATTGGTCA
>PIK3R3_1:46598360-46599400;46598824;"+"
GGCGCCGGCCGGTAAGGCGGCGATTGGTCAGAGCCCAGTTA
>PIK3R3_1:46598360-46599400;46599006;"+"
CTGCTGAGGCTTGGTCCGCCCGGACGAGTAAGGAGAGGAGC
>PIK3R3_1:46597423-46598463;46597764;"+"
TCCAACGGCCAGTACCAGTCCGGCCAAACTACCCGAACAGG
>PIK3R3_1:46597423-46598463;46597777;"+"
ACCAGTCCGGCCAAACTACCCGAACAGGGTCCTCCCCCTCT
>PIK3R3_1:46597423-46598463;46597940;"+"
CTTTCTACACAGTCGCTCTCCGGGGAGAAAAGCTCCCACCG
>PIK3R3_1:46597423-46598463;46597959;"+"
CCGGGGAGAAAAGCTCCCACCGCCTCCAAATCTTTCCGCGG
>PIK3R3_1:46597423-46598463;46598048;"+"
AGAACACGTTGGGAGAAACCCGGGCAAGTGACAAAGGAAGG
>PIK3R3_1:46597423-46598463;46598301;"+"
AACTGCCCTCAAGCTCTGCCCGGACTCCAGCCACTAGAGTT
>SPATA6_1:48937860-48938900;48937898;"+"
GCAGCCAGGAGGGGCGGGGCCGGAAGAGAGGCCGCGCGGGG
>SPATA6_1:48937860-48938900;48937910;"+"
GGCGGGGCCGGAAGAGAGGCCGCGCGGGGCACTCCAGGGCT
>SPATA6_1:48937860-48938900;48938726;"+"
GTACCTGTACAACTAGCACCCGGTTAAGAAATAAAACATTA
>TTC39A_1:51795854-51796894;51795900;"+"
CAGAAGGTGAGTGACCGACCCGGGGTCCCCGCGCCTCCGCC
>TTC39A_1:51795854-51796894;51795909;"+"
AGTGACCGACCCGGGGTCCCCGCGCCTCCGCCTCCTCACAG
>TTC39A_1:51795854-51796894;51796085;"+"
GCCCGCGCCGCCCGCGCCCCCGGGCCTCCCAGCCGCGCACT
>TTC39A_1:51795854-51796894;51796098;"+"
GCGCCCCCGGGCCTCCCAGCCGCGCACTTACCCCGCGGGCA
>TTC39A_1:51795854-51796894;51796111;"+"
TCCCAGCCGCGCACTTACCCCGCGGGCAGGGCTCCTGGGGC
>TTC39A_1:51795854-51796894;51796181;"+"
GCGGGCGGCGCTGCCCCAGCCGGACGCCAATCGCGGCCCAG
>TTC39A_1:51795854-51796894;51796192;"+"
TGCCCCAGCCGGACGCCAATCGCGGCCCAGGTGCTGCCGCC
>TTC39A_1:51795854-51796894;51796209;"+"
AATCGCGGCCCAGGTGCTGCCGCCGCAACCCCGAGCCGGGC
>TTC39A_1:51795854-51796894;51796294;"+"
GGCGGGGAAGGCGGCGGGGCCGGGCCGAGCCTCGGTCTCCC
>TTC39A_1:51795854-51796894;51796306;"+"
GGCGGGGCCGGGCCGAGCCTCGGTCTCCCCACCCGCACCGT
>TTC39A_1:51795854-51796894;51796319;"+"
CGAGCCTCGGTCTCCCCACCCGCACCGTAGGGCCATGGCCG
>TTC39A_1:51795854-51796894;51796368;"+"
GACCCGCGCTCCCGCACCGCCGGGGGTTCTGGGCGGCCCCC
>TTC39A_1:51795854-51796894;51796381;"+"
GCACCGCCGGGGGTTCTGGGCGGCCCCCACCCCCGCTCCGA
>TTC39A_1:51795854-51796894;51796394;"+"
TTCTGGGCGGCCCCCACCCCCGCTCCGACAGGTGAGAGCCC
>NRDC_1:52344589-52345629;52344671;"+"
GACGACGGGAGAAGGGCCCCCGGCGCGTTTATGACGTACGA
>NRDC_1:52344589-52345629;52344685;"+"
GGCCCCCGGCGCGTTTATGACGTACGAGTGTGTTTTGTGGA
>NRDC_1:52344589-52345629;52344844;"+"
GGTACCCTACTCCTCAGACCCGGGGCGAGCCTTCGGCTGTG
>NRDC_1:52344589-52345629;52344857;"+"
TCAGACCCGGGGCGAGCCTTCGGCTGTGACTCAGCACATAA
>NRDC_1:52343692-52344732;52343905;"+"
GGCGGCACCGACAGAGAAGCCGGCACACTGTTCGCCTCCCC
>NRDC_1:52343692-52344732;52343917;"+"
AGAGAAGCCGGCACACTGTTCGCCTCCCCATTGCAAGCCTC
>NRDC_1:52343692-52344732;52343947;"+"
TTGCAAGCCTCCTCCCTCACCGGTATTGCTTGGGGTCGCTG
>NRDC_1:52343692-52344732;52343963;"+"
TCACCGGTATTGCTTGGGGTCGCTGGGAGACTTGACGATCT
>NRDC_1:52343692-52344732;52344058;"+"
CCGCTCCTAGACGGGCAACCCGGCTGTTCTCGCCCAGATCC
>NRDC_1:52343692-52344732;52344068;"+"
ACGGGCAACCCGGCTGTTCTCGCCCAGATCCTGTCCATTGG
>NRDC_1:52343692-52344732;52344247;"+"
CGGCCTCACACAACTTCCTCCGGGTGGCACAGACTGCAGCA
>NRDC_1:52343692-52344732;52344363;"+"
GTTCTAGAGGCGGTGGCGGCCGGCCCTGGTGCTGCCGCAGC
>NRDC_1:52343692-52344732;52344378;"+"
GCGGCCGGCCCTGGTGCTGCCGCAGCCGCGGGGAACAGGCC
>NRDC_1:52343692-52344732;52344458;"+"
CCCTCGTCCCTCCGCCCTCCCGGCCGCCGATGACGCTACTG
>NRDC_1:52343692-52344732;52344471;"+"
GCCCTCCCGGCCGCCGATGACGCTACTGATTTCAGCCAATC
>NRDC_1:52343692-52344732;52344564;"+"
GGAGAGGCACCAACGTGACCCGGACTGATTCTCGGAACAGC
>NRDC_1:52343692-52344732;52344576;"+"
ACGTGACCCGGACTGATTCTCGGAACAGCCAGCGAACATTT
>NRDC_1:52343692-52344732;52344588;"+"
CTGATTCTCGGAACAGCCAGCGAACATTTCGAAACCCAAAG
>CC2D1B_1:52831857-52832897;52831888;"+"
TGACCCCACTGGCCGGCGGCCGGCAGTGCGCATGTGCACGG
>CC2D1B_1:52831857-52832897;52831906;"+"
GCCGGCAGTGCGCATGTGCACGGCTACGCGGGCGGGGGGCT
>CC2D1B_1:52831857-52832897;52831941;"+"
GGGGCTCCAACAGGTGACACCGGGGCGGGGTTCGCAGCGCG
>CC2D1B_1:52831857-52832897;52831953;"+"
GGTGACACCGGGGCGGGGTTCGCAGCGCGCAGGCGCGTTCG
>CC2D1B_1:52831857-52832897;52831966;"+"
CGGGGTTCGCAGCGCGCAGGCGCGTTCGGGTAGGTAGCGCA
>CC2D1B_1:52831857-52832897;52832831;"+"
CAGGAGAATCGCTGTGGCCCCGGAGGTCCAAGCTGCAATGA
>ZYG11B_1:53191110-53192150;53192104;"+"
CAGGCGCGGGCTCGCGCGCCCGGGCGGGTCCTCGCGGGGGC
>ZYG11B_1:53191110-53192150;53192116;"+"
CGCGCGCCCGGGCGGGTCCTCGCGGGGGCGGAGTCTGCGCT
>TUT4_1:53018742-53019782;53018868;"+"
GGGCGAGGGAGAGCGGTTGCCGGGGGAGAGGGGGAGGGGAG
>TUT4_1:53018742-53019782;53018918;"+"
CCTGTAATGGGGTCCTGGCCCGGGAGAGGAGGAGCTACGCG
>TUT4_1:53018742-53019782;53018935;"+"
GCCCGGGAGAGGAGGAGCTACGCGCAGAGGGAAGGGTTCAG
>TUT4_1:53018742-53019782;53019004;"+"
CCCACAGGCACCGTTTACACCGGGGCGGGGGAGGGGGGAAA
>TUT4_1:53018742-53019782;53019195;"+"
GAGGGGAGGAGGGAGCCACCCGGGGCTCGCGGGCAGGGGCG
>TUT4_1:53018742-53019782;53019204;"+"
AGGGAGCCACCCGGGGCTCGCGGGCAGGGGCGGGGCCGCCG
>TUT4_1:53018742-53019782;53019214;"+"
CCGGGGCTCGCGGGCAGGGGCGGGGCCGCCGAGCGGAGGTC
>TUT4_1:53018742-53019782;53019223;"+"
GCGGGCAGGGGCGGGGCCGCCGAGCGGAGGTCGCGAGGTCC
>TUT4_1:53018742-53019782;53019294;"+"
GCGCTGATTCGCCCGCTTGCCGGAGTGGGTGGGGGTGGCGG
>TUT4_1:53018742-53019782;53019312;"+"
GCCGGAGTGGGTGGGGGTGGCGGGCGCCCCAGTGCTGCCCC
>CYB5RL_1:54665754-54666794;54665836;"+"
CCAAAACGAGCTTTGGCGCCCGGTCTCATTCGTTCCCAGCA
>CYB5RL_1:54665754-54666794;54665846;"+"
CTTTGGCGCCCGGTCTCATTCGTTCCCAGCAGGCCCTGCGC
>CYB5RL_1:54665754-54666794;54665864;"+"
TTCGTTCCCAGCAGGCCCTGCGCGCGGCAACATGGCGGGGT
>SSBP3_1:54872048-54873088;54872096;"+"
CTCAACCGAACGTGGCTACCCGGGCGAGGGAGCGAGGCGGG
>SSBP3_1:54872048-54873088;54872108;"+"
TGGCTACCCGGGCGAGGGAGCGAGGCGGGCGGCAACGTCCC
>SSBP3_1:54872048-54873088;54872117;"+"
GGGCGAGGGAGCGAGGCGGGCGGCAACGTCCCGCGATGGAT
>SSBP3_1:54872048-54873088;54872207;"+"
GAGGGACGCCCTGACAGCGCCGGCCGCGGCAGTCCCCGCTG
>SSBP3_1:54872048-54873088;54872223;"+"
GCGCCGGCCGCGGCAGTCCCCGCTGCGGCCGCCTCCGCGGA
>SSBP3_1:54872048-54873088;54872232;"+"
GCGGCAGTCCCCGCTGCGGCCGCCTCCGCGGAGCCGCTGCC
>SSBP3_1:54872048-54873088;54872721;"+"
GAGAGCTGGGCGGCTCGAGCCGGCGCCGAGGCGCGCGGCTG
>SSBP3_1:54872048-54873088;54872732;"+"
GGCTCGAGCCGGCGCCGAGGCGCGCGGCTGCTCCTTTACTA
>MROH7-TTC4_1:55106392-55107432;55106984;"+"
TAGATGACACTGCTGTGCCCCGGCCTGCCCCACCCTCATTC
>OMA1_1:59012451-59013491;59012484;"+"
CCCTTCGCTCCGCCCACACCCGGCAGTCAATACAGCCGCCC
>OMA1_1:59012451-59013491;59012527;"+"
AGTCGTTCTCCCAGCTGCCCCGGGCCCCGCGGAGACTGTGG
>OMA1_1:59012451-59013491;59012536;"+"
CCCAGCTGCCCCGGGCCCCGCGGAGACTGTGGCGCTCTAGC
>OMA1_1:59012451-59013491;59012548;"+"
GGGCCCCGCGGAGACTGTGGCGCTCTAGCGCCTCCGTGTGG
>HOOK1_1:60279512-60280552;60280028;"+"
CGTGAGCCACCTCGCCCAGCCGGTAGGATCTATTTCTGAAG
>HOOK1_1:60279512-60280552;60280423;"+"
CCCCGCCCCGCCCGCCCCCCCGGGTACCTACCGTCTCTGTG
>HOOK1_1:60279512-60280552;60280434;"+"
CCGCCCCCCCGGGTACCTACCGTCTCTGTGACTGGTGCGCG
>HOOK1_1:60279512-60280552;60280451;"+"
TACCGTCTCTGTGACTGGTGCGCGGCCAGGTCACTCAGGGC
>PGM1_1:64058459-64059499;64058808;"+"
TCACGTCCTTGCCCTATGACCGGGTTCCTACCCCAACCTCT
>PGM1_1:64058459-64059499;64058962;"+"
GCTCCCCTTTCCCCTCCCGCCGGACCTGCCAGGAGGTGGGC
>PGM1_1:64058459-64059499;64058986;"+"
CCTGCCAGGAGGTGGGCTGGCGCGGAGGGAGGGCCCTGTCC
>PGM1_1:64058459-64059499;64059037;"+"
TAAGGAGGAGGGCCAAACGCCGGCCTAGAGTGCGGCGTAGC
>PGM1_1:64058459-64059499;64059049;"+"
CCAAACGCCGGCCTAGAGTGCGGCGTAGCCCCCACCCGCCG
>PGM1_1:64058459-64059499;64059065;"+"
AGTGCGGCGTAGCCCCCACCCGCCGTGCCCTCACCCCAGAG
>PGM1_1:64058459-64059499;64059142;"+"
AAGTCCGCCGCTCTGACCCCCGGCAGCAAGTCGCCACCATG
>PGM1_1:64058459-64059499;64059153;"+"
TCTGACCCCCGGCAGCAAGTCGCCACCATGGTGAAGATCGT
>PGM1_1:64058459-64059499;64059209;"+"
GGCGTACCAGGACCAGAAGCCGGGCACGAGCGGGCTGCGGA
>PGM1_1:64058459-64059499;64059219;"+"
GACCAGAAGCCGGGCACGAGCGGGCTGCGGAAGCGGGTGAA
>PGM1_1:64058459-64059499;64059232;"+"
GCACGAGCGGGCTGCGGAAGCGGGTGAAGGTGTTCCAGAGC
>PGM1_1:64058459-64059499;64059349;"+"
TGGTGGTGGGCGGGGACGGCCGGTTCTACATGAAGGAGGCC
>ROR1_1:64238669-64239709;64239419;"+"
CACGAACTGGCTTGAGATCCCGGATAAGTCTCTCTGAGCCT
>ROR1_1:64238669-64239709;64239440;"+"
GGATAAGTCTCTCTGAGCCTCGGTTTCCCCTTCTGTCAAGT
>ROR1_1:64238669-64239709;64239476;"+"
CAAGTAGCCTCGAAGGTCCCCGGCGCTCGGTTCGGTGGCGA
>ROR1_1:64238669-64239709;64239488;"+"
AAGGTCCCCGGCGCTCGGTTCGGTGGCGAGTTTGAGGAGTG
>JAK1_1:65533409-65534449;65533502;"+"
AAACTTCCGGGTCTCATGACCGGGAAGGGAGAAAAACAAAA
>JAK1_1:65533409-65534449;65533529;"+"
GGAGAAAAACAAAAGGGAGACGAGACACAACTCTAAGGGAA
>JAK1_1:65533409-65534449;65533631;"+"
TGCTGGGAGAAAGGAGGCTCCGGCAGCGGACAGGCAGCAGC
>JAK1_1:65533409-65534449;65533681;"+"
ACCCTGGAGACCAGTGGCCCCGGTGGGTCCAGCTCGCACCC
>JAK1_1:65533409-65534449;65533695;"+"
TGGCCCCGGTGGGTCCAGCTCGCACCCTCTGATTGTGGCGG
>AK4_1:65613665-65614705;65613689;"+"
CTTGGGGATGCCTGGCCGCCCGGCCCCCTTCTCGGACGCGG
>AK4_1:65613665-65614705;65613701;"+"
TGGCCGCCCGGCCCCCTTCTCGGACGCGGCGTGGGGAGCGA
>AK4_1:65613665-65614705;65613710;"+"
GGCCCCCTTCTCGGACGCGGCGTGGGGAGCGAGCTGGAGTT
>AK4_1:65613665-65614705;65613752;"+"
AGGATGAAGGTGGGACTGGCCGGGCCGACCTCTGACCCCTG
>AK4_1:65613665-65614705;65613778;"+"
GACCTCTGACCCCTGGAGGCCGAGTCGGCAGGGCGGGGCAC
>AK4_1:65613665-65614705;65614234;"+"
GAGAACATCAAGGCCAGCACCGGTGAGGGGCTGCGGGGACG
>AK4_1:65613665-65614705;65614247;"+"
CCAGCACCGGTGAGGGGCTGCGGGGACGAGGGCCGGGGGCG
>AK4_1:65613665-65614705;65614260;"+"
GGGGCTGCGGGGACGAGGGCCGGGGGCGAGCCGCGTTGGGC
>AK4_1:65613665-65614705;65614271;"+"
GACGAGGGCCGGGGGCGAGCCGCGTTGGGCTGGGGTGAGGC
>AK4_1:65613665-65614705;65614312;"+"
CCTGGAGGGACTGGGGCTCCCGGATCACGGCGCCCTTCCCC
>AK4_1:65613665-65614705;65614322;"+"
CTGGGGCTCCCGGATCACGGCGCCCTTCCCCCGCCCGCGTG
>AK4_1:65613665-65614705;65614333;"+"
GGATCACGGCGCCCTTCCCCCGCCCGCGTGTGGTCGTGCAG
>AK4_1:65613665-65614705;65614366;"+"
TCGTGCAGGCTCGTACGTGCCGGGGCGCATGCAGCTGGCGG
>AK4_1:65613665-65614705;65614384;"+"
GCCGGGGCGCATGCAGCTGGCGGCCGCGCGGCTTAACCGCG
>AK4_1:65613665-65614705;65614437;"+"
GCCGAGGCTCCAGGGGCGGCCGGTGGGAGGTGCCCACGGCT
>AK4_1:65613665-65614705;65614453;"+"
CGGCCGGTGGGAGGTGCCCACGGCTCCTCTCCACCGCTCCT
>AK4_1:65613665-65614705;65614536;"+"
AGAACTAGGCAGGGAAAACCCGGAGCTTCCGTCTCACGCTG
>AK4_1:65613665-65614705;65614545;"+"
CAGGGAAAACCCGGAGCTTCCGTCTCACGCTGCCCTCCTTA
>RAVER2_1:65209757-65210797;65210239;"+"
GGTTACCATCGGGAGCCAGCCGGGCTGCAGGAGGCGCCCTC
>RAVER2_1:65209757-65210797;65210253;"+"
GCCAGCCGGGCTGCAGGAGGCGCCCTCCTGCCACCCCTCCA
>RAVER2_1:65209757-65210797;65210417;"+"
GCGCCTGGGGCTGAGTCTCCCGGCGAAGCCACCGCGAAGGG
>RAVER2_1:65209757-65210797;65210429;"+"
GAGTCTCCCGGCGAAGCCACCGCGAAGGGGCCGCATCCCCC
>RAVER2_1:65209757-65210797;65210440;"+"
CGAAGCCACCGCGAAGGGGCCGCATCCCCCAGAGAACGACC
>RAVER2_1:65209757-65210797;65210605;"+"
TGTGCGCCGGGGCCGGGGGCCGGCGGGGGAGGTTCCCGCGA
>RAVER2_1:65209757-65210797;65210621;"+"
GGGCCGGCGGGGGAGGTTCCCGCGAGGTGGTTCTCGGGCTC
>AK4_1:65612829-65613869;65613263;"+"
GCGAGTCCCGCGCGGCCGGCCGGGGCTCCGCGACTGGGCGG
>AK4_1:65612829-65613869;65613273;"+"
CGCGGCCGGCCGGGGCTCCGCGACTGGGCGGGCGGAGGCGG
>AK4_1:65612829-65613869;65613285;"+"
GGGCTCCGCGACTGGGCGGGCGGAGGCGGCGCCGCCCTGCA
>AK4_1:65612829-65613869;65613311;"+"
CGGCGCCGCCCTGCAGGATCCGGGCTGGAAGCCTCTCGGAG
>AK4_1:65612829-65613869;65613327;"+"
GATCCGGGCTGGAAGCCTCTCGGAGTGCTGCCTCCAGCCAA
>AK4_1:65612829-65613869;65613438;"+"
GGGAGCGCATCCGCCAACCCCGGGCGGAGGTGGGCCCCTCC
>AK4_1:65612829-65613869;65613458;"+"
CGGGCGGAGGTGGGCCCCTCCGAGCGCGCGCGGGCGGCGGG
>AK4_1:65612829-65613869;65613519;"+"
CCGGGGGATGTGACAGCCGCCGGGGAGGGGACGAGACGCAG
>AK4_1:65612829-65613869;65613530;"+"
GACAGCCGCCGGGGAGGGGACGAGACGCAGACCACACGTTG
>AK4_1:65612829-65613869;65613546;"+"
GGGACGAGACGCAGACCACACGTTGCCCACGTGCGAGGACC
>AK4_1:65612829-65613869;65613594;"+"
GGCTCAGCCCCTAGGCCGCCCGGTGCGTGGGGCGGCGGGGG
>AK4_1:65612829-65613869;65613606;"+"
AGGCCGCCCGGTGCGTGGGGCGGCGGGGGCTGGCTTTGAGT
>PDE4B_1:66257172-66258212;66257933;"+"
CTCTCTCGCCTCCCCCAACCCGGGGGTCTGCGTCCCCTGCG
>PDE4B_1:66257172-66258212;66257943;"+"
TCCCCCAACCCGGGGGTCTGCGTCCCCTGCGCCCCAGTCCC
>PDE4B_1:66257172-66258212;66257952;"+"
CCGGGGGTCTGCGTCCCCTGCGCCCCAGTCCCTCTTTGTGC
>PDE4B_1:66257172-66258212;66258073;"+"
TGGGAAAGAGCGCGGGCGGCCGGGGGAGGGTGTGTAGTGGC
>PDE4B_1:66257172-66258212;66258097;"+"
GGAGGGTGTGTAGTGGCAGACGGCCGCTGGGATTATGAATG
>PDE4B_1:66257172-66258212;66258131;"+"
ATGAATGGGGGCTGGGGGGCCGGCGAGTGTGGGGTTCAAAC
>PDE4B_1:66257835-66258875;66258240;"+"
AGGGAGATGCAGTGAGCTCCCGGCTGGGAGAGAGGGTTATT
>PDE4B_1:66257835-66258875;66258534;"+"
CCGGCGAGCTGTCTCTCTTCCGGGGGGCGGGGGTGGACAGT
>PDE4B_1:66257835-66258875;66258697;"+"
CCGGCCCGCGCGCCCCTTCCCGGGGCTCCTGGCCTCGCCTC
>PDE4B_1:66257835-66258875;66258712;"+"
CTTCCCGGGGCTCCTGGCCTCGCCTCAGCGGCTGCAGGCTC
>PDE4B_1:66257835-66258875;66258848;"+"
ACCCGCGCCGGGCGGAGCCCCGGCGTCCAGAGCGCTGCGGC
>WDR78_1:67390550-67391590;67390699;"+"
CTCCCAGGCTCTGAGTCTCCCGGCTGCAGGCGGATGGATGG
>WDR78_1:67390550-67391590;67390709;"+"
CTGAGTCTCCCGGCTGCAGGCGGATGGATGGGGCTTCTTCA
>WDR78_1:67390550-67391590;67390956;"+"
GCGCCTGGCTTGCTCTCCGCCGGCTGCCAAAGGCGCATGCG
>WDR78_1:67390550-67391590;67390969;"+"
TCTCCGCCGGCTGCCAAAGGCGCATGCGCAGCTTCCTCCCT
>WDR78_1:67390550-67391590;67391185;"+"
CCTCACTTGTGTCCCATCCCCGGGAGGCTCTCGCTTGCACT
>WDR78_1:67390550-67391590;67391196;"+"
TCCCATCCCCGGGAGGCTCTCGCTTGCACTGCAGCCTTTAT
>ZRANB2-AS2_1:71545986-71547026;71546128;"+"
ACCGAAGAGGGTAGAGCTTCCGGAAAAGGGGAAAATAGTAT
>ZRANB2-AS2_1:71545986-71547026;71546327;"+"
TCCTATCGCTAAAACCTGGCCGGGGCGGGGGAGGGGGGTGG
>ZRANB2-AS2_1:71545986-71547026;71546446;"+"
ATATCTAGAACAAAGGCTCCCGGAAAGACCTCTCTCGTGAG
>ZRANB2-AS2_1:71545986-71547026;71546461;"+"
GCTCCCGGAAAGACCTCTCTCGTGAGGAGATTGGGAGCCTT
>ZRANB2-AS2_1:71545986-71547026;71546557;"+"
ATCATAAAAAAGGAAAATGCCGGACGGACCTCGGAAAGCTT
>ZRANB2-AS2_1:71545986-71547026;71546568;"+"
GGAAAATGCCGGACGGACCTCGGAAAGCTTCCACTAACAAA
>FPGT-TNNI3K_1:74662875-74663915;74663487;"+"
AGGGTTGGGGGCAGATGGCCCGGGGTGGCGGGGGAAAGGAG
>FPGT-TNNI3K_1:74662875-74663915;74663514;"+"
GCGGGGGAAAGGAGAGATGGCGGAGATCTTCTATCAGGCTA
>FPGT-TNNI3K_1:74662875-74663915;74663680;"+"
ACCCAAACTGAACCACTCACCGGGTCAACTGGGCTGCAAGC
>FPGT-TNNI3K_1:74662875-74663915;74663848;"+"
GGGCGCCAGCCAAGGCGCTCCGGGGGCGTGGTTACGTGGGC
>FPGT-TNNI3K_1:74662875-74663915;74663862;"+"
GCGCTCCGGGGGCGTGGTTACGTGGGCGACGCACGGAGGGG
>FPGT-TNNI3K_1:74662875-74663915;74663871;"+"
GGGCGTGGTTACGTGGGCGACGCACGGAGGGGGCGGGTCAG
>SLC44A5_1:76081674-76082714;76081980;"+"
GCCGCCAGCCCCCATCCAACCGGCTACCGCGCCGTCATCCA
>SLC44A5_1:76081674-76082714;76081989;"+"
CCCCATCCAACCGGCTACCGCGCCGTCATCCAGCAGCCTCT
>SLC44A5_1:76081674-76082714;76082080;"+"
AGACCGCGGCCATCTGGGGCCGGGAAGGAGAAAGCCAGGCA
>SLC44A5_1:76081674-76082714;76082122;"+"
AGTCTGATGGAGTCTGCCTCCGGCCTGCCTTCCTCTGGGCC
>SLC44A5_1:76081674-76082714;76082145;"+"
CCTGCCTTCCTCTGGGCCTTCGAAGCCCCCTCTCAAAAGGC
>SLC44A5_1:76081674-76082714;76082258;"+"
CGGCACTGTCCCTTGCGACCCGGCCCAGGAGCCGTCCTCCT
>SLC44A5_1:76081674-76082714;76082270;"+"
TTGCGACCCGGCCCAGGAGCCGTCCTCCTCCACAGCCTCCT
>MIGA1_1:78244288-78245328;78244750;"+"
GTTGTTATTTTTTCCTAACCCGGCCCCCTATTAGTTTACTA
>MIGA1_1:78244288-78245328;78244909;"+"
AATAAATGCATCATCTATACCGGATTGGAATGCCTCTTAAC
>MIGA1_1:78244288-78245328;78245152;"+"
TTTTTTTTTTTTTTTTTTACCGGTTTGTAAAAGGATGCAAT
>MIGA1_1:78244288-78245328;78245177;"+"
TGTAAAAGGATGCAATTCTTCGAATATAGTTTTTGCATCCA
>AK5_1:77746641-77747681;77747323;"+"
CTGGGAGTTCCTCGGAGACCCGGAGGTAACCGTGTATGTGC
>AK5_1:77746641-77747681;77747333;"+"
CTCGGAGACCCGGAGGTAACCGTGTATGTGCGTGCGAGTGT
>AK5_1:77746641-77747681;77747343;"+"
CGGAGGTAACCGTGTATGTGCGTGCGAGTGTGTCTGTGTGC
>AK5_1:77746641-77747681;77747374;"+"
GTCTGTGTGCGTACAAGGTCCGGAGAAGCGAAACGGTCGCA
>AK5_1:77746641-77747681;77747387;"+"
CAAGGTCCGGAGAAGCGAAACGGTCGCAGGTTCCTACAGAC
>AK5_1:77746641-77747681;77747439;"+"
TCCCTTGGCCACCTGGTCCCCGGTAGCTGCATCCCTGGGCG
>AK5_1:77746641-77747681;77747458;"+"
CCGGTAGCTGCATCCCTGGGCGGCGCACGCAGTGAAGCGTC
>AK5_1:77746641-77747681;77747491;"+"
GAAGCGTCGCGCTCTGGCGCCGGTGCCGCACCGAGGGGTAT
>AK5_1:77746641-77747681;77747502;"+"
CTCTGGCGCCGGTGCCGCACCGAGGGGTATGACTACGACCC
>AK5_1:77746641-77747681;77747517;"+"
CGCACCGAGGGGTATGACTACGACCCCTTGCGCGTGCCCGC
>AK5_1:77746641-77747681;77747643;"+"
GCTGAACCGGAGAGGCGGGCCGGCTGCTGCCTTGCGTTCGC
>AK5_1:77746641-77747681;77747657;"+"
GCGGGCCGGCTGCTGCCTTGCGTTCGCCACGCTGTCCTCCC
>AK5_1:77747266-77748306;77747666;"+"
CTGCTGCCTTGCGTTCGCCACGCTGTCCTCCCTCCTCCGCT
>AK5_1:77747266-77748306;77747765;"+"
CTGCTCGGCGCCTGCAGCTCCGGCTCGGGGGCTGGAACCGA
>AK5_1:77747266-77748306;77747783;"+"
TCCGGCTCGGGGGCTGGAACCGAAGCGGGGGCGGCGGGAGC
>AK5_1:77747266-77748306;77747821;"+"
AGCGCGGAGACCACAGCCCCCGGGGAGAGGCGGAGGGGGTC
>AK5_1:77747266-77748306;77747831;"+"
CCACAGCCCCCGGGGAGAGGCGGAGGGGGTCCCTGGCCTGG
>AK5_1:77747266-77748306;77747955;"+"
CGGCTCAGGTCGCCGCAGCCCGGGAGCCTCCCCGCTTGCGC
>AK5_1:77747266-77748306;77747967;"+"
CCGCAGCCCGGGAGCCTCCCCGCTTGCGCCCCAAGGCACGC
>AK5_1:77747266-77748306;77748032;"+"
ATGCCAAGGAGTATCTGGCCCGGAGGGAAATCCCTCAGCTT
>AK5_1:77747266-77748306;77748093;"+"
GGCCGACGGGCGGTAGCATCCGGGGACTGCATCTCAGGGGT
>AK5_1:77747266-77748306;77748115;"+"
GGGACTGCATCTCAGGGGTTCGGGTTGAGGCAGCCGCGCCC
>ADGRL2_1:82265061-82266101;82266008;"+"
ACTTTCATTAACGAGCGCGCCGGAAATCTCAGGTATCAAAG
>ADGRL2_1:82265061-82266101;82266030;"+"
GAAATCTCAGGTATCAAAGACGCATTAACCCTGGAGCGTCC
>ADGRL2_1:82265061-82266101;82266066;"+"
CGTCCCCCGCGCGCCGCAGCCGGACGGAGGCAGCCGCGGCG
>ADGRL2_1:82265061-82266101;82266080;"+"
CGCAGCCGGACGGAGGCAGCCGCGGCGAACAGACGTTCTTT
>ADGRL2_1:82265601-82266641;82266093;"+"
AGGCAGCCGCGGCGAACAGACGTTCTTTCTCCTCCATGCAG
>ADGRL2_1:82265601-82266641;82266241;"+"
CGCCTCTCCGAAGTCCAGGCCGGGAGCAAGCTCCTGGGCCT
>ADGRL2_1:82265601-82266641;82266417;"+"
ACAGGATGGAGAGCGCGCGCCGGCGGAGCGCGCGGAGGACC
>ADGRL2_1:82265601-82266641;82266427;"+"
GAGCGCGCGCCGGCGGAGCGCGCGGAGGACCCAGCGCGCAG
>ADGRL2_1:82265601-82266641;82266441;"+"
GGAGCGCGCGGAGGACCCAGCGCGCAGTGAGTGGAGTTTGG
>ADGRL2_1:82265601-82266641;82266604;"+"
GAGCTGGCGCAGGCCGCCTCCGGGGCGCGTTCCACGGCCGT
>ADGRL2_1:82265601-82266641;82266618;"+"
CGCCTCCGGGGCGCGTTCCACGGCCGTGCGCGCGCGTCCCT
>ADGRL2_1:82267117-82268157;82267248;"+"
GTGTGTGGCGTGGCTCTTCCCGGCTACTCCTTGCTTCCCCG
>ADGRL2_1:82267117-82268157;82267267;"+"
CCGGCTACTCCTTGCTTCCCCGAGCCCGAGTCTGCGCCGCC
>ADGRL2_1:82267117-82268157;82267326;"+"
GGCCACCGCTCAGCCCCGGCCGGGAGATCCGAAATGTGAGG
>ADGRL2_1:82267117-82268157;82267335;"+"
TCAGCCCCGGCCGGGAGATCCGAAATGTGAGGAGGGGTCGC
>ADGRL2_1:82267117-82268157;82267353;"+"
TCCGAAATGTGAGGAGGGGTCGCCGCCGCCTCCCGCCCCAG
>ADGRL2_1:82267117-82268157;82267404;"+"
CGGCGCGAGGGATGCTATTCCGGCCGGGCGCTCGGGGGGCT
>ADGRL2_1:82267117-82268157;82267416;"+"
TGCTATTCCGGCCGGGCGCTCGGGGGGCTGAGGGGCTTCGC
>ADGRL2_1:82267117-82268157;82267465;"+"
CTGAGTTGGCCTCGCGCCCCCGGCGCCCTCCCGCCCGTCGC
>ADGRL2_1:82267117-82268157;82267476;"+"
TCGCGCCCCCGGCGCCCTCCCGCCCGTCGCTTCGAAGGGAC
>ADGRL2_1:82267117-82268157;82267488;"+"
CGCCCTCCCGCCCGTCGCTTCGAAGGGACTCCCAAGTCTGC
>ADGRL2_1:82267117-82268157;82267679;"+"
ACTTAACCCCAGGAGCCGCCCGGCGCTGGCTGCTCGGCTGG
>ADGRL2_1:82267117-82268157;82267693;"+"
GCCGCCCGGCGCTGGCTGCTCGGCTGGAGGCGGCGGCGGCC
>ADGRL2_1:82267117-82268157;82267703;"+"
GCTGGCTGCTCGGCTGGAGGCGGCGGCGGCCGAGCAGGAGG
>ADGRL2_1:82267117-82268157;82267753;"+"
GCTGCGGCGCCGTGTCCGGCCGGGGAGCTGCGGCGCTGCCT
>ADGRL2_1:82267117-82268157;82267763;"+"
CGTGTCCGGCCGGGGAGCTGCGGCGCTGCCTCCCGCGCGGA
>ADGRL2_1:82267117-82268157;82267776;"+"
GGAGCTGCGGCGCTGCCTCCCGCGCGGACTCGGCGGCCGAG
>ADGRL2_1:82267117-82268157;82267831;"+"
CGGCCTCGGCCCTCTCCGGCCGGGGTAGCCGCTGCCCTCCG
>ADGRL2_1:82267117-82268157;82267840;"+"
CCCTCTCCGGCCGGGGTAGCCGCTGCCCTCCGCGCCTGTCC
>ADGRL2_1:82267117-82268157;82267850;"+"
CCGGGGTAGCCGCTGCCCTCCGCGCCTGTCCCCGCGCGGCC
>ADGRL2_1:82267117-82268157;82267988;"+"
TTTGCTTTGCGCCTCCAGTCCGGGGGTGGATGCTGGAGGCG
>ADGRL2_1:82267117-82268157;82268007;"+"
CCGGGGGTGGATGCTGGAGGCGCAGGGAGCCGCGGGTTAAT
>PRKACB_1:84542637-84543677;84543431;"+"
GCGACTGCACTCCAGGGCACCGGGACCGCCAGGGTGAGGAG
>PRKACB_1:84542637-84543677;84543529;"+"
TGGGCACGCGAGCGCCAGCCCGGGCGACCGCGGGGGAAGAA
>PRKACB_1:84542637-84543677;84543539;"+"
AGCGCCAGCCCGGGCGACCGCGGGGGAAGAAGCGGTCCACG
>PRKACB_1:84542637-84543677;84543551;"+"
GGCGACCGCGGGGGAAGAAGCGGTCCACGCCACCTCAGGCC
>PRKACB_1:84542637-84543677;84543641;"+"
CCGGGCCTGCGCGTCACTTCCGGCGCGCGCGCCCGCCTGCG
>PRKACB_1:84542637-84543677;84543650;"+"
CGCGTCACTTCCGGCGCGCGCGCCCGCCTGCGAAGATACAG
>LINC01725_1:84326659-84327699;84326704;"+"
CACGGGAACTGCGCACAGGCCGGGGTTCCGCGAGGGGCGGA
>LINC01725_1:84326659-84327699;84326714;"+"
GCGCACAGGCCGGGGTTCCGCGAGGGGCGGAGCTTCCCGCT
>LINC01725_1:84326659-84327699;84326731;"+"
CCGCGAGGGGCGGAGCTTCCCGCTCTGCCCTCGGGCAGGTG
>LOC101927560_1:84326209-84327249;84326457;"+"
CCAGGTGGTCCGGGGCGTCCCGGGCCGCACTGGCCTGGCCC
>LOC101927560_1:84326209-84327249;84326563;"+"
GTGCCGCGTCCCCACCAGCCCGGGGTGGCAGGTTCTACTCG
>LOC101927560_1:84326209-84327249;84326582;"+"
CCGGGGTGGCAGGTTCTACTCGGGAAGCCTGTTTTATGTCT
>TTLL7_1:84464850-84465890;84464911;"+"
GTGCCGAGAGGCGCGGGCGCCGGGGGCGGCGACGGTTGGGA
>TTLL7_1:84464850-84465890;84464920;"+"
GGCGCGGGCGCCGGGGGCGGCGACGGTTGGGAGGAACAAAG
>TTLL7_1:84464850-84465890;84465055;"+"
AGACACTGCTCGAGCTTTCCCGGGCCACACACACCCCCCCC
>TTLL7_1:84464850-84465890;84465077;"+"
GGCCACACACACCCCCCCCCCGTTTGCCTTGGTCCCGCTCG
>DDAH1_1:85930869-85931909;85930943;"+"
CGCATCCCGCGCGCCCACTCCGGCGCTCGCGGGTCTCGCGC
>DDAH1_1:85930869-85931909;85930952;"+"
CGCGCCCACTCCGGCGCTCGCGGGTCTCGCGCCAGCCCAGG
>DDAH1_1:85930869-85931909;85930961;"+"
TCCGGCGCTCGCGGGTCTCGCGCCAGCCCAGGCGGGAGTTG
>DDAH1_1:85930869-85931909;85931025;"+"
GTGGGGCCAGGAGAGGCGGCCGGGGAAGCAGCGAGGGCAAG
>DDAH1_1:85930869-85931909;85931036;"+"
AGAGGCGGCCGGGGAAGCAGCGAGGGCAAGAAGTATGCGGA
>DDAH1_1:85930869-85931909;85931053;"+"
CAGCGAGGGCAAGAAGTATGCGGAGGCGGGGGACCTCGGCG
>DDAH1_1:85930869-85931909;85931090;"+"
GGCGAAAAGCCACCGCTACCCGGACCTGGCGGTACCTGTGT
>DDAH1_1:85930869-85931909;85931099;"+"
CCACCGCTACCCGGACCTGGCGGTACCTGTGTTCTGTCGCA
>DDAH1_1:85930869-85931909;85931116;"+"
TGGCGGTACCTGTGTTCTGTCGCAGGTGCACACCTCCCATC
>WDR63_1:85526960-85528000;85527430;"+"
CGTCACTGTATGAATCCCACCGGACTCCTAATCACAGATAA
>WDR63_1:85526960-85528000;85527490;"+"
ACGGATTCAAGTTTCTTCCCCGGAGACTCATATTTACAGCT
>WDR63_1:85526960-85528000;85527801;"+"
TGTTAGACCTGGGGTCAGGCCGGGCCACTGTCATTAATATA
>LINC01461_1:85086694-85087734;85086717;"+"
CCGGAGAGGACGCTGAGAATCGCCGTTCCTGGCGAAGGGCT
>LINC01461_1:85086694-85087734;85087405;"+"
TGGCGGTGGTCAGTGGGTCCCGGGAGGAAGAAAACTTGGTC
>LPAR3_1:85358876-85359916;85358955;"+"
CCTGCCCCGCCCCGCCCCGCCGGGTGCGTTCGACGTTCCCA
>LPAR3_1:85358876-85359916;85358965;"+"
CCCGCCCCGCCGGGTGCGTTCGACGTTCCCACTGGAGAGCG
>COL24A1_1:86622134-86623174;86622395;"+"
GCGCCGGCGGCAGCGGGAGCCGGGCTGCTAGTGCAGCACTC
>COL24A1_1:86622134-86623174;86622686;"+"
AGGAGCCAAGCAAATCCGGCCGGTGTTAAATTTCACCGCTC
>COL24A1_1:86622134-86623174;86622702;"+"
CGGCCGGTGTTAAATTTCACCGCTCACTGACTTGCAATGAC
>COL24A1_1:86622134-86623174;86622783;"+"
ACCTTCCCCGACCCAGCGTCCGGCCCAGGCGCCCCCGTTCG
>COL24A1_1:86622134-86623174;86622792;"+"
GACCCAGCGTCCGGCCCAGGCGCCCCCGTTCGCCAGCCCTT
>COL24A1_1:86622134-86623174;86622802;"+"
CCGGCCCAGGCGCCCCCGTTCGCCAGCCCTTCGGGGTCGGG
>CLCA4-AS1_1:87170156-87171196;87170177;"+"
GCGGAGCTCCCGGCGCGCCCCGGGGCTGCGCCGCCGCAATC
>CLCA4-AS1_1:87170156-87171196;87170188;"+"
GGCGCGCCCCGGGGCTGCGCCGCCGCAATCCTCAAGGGGTC
>CLCA4-AS1_1:87170156-87171196;87170309;"+"
CGGGGTCGCCCGTCCATCTCCGGCTCGCCCGCGGGGCCCAT
>CLCA4-AS1_1:87170156-87171196;87170318;"+"
CCGTCCATCTCCGGCTCGCCCGCGGGGCCCATCGTCGACGT
>CLCA4-AS1_1:87170156-87171196;87170330;"+"
GGCTCGCCCGCGGGGCCCATCGTCGACGTTAGCGGCCGTTC
>CLCA4-AS1_1:87170156-87171196;87170568;"+"
CTAGGTCGGCCGGCTCCGCCCGGCTGCCGCCTAGGATGAAT
>CLCA4-AS1_1:87170156-87171196;87170692;"+"
GGAAAAGGGGTGGCGGCGCCCGGGAAGGTTGAGGGAGGGGA
>CLCA4-AS1_1:87170156-87171196;87170714;"+"
GGAAGGTTGAGGGAGGGGACCGCAGCTCGACGCGGCGCCCC
>CLCA4-AS1_1:87170156-87171196;87170735;"+"
GCAGCTCGACGCGGCGCCCCCGGGCCTCGCCGACCACCCAG
>CLCA4-AS1_1:87170156-87171196;87170745;"+"
GCGGCGCCCCCGGGCCTCGCCGACCACCCAGCGGGCCTGCT
>CLCA4-AS1_1:87170156-87171196;87170756;"+"
GGGCCTCGCCGACCACCCAGCGGGCCTGCTGCAGCCAGAGG
>CLCA4-AS1_1:87170156-87171196;87170815;"+"
CCTGGTCCCCTCCCCGGGCCCGGCGGCGGATTTCTGCCCCG
>CLCA4-AS1_1:87170156-87171196;87170834;"+"
CCGGCGGCGGATTTCTGCCCCGCTCCTGCCCAACCGCCGCT
>CLCA4-AS1_1:87170156-87171196;87170887;"+"
AGGCGGGGTGGGGACGGGGCCGGGAGCTTCCTCCCACCCCT
>CLCA4-AS1_1:87170156-87171196;87170977;"+"
TGCTCCTGTGGCCTCCACCCCGGGGCTGGCGGAGGCTTGCG
>CLCA4-AS1_1:87170156-87171196;87170986;"+"
GGCCTCCACCCCGGGGCTGGCGGAGGCTTGCGAGTCCTTTG
>CLCA4-AS1_1:87170156-87171196;87170996;"+"
CCGGGGCTGGCGGAGGCTTGCGAGTCCTTTGCGGTAACCGA
>LRRC8D_1:90286459-90287499;90286567;"+"
CTGCAGCGCCTGCACGGGCCCGGAGTCCATGTTACGCTTTG
>LRRC8D_1:90286459-90287499;90286581;"+"
CGGGCCCGGAGTCCATGTTACGCTTTGTCTAATTCCCCTCG
>LRRC8D_1:90286459-90287499;90286671;"+"
TGCCGCCGCCCGTGGTGCCCCGGCTCCTCCGCCGCGCTTCG
>LRRC8D_1:90286459-90287499;90286680;"+"
CCGTGGTGCCCCGGCTCCTCCGCCGCGCTTCGAGGTGGCAG
>LRRC8D_1:90286459-90287499;90286690;"+"
CCGGCTCCTCCGCCGCGCTTCGAGGTGGCAGCCGCGGGCGG
>LRRC8D_1:90286459-90287499;90286805;"+"
GCGGGTGATGCCGCCACCTCCGGCCTCAGCATAAGCCGTGG
>LRRC8D_1:90286459-90287499;90286821;"+"
CCTCCGGCCTCAGCATAAGCCGTGGCTTGGCGGCCGAGCTG
>LRRC8D_1:90286459-90287499;90286831;"+"
CAGCATAAGCCGTGGCTTGGCGGCCGAGCTGCACCCCAAGG
>LRRC8D_1:90286459-90287499;90286879;"+"
GCACCTCTCCCGGCAGGGGCCGGGGGCTGCGAGGGAAGGCG
>LRRC8D_1:90286459-90287499;90286888;"+"
CCGGCAGGGGCCGGGGGCTGCGAGGGAAGGCGACGCGCAGG
>LRRC8D_1:90286459-90287499;90286898;"+"
CCGGGGGCTGCGAGGGAAGGCGACGCGCAGGTGGAGCCGCG
>LRRC8D_1:90286459-90287499;90286925;"+"
CAGGTGGAGCCGCGCCGAGCCGGAGCGCGCAACCCTGGCGC
>LRRC8D_1:90286459-90287499;90286943;"+"
GCCGGAGCGCGCAACCCTGGCGCAGGCGCCGCGGCCCGAGC
>LRRC8D_1:90286459-90287499;90286952;"+"
CGCAACCCTGGCGCAGGCGCCGCGGCCCGAGCTGCGGTTGC
>LRRC8D_1:90286459-90287499;90286998;"+"
GGAACTCATTCGGGGACGTCCGGGGGTCGGGAGGAGGTGGC
>LRRC8D_1:90286459-90287499;90287018;"+"
CGGGGGTCGGGAGGAGGTGGCGGCGAGCGGAGTGGGCTCCC
>LRRC8D_1:90286459-90287499;90287115;"+"
CCGCTTCGGCCCCGGGCGGCCGGCCCTGCGGGAGGGGAGTG
>LRRC8D_1:90286459-90287499;90287136;"+"
GGCCCTGCGGGAGGGGAGTGCGGCTTCCTGGCTCCTGAACC
>LRRC8D_1:90286459-90287499;90287275;"+"
GGTGTCTGGCCTTGCTGGCCCGGCGTCCAAAGGTGAGCCCT
>LRRC8D_1:90286459-90287499;90287361;"+"
GGTGGGCTGCGCTGGGAGCCCGGCGGGCGGGGGCGGGGAGG
>LRRC8D_1:90286459-90287499;90287374;"+"
GGGAGCCCGGCGGGCGGGGGCGGGGAGGTGAAGGCCCGCGC
>LRRC8D_1:90286459-90287499;90287476;"+"
GCCGTCTCCGGGTTGGGTACCGGTATAATCCGCTTCTAGCT
>EVI5_1:93250643-93251683;93250670;"+"
CGCGTCAGGAGAGCCCAAGGCGCAGGCGCGGGAGGGCCTTA
>EVI5_1:93250643-93251683;93250750;"+"
AGGTTAGGGGCCGGGCGGGCCGGCCGAGAAAAGGAGAAGGC
>EVI5_1:93250643-93251683;93250770;"+"
CGGCCGAGAAAAGGAGAAGGCGAAGGGATTGGACGGAGTGC
>EVI5_1:93250643-93251683;93250872;"+"
CTGCAAGTCGCCGACTTCCCCGGCCACTGGAACCGCCCCTT
>EVI5_1:93250643-93251683;93250885;"+"
ACTTCCCCGGCCACTGGAACCGCCCCTTCCATGTTAAAACG
>EVI5_1:93250643-93251683;93251203;"+"
ACGAATACGTAAGATTCAGCCGGGCAGCCCTCCAGCGTCAA
>EVI5_1:93250643-93251683;93251218;"+"
TCAGCCGGGCAGCCCTCCAGCGTCAACGAAGACATTCTTAG
>EVI5_1:93250643-93251683;93251500;"+"
TACAAAAAAAAAAAATAGCCCGGCGTCGTGGCGTGCGCCTG
>EVI5_1:93250643-93251683;93251511;"+"
AAAATAGCCCGGCGTCGTGGCGTGCGCCTGTACTCCCAGCC
>FNBP1L_1:93912667-93913707;93913447;"+"
AGTGGGGGCAGTCCAAGCTCCGGGGTACCTGCAGGAGGAGA
>FNBP1L_1:93912667-93913707;93913470;"+"
GGTACCTGCAGGAGGAGACTCGACCAGCGAGAGGGGCCAGC
>FNBP1L_1:93912667-93913707;93913524;"+"
TGCCCGCTTGGGGACCCCGCCGGCGGTGGCCAGGCTAGCCC
>FNBP1L_1:93912667-93913707;93913617;"+"
GTTCCGCCTCCCCTCGGCCCCGGCCCCCTCCCGCCCAGCGC
>FNBP1L_1:93912667-93913707;93913628;"+"
CCTCGGCCCCGGCCCCCTCCCGCCCAGCGCGGGGAGGCGGG
>FNBP1L_1:93912667-93913707;93913637;"+"
CGGCCCCCTCCCGCCCAGCGCGGGGAGGCGGGGACGCGTCG
>BCAR3_1:94146906-94147946;94147023;"+"
GGGTAGGGACCAACAAACGCCGGCTCTACTTTCCCCAGAGC
>BCAR3_1:94146906-94147946;94147106;"+"
TGGGGGAGGCCCAGGCGCCCCGGGAGGAACAGCACCCCGAG
>BCAR3_1:94146906-94147946;94147123;"+"
CCCCGGGAGGAACAGCACCCCGAGGACGCTGGGCGCGCGGC
>BCAR3_1:94146906-94147946;94147158;"+"
CGCGGCGGAGACTCACCTCCCGGCGCGGCGCTGGGCGCTCG
>BCAR3_1:94146906-94147946;94147173;"+"
CCTCCCGGCGCGGCGCTGGGCGCTCGGGCTCTCAGGATCTC
>BCAR3_1:94146906-94147946;94147262;"+"
GCCCGCGCCGCGGCTGCTCCCGGAGCTGGGGACGCTCATGG
>BCAR3_1:94146906-94147946;94147274;"+"
GCTGCTCCCGGAGCTGGGGACGCTCATGGTCCGCGGGGCGT
>BCAR3_1:94146906-94147946;94147285;"+"
AGCTGGGGACGCTCATGGTCCGCGGGGCGTGCCCGCCGAGA
>BCAR3_1:94146906-94147946;94147453;"+"
GCGGCTCCGCGGCCCCACCCCGGCGAGCCGATTCGCGCTGC
>BCAR3_1:94146906-94147946;94147466;"+"
CCCACCCCGGCGAGCCGATTCGCGCTGCCTTGCGGAACCCC
>BCAR3_1:94146906-94147946;94147478;"+"
AGCCGATTCGCGCTGCCTTGCGGAACCCCCCGAGACATTTA
>CCDC18_1:93645252-93646292;93645371;"+"
AGTTCTGGCCTCCTTCCCACCGGAGGAAAGGGGAGAAGGCG
>CCDC18_1:93645252-93646292;93645390;"+"
CCGGAGGAAAGGGGAGAAGGCGGGTAGTCATCAATTCCAGG
>CCDC18_1:93645252-93646292;93645433;"+"
CAGCCTAAGTTCTGGGTCCCCGGCCCCAGCGAGAGCCTCGC
>CCDC18_1:93645252-93646292;93645442;"+"
TTCTGGGTCCCCGGCCCCAGCGAGAGCCTCGCCTCGCCTCG
>CCDC18_1:93645252-93646292;93645451;"+"
CCCGGCCCCAGCGAGAGCCTCGCCTCGCCTCGCGCGCCTGC
>CCDC18_1:93645252-93646292;93645461;"+"
GCGAGAGCCTCGCCTCGCCTCGCGCGCCTGCGCGGAGCGGG
>CCDC18_1:93645252-93646292;93645673;"+"
GTAGAAGCACTCCTTCTGGCCGGCGGGAAGGGTAAAGGTGA
>CCDC18_1:93645252-93646292;93645697;"+"
GGGAAGGGTAAAGGTGAAGTCGCTATCGAGGGAAGGTGTGA
>CCDC18_1:93645252-93646292;93645743;"+"
GCCGCCCCAGGCAGCAGCACCGGAGGCAGAGCGGCCAGAAG
>CCDC18_1:93645252-93646292;93645754;"+"
CAGCAGCACCGGAGGCAGAGCGGCCAGAAGGAGCACGGGGA
>CCDC18_1:93645252-93646292;93645769;"+"
CAGAGCGGCCAGAAGGAGCACGGGGAAGGGCAGCCAGATCT
>CCDC18_1:93645252-93646292;93645817;"+"
CATCCCTGCTGGGGCGATCCCGGGCTGAAAGAGGCGTCAGG
>CCDC18_1:93645252-93646292;93645831;"+"
CGATCCCGGGCTGAAAGAGGCGTCAGGTACTGTTGTCTCCG
>CCDC18_1:93645252-93646292;93646080;"+"
CCTCTCCCCCTGACGGCCTCCGGTTCCCATGGCTTCCCCCA
>CCDC18_1:93645252-93646292;93646141;"+"
AATTGTGGGAAATGTAGTCCCGGGCGGGCTCCGCTAGTGGG
>CCDC18_1:93645252-93646292;93646152;"+"
ATGTAGTCCCGGGCGGGCTCCGCTAGTGGGCTCGGGCGCGC
>CCDC18_1:93645252-93646292;93646164;"+"
GCGGGCTCCGCTAGTGGGCTCGGGCGCGCTCGCCGACCACG
>CCDC18_1:93645252-93646292;93646250;"+"
CGCCGGGGCGGGGCAGTGACCGGGTAGGCGCGTCCCAACGG
>CCDC18_1:93645252-93646292;93646260;"+"
GGGCAGTGACCGGGTAGGCGCGTCCCAACGGCTCCCGCGGC
>SLC44A3_1:95285079-95286119;95285357;"+"
CCTCGAGAGCGCCGGTCTCCCGGAGTGTCTGGGTTCGACTC
>SLC44A3_1:95285079-95286119;95285372;"+"
TCTCCCGGAGTGTCTGGGTTCGACTCCTGCCTCCACAACTT
>SLC44A3_1:95285079-95286119;95285632;"+"
GCCCAAGGTCGTGGCGGCGCCGGCTCAGCTTTAGTCGTCAA
>SLC44A3_1:95285079-95286119;95285647;"+"
GGCGCCGGCTCAGCTTTAGTCGTCAAAGTGCACATCCTGGG
>SLC44A3_1:95285079-95286119;95285780;"+"
AGCTGGGCAGAAACCCATGCCGGGAAGAGGCGGACCCAGTG
>SLC44A3_1:95285079-95286119;95285790;"+"
AAACCCATGCCGGGAAGAGGCGGACCCAGTGGACCGCAGCG
>SLC44A3_1:95285079-95286119;95285804;"+"
AAGAGGCGGACCCAGTGGACCGCAGCGCCCGCAGTCGCCGG
>SLC44A3_1:95285079-95286119;95285822;"+"
ACCGCAGCGCCCGCAGTCGCCGGGCCAGGCGCAGAGGCGAA
>SLC44A3_1:95285079-95286119;95285831;"+"
CCCGCAGTCGCCGGGCCAGGCGCAGAGGCGAACGGGAGGCG
>SLC44A3_1:95285079-95286119;95285843;"+"
GGGCCAGGCGCAGAGGCGAACGGGAGGCGGCGCTGCACCGT
>SLC44A3_1:95285079-95286119;95285930;"+"
CCCAGCCCCGGCCCCGGCCCCGGCTCGCGGGCGCTGCGTCT
>SLC44A3_1:95285079-95286119;95285941;"+"
CCCCGGCCCCGGCTCGCGGGCGCTGCGTCTCCGCGTACAGG
>SLC44A3_1:95285079-95286119;95285952;"+"
GCTCGCGGGCGCTGCGTCTCCGCGTACAGGAGGCGGCGGCG
>SLC44A3_1:95285079-95286119;95285995;"+"
TCCCAGTCACCGGCCCCCGCCGGCGAGCGCACGATGCACTG
>SLC44A3_1:95285079-95286119;95286006;"+"
GGCCCCCGCCGGCGAGCGCACGATGCACTGCCTGGGCGCCG
>SLC44A3_1:95285079-95286119;95286022;"+"
CGCACGATGCACTGCCTGGGCGCCGAGTACCTGGTAAGCGC
>ABCD3_1:94882912-94883952;94883666;"+"
CATCCAGTTATTGTGAAAGCCGGGGTGTGCGCGCGAAGAGT
>ABCD3_1:94882912-94883952;94883675;"+"
ATTGTGAAAGCCGGGGTGTGCGCGCGAAGAGTGGGAGGGTA
>ABCD3_1:94882912-94883952;94883765;"+"
GCTCCTCCGCGCCGCGTTTCCGGAGACCCTGAAGGAGTCCG
>ABCD3_1:94882912-94883952;94883784;"+"
CCGGAGACCCTGAAGGAGTCCGCGCGTGCGCAGAGCGCGTC
>ABCD3_1:94882912-94883952;94883818;"+"
GCGCGTCCCGGGAACTGTTCCGCCCACGGAGGCTGCCGAGC
>ABCD3_1:94882912-94883952;94883849;"+"
GCTGCCGAGCGCGCTCCCGCCGGGCCAAAGTACAAAGTGGG
>LOC101928118_1:95699518-95700558;95699726;"+"
CGGGCAGTGCTGCTCCTGGCCGGTGGAGGCGGCGGCTGCGG
>LOC101928118_1:95699518-95700558;95699735;"+"
CTGCTCCTGGCCGGTGGAGGCGGCGGCTGCGGCAGCGGAAG
>LOC101928118_1:95699518-95700558;95699744;"+"
GCCGGTGGAGGCGGCGGCTGCGGCAGCGGAAGGGGAAGCGC
>LOC101928118_1:95699518-95700558;95700023;"+"
GGAATGACACGCCCGGAGGCCGGAGTGGTGTCGCAGCGGGC
>LOC101928118_1:95699518-95700558;95700034;"+"
CCCGGAGGCCGGAGTGGTGTCGCAGCGGGCGGGAGTGTGAG
>LOC101928118_1:95699518-95700558;95700043;"+"
CGGAGTGGTGTCGCAGCGGGCGGGAGTGTGAGGCGACCCCA
>LOC101928118_1:95699518-95700558;95700125;"+"
GCCGGTCCCGCTCCCGGAGCCGGGGGCCCCTGCGTGCGCAC
>LOC101928118_1:95699518-95700558;95700137;"+"
CCCGGAGCCGGGGGCCCCTGCGTGCGCACCCCCAGGCCCTC
>TMEM56-RWDD3_1:95582458-95583498;95582700;"+"
GTGACTTGCTTTGGAAAACCCGGGAATTGCACCCTCTGCCC
>TMEM56-RWDD3_1:95582458-95583498;95582789;"+"
TAGGGTTTTTGGGCTCTTTCCGGGACCCAAGTTCCAGGGCA
>TMEM56-RWDD3_1:95582458-95583498;95582884;"+"
GAGCCGCCCGGAGCGGGAGCCGGAGCCCGAGCGGCCGCGGC
>TMEM56-RWDD3_1:95582458-95583498;95582895;"+"
AGCGGGAGCCGGAGCCCGAGCGGCCGCGGCCCCTTTAAGGA
>TMEM56-RWDD3_1:95582458-95583498;95582946;"+"
GGTAACCCGAGCCCGCAGTCCGGGCGGGCGCGACGGCCGCC
>TMEM56-RWDD3_1:95582458-95583498;95582956;"+"
GCCCGCAGTCCGGGCGGGCGCGACGGCCGCCGCGGTAGCTG
>TMEM56-RWDD3_1:95582458-95583498;95582966;"+"
CGGGCGGGCGCGACGGCCGCCGCGGTAGCTGGAGCCTCCGC
>TMEM56-RWDD3_1:95582458-95583498;95583007;"+"
GACTGCACCTCCAAGCGGCCCGGAACCCGCGGCTTCCCTGG
>TMEM56-RWDD3_1:95582458-95583498;95583016;"+"
TCCAAGCGGCCCGGAACCCGCGGCTTCCCTGGCTCCCGTGA
>TMEM56-RWDD3_1:95582458-95583498;95583032;"+"
CCCGCGGCTTCCCTGGCTCCCGTGAGCATCTCACCGGGCGG
>TMEM56-RWDD3_1:95582458-95583498;95583166;"+"
GCGCGACTCGCCCCGGGACCCGGCACAGGTGACGCCGTTTG
>TMEM56-RWDD3_1:95582458-95583498;95583178;"+"
CCGGGACCCGGCACAGGTGACGCCGTTTGGAGGGGGGGTTG
>PTBP2_1:97187173-97188213;97187255;"+"
CGCCTCCCGCTGCCGGGCGCCGGCGCGCTCGGCTCTTTCCG
>PTBP2_1:97187173-97188213;97187264;"+"
CTGCCGGGCGCCGGCGCGCTCGGCTCTTTCCGCCGCCGCCG
>PTBP2_1:97187173-97188213;97187274;"+"
CCGGCGCGCTCGGCTCTTTCCGCCGCCGCCGCTGCCGCGCG
>PTBP2_1:97187173-97188213;97187283;"+"
TCGGCTCTTTCCGCCGCCGCCGCTGCCGCGCGGTGGCCCGT
>PTBP2_1:97187173-97188213;97187500;"+"
CCTTCGGCCCGGTCCCGGGCCGGGGAGAAACCCTCCCGCGG
>PTBP2_1:97187173-97188213;97187516;"+"
GGGCCGGGGAGAAACCCTCCCGCGGCCCCTCCCAGGGCTGG
>PTBP2_1:97187173-97188213;97187591;"+"
ACCCCTCCCTTTGCTTCCCCCGGCGGGCTTTGGTCGAGAAA
>PTBP2_1:97187173-97188213;97187605;"+"
TTCCCCCGGCGGGCTTTGGTCGAGAAAATGAGAAGAAAGCG
>PTBP2_1:97187173-97188213;97187692;"+"
CCCGGAGTGGGAGCGGGCACCGGCTTGGCGGCGGGGGATGG
>PTBP2_1:97187173-97188213;97187703;"+"
AGCGGGCACCGGCTTGGCGGCGGGGGATGGGGTGGGAACCC
>PTBP2_1:97187173-97188213;97187737;"+"
GGAACCCCATAACGTCTCCCCGGTCTGTCCCTGCCCCCTCT
>KIAA1324_1:109655564-109656604;109656180;"+"
GTCAGGGCTTCTCTTCTAGCCGGTTGTAAAAGCACGGATGG
>KIAA1324_1:109655564-109656604;109656194;"+"
TCTAGCCGGTTGTAAAAGCACGGATGGATTTGGCGGGATGT
>KIAA1324_1:109655564-109656604;109656207;"+"
AAAAGCACGGATGGATTTGGCGGGATGTAAGATCTCCAGGA
>GPSM2_1:109418582-109419622;109419320;"+"
TAGCCGTCCGTCACAGCGCCCGGCCAACTCTAGACAATATT
>GPSM2_1:109418582-109419622;109419421;"+"
TGAGGGTTGAGGACACGTCCCGGAGCAGAGGAGGACCAAGC
>GPSM2_1:109418582-109419622;109419545;"+"
CTGCGCCGCCCGCCATTGGCCGGTCCGAAAGACGCGGGGCG
>GPSM2_1:109418582-109419622;109419557;"+"
CCATTGGCCGGTCCGAAAGACGCGGGGCGTTGTCGGTTTGA
>GPSM2_1:109418582-109419622;109419570;"+"
CGAAAGACGCGGGGCGTTGTCGGTTTGAATGAGAGCGCCTG
>WDR47_1:109584830-109585870;109585000;"+"
GGAGGGACCGGCTAGGGGCCCGGGGGAGTAGCAGAACGGGT
>WDR47_1:109584830-109585870;109585016;"+"
GGCCCGGGGGAGTAGCAGAACGGGTGCGGCAATAGCGTGAG
>WDR47_1:109584830-109585870;109585618;"+"
CTAAAAATACAAAAATTAGCCGGGTGTGCTGGCAAGCCTCC
>KCNC4_1:110752315-110753355;110752607;"+"
AGGGACGAAGCAAGAAGAGCCGGGCGGAGGTTAGAGGTCAG
>KCNC4_1:110752315-110753355;110752632;"+"
GGAGGTTAGAGGTCAGGGGTCGAGAGCGCTTCGGTGTCAGC
>KCNC4_1:110752315-110753355;110752724;"+"
AGGGGGGCGGGAGGGGTTGCCGGCGGAAGCGCGCAGGGGCG
>KCNC4_1:110752315-110753355;110752733;"+"
GGAGGGGTTGCCGGCGGAAGCGCGCAGGGGCGGCGCGCTGG
>KCNC4_1:110752315-110753355;110752743;"+"
CCGGCGGAAGCGCGCAGGGGCGGCGCGCTGGGCTGGGCACT
>KCNC4_1:110752315-110753355;110752803;"+"
GCTTGGTTGGGGCTCGGCTCCGGGGAGGAAGACTGCGCTCG
>KCNC4_1:110752315-110753355;110752818;"+"
GGCTCCGGGGAGGAAGACTGCGCTCGGTCGCCAGGGCCTGC
>KCNC4_1:110752315-110753355;110752920;"+"
GTCTGGGCGAGGCGGGGCCCCGGAGGAAAAGGCGCCACTGG
>KCNC4_1:110752315-110753355;110752932;"+"
CGGGGCCCCGGAGGAAAAGGCGCCACTGGGGCGTGGCGGCC
>KCNC4_1:110752315-110753355;110752943;"+"
AGGAAAAGGCGCCACTGGGGCGTGGCGGCCGCTGCCAGCGC
>KCNC4_1:110752315-110753355;110753001;"+"
CCCCTAGGGCCCCAGCCCACCGGCGCCGAGGCGCCCCCTCC
>KCNC4_1:110752315-110753355;110753012;"+"
CCAGCCCACCGGCGCCGAGGCGCCCCCTCCCCTATGCCACC
>KCNC4_1:110752315-110753355;110753079;"+"
GCCAAGGCCGGCGCCCCGCCCGGAGATGGGCAGACGCGTAG
>KCNC4_1:110752315-110753355;110753093;"+"
CCCGCCCGGAGATGGGCAGACGCGTAGATGGCGTGGCTCCC
>KCNC4_1:110752315-110753355;110753104;"+"
ATGGGCAGACGCGTAGATGGCGTGGCTCCCAGCGCCGCCAG
>KCNC4_1:110752315-110753355;110753249;"+"
CTTCGCCAGTGCCCAGAGCCCGGCTCCCCAGAGCGGCCCCG
>KCNC4_1:110752315-110753355;110753262;"+"
CAGAGCCCGGCTCCCCAGAGCGGCCCCGCCCCCCAGGCTCG
>ST7L_1:113161741-113162781;113161787;"+"
AGGGGAGAAGGACAGGAAACCGGGAGTCGGGAATCCTGGGA
>ST7L_1:113161741-113162781;113161814;"+"
CGGGAATCCTGGGATAGTGGCGGACCTGAAGTTGGCCTCTG
>ST7L_1:113161741-113162781;113161857;"+"
AAGGCTGAGTCCTGGGGAACCGGGACCGAGAAGATTTCGAA
>ST7L_1:113161741-113162781;113161874;"+"
AACCGGGACCGAGAAGATTTCGAAGGTGGAGGAGCGTGTCT
>ST7L_1:113161741-113162781;113162039;"+"
CTTTCACACCGCCCCCCCCCCGGGGTTGGAAAAGCCACCGA
>ST7L_1:113161741-113162781;113162057;"+"
CCCGGGGTTGGAAAAGCCACCGATCGTTCCAGCTGCCGAGC
>ST7L_1:113161741-113162781;113162367;"+"
GCCCTCTTGGTCGGCGTTTCCGGGCGGGTCCTTCCGACGGC
>ST7L_1:113161741-113162781;113162381;"+"
CGTTTCCGGGCGGGTCCTTCCGACGGCCGCCGCGGTGATTC
>ST7L_1:113161741-113162781;113162391;"+"
CGGGTCCTTCCGACGGCCGCCGCGGTGATTCCATCACTCGG
>ST7L_1:113161741-113162781;113162443;"+"
GCCTGCCTCGCGCCCGTAGCCGGGCTGGGCCAGAACAGCCC
>MAGI3_1:113932454-113933494;113932492;"+"
CGAAGCCCTGCCTCAATGGGCGTTCAGTAACATCTGTTGAA
>MAGI3_1:113932454-113933494;113932593;"+"
AAAGGCCCCGGAACCTCGGCCGGCTCAGGACTCCGCACGTT
>MAGI3_1:113932454-113933494;113932606;"+"
CCTCGGCCGGCTCAGGACTCCGCACGTTGTCTTCCAATCTA
>MAGI3_1:113932454-113933494;113932634;"+"
GTCTTCCAATCTAAGCACACCGGCCCCTCTCTGCGCCCCGC
>MAGI3_1:113932454-113933494;113932647;"+"
AGCACACCGGCCCCTCTCTGCGCCCCGCACAGGCTCAGAGG
>MAGI3_1:113932454-113933494;113932695;"+"
CGCGTCTCCGCCTAACTCGCCGGCCACGCCCCCACTTCGGG
>MAGI3_1:113932454-113933494;113932712;"+"
CGCCGGCCACGCCCCCACTTCGGGGAGCTCGGTCCCTCTCG
>MAGI3_1:113932454-113933494;113932721;"+"
CGCCCCCACTTCGGGGAGCTCGGTCCCTCTCGGATTCGAGT
>MAGI3_1:113932454-113933494;113932989;"+"
CTGGCGCGAGAGTCCAGGGCCGGGGCTCGTTCCCAAGCGCC
>MAGI3_1:113932454-113933494;113933006;"+"
GGCCGGGGCTCGTTCCCAAGCGCCCAGCCTGTGACGGCAGC
>MAGI3_1:113932454-113933494;113933031;"+"
AGCCTGTGACGGCAGCGCGCCGGGCGCCGCGCGGCGGGAGG
>MAGI3_1:113932454-113933494;113933045;"+"
GCGCGCCGGGCGCCGCGCGGCGGGAGGGGGCGGGGCTCTGG
>MAGI3_1:113932454-113933494;113933055;"+"
CGCCGCGCGGCGGGAGGGGGCGGGGCTCTGGATGAGGGATG
>MAGI3_1:113932454-113933494;113933085;"+"
GATGAGGGATGGGCGAGGGCCGGGGGAAGGGAAAAGGGAGG
>MAGI3_1:113932454-113933494;113933334;"+"
CGCTGAGCCCAGGGACCAGCCGGCGGCAGTGACCCCGCCCG
>MAGI3_1:113932454-113933494;113933349;"+"
CCAGCCGGCGGCAGTGACCCCGCCCGAAGCCCCTTCTGGAA
>AP4B1-AS1_1:114354213-114355253;114354310;"+"
GAGAGACCTAGAACCCAAGCCGGGCAGTTTGCCTGCTCTCA
>AP4B1-AS1_1:114354213-114355253;114354491;"+"
GTGGCCCTTATGCTTGGGCCCGGCCGCGCTCACCGTCAGAG
>AP4B1-AS1_1:114354213-114355253;114354504;"+"
TTGGGCCCGGCCGCGCTCACCGTCAGAGGCGAGAAGGTGAA
>AP4B1-AS1_1:114354213-114355253;114354513;"+"
GCCGCGCTCACCGTCAGAGGCGAGAAGGTGAAGAGGGCCGA
>AP4B1-AS1_1:114354213-114355253;114354572;"+"
AGGGGCAGCGACAGCGGGCCCGGCGGGTGCCAGCGAAGGTG
>AP4B1-AS1_1:114354213-114355253;114354585;"+"
GCGGGCCCGGCGGGTGCCAGCGAAGGTGGCGGCGGAGGCGG
>AP4B1-AS1_1:114354213-114355253;114354594;"+"
GCGGGTGCCAGCGAAGGTGGCGGCGGAGGCGGCAGGAGAAG
>AP4B1-AS1_1:114354213-114355253;114354694;"+"
GTTGGCGGCTGCGACGCCGCCGGTGAGGGGGAGCGAGAGGG
>AP4B1-AS1_1:114354213-114355253;114354707;"+"
ACGCCGCCGGTGAGGGGGAGCGAGAGGGGGCTCCTGGCTCG
>AP4B1-AS1_1:114354213-114355253;114354831;"+"
TTCTCCTTCCCCTCTTTGTCCGGCTCCTCCTGCGCCGCCAC
>AP4B1-AS1_1:114354213-114355253;114354843;"+"
TCTTTGTCCGGCTCCTCCTGCGCCGCCACCGCCCGTACTAC
>AP4B1-AS1_1:114354213-114355253;114354852;"+"
GGCTCCTCCTGCGCCGCCACCGCCCGTACTACGCGCACCGC
>AP4B1-AS1_1:114354213-114355253;114355037;"+"
TCGTCCAGAGATGAACATGCCGGAAGCGGCCGTTCCCAGCT
>AP4B1-AS1_1:114354213-114355253;114355047;"+"
ATGAACATGCCGGAAGCGGCCGTTCCCAGCTTTTCTCCGCA
>AP4B1-AS1_1:114354213-114355253;114355064;"+"
GGCCGTTCCCAGCTTTTCTCCGCAGGCCTCTCCAACCGAGC
>SYT6_1:114695524-114696564;114695544;"+"
TCGCGCACCGGCCCCGAGTCCGAGTCCGAGAGGGACGGAGG
>SYT6_1:114695524-114696564;114695559;"+"
GAGTCCGAGTCCGAGAGGGACGGAGGGAGCGAGTTATAGGG
>SYT6_1:114695524-114696564;114695695;"+"
CTCGCAGCCGGAGAGACACCCGGACACAAAGACCTCGTGCC
>SYT6_1:114695524-114696564;114695710;"+"
ACACCCGGACACAAAGACCTCGTGCCAGCCGCAGACCCAAG
>SYT6_1:114695524-114696564;114695719;"+"
CACAAAGACCTCGTGCCAGCCGCAGACCCAAGTTTCTCCCG
>SYT6_1:114695524-114696564;114695738;"+"
CCGCAGACCCAAGTTTCTCCCGGAGAGACTGGGGGTCCGCC
>SYT6_1:114695524-114696564;114695755;"+"
TCCCGGAGAGACTGGGGGTCCGCCCGCGTTCACCGCGAGAA
>SYT6_1:114695524-114696564;114695810;"+"
GACAGACCGACGCACGGACCCGGGGACCTCGACACTCGCTA
>SYT6_1:114695524-114696564;114695819;"+"
ACGCACGGACCCGGGGACCTCGACACTCGCTAGGAGGCAAG
>SYT6_1:114695524-114696564;114695854;"+"
GGCAAGCCCTATTCCTCAGCCGGGCGCCCCTCGTCTCCCGC
>SYT6_1:114695524-114696564;114695865;"+"
TTCCTCAGCCGGGCGCCCCTCGTCTCCCGCTCTCTCCATGG
>SYT6_1:114695524-114696564;114696020;"+"
CAGTAGTAATACAGGAGGGCCGGGGGCTTCTACCCCAACCT
>SYT6_1:114695524-114696564;114696042;"+"
GGGGCTTCTACCCCAACCTCCGCTCCCCTTCGGGTCTCTCC
>SYT6_1:114695524-114696564;114696162;"+"
GGTTCTGGGGCTCCTGGGACCGGGGCTTTGGGGAAGGGAGA
>SYT6_1:114695524-114696564;114696184;"+"
GGGCTTTGGGGAAGGGAGATCGCAGGACGGATATCCAGGAA
>SYT6_1:114695524-114696564;114696324;"+"
CGAGAGGGGGCGGCCGGGCCCGGCACAGCGAGGCGAGGACC
>SYT6_1:114695524-114696564;114696337;"+"
CCGGGCCCGGCACAGCGAGGCGAGGACCGCGAGCGCCTCCT
>SYT6_1:114695524-114696564;114696346;"+"
GCACAGCGAGGCGAGGACCGCGAGCGCCTCCTGGCACCGAG
>SYT6_1:114695524-114696564;114696373;"+"
CTCCTGGCACCGAGGCCCGCCGGCCCCCCACACTCCGCTCA
>SYT6_1:114695524-114696564;114696388;"+"
CCCGCCGGCCCCCCACACTCCGCTCATGCCCTAGACACCCA
>SYT6_1:114695524-114696564;114696441;"+"
AGCAGCTCGAACCCGCGCCCCGGCCGCACTGGGGCGGGGCA
>SYT6_1:114695524-114696564;114696455;"+"
GCGCCCCGGCCGCACTGGGGCGGGGCACGACGGCCCCAAGA
>SYT6_1:114695524-114696564;114696465;"+"
CGCACTGGGGCGGGGCACGACGGCCCCAAGAAGACCCTCCC
>DENND2C_1:115212712-115213752;115212732;"+"
GCAGCCCCACCCCCTAGCCCCGCCCTCCCTGGCAAGGCTCA
>DENND2C_1:115212712-115213752;115212813;"+"
GCCTCCGACACCGCCCCGGCCGGCGGTGAGGGGAACCACCA
>DENND2C_1:115212712-115213752;115212834;"+"
GGCGGTGAGGGGAACCACCACGCCTCAAGTCCGCTGTATGG
>TRIM33_1:115053761-115054801;115053961;"+"
TCGCGGGCGCGGAGCGGTCCCGGACCCTCGAAGCCAGTTCC
>TRIM33_1:115053761-115054801;115053985;"+"
CCCTCGAAGCCAGTTCCTTGCGTCAGTGCCGCGGCTCTTTA
>TRIM33_1:115053761-115054801;115054150;"+"
CGGTCCCTGCGAGCGTGTCCCGGGCGTCTCCGCGGAAGTTT
>TRIM33_1:115053761-115054801;115054160;"+"
GAGCGTGTCCCGGGCGTCTCCGCGGAAGTTTCACCTGCCGC
>TRIM33_1:115053761-115054801;115054178;"+"
TCCGCGGAAGTTTCACCTGCCGCGCCGCTCGATCGCCGGGA
>SYT6_1:114695042-114696082;114695162;"+"
CCCAGTACTCCCTCCCGCCCCGGACCCTCCAGATATCGGGA
>SYT6_1:114695042-114696082;114695178;"+"
GCCCCGGACCCTCCAGATATCGGGACAAAGAAGCCCCGCGG
>SYT6_1:114695042-114696082;114695219;"+"
CAGCCGGCGAGCGTGGCTGCCGGGCACTGGTGCAGCAGGTA
>SYT6_1:114695042-114696082;114695252;"+"
AGCAGGTAAATACCCTGGGCCGGCCGCCACGTCGCCGACCC
>SYT6_1:114695042-114696082;114695261;"+"
ATACCCTGGGCCGGCCGCCACGTCGCCGACCCTCCCGCAGC
>SYT6_1:114695042-114696082;114695276;"+"
CGCCACGTCGCCGACCCTCCCGCAGCTCCCGCCGCCAGGGC
>SYT6_1:114695042-114696082;114695394;"+"
GGCTCGGGACTCACCCGCTCCGGCGAGCTCGACTCAGCTCG
>SYT6_1:114695042-114696082;114695403;"+"
CTCACCCGCTCCGGCGAGCTCGACTCAGCTCGGGCTCCCGC
>SYT6_1:114695042-114696082;114695413;"+"
CCGGCGAGCTCGACTCAGCTCGGGCTCCCGCCTCGGCTAGG
>SYT6_1:114695042-114696082;114695532;"+"
GCGCCAGCTCAGTCGCGCACCGGCCCCGAGTCCGAGTCCGA
>TSPAN2_1:115632101-115633141;115632183;"+"
CCGGGGGGCGGGGCGGGGCCCGGCGGGGAGGGGCGCGTGGA
>TSPAN2_1:115632101-115633141;115632196;"+"
CGGGGCCCGGCGGGGAGGGGCGCGTGGACCCCAAGCGGCGT
>TSPAN2_1:115632101-115633141;115632211;"+"
AGGGGCGCGTGGACCCCAAGCGGCGTGGCTGGCGACGGGTG
>TSPAN2_1:115632101-115633141;115632369;"+"
TGCAGGGCGGGAGCGCCCACCGGGGACTGGGGACCCATTTA
>TSPAN2_1:115632101-115633141;115632395;"+"
CTGGGGACCCATTTAATCAGCGCCCTGTGCGGAGACCGGTT
>TSPAN2_1:115632101-115633141;115632423;"+"
GCGGAGACCGGTTTGAGGCCCGGGCGATGCTTGAGGGATAA
>IGSF3_1:117210357-117211397;117210394;"+"
CCGCCCCTCCAGCTCCAGCCCGGCCCGCCGCACTCGGCGAG
>IGSF3_1:117210357-117211397;117210408;"+"
CCAGCCCGGCCCGCCGCACTCGGCGAGGCGAGCGCGGGGCC
>IGSF3_1:117210357-117211397;117210420;"+"
GCCGCACTCGGCGAGGCGAGCGCGGGGCCAGGGCGGCGGCC
>IGSF3_1:117210357-117211397;117210617;"+"
CACCCAGACTCCGGGGCCGCCGGCGAGATGTACAGGCCCTT
>IGSF3_1:117210357-117211397;117210674;"+"
CCACCCATAACCTGGGAAGCCGGCGGCACAGAAGCTCGTCC
>IGSF3_1:117210357-117211397;117210690;"+"
AAGCCGGCGGCACAGAAGCTCGTCCTTCCTCCTGGAAACAA
>ATP1A1_1:116914774-116915814;116915296;"+"
CTCTGAGAGCACCAAGCGCCCGGGGAGGCCATCCGCAGGTG
>ATP1A1_1:116914774-116915814;116915309;"+"
AAGCGCCCGGGGAGGCCATCCGCAGGTGGGCGCGGGGCCTG
>ATP1A1_1:116914774-116915814;116915319;"+"
GGAGGCCATCCGCAGGTGGGCGCGGGGCCTGGATTCCACAG
>ATP1A1_1:116914774-116915814;116915469;"+"
CCGCCCACGACTTCTGGTGCCGGGTCGGCGGCGACTGGGGG
>ATP1A1_1:116914774-116915814;116915480;"+"
TTCTGGTGCCGGGTCGGCGGCGACTGGGGGAGCCCAGTTCC
>ATP1A1_1:116914774-116915814;116915642;"+"
GGAGCGCCCCGCAGCCCTCCCGGGACACGGTGGACACGCTT
>ATP1A1_1:116914774-116915814;116915658;"+"
CTCCCGGGACACGGTGGACACGCTTGTCCCAGACCTGGGCG
>ATP1A1_1:116914774-116915814;116915785;"+"
CGGCCGGTGTCAGGTTGCTCCGGTAACGGTGACGTTTCGCG
>VTCN1_1:117753562-117754602;117753591;"+"
CTTAAATAGTGTGTTGAGGCCGGGAGTGGTGCGTGCAGCTG
>VTCN1_1:117753562-117754602;117753602;"+"
TGTTGAGGCCGGGAGTGGTGCGTGCAGCTGTAGACGGCTCA
>VTCN1_1:117753562-117754602;117753616;"+"
GTGGTGCGTGCAGCTGTAGACGGCTCAGGTATGAGGAAACT
>MAN1A2_1:117909034-117910074;117909156;"+"
CCATCAGAAGCCATTAACTCCGGTGACACTACATTTCAGCG
>MAN1A2_1:117909034-117910074;117909175;"+"
CCGGTGACACTACATTTCAGCGAAACCTTCGCGACCCAACC
>MAN1A2_1:117909034-117910074;117909184;"+"
CTACATTTCAGCGAAACCTTCGCGACCCAACCCCTCGCTCC
>MAN1A2_1:117909034-117910074;117909262;"+"
GGTGGCAAGGCCCTGGGCACCGGTGAAGTTCTCGTGGCAGC
>MAN1A2_1:117909034-117910074;117909274;"+"
CTGGGCACCGGTGAAGTTCTCGTGGCAGCGCAGATCGGCGA
>MAN1A2_1:117909034-117910074;117909289;"+"
GTTCTCGTGGCAGCGCAGATCGGCGACCTTCTCTTCTTTCG
>MAN1A2_1:117909034-117910074;117909531;"+"
CCCGCCCTCCGGTTCCTCTCCGGCGTGAGCCCAACGGGTGT
>MAN1A2_1:117909034-117910074;117909545;"+"
CCTCTCCGGCGTGAGCCCAACGGGTGTCGGCCCAGCAGCTG
>MAN1A2_1:117909034-117910074;117909604;"+"
GGGAGGCAGGGTACGGGGACCGGGCCGCAGCCCCGAGCGGC
>MAN1A2_1:117909034-117910074;117909617;"+"
CGGGGACCGGGCCGCAGCCCCGAGCGGCGTGGGCGCGCTGC
>MAN1A2_1:117909034-117910074;117909630;"+"
GCAGCCCCGAGCGGCGTGGGCGCGCTGCCTCTCTGGCAGCC
>MAN1A2_1:117909034-117910074;117909709;"+"
GCGGAGGAGGCCCCCGCGGCCGGGCAGGAAGGAGACGCGGC
>MAN1A2_1:117909034-117910074;117909724;"+"
GCGGCCGGGCAGGAAGGAGACGCGGCCGACCTCTGCCCGCC
>MAN1A2_1:117909034-117910074;117909926;"+"
GGCGCCGGGGTTCACTGAACCGGCCGCGGAGAGGAGGAGGA
>MAN1A2_1:117909034-117910074;117910045;"+"
CGGGGCTTCTCAGTGGCCGCCGGAGGAGGAAGTTCCGCTCC
>CHD1L_1:146643752-146644792;146643807;"+"
GCCGCGTCAGGGGCGCCCCCCGGCCCCGCCCCTGCGCCTCG
>CHD1L_1:146643752-146644792;146643821;"+"
GCCCCCCGGCCCCGCCCCTGCGCCTCGGGACAGGGCAAGGG
>CHD1L_1:146643752-146644792;146643914;"+"
GGGAACGCCTGCAAATACCCCGGTGCCCTCACTGGCCCTAG
>CHD1L_1:146643752-146644792;146644146;"+"
TCCTAAAATGGCTACAAGGCCGGCGGCGCGGAGTCCGCCCA
>CHD1L_1:146643752-146644792;146644161;"+"
AAGGCCGGCGGCGCGGAGTCCGCCCAGTGCGCGTTCCCTGC
>CHD1L_1:146643752-146644792;146644170;"+"
GGCGCGGAGTCCGCCCAGTGCGCGTTCCCTGCGGCCTGCAG
>CHD1L_1:146643752-146644792;146644357;"+"
GCTTGGCCTCTGAGACTACCCGGCAGAAGGGACGTCCCCAA
>CHD1L_1:146643752-146644792;146644369;"+"
AGACTACCCGGCAGAAGGGACGTCCCCAAATGACACTCGGA
>CHD1L_1:146643752-146644792;146644421;"+"
TGGGCTCCGGTGCTCGGTGCCGGGAGGAGCGGCACGGCTTT
>CHD1L_1:146643752-146644792;146644430;"+"
GTGCTCGGTGCCGGGAGGAGCGGCACGGCTTTCTACCCCGC
>CHD1L_1:146643752-146644792;146644448;"+"
AGCGGCACGGCTTTCTACCCCGCCTCAGGTGCGCCAGCACG
>CHD1L_1:146643752-146644792;146644500;"+"
GCATCTGTGTGTTAGGCGACCGGAGAGGTGGGTTCCTTATA
>CHD1L_1:146643752-146644792;146644755;"+"
CTGGGCGTGGTGGCGCGCGCCGGAAGTCCCAGCTACTTGGG
>TARS2_1:150458819-150459859;150459287;"+"
ATTCCAGAACTCTGGGAGGCCGGAGCGCGGTGGCGGTTTGG
>TARS2_1:150458819-150459859;150459300;"+"
GGGAGGCCGGAGCGCGGTGGCGGTTTGGTGGGGGGGAGGGG
>TARS2_1:150458819-150459859;150459397;"+"
CCCCCCCCTCCCGCCCCCCCCGGTCTCTATTAAATAAATAT
>TARS2_1:150458819-150459859;150459733;"+"
TTTTCGGTCTTCCGGTCAGCCGGAACCACTCACACCGCTGC
>TARS2_1:150458819-150459859;150459748;"+"
TCAGCCGGAACCACTCACACCGCTGCTGGTGCTGTGTAGGG
>ENSA_1:150602078-150603118;150602200;"+"
GTGGGCTCTATAGAGGCGACCGGCAAGCTGGAACACCAACC
>ZNF687_1:151253010-151254050;151253040;"+"
TAAAAACACAAAAAATTAGCCGGGCATTGTGGAGAGCGCCT
>ZNF687_1:151253010-151254050;151253056;"+"
TAGCCGGGCATTGTGGAGAGCGCCTGCAGTCCCAGCTACTC
>SNX27_1:151583641-151584681;151584105;"+"
TAGGGAAGCTAATCGTGATCCGGTTGCCTCACAGGTTGTTG
>SNX27_1:151583641-151584681;151584375;"+"
GAAAGATAAACTACAACTCCCGGCAGGCCTTGCTTCCGAAC
>SNX27_1:151583641-151584681;151584391;"+"
CTCCCGGCAGGCCTTGCTTCCGAACTGCGTCTTATAACCTC
>SNX27_1:151583641-151584681;151584626;"+"
CAGGCAGGGCGAGCACGCGCCGGGAGGCCTTGGAGGCGTAG
>SNX27_1:151583641-151584681;151584642;"+"
GCGCCGGGAGGCCTTGGAGGCGTAGGGGGCGGGGGTACGGC
>SNX27_1:151583641-151584681;151584651;"+"
GGCCTTGGAGGCGTAGGGGGCGGGGGTACGGCTCGCCTGCT
>IL6R_1:154376648-154377688;154377481;"+"
GGCTGATTCCAGTGGGCAACCGGGCTACCAAGCACTGTTTT
>IL6R_1:154376648-154377688;154377644;"+"
CCTTTTCTCATCAACAGAACCGGGAGGAAGGGCTCTGGTGG
>LMNA_1:156051316-156052356;156051348;"+"
CCGCTTACCTTGCCTGCCCACGATCTCGGCCACGTGCTCGG
>LMNA_1:156051316-156052356;156052014;"+"
ACTCCCCTCGCCCCAGCCCCCGGGGTGGGGGTGGGGGGAAA
>LMNA_1:156051316-156052356;156052073;"+"
AGCAGATCTCCTCTCCTCTCCGGGGGTGACGGGGGGCGGGG
>LMNA_1:156051316-156052356;156052082;"+"
CCTCTCCTCTCCGGGGGTGACGGGGGGCGGGGGGCTGCAGG
>LMNA_1:156051316-156052356;156052196;"+"
TCCCGCACCGAGCCCCAGTCCGGGAGCGGCGCTCAGTGGCC
>LMNA_1:156051316-156052356;156052205;"+"
GAGCCCCAGTCCGGGAGCGGCGCTCAGTGGCCCCCAATAGA
>LMNA_1:156051316-156052356;156052329;"+"
CGGGGGCGCCCGGGGCATGCCGGGAGTTGTAGTTTCCCGCC
>PFDN2_1:161087846-161088886;161087875;"+"
CCCCCGCCTTGCGTCACGTCCGGCCTGCGAGTTACCGCCCA
>PFDN2_1:161087846-161088886;161087890;"+"
ACGTCCGGCCTGCGAGTTACCGCCCACTCGCTGCGGCGCTT
>PFDN2_1:161087846-161088886;161087903;"+"
GAGTTACCGCCCACTCGCTGCGGCGCTTCTGGCTCCAGACC
>PFDN2_1:161087846-161088886;161087930;"+"
TCTGGCTCCAGACCGCCCTCCGGATCGGACCCTGCGAATGG
>PFDN2_1:161087846-161088886;161087944;"+"
GCCCTCCGGATCGGACCCTGCGAATGGTTTTGGCTATATCT
>PFDN2_1:161087846-161088886;161088284;"+"
GGAAAACCAAGGATAGTTCCCGGAGATGACTTTTGGACTGC
>PFDN2_1:161087846-161088886;161088304;"+"
CGGAGATGACTTTTGGACTGCGGAAACGTTTGTCAGAGGAA
>NUF2_1:163290702-163291742;163291357;"+"
TATAAGCATCTAACAAAACCCGGCACATAATCAATGTTCAA
>NUF2_1:163290702-163291742;163291544;"+"
ATGGGCTAGACGCTCAACCCCGGTCTCTTCCCCGAAACCGC
>NUF2_1:163290702-163291742;163291556;"+"
CTCAACCCCGGTCTCTTCCCCGAAACCGCGGTGCTCCCACT
>NUF2_1:163290702-163291742;163291693;"+"
TGGCGTCTCTTGAGCCCAACCGGCATCCGTCGCGGTTGGAC
>NUF2_1:163290702-163291742;163291703;"+"
TGAGCCCAACCGGCATCCGTCGCGGTTGGACGTGGGCTTGG
>NUF2_1:163290702-163291742;163291713;"+"
CGGCATCCGTCGCGGTTGGACGTGGGCTTGGCGGAATGGGG
>RGS5_1:163291561-163292601;163291846;"+"
GCCGTCTTCCTGTCGGCGGCCGGCACTGTAGGTGAGCGCGA
>RGS5_1:163291561-163292601;163291862;"+"
CGGCCGGCACTGTAGGTGAGCGCGAGAGGACGGAGGAAGGA
>RGS5_1:163291561-163292601;163291872;"+"
TGTAGGTGAGCGCGAGAGGACGGAGGAAGGAAGCCTGCAGA
>RXRG_1:165414572-165415612;165414604;"+"
GGTGTAGGTCAGGAGAGAGGCGGGAGACGGCAGGGGATGGA
>LMX1A_1:165325458-165326498;165325480;"+"
GTCTGCAGAAGCAAAAGAGTCGCCTCGGGGAGGAGCCCCGG
>LMX1A_1:165325458-165326498;165325507;"+"
GGGAGGAGCCCCGGCTGGCCCGGCTCACTCTTGGATGCATT
>LMX1A_1:165325458-165326498;165325813;"+"
TCGCGAGCTGCCGGCCTTCCCGGGACGTCCTACCAGCCCGC
>LMX1A_1:165325458-165326498;165325831;"+"
CCCGGGACGTCCTACCAGCCCGCGTCGCTCCTCAGCGGGAG
>LMX1A_1:165325458-165326498;165326180;"+"
TACCTCGGGGCGCTCTGGCCCGGTCGCCCCCCAGTGCCCCT
>LMX1A_1:165325458-165326498;165326206;"+"
CCCCCCAGTGCCCCTCACCCCGACTGGGCCTTTGCGGAGAT
>FAM78B_1:166135972-166137012;166136169;"+"
GGCGCCAGGAGGCTGTGGCCCGGGGTGGAGAGCCCCAACGG
>FAM78B_1:166135972-166137012;166136187;"+"
CCCGGGGTGGAGAGCCCCAACGGCTGGAGCAGCACAGGACG
>FAM78B_1:166135972-166137012;166136321;"+"
GTTTAAAGGGCCGCTAGCGCCGGGGTGGGGCCCCGCACGTG
>FAM78B_1:166135972-166137012;166136334;"+"
CTAGCGCCGGGGTGGGGCCCCGCACGTGGGGCTGAGGCGGG
>FAM78B_1:166135972-166137012;166136419;"+"
AGGGCGGGCCCAAGCGCCACCGGGTGGGTGAGGCCGAGCAG
>FAM78B_1:166135972-166137012;166136433;"+"
CGCCACCGGGTGGGTGAGGCCGAGCAGGGCGCGGCGCTGTC
>FAM78B_1:166135972-166137012;166136442;"+"
GTGGGTGAGGCCGAGCAGGGCGCGGCGCTGTCCAGAGTCCA
>FAM78B_1:166135972-166137012;166136473;"+"
CCAGAGTCCAGTGGGGAACCCGGTAGCCCAGTAGGGGCTGT
>POU2F1_1:167189045-167190085;167189383;"+"
GTCTCCTGCACTAGCAGAGCCGGGGGCGGGGATTAGCTCGG
>POU2F1_1:167189045-167190085;167189401;"+"
GCCGGGGGCGGGGATTAGCTCGGATTCAAATTTAAAGCGGG
>POU2F1_1:167189045-167190085;167189456;"+"
CTCAGCAGGTGCCTCATGCCCGGCTCCCGTGGCGGTCGTTT
>POU2F1_1:167189045-167190085;167189468;"+"
CTCATGCCCGGCTCCCGTGGCGGTCGTTTCCGCCCCTACCT
>POU2F1_1:167189045-167190085;167189478;"+"
GCTCCCGTGGCGGTCGTTTCCGCCCCTACCTGCCCAGAGGG
>POU2F1_1:167189045-167190085;167189500;"+"
CCCCTACCTGCCCAGAGGGCCGGAAATTACCTAGCGAGGAG
>POU2F1_1:167189045-167190085;167189514;"+"
GAGGGCCGGAAATTACCTAGCGAGGAGCGGCTTATCCATTG
>POU2F1_1:167189045-167190085;167189684;"+"
CACAGGCCACTGGGGGAGACCGGAGCGAAGCCAGGAGGGAA
>POU2F1_1:167189045-167190085;167189711;"+"
AAGCCAGGAGGGAAGCAAGGCGGGAGGAAAAGGGAGAAGTG
>POU2F1_1:167189045-167190085;167189750;"+"
TGTAAGAAGACACAGGCGCCCGGGATACTATATAATCTGGT
>POU2F1_1:167189045-167190085;167189796;"+"
GCTAGAGGGAGCGCATGCGCCGGCGACACTTCTGGCGGCAG
>POU2F1_1:167189045-167190085;167189811;"+"
TGCGCCGGCGACACTTCTGGCGGCAGGAGAAAGGCGCGCAT
>POU2F1_1:167189045-167190085;167190012;"+"
CGCGCCCCCTGGCGCGCGCCCGGGGAGAGGAAGGAGCGGGA
>POU2F1_1:167189045-167190085;167190028;"+"
CGCCCGGGGAGAGGAAGGAGCGGGAGGGGGCGGAGAGGAGG
>POU2F1_1:167189045-167190085;167190038;"+"
GAGGAAGGAGCGGGAGGGGGCGGAGAGGAGGGAGGAGGCAA
>POU2F1_1:167189102-167190142;167190108;"+"
GCGAGGGAGGGTTTATCGACCGGGCGATTTTGGTTAAAATA
>DCAF6_1:167904776-167905816;167905104;"+"
GCCGAGGGATCGTTGGCAGCCGGGTGGGAGCGTGGCTGTGT
>DCAF6_1:167904776-167905816;167905114;"+"
CGTTGGCAGCCGGGTGGGAGCGTGGCTGTGTTCTCGTCCCT
>DCAF6_1:167904776-167905816;167905128;"+"
TGGGAGCGTGGCTGTGTTCTCGTCCCTGGCTGACAACGAAG
>ATP1B1_1:169074926-169075966;169075011;"+"
TGCAAAGAAGAGGGAAGGGCCGGAACTGCAACCGCAGTGGC
>ATP1B1_1:169074926-169075966;169075023;"+"
GGAAGGGCCGGAACTGCAACCGCAGTGGCGGGGAGTGCGAG
>ATP1B1_1:169074926-169075966;169075110;"+"
TCCTCGCCAGTCCGGCGTCCCGGAGTGACCTTCCCCCACCC
>ATP1B1_1:169074926-169075966;169075131;"+"
GGAGTGACCTTCCCCCACCCCGCCAGCGCCCAGGAGGGGTG
>ATP1B1_1:169074926-169075966;169075243;"+"
GGCTGGGGTCCTCGAGGCTCCGGGCGACCCAGGTGCGGATC
>ATP1B1_1:169074926-169075966;169075258;"+"
GGCTCCGGGCGACCCAGGTGCGGATCCCCCAGCCACGGAAG
>ATP1B1_1:169074926-169075966;169075297;"+"
AGGGGCGGTTCACGCCCAGCCGGGAGCTGGGAGGGGGCTGC
>ATP1B1_1:169074926-169075966;169075317;"+"
CGGGAGCTGGGAGGGGGCTGCGCGGCGCTGCCTGCGCGTCC
>ATP1B1_1:169074926-169075966;169075522;"+"
AGGGCGGGGCGCACGGCCGCCGGGGCGCGGTATATAGTAAA
>ATP1B1_1:169074926-169075966;169075550;"+"
GGTATATAGTAAAGGTAGGGCGGGCGCAGCCAATTCCTCGG
>ATP1B1_1:169074926-169075966;169075587;"+"
TCGGCTCCTGGCGGGAGTGCCGGTGGCGCCCCGCAGTCCGC
>ATP1B1_1:169074926-169075966;169075598;"+"
CGGGAGTGCCGGTGGCGCCCCGCAGTCCGCTTGTCCGTCCT
>ATP1B1_1:169074926-169075966;169075613;"+"
CGCCCCGCAGTCCGCTTGTCCGTCCTTCCCTCTCTGACTCT
>ATP1B1_1:169074926-169075966;169075641;"+"
CCTCTCTGACTCTCCTACCCCGGGCCTGTCTCTGCAGAGGT
>DARS2_1:173792790-173793830;173793039;"+"
ATACAAAGTTAAAGCAGGTCCGGGACCAATACAAAGCATCT
>DARS2_1:173792790-173793830;173793700;"+"
TTGCTCCTCAGTTTTCCTACCGGTGCGAAGCTTTCTCTCAA
>DARS2_1:173792790-173793830;173793726;"+"
GAAGCTTTCTCTCAAATTTCCGCCCGTAGTAGGCATGGCGG
>DARS2_1:173792790-173793830;173793781;"+"
TGATTCGTTGAATTCCTTCCCGGTAATCTTGGGCACTAGCG
>DARS2_1:173792790-173793830;173793800;"+"
CCGGTAATCTTGGGCACTAGCGGGCGGAGTTGAAGGGCGCT
>RABGAP1L_1:174127531-174128571;174128304;"+"
ACTGCCAGTAGAACGCACCCCGGTCAGGGCGGGCTCGCGGG
>RABGAP1L_1:174127531-174128571;174128313;"+"
AGAACGCACCCCGGTCAGGGCGGGCTCGCGGGCGCGGTCCC
>RABGAP1L_1:174127531-174128571;174128325;"+"
GGTCAGGGCGGGCTCGCGGGCGCGGTCCCACCCCCAGGCCC
>RABGAP1L_1:174127531-174128571;174128445;"+"
GGACCTCACTCCTCCGCTCCCGGCGCAACCGCGGCCACGCA
>RABGAP1L_1:174127531-174128571;174128454;"+"
TCCTCCGCTCCCGGCGCAACCGCGGCCACGCAGCGACGTGC
>RABGAP1L_1:174127531-174128571;174128467;"+"
GCGCAACCGCGGCCACGCAGCGACGTGCACGCGCGTGTGCG
>RABGAP1L_1:174127531-174128571;174128499;"+"
GCGTGTGCGCCGCCGCCGCCCGGCAGAGTGGGCGCCTCCGA
>RABGAP1L_1:174127531-174128571;174128511;"+"
CCGCCGCCCGGCAGAGTGGGCGCCTCCGACATCAGGAGCGC
>CACYBP_1:174967871-174968911;174968503;"+"
TGGGCTTCCGCTACAGGGCCCGGTCACGAGGCCAACGTAGC
>CACYBP_1:174967871-174968911;174968518;"+"
GGGCCCGGTCACGAGGCCAACGTAGCTCCACCTCTACGGCG
>CACYBP_1:174967871-174968911;174968838;"+"
GAAGATCGGTACGTTATTTCCGGGGCTGGGTTAACGCAGCG
>CACYBP_1:174967871-174968911;174968852;"+"
TATTTCCGGGGCTGGGTTAACGCAGCGGTTCCGAGCTGCGA
>CACYBP_1:174967871-174968911;174968863;"+"
CTGGGTTAACGCAGCGGTTCCGAGCTGCGACTGCGCAGCGT
>ASTN1_1:177133828-177134868;177133946;"+"
GCCGGGAGAGCCCTGGACCCCGGAATGAGATGCCGCTTGCA
>ASTN1_1:177133828-177134868;177133959;"+"
TGGACCCCGGAATGAGATGCCGCTTGCAGAGTCCTGGGTTT
>ASTN1_1:177133828-177134868;177134019;"+"
GCCCCGGATTCTTTGTTTCCCGGAGCTGCTTATCTGGAGAA
>ASTN1_1:177133828-177134868;177134047;"+"
CTTATCTGGAGAAGGGAAAGCGGGGGAGGGGGGAGAGGAGA
>CRYZL2P-SEC16B_1:178007122-178008162;178007155;"+"
CGGACAGCGCCGCCCAGCCCCGGGAGAGCGGAAGGGCGGCC
>CRYZL2P-SEC16B_1:178007122-178008162;178007171;"+"
GCCCCGGGAGAGCGGAAGGGCGGCCCGCGAGGCCTCCTGGC
>CRYZL2P-SEC16B_1:178007122-178008162;178007249;"+"
CAGCTCCGGTCCAGTGCGCCCGGCTTCTACGGCCGCCGAGA
>CRYZL2P-SEC16B_1:178007122-178008162;178007258;"+"
TCCAGTGCGCCCGGCTTCTACGGCCGCCGAGACCAAACGAC
>CRYZL2P-SEC16B_1:178007122-178008162;178007275;"+"
CTACGGCCGCCGAGACCAAACGACCGCGCGAGCTCCCTGTT
>ABL2_1:179198799-179199839;179198910;"+"
CGCGGGGAAGGAGGGCTTCCCGGCTGCCGCCCCGCCCTGCC
>ABL2_1:179198799-179199839;179198922;"+"
GGGCTTCCCGGCTGCCGCCCCGCCCTGCCGCGCCGCGCCCC
>ABL2_1:179198799-179199839;179198932;"+"
GCTGCCGCCCCGCCCTGCCGCGCCGCGCCCCCCGTCCCCGC
>ABL2_1:179198799-179199839;179198999;"+"
CCAGTGCCCACCTCATTTGCCGGCCACCGCTGCTTGAGGTC
>ABL2_1:179198799-179199839;179199023;"+"
CACCGCTGCTTGAGGTCTTTCGTCCTCCGCGTCCTGTCGCC
>AXDND1_1:179334086-179335126;179334882;"+"
TGGCCCGCGGCAGGAAGCCCCGGCGTGAGACACTTTCGGAT
>AXDND1_1:179334086-179335126;179334898;"+"
GCCCCGGCGTGAGACACTTTCGGATTCCGTGACAACGGCGG
>AXDND1_1:179334086-179335126;179335025;"+"
TAGCTGTCTCCCTCCTCCGCCGGCACCGCTGAAGGCAGCCC
>CACNA1E_1:181451665-181452705;181451686;"+"
AACCTCCAGCCTTCCGGCTGCGTCCCCGCCCCTCCCGCCTG
>CACNA1E_1:181451665-181452705;181451701;"+"
GGCTGCGTCCCCGCCCCTCCCGCCTGGCCAGCTCCTCCCCC
>CACNA1E_1:181451665-181452705;181451943;"+"
GCAACCTGTTCCTCGCCCGCCGGTGCTCGCCGCCCGCCCGC
>CACNA1E_1:181451665-181452705;181451953;"+"
CCTCGCCCGCCGGTGCTCGCCGCCCGCCCGCTCGCACTCCC
>CACNA1E_1:181451665-181452705;181451965;"+"
GTGCTCGCCGCCCGCCCGCTCGCACTCCCGCCCTCTCGGCG
>LAMC1_1:182991574-182992614;182991805;"+"
TTTCACTTCCTTCCTTGCCCCGGTAAAACGACTGGTTACAC
>LAMC1_1:182991574-182992614;182992002;"+"
GGTTCGGACCCACACCTGGCCGGGCGGGGACCCTCTTGCCG
>LAMC1_1:182991574-182992614;182992021;"+"
CCGGGCGGGGACCCTCTTGCCGCAGCCCAAATTGGCGCGAG
>LAMC1_1:182991574-182992614;182992075;"+"
CCCCGAGCGACCTCCTGACCCGGCATCGCCCCTCTAAGGCG
>LAMC1_1:182991574-182992614;182992094;"+"
CCGGCATCGCCCCTCTAAGGCGCCCTCCCCCGACTCCTCCC
>LAMC1_1:182991574-182992614;182992121;"+"
CCCCGACTCCTCCCGCAATCCGGAGTCTCCCAGGCCGCGGA
>LAMC1_1:182991574-182992614;182992136;"+"
CAATCCGGAGTCTCCCAGGCCGCGGAGCCCAAGGACCCCAG
>LAMC1_1:182991574-182992614;182992331;"+"
ACCTCGCGCGCCCCTCCCCCCGGGTCGCGCGCCGCGGGCCC
>LAMC1_1:182991574-182992614;182992340;"+"
GCCCCTCCCCCCGGGTCGCGCGCCGCGGGCCCGAGCGCGAG
>LAMC1_1:182991574-182992614;182992351;"+"
CGGGTCGCGCGCCGCGGGCCCGAGCGCGAGACGCCGCTGCT
>LAMC1_1:182991574-182992614;182992434;"+"
GTCCATGGGGCGCGGTGGGCCGGGGAGTTGCCCCAGGGGCC
>LAMC1_1:182991574-182992614;182992454;"+"
CGGGGAGTTGCCCCAGGGGCCGCGGGAGTTGCTGAGAGGAG
>LAMC1_1:182991574-182992614;182992546;"+"
ACCCCCTGCTCCTTCCTCCCCGGGGGCGCGCACTCGGGCAC
>LAMC1_1:182991574-182992614;182992560;"+"
CCTCCCCGGGGGCGCGCACTCGGGCACGCGCTCGGAAGTCG
>LAMC1_1:182991574-182992614;182992572;"+"
CGCGCACTCGGGCACGCGCTCGGAAGTCGGGGGTCGGCGCG
>DHX9_1:182807418-182808458;182807962;"+"
GGGATTACAGTCACCACGCCCGGCCAGTTTATTTCTTTCAA
>DHX9_1:182807418-182808458;182808016;"+"
TCAGACTATCTGAATCAATCCGGTAACTACGCCCACTGAAC
>DHX9_1:182807418-182808458;182808025;"+"
CTGAATCAATCCGGTAACTACGCCCACTGAACACCTACTAC
>DHX9_1:182807418-182808458;182808163;"+"
CGAAGGGAACCTCCTCTCACCGGAGATCCCTATGACAGACC
>DHX9_1:182807418-182808458;182808187;"+"
GATCCCTATGACAGACCCTGCGAAATATTTTGCTGCATCAG
>DHX9_1:182807418-182808458;182808326;"+"
GGTCTGGCGCGATGCCCGCCCGGCTCAGCCCATCTCCCTAG
>DHX9_1:182807418-182808458;182808350;"+"
TCAGCCCATCTCCCTAGCAACGAAACCCTTCCGCGCCGCGA
>BRINP3_1:190446992-190448032;190447290;"+"
CCCAAATAAACCACTACGACCGGTCACATTACGATGACCAA
>BRINP3_1:190446992-190448032;190447301;"+"
CACTACGACCGGTCACATTACGATGACCAAATCATCAGCGA
>BRINP3_1:190446992-190448032;190447909;"+"
AACTTCTTCCTCTTTGAAACCGGTTTCCCAAGGGAACTGCC
>KCNT2_1:196577686-196578726;196577937;"+"
CCCTCGGGCGGGCTTGCATCCGGCACAGCCCTGAGCTGGCG
>KCNT2_1:196577686-196578726;196577956;"+"
CCGGCACAGCCCTGAGCTGGCGGGAATCGGGGGCGGTGGGT
>NR5A2_1:200010932-200011972;200011401;"+"
CATCCTAGGGCTCTGTGGCCCGGGAAGAGACGCGTCAACTC
>NR5A2_1:200010932-200011972;200011411;"+"
CTCTGTGGCCCGGGAAGAGACGCGTCAACTCCGCGGGTCTG
>NR5A2_1:200010932-200011972;200011422;"+"
GGGAAGAGACGCGTCAACTCCGCGGGTCTGCGCGCAGTCCT
>NR5A2_1:200010932-200011972;200011641;"+"
AATCAGAGGAAACTTCTGCCCGGCCGTGGCTTTCCATCCCC
>NR5A2_1:200010932-200011972;200011797;"+"
GGGTTTCGCCGAAGAGTGCCCGGGGGAGTGCGGGCAGGGTC
>NR5A2_1:200010932-200011972;200011807;"+"
GAAGAGTGCCCGGGGGAGTGCGGGCAGGGTCCCGGCTGCGC
>NR5A2_1:200010932-200011972;200011819;"+"
GGGGAGTGCGGGCAGGGTCCCGGCTGCGCAGACCTGCGGGT
>NR5A2_1:200010932-200011972;200011835;"+"
GTCCCGGCTGCGCAGACCTGCGGGTGCCCGCCCACCCGCGC
>NR5A2_1:200010932-200011972;200011906;"+"
GTGGAGTCTCCGGGAAATACCGGATCAGGCACTTCCTGGGG
>ELF3_1:201978669-201979709;201978949;"+"
CGTGTGGATTCTGGCAACTCCGGCAGGGAGGGCTCCAGCAG
>ELF3_1:201978669-201979709;201978971;"+"
GCAGGGAGGGCTCCAGCAGGCGCTGAGGGAAGAACTTTCAA
>ELF3_1:201978669-201979709;201979567;"+"
CAGCACTGCCTGCTAAGATCCGGGCCAAGTGGCACTGAATA
>CSRP1_1:201475947-201476987;201475969;"+"
GTCGCCCTGGGTCACGCACACGCGGAAGTCAACTGTGTCCA
>CSRP1_1:201475947-201476987;201476007;"+"
CCAGGAAGCCCAGGAAGGCCCGGGATGGGGACGGACCTAGT
>CSRP1_1:201475947-201476987;201476018;"+"
AGGAAGGCCCGGGATGGGGACGGACCTAGTGCCTCCAGAAA
>CSRP1_1:201475947-201476987;201476053;"+"
CAGAAAAGAGCAGCACTGCCCGGGCTAACTGCGGTCACTTC
>CSRP1_1:201475947-201476987;201476064;"+"
AGCACTGCCCGGGCTAACTGCGGTCACTTCTCACAGTTCCC
>CSRP1_1:201475947-201476987;201476126;"+"
TGCGGCGGGGCTGGCAAGACCGGGAGGCGCTGAGTGCGTGC
>CSRP1_1:201475947-201476987;201476142;"+"
AGACCGGGAGGCGCTGAGTGCGTGCCCAGGCGCCCCTCCGC
>CSRP1_1:201475947-201476987;201476152;"+"
GCGCTGAGTGCGTGCCCAGGCGCCCCTCCGCGGCGGGCAGA
>CSRP1_1:201475947-201476987;201476261;"+"
AAGTGGCGGCTGGGTGCGCCCGGCCTGCGCGCCGTTTTGTT
>CSRP1_1:201475947-201476987;201476270;"+"
CTGGGTGCGCCCGGCCTGCGCGCCGTTTTGTTCCGCTCCGC
>CSRP1_1:201475947-201476987;201476283;"+"
GCCTGCGCGCCGTTTTGTTCCGCTCCGCGGAAGGCGTGTCC
>CSRP1_1:201475947-201476987;201476304;"+"
GCTCCGCGGAAGGCGTGTCCCGGGCCACGCCAACCAGTGGG
>ARL8A_1:202113851-202114891;202113927;"+"
CCGCCGCCCTCCCTCGCGGCCGGGCCGTGTCCTGCTCGCAC
>ARL8A_1:202113851-202114891;202113943;"+"
CGGCCGGGCCGTGTCCTGCTCGCACCCGAGCGCGCGCTCCT
>ARL8A_1:202113851-202114891;202113953;"+"
GTGTCCTGCTCGCACCCGAGCGCGCGCTCCTCCCTCGCTGG
>ARL8A_1:202113851-202114891;202113977;"+"
CGCTCCTCCCTCGCTGGAGCCGGGGGGCCAGGGGCCGCACC
>ARL8A_1:202113851-202114891;202113992;"+"
GGAGCCGGGGGGCCAGGGGCCGCACCCGCAGGTGGGGTGAG
>ARL8A_1:202113851-202114891;202114072;"+"
CTTCAGCGGCGGGGGTTGACCGGCAGCTGGCGTCGAGAGGC
>ARL8A_1:202113851-202114891;202114082;"+"
GGGGGTTGACCGGCAGCTGGCGTCGAGAGGCGCTTGGGAAA
>ARL8A_1:202113851-202114891;202114092;"+"
CGGCAGCTGGCGTCGAGAGGCGCTTGGGAAATGGGGTCTAA
>ARL8A_1:202113851-202114891;202114199;"+"
GCTCGAGGTGGGTGAGGTTCCGGTTAAGCAGGAGCCTTTTC
>ARL8A_1:202113851-202114891;202114487;"+"
ACGGACGCTTGAACTTGCTCCGGATTTTTACCAGCATCCCC
>NAV1_1:201616429-201617469;201617362;"+"
AGTGCGGCCGGGGCGCTGCCCGGCAGTGCGGTGTCCACGGG
>NAV1_1:201616429-201617469;201617379;"+"
GCCCGGCAGTGCGGTGTCCACGGGACTGACAGGCAGGCAGG
>NAV1_1:201616429-201617469;201617446;"+"
GCAAAAGCACCGCTGGGCGCCGGAGGAGCCGCGGGGCTTCC
>LGR6_1:202162097-202163137;202162128;"+"
TGAGCTGCAGGTGCAGCACCCGGCCTCCAGGTGGCACCAAT
>LGR6_1:202162097-202163137;202162150;"+"
GCCTCCAGGTGGCACCAATCCGCTTACTTTGAGGTGGGCTC
>LGR6_1:202162097-202163137;202163083;"+"
TCGCGCCGTGCGTCCGCGCCCGGCCGCCAGGTGCCCCAGTA
>LGR6_1:202162097-202163137;202163107;"+"
CGCCAGGTGCCCCAGTAGCCCGACCGCCGAGATGCCCAGCC
>ATP2B4_1:203596044-203597084;203596190;"+"
AGGAGACCCAGCCCACTCCCCGGCCTTAGCCAGAAAGGCAA
>NFASC_1:204796761-204797801;204797410;"+"
CCCTGAGAACACAAGCTGTCCGGCAACTTCCTGCTCCCTAA
>NFASC_1:204796761-204797801;204797611;"+"
GAAAGGAGGATTTTTTTTTCCGGCCCTGGCTCTGCGCACCG
>NFASC_1:204796761-204797801;204797625;"+"
TTTTTCCGGCCCTGGCTCTGCGCACCGCTCCCCAGCGCGCC
>NFASC_1:204796761-204797801;204797661;"+"
GCGCCAGGCGGGGCTGCGTCCGGAGCATCCTTCCCTCCGCC
>NFASC_1:204796761-204797801;204797678;"+"
GTCCGGAGCATCCTTCCCTCCGCCTCTGTCCTGGTCCCCGC
>NFASC_1:204796761-204797801;204797773;"+"
TCGGGGGCGCGCCGGCCGCCCGGGGACGCGCACGGGCTGGT
>LRRN2_1:204654461-204655501;204654484;"+"
ACCGTCTGCCGTCTGCTGCCCGCGCGGCCGCGCTCCGCTCG
>LRRN2_1:204654461-204655501;204654574;"+"
CGCGCGCCGTCTGCACAGGCCGGGGAGGCTCGGCGGGCGCC
>LRRN2_1:204654461-204655501;204654584;"+"
CTGCACAGGCCGGGGAGGCTCGGCGGGCGCCCTCCCCAACG
>LRRN2_1:204654461-204655501;204654639;"+"
GAGCGGCTCCAGGGCCCAGCCGGTGAGGGCGATGGCAGAAT
>LRRN2_1:204654461-204655501;204654648;"+"
CAGGGCCCAGCCGGTGAGGGCGATGGCAGAATCCCAATCCG
>LRRN2_1:204654461-204655501;204654667;"+"
GCGATGGCAGAATCCCAATCCGTCCCCACCCCCTCTCCGCG
>LRRN2_1:204654461-204655501;204654706;"+"
CGCCCTGGGCGCGTCGCGGCCGGAGGCTGGCGGGCGAGAGC
>LRRN2_1:204654461-204655501;204654716;"+"
GCGTCGCGGCCGGAGGCTGGCGGGCGAGAGCCAGGCGCTCC
>LRRN2_1:204654461-204655501;204654731;"+"
GCTGGCGGGCGAGAGCCAGGCGCTCCTTGAGAGCGCCGCGC
>LRRN2_1:204654461-204655501;204654817;"+"
TCCACGCGCGCCCCTCTTCCCGGCTTCGCGCTCGCCCTCCT
>LRRN2_1:204654461-204655501;204654829;"+"
CCTCTTCCCGGCTTCGCGCTCGCCCTCCTCACTCGCTTCTC
>LRRN2_1:204654461-204655501;204654842;"+"
TCGCGCTCGCCCTCCTCACTCGCTTCTCCGCCGCTCTCCCA
>LRRN2_1:204654461-204655501;204654880;"+"
CCAACCTCCCCAGCCCACTCCGGTCGCCTCCTCCCAGTCTG
>LRRN2_1:204654461-204655501;204654908;"+"
TCCTCCCAGTCTGCATGCCACGCCAACCCCCTCCAGTCCCG
>LRRN2_1:204654461-204655501;204654985;"+"
CTACCTAACGCACACACACCCGGGAGGAAGGAGTTGGGTGG
>LRRN2_1:204654461-204655501;204655013;"+"
AGGAGTTGGGTGGGGCCAGACGCTAACGCTTGAGCTGTCCT
>RASSF5_1:206679842-206680882;206679959;"+"
GCCTTCACGGGGGAAAGTGCCGGGAGAAAGGAGATCTCTCT
>RASSF5_1:206679842-206680882;206680200;"+"
GGAAAGAGGAATACCCTACCCGGCAGGGCTGCGAAGGAAGG
>RASSF5_1:206679842-206680882;206680211;"+"
TACCCTACCCGGCAGGGCTGCGAAGGAAGGGGAAATCCAAC
>RASSF5_1:206679842-206680882;206680280;"+"
TGCCAGCCCTTGGAGGCATCCGGCGGTCACCCACGGGACAA
>RASSF5_1:206679842-206680882;206680293;"+"
AGGCATCCGGCGGTCACCCACGGGACAAAGCGCGGCTGCGG
>RASSF5_1:206679842-206680882;206680303;"+"
CGGTCACCCACGGGACAAAGCGCGGCTGCGGGAGCGCGCGC
>RASSF5_1:206679842-206680882;206680333;"+"
GGAGCGCGCGCGGGGCATTCCGGACCCGCGTCGAGCTCCGC
>RASSF5_1:206679842-206680882;206680344;"+"
GGGGCATTCCGGACCCGCGTCGAGCTCCGCTCTAGAGGGGG
>RASSF5_1:206679842-206680882;206680383;"+"
GGCGGCGGGCGGCGACAAGCCGGAGAGAGGAAGGGCCAAGG
>RASSF5_1:206679842-206680882;206680408;"+"
AGAGGAAGGGCCAAGGAGCACGGCCCTCCTGTCGGCACCAT
>KCNH1_1:211307437-211308477;211307592;"+"
CCGGGCTCGTGCCCCACCGCCGGCCTGCGGGAGACCAAGCT
>KCNH1_1:211307437-211308477;211307694;"+"
CGCCACCCTCTGGGTTCAGCCGGGAAATGTGTTCAGGATGT
>PTPN14_1:214725004-214726044;214725166;"+"
CGGCCCGGGAGGGCGCGCGCCGGGGGCGCCGCGGGCGCGCG
>PTPN14_1:214725004-214726044;214725175;"+"
AGGGCGCGCGCCGGGGGCGCCGCGGGCGCGCGCTGAAACGT
>PTPN14_1:214725004-214726044;214725185;"+"
CCGGGGGCGCCGCGGGCGCGCGCTGAAACGTGGAGCCCCAG
>PTPN14_1:214725004-214726044;214725302;"+"
AGGAGCTCCTTCTGCAGGCCCGGAGAAGTCGCACACTTTTA
>PTPN14_1:214725004-214726044;214725311;"+"
TTCTGCAGGCCCGGAGAAGTCGCACACTTTTAATGGGGTAG
>PTPN14_1:214725004-214726044;214725375;"+"
GGGGGCCGAGGACGGAGGACCGGATGAAACTCCCTGGAGTA
>PTPN14_1:214725004-214726044;214725401;"+"
AAACTCCCTGGAGTAAGAGACGTGGAAGTGGAGAGAGCAAG
>PTPN14_1:214725004-214726044;214725800;"+"
GTTGGAAAATGTCGTTTTCCCGGTTTGTTCCATGCCACAGA
>PTPN14_1:214725004-214726044;214725823;"+"
TTTGTTCCATGCCACAGAATCGCCCCACCCTGCCTGGGTAG
>PROX1_1:214160823-214161863;214160950;"+"
CTGGAAGAGCTAGTGTGAGCCGGGCGCCGCTCGCGCCGTCT
>PROX1_1:214160823-214161863;214160961;"+"
AGTGTGAGCCGGGCGCCGCTCGCGCCGTCTCCCGCTTTGCA
>PROX1_1:214160823-214161863;214160973;"+"
GCGCCGCTCGCGCCGTCTCCCGCTTTGCATAGTGCCCGCAG
>PROX1_1:214160823-214161863;214161005;"+"
TGCCCGCAGATGGCTCGCTCCGGCCCAGGCGCGGCGATCCA
>PROX1_1:214160823-214161863;214161014;"+"
ATGGCTCGCTCCGGCCCAGGCGCGGCGATCCAGTCGTCCCG
>PROX1_1:214160823-214161863;214161028;"+"
CCCAGGCGCGGCGATCCAGTCGTCCCGAAGCTGTGGCAGGG
>PROX1_1:214160823-214161863;214161228;"+"
TCGCGATTGGGTGCTGGGGCCGGGTACGTCAGATAGACTGT
>PROX1_1:214160823-214161863;214161251;"+"
GTACGTCAGATAGACTGTGACGTGCAGTCTTCCTGTTTCCT
>CENPF_1:214775511-214776551;214775949;"+"
CTCCCCCCACGCCTTAATCCCGGAAAATAAGTGTTCAGAAT
>CENPF_1:214775511-214776551;214775972;"+"
AAAATAAGTGTTCAGAATCACGTCTTAGAAATATGAACCAT
>CENPF_1:214775511-214776551;214776130;"+"
AGAATTGTTAAGAACGACACCGGATAAAGAATGCATGACAA
>CENPF_1:214775511-214776551;214776392;"+"
CAAAAAAGAACAGTAAACTCCGGCGCAGGCACCTCCAGTAG
>KCNK2_1:215255539-215256579;215255572;"+"
CCGCCGGAGGTGAAGTGGGGCGAGCTGGTGACTCCTTAACC
>KCNK2_1:215255539-215256579;215255768;"+"
CCAGAGCTTGGTCCCACACCCGGTCCCACACCCCGAACGCT
>KCNK2_1:215255539-215256579;215255781;"+"
CCACACCCGGTCCCACACCCCGAACGCTGGTCGGGAAGGAG
>KCNK2_1:215255539-215256579;215255792;"+"
CCCACACCCCGAACGCTGGTCGGGAAGGAGATAGGATGCAG
>KCNK2_1:215255539-215256579;215256112;"+"
AAGGGGCGACAGGAGCGAGCCGGGAAGGGAGAGCAGCGGAG
>KCNK2_1:215255539-215256579;215256128;"+"
GAGCCGGGAAGGGAGAGCAGCGGAGGGCTGCAGAGCTGCGG
>KCNK2_1:215255539-215256579;215256154;"+"
GCTGCAGAGCTGCGGGCGCCCGGACCGTGCCACACACCCCC
>KCNK2_1:215255539-215256579;215256175;"+"
GGACCGTGCCACACACCCCCCGCGGGGCACGGAGGGCATTG
>KCNK2_1:215255539-215256579;215256257;"+"
AGGCTCGCGCACAAAGACGCCGGGGCGCACGGCAGCTGGGG
>KCNK2_1:215255539-215256579;215256266;"+"
CACAAAGACGCCGGGGCGCACGGCAGCTGGGGCTGCACCCA
>KCNK2_1:215255539-215256579;215256332;"+"
GGCCGGGCCAGCGAGCAGCCCGGGGCTGAGCGCGTGGCGGC
>KCNK2_1:215255539-215256579;215256342;"+"
GCGAGCAGCCCGGGGCTGAGCGCGTGGCGGCGGCGGCGGCG
>KCNK2_1:215255539-215256579;215256352;"+"
CGGGGCTGAGCGCGTGGCGGCGGCGGCGGCGGCGGCGGCGG
>KCNK2_1:215255539-215256579;215256423;"+"
CTCTCCGGGTGACCCGGGCCCGGCAGCAGGCGCGCGCGGGG
>KCNK2_1:215255539-215256579;215256433;"+"
GACCCGGGCCCGGCAGCAGGCGCGCGCGGGGGCGGCGGCGC
>KCNK2_1:215255539-215256579;215256445;"+"
GCAGCAGGCGCGCGCGGGGGCGGCGGCGCCCAAGCCCAACT
>KCNK2_1:215255539-215256579;215256497;"+"
TCGCCCTCTGCCCAGCCCGCCGGTGTCCCCTCCTTCCCGCG
>KCNK2_1:215255539-215256579;215256514;"+"
CGCCGGTGTCCCCTCCTTCCCGCGATTTCGTTTCTTCTCAC
>LYPLAL1-DT_1:219347110-219348150;219347140;"+"
GCGCTGCGCATGCGCGCTCCCGGGCGTGCTCCCGCGCGTGC
>LYPLAL1-DT_1:219347110-219348150;219347152;"+"
CGCGCTCCCGGGCGTGCTCCCGCGCGTGCCTGCGTATTTGC
>LYPLAL1-DT_1:219347110-219348150;219347164;"+"
CGTGCTCCCGCGCGTGCCTGCGTATTTGCGTGCGCGGCCCC
>LYPLAL1-DT_1:219347110-219348150;219347279;"+"
GCAGCGCTGTATCGTGTCGCCGGCAGGGAGGCATAGCGCCT
>LYPLAL1-DT_1:219347110-219348150;219347295;"+"
TCGCCGGCAGGGAGGCATAGCGCCTCTCTGATCTTCCTGCA
>DUSP10_1:221915498-221916538;221915518;"+"
GGGTTGGGCCAATAAGAATCCGGAGAAAGCCGACCGCTACC
>DUSP10_1:221915498-221916538;221915528;"+"
AATAAGAATCCGGAGAAAGCCGACCGCTACCTCACAGAGCC
>DUSP10_1:221915498-221916538;221915698;"+"
AAAAACTTAAAAGAGCCAGCCGGGGCCGCGCGGAGCAGCTG
>DUSP10_1:221915498-221916538;221915708;"+"
AAGAGCCAGCCGGGGCCGCGCGGAGCAGCTGCTCTCTATTT
>DUSP10_1:221915498-221916538;221915744;"+"
TATTTACATGTAAACCGAACCGGCAGGATGCAGTTAACCCT
>DUSP10_1:221915498-221916538;221915855;"+"
TCCTCCAACACTCCCTCACCCGGGGACAAACCACGCTATTT
>DUSP10_1:221915498-221916538;221915868;"+"
CCTCACCCGGGGACAAACCACGCTATTTTTCCTCCTTACTA
>DUSP10_1:221915498-221916538;221915964;"+"
ACCGTCCCTAGTGGGAAAGCCGGGTTCTCTCCGAGTCGCTC
>DUSP10_1:221915498-221916538;221915975;"+"
TGGGAAAGCCGGGTTCTCTCCGAGTCGCTCGAGGTGACTTG
>DUSP10_1:221915498-221916538;221915984;"+"
CGGGTTCTCTCCGAGTCGCTCGAGGTGACTTGACAAACGCT
>DUSP10_1:221915498-221916538;221916028;"+"
CCAAAATTCGCGGACCTCGCCGGGTCTTCTGCGCTAGGACC
>DUSP10_1:221915498-221916538;221916039;"+"
GGACCTCGCCGGGTCTTCTGCGCTAGGACCAGCATGAGCGC
>DUSP10_1:221915498-221916538;221916097;"+"
TTCCGCTCCGAGCCGCGGCCCGGGGCCACGCGCTAAGGGCC
>DUSP10_1:221915498-221916538;221916107;"+"
AGCCGCGGCCCGGGGCCACGCGCTAAGGGCCCGAACTTGGC
>DUSP10_1:221915498-221916538;221916118;"+"
GGGGCCACGCGCTAAGGGCCCGAACTTGGCAGCTGACCGTC
>DUSP10_1:221915498-221916538;221916140;"+"
AACTTGGCAGCTGACCGTCCCGGACAGGGAGGCCCTTCAGC
>DUSP10_1:221915498-221916538;221916163;"+"
ACAGGGAGGCCCTTCAGCCTCGACGCGGCCTGCGTCCTCCG
>DUSP10_1:221915498-221916538;221916201;"+"
CCGGAGGGCCCTGCTCCGCCCGGGAAGCGTCCGCCTCCCGC
>DUSP10_1:221915498-221916538;221916212;"+"
TGCTCCGCCCGGGAAGCGTCCGCCTCCCGCCCGCCCGCCCG
>DUSP10_1:221915498-221916538;221916223;"+"
GGAAGCGTCCGCCTCCCGCCCGCCCGCCCGCAGATGTCGCT
>DUSP10_1:221915498-221916538;221916260;"+"
CGCTGCCCCTCTGGCTGTCCCGGCCTGACCGCCGCGCGCCG
>DUSP10_1:221915498-221916538;221916269;"+"
TCTGGCTGTCCCGGCCTGACCGCCGCGCGCCGCCCTGCTGC
>DUSP10_1:221915498-221916538;221916279;"+"
CCGGCCTGACCGCCGCGCGCCGCCCTGCTGCTCACCTACTT
>DUSP10_1:221915498-221916538;221916343;"+"
CGTCCCCAGGCTAACCCTCCCGGGGCTCGACCCAGAGCACT
>DUSP10_1:221915498-221916538;221916368;"+"
CTCGACCCAGAGCACTAAGGCGGCGCCACTGAGGGCTGCTC
>DUSP10_1:221915498-221916538;221916505;"+"
CTACGCGCCCGCTGCCCCTCCGGGTCTGGGTCCCCGCCCGC
>MIA3_1:222816624-222817664;222816937;"+"
CCCCACAGATTAAATGTCCCCGGTTTCTTCAACTTTTGGAA
>MIA3_1:222816624-222817664;222816958;"+"
GGTTTCTTCAACTTTTGGAACGTGATTTCCATACTATTCAT
>MIA3_1:222816624-222817664;222817023;"+"
ATATAACCTTAAGATGTGGCCGGACACTTGTAGTCCCAGCT
>MIA3_1:222816624-222817664;222817471;"+"
TCTGGGGCTCTTTAAGTCGCCGGTTCCTGGCGAAAGCGCCA
>MIA3_1:222816624-222817664;222817481;"+"
TTTAAGTCGCCGGTTCCTGGCGAAAGCGCCAGTCACTTCCG
>MIA3_1:222816624-222817664;222817601;"+"
CTGGCCCCGCCCTCGCCGGCCGGCTCCTTTGGTGCCTTGAG
>MIA3_1:222816624-222817664;222817625;"+"
TCCTTTGGTGCCTTGAGGTGCGCCAGGGGCAGTGGCTGATG
>CNIH3_1:224803158-224804198;224803660;"+"
ATAGGCGAAACTGCAAGAACCGGGAGGGGCGGCTGCGGCGT
>CNIH3_1:224803158-224804198;224803669;"+"
ACTGCAAGAACCGGGAGGGGCGGCTGCGGCGTTTAGGCGCG
>CNIH3_1:224803158-224804198;224803678;"+"
ACCGGGAGGGGCGGCTGCGGCGTTTAGGCGCGAGGCACACA
>CNIH3_1:224803158-224804198;224803688;"+"
GCGGCTGCGGCGTTTAGGCGCGAGGCACACACCATACCCTT
>CNIH3_1:224803158-224804198;224803763;"+"
TAAAGAGTCCCTGCTCCAACCGGTCCCGCCCCACCTCCGCT
>CNIH3_1:224803158-224804198;224803780;"+"
AACCGGTCCCGCCCCACCTCCGCTCGGCCTCCAGCCCTGCT
>CNIH3_1:224803158-224804198;224803936;"+"
GCGCTGCAGTCTCCGCCCGCCGGGGAGGGCGCGCTCAGCGG
>CNIH3_1:224803158-224804198;224803945;"+"
TCTCCGCCCGCCGGGGAGGGCGCGCTCAGCGGAACAGGAGT
>CNIH3_1:224803158-224804198;224803954;"+"
GCCGGGGAGGGCGCGCTCAGCGGAACAGGAGTCGAGGGTGG
>CNIH3_1:224803158-224804198;224803996;"+"
GCGCCGAGAGGAGGGAATCCCGGGTCGCACCGCTACAGTTC
>CNIH3_1:224803158-224804198;224804006;"+"
GAGGGAATCCCGGGTCGCACCGCTACAGTTCTCGCAGTGGC
>CNIH3_1:224803158-224804198;224804018;"+"
GGTCGCACCGCTACAGTTCTCGCAGTGGCAAAGGCGGCGGC
>CNIH3_1:224621321-224622361;224621369;"+"
GTCTGTCCATCACCAGCTGGCGGTAAGGGATACTTACTTGA
>CNIH3_1:224621321-224622361;224621564;"+"
GGATGCGGCGGCCGCCCCGCCGGGAACCCCGTTATTGACAT
>CNIH3_1:224621321-224622361;224621573;"+"
GGCCGCCCCGCCGGGAACCCCGTTATTGACATTCAGGCTGT
>CNIH3_1:224621321-224622361;224621718;"+"
GCCGACAAGCAGGCGAGTTCCGGGGTCTGTCCCTGGCCCCC
>CNIH3_1:224621321-224622361;224621738;"+"
CGGGGTCTGTCCCTGGCCCCCGCCGCCCCCTCCTCCTCCAC
>CNIH3_1:224621321-224622361;224621880;"+"
GCGGCGGGAGGGGCAGCAGCCGGGGGAAGTCCCACCACTAC
>CNIH3_1:224621321-224622361;224621906;"+"
AAGTCCCACCACTACCACCACGGAGGAGGAGGAGGAGGAGG
>CNIH3_1:224621321-224622361;224621981;"+"
TGCTCTGCCTGCCGAAGCCCCGGGCTCTCCTACTCCCTCCG
>CNIH3_1:224621321-224622361;224622000;"+"
CCGGGCTCTCCTACTCCCTCCGCCGCCGAGGCTCGGGGTTT
>CNIH3_1:224621321-224622361;224622047;"+"
CGGGGGCGGGGAGGCTCCGCCGGTGTCCGAGTCGGAGGAGG
>CNIH3_1:224621321-224622361;224622059;"+"
GGCTCCGCCGGTGTCCGAGTCGGAGGAGGAGGAAGCGGAGG
>CNIH3_1:224621321-224622361;224622074;"+"
CGAGTCGGAGGAGGAGGAAGCGGAGGCCAGAGTTTCCTCGC
>CNIH3_1:224621321-224622361;224622179;"+"
AGGGTCGGGGTGAGGGGGGCCGGGGAGGCGGGGAGGGGGTC
>CNIH3_1:224621321-224622361;224622334;"+"
GGGGTCGCGCCGGGGGGCGCCGCGGGGCGGCTGCGGGGGCG
>CNIH3_1:224621576-224622616;224622347;"+"
GGGGCGCCGCGGGGCGGCTGCGGGGGCGCGGGGCCCGCCGC
>CNIH3_1:224621576-224622616;224622556;"+"
CTGCCCTCCTCACTCACTTCCGGTGGCAGGTATGGAACCTA
>ENAH_1:225840825-225841865;225840845;"+"
CGGGATCGCCGCGAGGAACCCGGGAGGAGGCGGGGCGCGCG
>ENAH_1:225840825-225841865;225840855;"+"
GCGAGGAACCCGGGAGGAGGCGGGGCGCGCGGCGGAGGAAC
>ENAH_1:225840825-225841865;225840864;"+"
CCGGGAGGAGGCGGGGCGCGCGGCGGAGGAACACGCAGGCG
>ENAH_1:225840825-225841865;225840997;"+"
GCCGGCGGCCGGGCCCCCGCCGGACTGCGGAGAGCGAGGCT
>ENAH_1:225840825-225841865;225841011;"+"
CCCCGCCGGACTGCGGAGAGCGAGGCTGGGAGAGAGCGAGC
>ENAH_1:225840825-225841865;225841156;"+"
ACCTCCGGCCAGTTGTCGGCCGGGGTTCCTCGCCCGTGGTT
>ENAH_1:225840825-225841865;225841166;"+"
AGTTGTCGGCCGGGGTTCCTCGCCCGTGGTTGTCCTTGACC
>ENAH_1:225840825-225841865;225841377;"+"
ACTCCGGGTCGGCTCGCGGCCGGGTGCCCTCGCGCGGGGCG
>ENAH_1:225840825-225841865;225841387;"+"
GGCTCGCGGCCGGGTGCCCTCGCGCGGGGCGAGTGCTCAGC
>ENAH_1:225840825-225841865;225841396;"+"
CCGGGTGCCCTCGCGCGGGGCGAGTGCTCAGCCCGCCCTGT
>ENAH_1:225840825-225841865;225841457;"+"
GAGGGAATCGGGGGGCATCCCGGTCAGCCCAACTGCCCGCC
>ENAH_1:225840825-225841865;225841474;"+"
TCCCGGTCAGCCCAACTGCCCGCCCTCGCCGCGGCTGCGCC
>ENAH_1:225840825-225841865;225841483;"+"
GCCCAACTGCCCGCCCTCGCCGCGGCTGCGCCCAGCGATTC
>ENAH_1:225840825-225841865;225841684;"+"
TCTCGGGGAAACGCAGTCGCCGGGAGACGCGCGCGGAACAG
>ENAH_1:225840825-225841865;225841693;"+"
AACGCAGTCGCCGGGAGACGCGCGCGGAACAGTGTGTTGCC
>STUM_1:226735480-226736520;226736447;"+"
CGCCGGGCGTGTGGGGACGCCGGAGGGCGGGAGTCTCCGCG
>STUM_1:226735480-226736520;226736466;"+"
CCGGAGGGCGGGAGTCTCCGCGAGCCGCGCGGCGCACGGAG
>STUM_1:226735480-226736520;226736475;"+"
GGGAGTCTCCGCGAGCCGCGCGGCGCACGGAGCACGGCGGC
>WNT3A_1:228193702-228194742;228194097;"+"
ATTGCAGGCTGCACCCATCCCGGACCCTTTCTATCCGCCGA
>WNT3A_1:228193702-228194742;228194112;"+"
CATCCCGGACCCTTTCTATCCGCCGAAGGCGCAGGCAGCTC
>WNT3A_1:228193702-228194742;228194121;"+"
CCCTTTCTATCCGCCGAAGGCGCAGGCAGCTCTGGTCTCAG
>WNT3A_1:228193702-228194742;228194153;"+"
TGGTCTCAGCGGAAGGAGTCCGGCCGCAGGCAGACGGGGCC
>WNT3A_1:228193702-228194742;228194167;"+"
GGAGTCCGGCCGCAGGCAGACGGGGCCAAAGGACGTGCACC
>WNT3A_1:228193702-228194742;228194180;"+"
AGGCAGACGGGGCCAAAGGACGTGCACCCGACAACCGTCCG
>WNT3A_1:228193702-228194742;228194407;"+"
GCCTGCGGATCGCGCGGCCCCGGGCCGGCCGCCTGCCCATC
>WNT3A_1:228193702-228194742;228194416;"+"
TCGCGCGGCCCCGGGCCGGCCGCCTGCCCATCTGGCGCACC
>WNT3A_1:228193702-228194742;228194431;"+"
CCGGCCGCCTGCCCATCTGGCGCACCCCAGCGCGCCGCGCA
>WNT3A_1:228193702-228194742;228194588;"+"
CCCCGCCCGGGCCCCGGCCCCGGCGGGCGCCCCCCGCGGCG
>WNT3A_1:228193702-228194742;228194602;"+"
CGGCCCCGGCGGGCGCCCCCCGCGGCGCTGCCCCGCCCCCG
>WNT3A_1:228193702-228194742;228194665;"+"
TCGGCCCGCAGCCCGGCCGCCGGCCCACCTGGCGCAGCGCC
>WNT3A_1:228193702-228194742;228194677;"+"
CCGGCCGCCGGCCCACCTGGCGCAGCGCCGCCCTCGGAGCC
>WNT3A_1:228193702-228194742;228194691;"+"
ACCTGGCGCAGCGCCGCCCTCGGAGCCCGCGCACACCCGCG
>SNAP47_1:227922375-227923415;227922689;"+"
GCCGGCCTTTCCTCCCCGCCCGGGGTCTGCGGCCGCCGCCC
>SNAP47_1:227922375-227923415;227922698;"+"
TCCTCCCCGCCCGGGGTCTGCGGCCGCCGCCCCACCGTAGG
>SNAP47_1:227922375-227923415;227922713;"+"
GTCTGCGGCCGCCGCCCCACCGTAGGTCCGTAGCAGGTGGT
>SNAP47_1:227922375-227923415;227922772;"+"
CGGGCGTCACCCAGCGCCGCCGGCTGCCCCAGCCCTGCGTG
>SNAP47_1:227922375-227923415;227922789;"+"
CGCCGGCTGCCCCAGCCCTGCGTGAAGGCGCTGGAAAACAC
>SNAP47_1:227922375-227923415;227922911;"+"
GCCCGGAGCCTGGCCGACGCCGGGGACATCGACCCCCAGGC
>SNAP47_1:227922375-227923415;227922920;"+"
CTGGCCGACGCCGGGGACATCGACCCCCAGGCCTCGGAAGT
>SNAP47_1:227922375-227923415;227922934;"+"
GGACATCGACCCCCAGGCCTCGGAAGTGGCTGTCGGCGAGG
>SNAP47_1:227922375-227923415;227923017;"+"
ACCCTCCTCCTCACTTCCGCCGGAGCGGAAACGGTGAGGAC
>SNAP47_1:227922375-227923415;227923028;"+"
CACTTCCGCCGGAGCGGAAACGGTGAGGACCAGCCTCGGAA
>SNAP47_1:227922375-227923415;227923044;"+"
GAAACGGTGAGGACCAGCCTCGGAACCAGAAGACGCAGGGC
>SNAP47_1:227922375-227923415;227923098;"+"
CCCGCCAGCGCCTGGGGCTCCGGGCCTGCACGCATGCGCGC
>SNAP47_1:227922375-227923415;227923108;"+"
CCTGGGGCTCCGGGCCTGCACGCATGCGCGCGGCTCGCCGC
>SNAP47_1:227922375-227923415;227923118;"+"
CGGGCCTGCACGCATGCGCGCGGCTCGCCGCGGTCTTCACT
>SNAP47_1:227922375-227923415;227923231;"+"
GTGTTGGTCTGTTGGGCGCCCGGCCCAAGCCAAGCCGTAGC
>SNAP47_1:227922375-227923415;227923246;"+"
GCGCCCGGCCCAAGCCAAGCCGTAGCGTCCGCCCTCGGCTC
>SNAP47_1:227922375-227923415;227923255;"+"
CCAAGCCAAGCCGTAGCGTCCGCCCTCGGCTCAGTCCGCGC
>SNAP47_1:227922375-227923415;227923316;"+"
AGCCCTCCTTCCCGCATCCCCGGGGGGTGGGGGGTATGCGG
>SNAP47_1:227922375-227923415;227923334;"+"
CCCGGGGGGTGGGGGGTATGCGGGCTGCGCTGGGAGAGGGG
>COG2_1:230777181-230778221;230778182;"+"
GGCCAGAGCCAGGCGCAGGCCGGCTTGCGGTGCCGTCGTTC
>COG2_1:230777181-230778221;230778195;"+"
CGCAGGCCGGCTTGCGGTGCCGTCGTTCATTGGCCGCGGCG
>TRIM67_1:231297653-231298693;231297902;"+"
GACGCTCGCCCTCCGCCCGCCGGCTGCAGCGTCGCGCGGCC
>TRIM67_1:231297653-231298693;231297911;"+"
CCTCCGCCCGCCGGCTGCAGCGTCGCGCGGCCCAAGGTCAG
>TRIM67_1:231297653-231298693;231298100;"+"
TGGCCGCGGCCCCAGCGACCCGGCGGGTGGCGGCCCAGGGG
>TRIM67_1:231297653-231298693;231298110;"+"
CCCAGCGACCCGGCGGGTGGCGGCCCAGGGGTCGGCGAGCA
>TRIM67_1:231297653-231298693;231298122;"+"
GCGGGTGGCGGCCCAGGGGTCGGCGAGCAGGCAGCTGGAGC
>TRIM67_1:231297653-231298693;231298158;"+"
GGAGCCCCACCTTCGGCTCCCGGGCGCTGTCCGCCGCCTCG
>TRIM67_1:231297653-231298693;231298169;"+"
TTCGGCTCCCGGGCGCTGTCCGCCGCCTCGTGGTGCTGATC
>TRIM67_1:231297653-231298693;231298375;"+"
GAGGAGGCGCGCGCTGCAGCCGGCGGCGGCGCTGGTGCTGA
>TRIM67_1:231297653-231298693;231298384;"+"
CGCGCTGCAGCCGGCGGCGGCGCTGGTGCTGATTCATCACC
>TRIM67_1:231297653-231298693;231298447;"+"
CGAGGGCAGCCGACCGGCTCCGGAATCTGGCCGCAGGTTGA
>TRIM67_1:231297653-231298693;231298458;"+"
GACCGGCTCCGGAATCTGGCCGCAGGTTGAAGCCGCTGGTG
>TRIM67_1:231297653-231298693;231298471;"+"
ATCTGGCCGCAGGTTGAAGCCGCTGGTGCGGGACCCTCGGG
>TRIM67_1:231297653-231298693;231298625;"+"
GCCCCCGCCCGTCGTCTCACCGGGGCGCACCGCGCTGGTCC
>TRIM67_1:231297653-231298693;231298635;"+"
GTCGTCTCACCGGGGCGCACCGCGCTGGTCCTCCTCCGCCA
>TRIM67_1:231297653-231298693;231298651;"+"
GCACCGCGCTGGTCCTCCTCCGCCAGTCTCCCGAGCTCCGG
>SLC35F3_1:234039437-234040477;234040305;"+"
GAAGGGTGGAGGAGCGCGTCCGGTGCCCCAAGGCTTCCAGG
>SLC35F3_1:234039437-234040477;234040326;"+"
GGTGCCCCAAGGCTTCCAGGCGGAGCGCGGGCGCGAGGTGC
>SLC35F3_1:234039437-234040477;234040371;"+"
TCCGGGGCGGAGCGCACGCCCGGGAGGCGGGAAGTGGGCAG
>SLC35F3_1:234039437-234040477;234040395;"+"
AGGCGGGAAGTGGGCAGCAGCGCCCCCGCCTGGCCCCTGTG
>ARID4B_1:235490782-235491822;235490858;"+"
GGAACGGCCCCCACCCTGCCCGGGCCCCCGACCGCGGCCGC
>ARID4B_1:235490782-235491822;235490870;"+"
ACCCTGCCCGGGCCCCCGACCGCGGCCGCTAAACCGCTGAG
>ARID4B_1:235490782-235491822;235490884;"+"
CCCGACCGCGGCCGCTAAACCGCTGAGTGTGCGGCCGCCCA
>ARID4B_1:235490782-235491822;235490951;"+"
CTGCGGGGGGTGGGGGTTCCCGGGAGGCCGAGGCCCCGAAT
>ARID4B_1:235490782-235491822;235490967;"+"
TTCCCGGGAGGCCGAGGCCCCGAATTCGGGCGCCGCAGGGA
>ARID4B_1:235490782-235491822;235490977;"+"
GCCGAGGCCCCGAATTCGGGCGCCGCAGGGACCACCACCGC
>ARID4B_1:235490782-235491822;235491019;"+"
ATCTTCCTCTGCTCCTTGGCCGGGCCCAGCGACTCCCAAAA
>ARID4B_1:235490782-235491822;235491028;"+"
TGCTCCTTGGCCGGGCCCAGCGACTCCCAAAAGAACCCCCT
>ARID4B_1:235490782-235491822;235491160;"+"
CCCCCCAAAACCAGCAGGCCCGGGGGAGAGATGGGGAAGAA
>ARID4B_1:235490782-235491822;235491184;"+"
GGAGAGATGGGGAAGAAGGGCGGCGGGTCCAGCGGCTGCTG
>ARID4B_1:235490782-235491822;235491326;"+"
TCCCCCCCGGACTGGAGGTCCGGGCCCCCAATCGCGCTGCC
>ARID4B_1:235490782-235491822;235491338;"+"
TGGAGGTCCGGGCCCCCAATCGCGCTGCCCTCCAGAGGACG
>ARID4B_1:235490782-235491822;235491387;"+"
GGACCCTCTGCAGCTCCCTCCGGGCAAAGGTCCAGGCGGTG
>ARID4B_1:235490782-235491822;235491403;"+"
CCTCCGGGCAAAGGTCCAGGCGGTGGCCGTGGCGGCGGCAA
>ARID4B_1:235490782-235491822;235491415;"+"
GGTCCAGGCGGTGGCCGTGGCGGCGGCAAGATGAAGCTCAA
>ARID4B_1:235490782-235491822;235491473;"+"
GGCGACCGAGCTCCTCACTCCGGACTCGACTGACGGGCAAA
>ARID4B_1:235490782-235491822;235491486;"+"
CTCACTCCGGACTCGACTGACGGGCAAACATCGCTTCCCCC
>ARID4B_1:235490782-235491822;235491497;"+"
CTCGACTGACGGGCAAACATCGCTTCCCCCCCACCGACTCT
>ARID4B_1:235490782-235491822;235491579;"+"
CCCCTCCCCTACCTCTTTCCCGGATGGCCTCTTAGACGACC
>ARID4B_1:235490782-235491822;235491595;"+"
TTCCCGGATGGCCTCTTAGACGACCTTGGATTGGTTAAAGT
>ARID4B_1:235491514-235492554;235491812;"+"
TGCCCTGCGCCTGCGTGGACCGGTGCGGGGGCGGGGGGGAG
>ARID4B_1:235491514-235492554;235491823;"+"
TGCGTGGACCGGTGCGGGGGCGGGGGGGAGGTGAAAGGGGC
>ARID4B_1:235491514-235492554;235491893;"+"
CGACGCCTGCGCAGTGTGACCGGGATGGCGCATTTTCTTGC
>ARID4B_1:235491514-235492554;235492059;"+"
GGGTACAGTTACTCCCGGACCGGCGGCGTGAAAGTCGTGAT
>ARID4B_1:235491514-235492554;235492074;"+"
CGGACCGGCGGCGTGAAAGTCGTGATATCATCGTTGAACTG
>ARID4B_1:235491514-235492554;235492085;"+"
CGTGAAAGTCGTGATATCATCGTTGAACTGTGAGCGGCAGT
>ARID4B_1:235491514-235492554;235492126;"+"
GGCGGCGGCTGGGGGGAACCCGGATGGGAAGAAGGGCGGGG
>ARID4B_1:235491514-235492554;235492142;"+"
AACCCGGATGGGAAGAAGGGCGGGGGAGGCTGGGAGGCGGG
>ARID4B_1:235491514-235492554;235492207;"+"
TGAGGACCCGGATGCTGAACCGGATTGTGTATGAATTTTCC
>ARID4B_1:235491514-235492554;235492332;"+"
CCTCACCGTTTCTTCCCCTCCGGACTCTGTGCTAGCACTGT
>ARID4B_1:235491514-235492554;235492356;"+"
CTCTGTGCTAGCACTGTATACGTTTGCAGTTCTCTGCCCAG
>GNG4_1:235813273-235814313;235813293;"+"
GACTCTGCGACCCTCGCCCCCGTTCCACGCTGGCCGCGCCC
>GNG4_1:235813273-235814313;235813335;"+"
CTCCGCCGCGGGGTCTCGCCCGGGAAATCCCGCCCGCTGCC
>GNG4_1:235813273-235814313;235813345;"+"
GGGTCTCGCCCGGGAAATCCCGCCCGCTGCCACCGACGTCA
>GNG4_1:235813273-235814313;235813358;"+"
GAAATCCCGCCCGCTGCCACCGACGTCACTGCTGCGTCACC
>GNG4_1:235813273-235814313;235813424;"+"
CCCCCGCCCCAGCCCGGGCCCGCGCCCCCCGCCCGCTACTC
>GNG4_1:235813273-235814313;235813433;"+"
CAGCCCGGGCCCGCGCCCCCCGCCCGCTACTCGGGCCCACG
>GNG4_1:235813273-235814313;235813444;"+"
CGCGCCCCCCGCCCGCTACTCGGGCCCACGCCCCCTGTCCC
>GNG4_1:235813273-235814313;235813658;"+"
GGAGGGGTCTGGGGCGGGGCCGGGGTTGCTGGAGGGGTCTG
>GNG4_1:235813273-235814313;235813683;"+"
TTGCTGGAGGGGTCTGGGGACGGGGCCGCGGTCAGCGCGGG
>GNG4_1:235813273-235814313;235813812;"+"
AGGGACGCCTCGGAAGCCTCCGGCCAAGGCGGGGAACGGCG
>GNG4_1:235813273-235814313;235813821;"+"
TCGGAAGCCTCCGGCCAAGGCGGGGAACGGCGGAGAAACGC
>GNG4_1:235813273-235814313;235813831;"+"
CCGGCCAAGGCGGGGAACGGCGGAGAAACGCGGAATACCTG
>GNG4_1:235813273-235814313;235813884;"+"
CGGCCGCGTCGCCACTAACCCGGCGAAGGCTGACCCGACGT
>GNG4_1:235813273-235814313;235813899;"+"
TAACCCGGCGAAGGCTGACCCGACGTTGCTGAGTGACGGGG
>GNG4_1:235813273-235814313;235813961;"+"
CACTCCGGGGGGAGCGAGGCCGGGAGGGCGGAGGGCGCGTG
>GNG4_1:235813273-235814313;235813976;"+"
GAGGCCGGGAGGGCGGAGGGCGCGTGCTGGAGGCGGGGGTG
>GNG4_1:235813273-235814313;235813989;"+"
CGGAGGGCGCGTGCTGGAGGCGGGGGTGCCCTTCGCGCCCC
>LGALS8_1:236686006-236687046;236686578;"+"
CCCACACGCAGGATAACTGGCGAGTGACGCGGAGTGGCTGC
>LGALS8_1:236686006-236687046;236686587;"+"
AGGATAACTGGCGAGTGACGCGGAGTGGCTGCGAGTCCAAG
>LGALS8_1:236686006-236687046;236686598;"+"
CGAGTGACGCGGAGTGGCTGCGAGTCCAAGTTATCACTAAC
>LGALS8_1:236686006-236687046;236686995;"+"
TCCCACCCCACTCCGCCTTCCGGGCAAAGGCAGCCAGATCC
>GPR137B_1:236304811-236305851;236304977;"+"
GCCCGCGCGCCTCCCGGCACCGGCTACATCGCTGGGAGGTG
>GPR137B_1:236304811-236305851;236304986;"+"
CCTCCCGGCACCGGCTACATCGCTGGGAGGTGAGGCGCTGG
>GPR137B_1:236304811-236305851;236305001;"+"
TACATCGCTGGGAGGTGAGGCGCTGGGAGCGCGTGAGGCTC
>GPR137B_1:236304811-236305851;236305024;"+"
TGGGAGCGCGTGAGGCTCTCCGGGAGAAAACAGCCCAGCTT
>GPR137B_1:236304811-236305851;236305172;"+"
ATAAACATCATTCCAGACGCCGGCCAGTTCATAGCCACAGA
>GPR137B_1:236304811-236305851;236305195;"+"
CCAGTTCATAGCCACAGAGTCGTAAAGTTTTATTTTTAAAG
>GPR137B_1:236304811-236305851;236305389;"+"
GCGCGGCGCGGTGCCGGGACCGGGGAGGAGGCGCGCGGTTC
>GPR137B_1:236304811-236305851;236305400;"+"
TGCCGGGACCGGGGAGGAGGCGCGCGGTTCTGGGGGCGCGC
>GPR137B_1:236304811-236305851;236305459;"+"
CCCGGGGATGGGGAAGGGGCCGGGGACGGGTAGCGCGCGGC
>GPR137B_1:236304811-236305851;236305472;"+"
AAGGGGCCGGGGACGGGTAGCGCGCGGCCCCTGGGATGGGG
>GPR137B_1:236304811-236305851;236305590;"+"
GGGGGCCGGGAGGAGGCGTGCGGCTCTGGGGGCGCGCACTG
>GPR137B_1:236304811-236305851;236305602;"+"
GAGGCGTGCGGCTCTGGGGGCGCGCACTGCGGGAGCGCGCG
>GPR137B_1:236304811-236305851;236305744;"+"
GGGGCGGGGGCGCGCGGGGCCGGTCGGCGCGCGGGGGCGGC
>GPR137B_1:236304811-236305851;236305753;"+"
GCGCGCGGGGCCGGTCGGCGCGCGGGGGCGGCGGGCGCGGC
>GPR137B_1:236304811-236305851;236305764;"+"
CGGTCGGCGCGCGGGGGCGGCGGGCGCGGCGCTGCCAATCG
>GPR137B_1:236304811-236305851;236305819;"+"
CCCAGTGAATCATGTGGTGCCGGGGGAGGAAGTGCGGCTTG
>NID1_1:236228461-236229501;236228495;"+"
GCCTCCCGGCGTTCCCACCCCGGGAAATAGGGGAGGGGAGC
>NID1_1:236228461-236229501;236228515;"+"
CGGGAAATAGGGGAGGGGAGCGGAGGGGAGAGCGGAGGGCC
>NID1_1:236228461-236229501;236228625;"+"
GAACCTCCCGCCTTGGGCGCCGGTGCCTGCGATTCTCGAAA
>NID1_1:236228461-236229501;236228634;"+"
GCCTTGGGCGCCGGTGCCTGCGATTCTCGAAACCAGCCCGA
>NID1_1:236228461-236229501;236228652;"+"
TGCGATTCTCGAAACCAGCCCGACTCCCAGCGAACGGCGCC
>NID1_1:236228461-236229501;236228675;"+"
CTCCCAGCGAACGGCGCCTCCGGGAGGGGGAGCAGAGCGCG
>NID1_1:236228461-236229501;236228692;"+"
CTCCGGGAGGGGGAGCAGAGCGCGGGACCCGCACCGTGGTC
>NID1_1:236228461-236229501;236228701;"+"
GGGGAGCAGAGCGCGGGACCCGCACCGTGGTCCTCTGATTA
>NID1_1:236228461-236229501;236228760;"+"
CCGGCGACGTGGAAACGCTCCGGATTCAGGAACGGCGCCCA
>NID1_1:236228461-236229501;236228772;"+"
AAACGCTCCGGATTCAGGAACGGCGCCCACCCCATTGCCGC
>NID1_1:236228461-236229501;236228804;"+"
CATTGCCGCTCGGCCGCGTCCGGGGTCCAATTCGCTTGACC
>NID1_1:236228461-236229501;236228816;"+"
GCCGCGTCCGGGGTCCAATTCGCTTGACCCTGGTAGGAAGA
>NID1_1:236228461-236229501;236229101;"+"
TGGGACGGCGGGAATCAACCCGGGTGCTCTGGAAGGAATGG
>RYR2_1:237204681-237205721;237205222;"+"
AGGAGGAAGGGGCGTCGTGCCGGCGGTTTTAAGCTCGGAAG
>RYR2_1:237204681-237205721;237205237;"+"
CGTGCCGGCGGTTTTAAGCTCGGAAGGGGCAGGGGAATGAG
>RYR2_1:237204681-237205721;237205313;"+"
TGCGCTCGCCGGGTGCGCTCCGGCCCCGATTCCCAGCGCAG
>RYR2_1:237204681-237205721;237205329;"+"
GCTCCGGCCCCGATTCCCAGCGCAGCCAGTAAGTGGCGCTG
>RYR2_1:237204681-237205721;237205369;"+"
GGGCCTCGGGTTTGGCGGCCCGGAGGAGCGGGCTGCGGATT
>RYR2_1:237204681-237205721;237205384;"+"
CGGCCCGGAGGAGCGGGCTGCGGATTACCTGCAGCAGCGGG
>RYR2_1:237204681-237205721;237205518;"+"
GCCGGGGCCGAGCGGACCGCCGGCTGCAGGCAGCGAGCGCG
>RYR2_1:237204681-237205721;237205531;"+"
GGACCGCCGGCTGCAGGCAGCGAGCGCGGCTGGGCTGCGGG
>RYR2_1:237204681-237205721;237205577;"+"
TTCCCCGCGTCCTCCGGGCCCGGGCCGCCCTCCTCCCGCAC
>RYR2_1:237204681-237205721;237205593;"+"
GGCCCGGGCCGCCCTCCTCCCGCACAGTGCGGAGCAGGGAG
>RYR2_1:237204681-237205721;237205602;"+"
CGCCCTCCTCCCGCACAGTGCGGAGCAGGGAGGCCCCGCGC
>CHRM3_1:239549209-239550249;239549600;"+"
ACACAACAAAACTAACAGACCGGCAAAATCTATCTTTGAAG
>CHRM3_1:239549209-239550249;239549621;"+"
GGCAAAATCTATCTTTGAAGCGCCGCGGGAGGCACAATTTG
>CHRM3_1:239549209-239550249;239549830;"+"
AACTGGGCATGCTCAGAAGCCGGGCAGGTTTTGGTCTCAAG
>CHRM3_1:239549209-239550249;239549853;"+"
GCAGGTTTTGGTCTCAAGCACGCAGCCTGTGCATTACACCA
>CHRM3_1:239549209-239550249;239549886;"+"
TTACACCAGCTCTCTCAGTCCGGGGAGGAGGAGGAGCAGGA
>CHRM3_1:239549209-239550249;239549911;"+"
AGGAGGAGGAGCAGGAGGAACGCGAGGAGGAAGGAGAGGAG
>CHRM3_1:239549209-239550249;239550125;"+"
AGGGCGTGAACAGAAAGGGCCGGAGCGTGCAGGGGAGCACA
>CHRM3_1:239549209-239550249;239550149;"+"
GCGTGCAGGGGAGCACAGGGCGCGGGGGCGGCACTGCCGAG
>CHRM3_1:239549209-239550249;239550211;"+"
CAGGTGCCGCGGCCGCTGCCCGGAGGCGGCATGTGACGCGC
>CHRM3_1:239549209-239550249;239550227;"+"
TGCCCGGAGGCGGCATGTGACGCGCGGCCGCAGCTGCCCGC
>PLD5_1:242687978-242689018;242688018;"+"
CTGGGACCCGGGCCGGCTCCCGGGGCGGCGGCGGCGGCGGG
>PLD5_1:242687978-242689018;242688029;"+"
GCCGGCTCCCGGGGCGGCGGCGGCGGCGGGGGTGGGGTGCG
>PLD5_1:242687978-242689018;242688140;"+"
CCTCCCGCCGCGCCCAGGCCCGGGCGGCCGCGCTCCCGCTC
>PLD5_1:242687978-242689018;242688150;"+"
CGCCCAGGCCCGGGCGGCCGCGCTCCCGCTCCGCACCCGCC
>PLD5_1:242687978-242689018;242688161;"+"
GGGCGGCCGCGCTCCCGCTCCGCACCCGCCTTTCCCGAGCA
>PLD5_1:242687978-242689018;242688219;"+"
GCGCATCTTTACTGGAAAGCCGGCAGGCGAGGGGAGAAGTG
>PLD5_1:242687978-242689018;242688242;"+"
CAGGCGAGGGGAGAAGTGAGCGCCGTCTCCGCGCCTCCTCG
>PLD5_1:242687978-242689018;242688292;"+"
GCTGAGCGCGGGGATGGCTCCGGAGGGAGACACTCAGGAAA
>PLD5_1:242687978-242689018;242688320;"+"
GACACTCAGGAAACCACCTCCGCCCTTCCCCCATCTCTATC
>PLD5_1:242687978-242689018;242688366;"+"
GCGCCCCCTCACCCTGCCCCCGGCTCGCTTGGGCTGCGCCT
>PLD5_1:242687978-242689018;242688382;"+"
CCCCCGGCTCGCTTGGGCTGCGCCTTCCCCCATTCTGAAAG
>SDCCAG8_1:243418286-243419326;243418364;"+"
CTTACCGTGGAGAGAGGGACCGGACGGGGGAGGCGGGGCGC
>SDCCAG8_1:243418286-243419326;243418377;"+"
GAGGGACCGGACGGGGGAGGCGGGGCGCGTCGCGTCCCGTG
>SDCCAG8_1:243418286-243419326;243418387;"+"
ACGGGGGAGGCGGGGCGCGTCGCGTCCCGTGAGTCTCTCGC
>SDCCAG8_1:243418286-243419326;243418480;"+"
CTGCCGCTGCGGTCGAGCTCCGGGGCCCTCAGCTCCGCTGG
>SDCCAG8_1:243418286-243419326;243418495;"+"
AGCTCCGGGGCCCTCAGCTCCGCTGGGCAATAACGTTATTC
>SDCCAG8_1:243418286-243419326;243418508;"+"
TCAGCTCCGCTGGGCAATAACGTTATTCCACACACGCCCCA
>SDCCAG8_1:243418286-243419326;243418594;"+"
CTCGGGAAAGGGCGAGGAGCCGGACCCTATCCCCTCCTGCC
>CEP170_1:243418688-243419728;243419393;"+"
GGAAGCAGGCGGGCGCTCCCCGGCCACAGGCCTGTTGTTCT
>CEP170_1:243418688-243419728;243419414;"+"
GGCCACAGGCCTGTTGTTCTCGGAAGGGAGAAAGCTGGACA
>CEP170_1:243418688-243419728;243419489;"+"
TGCGTGCATGGCGAAGTCCCCGGAGAACTCTACCCTGGAGG
>CEP170_1:243418688-243419728;243419539;"+"
GGCAGTATCAACGGAGTCTCCGGGGTGAGTTGCTCCAAACC
>CATSPERE_1:244623652-244624692;244624521;"+"
TCGTGTGCAGGTTCGCACTCCGGCTACTTTCAGGCCTCTAG
>CATSPERE_1:244623652-244624692;244624654;"+"
AGGCGCCTGCAGCCGCCCGCCGGGCCGACGTCCCACGGGAA
>CATSPERE_1:244623652-244624692;244624669;"+"
CCCGCCGGGCCGACGTCCCACGGGAATGCGCGAGGCCTGGA
>EFCAB2_1:245132610-245133650;245133033;"+"
CTCTGGTTTCCTCTTGCGCCCGGCCCAGTTTTTCCGTTTTA
>EFCAB2_1:245132610-245133650;245133047;"+"
TGCGCCCGGCCCAGTTTTTCCGTTTTAGCTTCGGTTGTCAT
>EFCAB2_1:245132610-245133650;245133058;"+"
CAGTTTTTCCGTTTTAGCTTCGGTTGTCATAGGCTGTGCTG
>EFCAB2_1:245132610-245133650;245133209;"+"
GGGAAGCGGGAGGAGGAGGCCGGGCCGCGGGCTGGTTCTAT
>EFCAB2_1:245132610-245133650;245133266;"+"
CAGCTCTTCACCTAGCTCTCCGGCGCTTTTCAAAATCTGCA
>EFCAB2_1:245132610-245133650;245133485;"+"
GGAGGGACAAGGCCGGGGGCCGGGTGGCAGACGGGGCCTCT
>EFCAB2_1:245132610-245133650;245133496;"+"
GCCGGGGGCCGGGTGGCAGACGGGGCCTCTGGTCTTCCCCC
>EFCAB2_1:245132610-245133650;245133604;"+"
GCCCAAGGGTCTTCCTCCCCCGGGATTCAGAGCGGCCCCTC
>EFCAB2_1:245132610-245133650;245133616;"+"
TCCTCCCCCGGGATTCAGAGCGGCCCCTCCTCCAGGCCAGG
>ADSS_1:244615342-244616382;244615391;"+"
GGCGGCAACGGCCGCCACCCCGGACCGAGGCCACGCCCCTT
>ADSS_1:244615342-244616382;244615404;"+"
GCCACCCCGGACCGAGGCCACGCCCCTTCCGCGGCCTGGCG
>ADSS_1:244615342-244616382;244615413;"+"
GACCGAGGCCACGCCCCTTCCGCGGCCTGGCGCGCCACTCC
>AHCTF1_1:247094706-247095746;247094759;"+"
GCGCACGCCCGGCCTAGGCCCGGCGCTCGCGGGGCAGAAGC
>AHCTF1_1:247094706-247095746;247094768;"+"
CGGCCTAGGCCCGGCGCTCGCGGGGCAGAAGCCCCGCCGCC
>AHCTF1_1:247094706-247095746;247094782;"+"
CGCTCGCGGGGCAGAAGCCCCGCCGCCGCCGCCGCCGCCGC
>AHCTF1_1:247094706-247095746;247094922;"+"
CCGCCGCGGGCCGAGTCCACCGGGTCGCCAGGCCAGGCGCG
>AHCTF1_1:247094706-247095746;247094939;"+"
CACCGGGTCGCCAGGCCAGGCGCGAGCTCCTCCCGTGCGGG
>AHCTF1_1:247094706-247095746;247095067;"+"
GCCGCCGCCTGCGACCTCCCCGGCCACCTCAGAGCCACACG
>AHCTF1_1:247094706-247095746;247095086;"+"
CCGGCCACCTCAGAGCCACACGCCCCCGAGAGTGCCTTCGC
>AHCTF1_1:247094706-247095746;247095213;"+"
CTGCTCGCCTCGGACAGCGCCGGCCCCGCTCTGCGCATTAC
>AHCTF1_1:247094706-247095746;247095226;"+"
ACAGCGCCGGCCCCGCTCTGCGCATTACCCTGCGCCGACAA
>AHCTF1_1:247094706-247095746;247095238;"+"
CCGCTCTGCGCATTACCCTGCGCCGACAAAACCGAGTTCCA
>AHCTF1_1:247094706-247095746;247095266;"+"
AAACCGAGTTCCACACGCCCCGGAAGGGAGGGAGCAGAGGA
>AHCTF1_1:247094706-247095746;247095292;"+"
GGAGGGAGCAGAGGAAAGGGCGGAGAGGGAGGGGAGAACCG
>AHCTF1_1:247094706-247095746;247095311;"+"
GCGGAGAGGGAGGGGAGAACCGGCGGGAGATCGCGGCTGCA
>AHCTF1_1:247094706-247095746;247095322;"+"
GGGGAGAACCGGCGGGAGATCGCGGCTGCAGGGACCAGAGT
>AHCTF1_1:247094706-247095746;247095370;"+"
ATGGTTCCGCGCTCTAGCGCCGGCTCCGCGGGAATTTTCAA
>AHCTF1_1:247094706-247095746;247095396;"+"
CGCGGGAATTTTCAAACTCTCGGTGAAAGAAGGAGGTGGGA
>AHCTF1_1:247094706-247095746;247095558;"+"
TGAAGCCGCCCTGGCGGCCCCGGCGGCGCGCCCCGTGCGCA
>AHCTF1_1:247094706-247095746;247095571;"+"
GCGGCCCCGGCGGCGCGCCCCGTGCGCAGTTGGGAGTGGTA
>CNST_1:246728618-246729658;246728938;"+"
GCAGGAGAATCGCCTGAACCCGGTACGCGGAGGTTGCAGGG
>CNST_1:246728618-246729658;246728962;"+"
ACGCGGAGGTTGCAGGGAGCCGAGATCGCCCCACTGCACTC
>CNST_1:246728618-246729658;246729276;"+"
CTTGGCGGATTCCTGAAATCCGGTTCGGGCCACAGCTGCGG
>CNST_1:246728618-246729658;246729294;"+"
TCCGGTTCGGGCCACAGCTGCGGAGAGGAGTCAGAGAGCCC
>CNST_1:246728618-246729658;246729330;"+"
AGCCCACAGTGGTTCCTCGCCGGCAAATGCTTTCGCGTCGC
>CNST_1:246728618-246729658;246729343;"+"
TCCTCGCCGGCAAATGCTTTCGCGTCGCCGCTTCAGACCCT
>CNST_1:246728618-246729658;246729536;"+"
GTGGAACATTTTCTGGCGTCCGGGCCAGGTCAAGCGGAAGT
>CNST_1:246728618-246729658;246729550;"+"
GGCGTCCGGGCCAGGTCAAGCGGAAGTAAACACTAGAGCCT
>OR2L13_1:248099310-248100350;248099721;"+"
TGCCCTGGACATGGCAGGGGCGTGTCCAGCCCAGATCAAGG
>OR2L13_1:248099310-248100350;248099942;"+"
TCAGGTGTGCGTGGGTCAGCCGGTTCTCGTGCAGAAATCTA
>OR2L13_1:248099310-248100350;248100220;"+"
CCACATTGCAGATGACCCTCCGGCAACCCGAGACGTCCTTC
>OR2L13_1:248099310-248100350;248100233;"+"
GACCCTCCGGCAACCCGAGACGTCCTTCTGGCAGGGTCCAA
>PLEKHN1_1:900856-901896;901563;"+"
CAGTCACCGGTGACTCGGGCCGGCCAGAGTTTAGATGGAAA
>PLEKHN1_1:900856-901896;901830;"+"
TGGTGCCGGGCGGGACGTCCCGGAGCCCCGCCTGCCCGCGG
>PLEKHN1_1:900856-901896;901846;"+"
GTCCCGGAGCCCCGCCTGCCCGCGGGAGGCGGGGGCAGGAG
>PLEKHN1_1:900856-901896;901855;"+"
CCCCGCCTGCCCGCGGGAGGCGGGGGCAGGAGGCTGTGGAC
>PERM1_1:917477-918517;917688;"+"
AGGTGGGGTCAGACACGGGCCGGAGGACGCTGACCAGCAGG
>PERM1_1:917477-918517;917715;"+"
CGCTGACCAGCAGGCAGCACCGCTCAGTTCCCGTGCCTCCG
>PERM1_1:917477-918517;917839;"+"
CGGCCAGGGCTTGTGCCTCCCGGTCCTGACCTCTGGGGCTC
>PERM1_1:917477-918517;918112;"+"
AGAGGCGTGGCTGGAGGGGCCGGAGACCTCTCTAAGGAGGA
>PERM1_1:917477-918517;918312;"+"
GGCGTCCCGCCACGCAGGGCCGGCCTGACTTGAGCTTTCAC
>SAMD11_1:860100-861140;860131;"+"
CGCGGCCCCGGATTTCCAGCCGCTGCTGGACAACGGCGAGC
>SAMD11_1:860100-861140;860144;"+"
TTCCAGCCGCTGCTGGACAACGGCGAGCCGTGCATCGAGGT
>SAMD11_1:860100-861140;860354;"+"
GCCGCCCCTCCCTTCGCTGCCGGGACCCGCGGGCCCCGACC
>SAMD11_1:860100-861140;860363;"+"
CCCTTCGCTGCCGGGACCCGCGGGCCCCGACCCCACCCCCT
>SAMD11_1:860100-861140;860410;"+"
CTCGGACACCCGGGAGCCTCCGGCTCGGCCGAGGGGGCGCT
>SAMD11_1:860100-861140;860419;"+"
CCGGGAGCCTCCGGCTCGGCCGAGGGGGCGCTGCAGCTCCA
>SAMD11_1:860100-861140;860699;"+"
TGGAGGGGCGCACGTGCGGCCGGGTGCGAGCGCGCGGCGGG
>SAMD11_1:860100-861140;860709;"+"
CACGTGCGGCCGGGTGCGAGCGCGCGGCGGGGGAGGCTGCG
>SAMD11_1:860100-861140;860840;"+"
CGACGCGGGGGCGCCTGAGCCGGGACACAGGGGGTGCGGTG
>SAMD11_1:860100-861140;860856;"+"
GAGCCGGGACACAGGGGGTGCGGTGAGCGCCAGGCGCCGCG
>SAMD11_1:860100-861140;861099;"+"
TCGGGGGAGGGCGCTCCACCCGGGCTGGAGTTGCAGAGCCC
>NOC2L_1:894659-895699;894764;"+"
TGGTTCTCCGACCGCAACGCCGGCGGCCTCAGGGCGGGAGG
>NOC2L_1:894659-895699;894778;"+"
CAACGCCGGCGGCCTCAGGGCGGGAGGGCGCGTTCGCGTGC
>NOC2L_1:894659-895699;894788;"+"
GGCCTCAGGGCGGGAGGGCGCGTTCGCGTGCTCGGTGCGGG
>NOC2L_1:894659-895699;894924;"+"
CGCCGCGCCCGCAGCCCACCCGGCGCTCCGAAGGCACGCGC
>NOC2L_1:894659-895699;894940;"+"
CACCCGGCGCTCCGAAGGCACGCGCCTGCGAGGACGCCAGA
>NOC2L_1:894659-895699;895128;"+"
CGCCTCCGATCCGCGGAGACCGGGCCAGCGCCACGAACACC
>NOC2L_1:894659-895699;895141;"+"
CGGAGACCGGGCCAGCGCCACGAACACCACGCAGGGCGCTC
>NOC2L_1:894659-895699;895150;"+"
GGCCAGCGCCACGAACACCACGCAGGGCGCTCCCCGTCCAT
>NOC2L_1:894659-895699;895278;"+"
CAGCCTGACACCCGGGCCCCCGGGCCTGGACAGCCAGACCC
>NOC2L_1:894659-895699;895299;"+"
GGGCCTGGACAGCCAGACCCCGCGACAAGGGCGCCGCGGGG
>NOC2L_1:894659-895699;895433;"+"
CGCGGGGCCCCGGGGCTCCCCGGAGGAGAGCAAGTTAGGGG
>NOC2L_1:894659-895699;895456;"+"
AGGAGAGCAAGTTAGGGGGTCGGGGGAGCGGGGATGGCTTC
>LINC02593_1:855052-856092;855210;"+"
CCCCGGTCCCCTCCACAACCCGGGCCAGGTCCAGGCTGCAG
>LINC02593_1:855052-856092;855233;"+"
GCCAGGTCCAGGCTGCAGGCCGCAGTGTTGGCAGGGGGAGG
>LINC02593_1:855052-856092;855968;"+"
AGTGCACATCCTGTCTGCACCGGTGTCTATAGTGAAGCCAT
>LINC02593_1:855052-856092;855996;"+"
ATAGTGAAGCCATCTTTGTCCGTGTGGCCATGGGAGGGTCT
>KLHL17_1:894946-895986;895685;"+"
GAGGAGGAGGAGGGCTAGGCCGGGGGCTTCCCAGAGGAGGA
>KLHL17_1:894946-895986;895712;"+"
TTCCCAGAGGAGGAGGATGGCGGGGCCTGGGGGGCTTCTCG
>KLHL17_1:894946-895986;895805;"+"
AGGCCTGGTGGGGGGCTTCCCGGAGGAGGAGGATGGCGGGG
>KLHL17_1:894946-895986;895859;"+"
CTCGGAGGAGGAGGCGGACCCGGGGCGCAGCGCTGGAAGAA
>KLHL17_1:894946-895986;895869;"+"
GAGGCGGACCCGGGGCGCAGCGCTGGAAGAATCCGCGTCCA
>KLHL17_1:894946-895986;895882;"+"
GGCGCAGCGCTGGAAGAATCCGCGTCCAACGTCTAGTCCCC
>AGRN_1:954482-955522;954567;"+"
CCAGGCTAGTCTCGAACACCCGGTGTCAAGAGATCTTGCTG
>AGRN_1:954482-955522;954592;"+"
TCAAGAGATCTTGCTGCCTCCGCCTCCCAGAGTGCTGGGAT
>AGRN_1:954482-955522;954773;"+"
GGCCAAGCTGCAGAGGCGCCCGGCCCAGAGCTGGGAAGGGG
>AGRN_1:954482-955522;954794;"+"
GGCCCAGAGCTGGGAAGGGGCGTGGCGGGACCCGCGCTTGC
>AGRN_1:954482-955522;955087;"+"
CCGCCCGGCTCCGCGCCGCCCGGAGCCCCTCGGCAGTCCCG
>AGRN_1:954482-955522;955097;"+"
CCGCGCCGCCCGGAGCCCCTCGGCAGTCCCGTCACGTCTCC
>AGRN_1:954482-955522;955106;"+"
CCGGAGCCCCTCGGCAGTCCCGTCACGTCTCCTCCAGATTA
>AGRN_1:954482-955522;955155;"+"
CTCGGGTGCAGCCGCACTTCCGGGGGGCCGCGGCGGGGGAG
>AGRN_1:954482-955522;955165;"+"
GCCGCACTTCCGGGGGGCCGCGGCGGGGGAGGGGCGCCTGC
>AGRN_1:954482-955522;955179;"+"
GGGCCGCGGCGGGGGAGGGGCGCCTGCGGGATCCAGACCCG
>HES4_1:935532-936572;935558;"+"
TCCGCATTCTTTCCCACACTCGCCCCAGCCAATCGACGGCC
>HES4_1:935532-936572;935618;"+"
TGTCAGTCACGCCTCGGCTCCGGGCGCGGCCTCCGCGGGCG
>HES4_1:935532-936572;935631;"+"
TCGGCTCCGGGCGCGGCCTCCGCGGGCGACAATGGCATGCG
>HES4_1:935532-936572;935833;"+"
CCGCCCAGGGGGCCGGGAGCCGGGGCTGGACGGAGCTGGGG
>HES4_1:935532-936572;935843;"+"
GGCCGGGAGCCGGGGCTGGACGGAGCTGGGGCTGTGGCCGC
>HES4_1:935532-936572;935861;"+"
GACGGAGCTGGGGCTGTGGCCGCGCGGGAAGTCGGGAAGGA
>HES4_1:935532-936572;935905;"+"
TCCCCCAGTGGCGCAGGGTCCGGCGGCGCCGAGGGGTGGGC
>HES4_1:935532-936572;935914;"+"
GGCGCAGGGTCCGGCGGCGCCGAGGGGTGGGCGAGCCTCGG
>HES4_1:935532-936572;935925;"+"
CGGCGGCGCCGAGGGGTGGGCGAGCCTCGGTCTCGAGCCTC
>HES4_1:935532-936572;936030;"+"
TCCGACACCGGCTCGGCCTCCGGGGGTCCCACCCTCAGGTG
>HES4_1:935532-936572;936053;"+"
GGGTCCCACCCTCAGGTGTGCGGCCTGGAGCACGGAGGGCT
>HES4_1:935532-936572;936118;"+"
GCCGGGGGAAGGTCGGCGGCCGGGTCGGCAGGCGGGAGGGC
>HES4_1:935532-936572;936130;"+"
TCGGCGGCCGGGTCGGCAGGCGGGAGGGCGGAGTCAGCGGA
>HES4_1:935532-936572;936271;"+"
TGGTGACGTCACCAGGCACCCGGGGCGATGACGCAAGCCTG
>HES4_1:935532-936572;936282;"+"
CCAGGCACCCGGGGCGATGACGCAAGCCTGCTGGGATGACG
>HES4_1:935532-936572;936515;"+"
CTTTCCGCACTCGGGGTCCCCGGCGGCCTCACGCGTCCGTG
>HES4_1:935532-936572;936526;"+"
CGGGGTCCCCGGCGGCCTCACGCGTCCGTGCAGCGGAGGCT
>HES4_1:935532-936572;936539;"+"
GGCCTCACGCGTCCGTGCAGCGGAGGCTTCCTGAGCCCCCT
>LOC100288175_1:994093-995133;994179;"+"
GGAGATGGAGCTGGAGGCACCGGAGCTTTGGGTGGATTCGC
>LOC100288175_1:994093-995133;994197;"+"
ACCGGAGCTTTGGGTGGATTCGCCCTGATGCGTCTGGAGGG
>LOC100288175_1:994093-995133;994207;"+"
TGGGTGGATTCGCCCTGATGCGTCTGGAGGGATGGCTGGGC
>LOC100288175_1:994093-995133;994504;"+"
GTGACGAGGCCTTCCGTGGCCGGGGGTGAGGAGGAGGGAAG
>LOC100288175_1:994093-995133;994526;"+"
GGGGTGAGGAGGAGGGAAGCCGCGCGGGCGGAGAGGCGCTG
>LOC100288175_1:994093-995133;994599;"+"
AGGCGAAGCCCAGGGGAGCCCGGGGCCACCGCTGAAAAGGA
>LOC100288175_1:994093-995133;994608;"+"
CCAGGGGAGCCCGGGGCCACCGCTGAAAAGGATGGCAGCTG
>LOC100288175_1:994093-995133;994694;"+"
GGGAGCTCGACTCCGGAAACCGGCGGGCCTGGGGCTGGGAC
>LOC100288175_1:994093-995133;994825;"+"
GTCCGCAGTGGAGGCGGCCCCGGAAAAGCCAGAGGGTCTTG
>LOC100288175_1:994093-995133;995033;"+"
CGTGGCCTCGGGGCGTGGCCCGGGGCGTGGCATCGGGGCGA
>LOC100288175_1:994093-995133;995051;"+"
CCCGGGGCGTGGCATCGGGGCGAGGCTTCGGGGGCGGAGCC
>TNFRSF18_1:1142069-1143109;1142123;"+"
CCCGGTCCCCCGCAGGTCGCCGGCAGGGGCGGGGAAACCAG
>TNFRSF18_1:1142069-1143109;1142132;"+"
CCGCAGGTCGCCGGCAGGGGCGGGGAAACCAGGCTGGCGGG
>TNFRSF18_1:1142069-1143109;1142149;"+"
GGGCGGGGAAACCAGGCTGGCGGGGATCAGAAAGGTTTTCT
>TNFRSF18_1:1142069-1143109;1142291;"+"
CTCCTCCATCCCACTGCCTCCGGGTGGTATCTGCGAGTCCC
>TNFRSF18_1:1142069-1143109;1142304;"+"
CTGCCTCCGGGTGGTATCTGCGAGTCCCCGAGAGGTCTCCA
>TNFRSF18_1:1142069-1143109;1142532;"+"
GGCCAACCTGGGAAGTTCCCCGGGGCTTGGGAGGGGCACCA
>TNFRSF18_1:1142069-1143109;1142632;"+"
CCCCGCGGGCACCCAGGGCCCGGTCTCTCAGAGCCACCTTC
>TNFRSF18_1:1142069-1143109;1142656;"+"
CTCTCAGAGCCACCTTCATCCGTCACACCAGACAGATCCAG
>TNFRSF18_1:1142069-1143109;1142681;"+"
CACCAGACAGATCCAGGTCCCGGAGGGAGTTGAGGAGGAGC
>TNFRSF18_1:1142069-1143109;1142706;"+"
GGAGTTGAGGAGGAGCCCCTCGCAGAGCTCTTGGGAGACTG
>SDF4_1:1167427-1168467;1167447;"+"
CCTCCGGGCGGAAGCGGTCGCGGGGCCGCTCCGAGGTTGAC
>SDF4_1:1167427-1168467;1167458;"+"
AAGCGGTCGCGGGGCCGCTCCGAGGTTGACCAATGACAAGG
>SDF4_1:1167427-1168467;1167557;"+"
TCGGCGTCTGCGGAAGGCCCCGGCGCGCTCCCAGGAGCGCC
>SDF4_1:1167427-1168467;1167574;"+"
CCCCGGCGCGCTCCCAGGAGCGCCGTGCGCACGCGCACCGC
>SDF4_1:1167427-1168467;1167585;"+"
TCCCAGGAGCGCCGTGCGCACGCGCACCGCCCCGAGCCGGC
>SDF4_1:1167427-1168467;1167646;"+"
TCCGGCCTGGGCCGCCGGCCCGGCGCGGGCGCCATGAAGCT
>SDF4_1:1167427-1168467;1167655;"+"
GGCCGCCGGCCCGGCGCGGGCGCCATGAAGCTGCTGCGGCG
>SDF4_1:1167427-1168467;1167671;"+"
CGGGCGCCATGAAGCTGCTGCGGCGGGCGTGGCGGCGGCGG
>SDF4_1:1167427-1168467;1167766;"+"
GCGCGCTGCGCGGCCGAGCCCGGGGACCCCAGGGCGATGTC
>SDF4_1:1167427-1168467;1167780;"+"
CGAGCCCGGGGACCCCAGGGCGATGTCGGGCCGCAGCCCGC
>SDF4_1:1167427-1168467;1167791;"+"
ACCCCAGGGCGATGTCGGGCCGCAGCCCGCCTCCCCCCGCG
>SDF4_1:1167427-1168467;1167955;"+"
CGCTTTGCCGTGGGCACGGCCGGCCTGGGCGCCGAGGAGCG
>SDF4_1:1167427-1168467;1167964;"+"
GTGGGCACGGCCGGCCTGGGCGCCGAGGAGCGGCGCGCCCT
>SDF4_1:1167427-1168467;1167974;"+"
CCGGCCTGGGCGCCGAGGAGCGGCGCGCCCTGGAGCGGGAG
>SDF4_1:1167427-1168467;1168239;"+"
GGGCCGCGGCCGCGTCAAGCCGGGGGGGCGCTGGCGCGAGG
>SDF4_1:1167427-1168467;1168253;"+"
TCAAGCCGGGGGGGCGCTGGCGCGAGGCCGCCTGGCAACTC
>LINC01342_1:1071376-1072416;1071488;"+"
CTTCTGCAGCTCACAGGGTCCGGCTTCTGGAAATTCTGCTT
>LINC01342_1:1071376-1072416;1072029;"+"
AGCTGCAGGGCGTGTCGAGCCGGCCCTGCCCTGGGTCCCTG
>LINC01342_1:1071376-1072416;1072050;"+"
GGCCCTGCCCTGGGTCCCTGCGGGCCGCCTGGCACACAGGA
>LINC01342_1:1071376-1072416;1072095;"+"
GGTTCCTTTCCTGTTGGACCCGGTCTCACTTCATTTGCCCA
>LINC01342_1:1071376-1072416;1072116;"+"
GGTCTCACTTCATTTGCCCACGTTAATTGGGGCGCAGGTGC
>LINC01342_1:1071376-1072416;1072230;"+"
GAGGCAGCAGGAGGGGCGGCCGGGTGGTCAGTTTGAGGACC
>DVL1_1:1284472-1285512;1284679;"+"
CCGCCCATCCGCCCCCGGCCCGGGAGCGGCGCGAGGGACGC
>DVL1_1:1284472-1285512;1284688;"+"
CGCCCCCGGCCCGGGAGCGGCGCGAGGGACGCAGCACGGAG
>DVL1_1:1284472-1285512;1284697;"+"
CCCGGGAGCGGCGCGAGGGACGCAGCACGGAGGGCGCGCTC
>DVL1_1:1284472-1285512;1284778;"+"
GTTAAAGGGACCGCCCGGCCCGGGGTCCTGAGCGTGGCCGC
>DVL1_1:1284472-1285512;1284790;"+"
GCCCGGCCCGGGGTCCTGAGCGTGGCCGCGGGGGGGCGCCC
>DVL1_1:1284472-1285512;1284806;"+"
TGAGCGTGGCCGCGGGGGGGCGCCCGAGCGCGCGGCGTTGA
>DVL1_1:1284472-1285512;1285050;"+"
CGCGGCGCTGAGGTGGCGCCCGGTCGCTCTGCGCCACCGCG
>DVL1_1:1284472-1285512;1285061;"+"
GGTGGCGCCCGGTCGCTCTGCGCCACCGCGAAGGCTCCCGA
>DVL1_1:1284472-1285512;1285098;"+"
CCGACTCGCGTGCCCTCTGCCGGGTCCCACGGGGTCCAGGC
>DVL1_1:1284472-1285512;1285107;"+"
GTGCCCTCTGCCGGGTCCCACGGGGTCCAGGCAGCAGGCCG
>DVL1_1:1284472-1285512;1285126;"+"
ACGGGGTCCAGGCAGCAGGCCGAGCGGATGCGGGGCGCGCG
>DVL1_1:1284472-1285512;1285181;"+"
CACGGAGGCGTCGGAGCGCCCGGCGGCGGGAGGGATTTAGT
>DVL1_1:1284472-1285512;1285277;"+"
GGCGTCCGCGCTTACTGTTCCGGGGCTCGCGGGGCTGGAGG
>DVL1_1:1284472-1285512;1285286;"+"
GCTTACTGTTCCGGGGCTCGCGGGGCTGGAGGCCTTCCCGA
>DVL1_1:1284472-1285512;1285304;"+"
CGCGGGGCTGGAGGCCTTCCCGACCCGACCCCAGCAGGAAG
>PUSL1_1:1242939-1243979;1242963;"+"
GCGGCCGCACAGGGCAGGAGCGTCTTTTGTTCCAACCCCCG
>PUSL1_1:1242939-1243979;1243137;"+"
TGCGCCCACCCCGGCGGCCCCGGGCGGCGCACCTGAAGCGC
>PUSL1_1:1242939-1243979;1243155;"+"
CCCGGGCGGCGCACCTGAAGCGCGGGGAGTCCTTGACGCAC
>PUSL1_1:1242939-1243979;1243305;"+"
GCCTCGGCGCCCGCCCGCCCCGGAATGAGGCCGCCGCGCCG
>PUSL1_1:1242939-1243979;1243316;"+"
CGCCCGCCCCGGAATGAGGCCGCCGCGCCGCGCCCCGCCCC
>PUSL1_1:1242939-1243979;1243326;"+"
GGAATGAGGCCGCCGCGCCGCGCCCCGCCCCGCCTGTCACC
>PUSL1_1:1242939-1243979;1243349;"+"
CCCGCCCCGCCTGTCACCGCCGGGGAGCGTCGCCAAAGTCA
>PUSL1_1:1242939-1243979;1243359;"+"
CTGTCACCGCCGGGGAGCGTCGCCAAAGTCAGCCGCCCGCG
>PUSL1_1:1242939-1243979;1243372;"+"
GGAGCGTCGCCAAAGTCAGCCGCCCGCGCGCACCGCCCGCT
>PUSL1_1:1242939-1243979;1243470;"+"
CGCCGGGGAGCGTCGCCAAACGCCTCTCGCAGCGTCCAGGG
>PUSL1_1:1242939-1243979;1243536;"+"
GGGCCTGCCACGGCCGTCTCCGGGGACAGTCGGTGGAAATG
>PUSL1_1:1242939-1243979;1243546;"+"
CGGCCGTCTCCGGGGACAGTCGGTGGAAATGTGGGGCGCGG
>PUSL1_1:1242939-1243979;1243562;"+"
CAGTCGGTGGAAATGTGGGGCGCGGGGAGGGCGCGGGGAGG
>PUSL1_1:1242939-1243979;1243610;"+"
CCCGCCCGCTCCAACCATCCCGGCCGTTGCGCAACTCAGGG
>PUSL1_1:1242939-1243979;1243619;"+"
TCCAACCATCCCGGCCGTTGCGCAACTCAGGGCGTTTGCAA
>PUSL1_1:1242939-1243979;1243631;"+"
GGCCGTTGCGCAACTCAGGGCGTTTGCAAAAACCACGTCTG
>PUSL1_1:1242939-1243979;1243780;"+"
CGTGGTTGGTGCGCGCCTCCCGGGGCGCCGCGATAGAGGTA
>PUSL1_1:1242939-1243979;1243790;"+"
GCGCGCCTCCCGGGGCGCCGCGATAGAGGTAGAGCGCCTGC
>PUSL1_1:1242939-1243979;1243804;"+"
GCGCCGCGATAGAGGTAGAGCGCCTGCGCTCGGCGGCGGGC
>PUSL1_1:1242939-1243979;1243852;"+"
TTGCAGCCGCTCCCTAAGCCCGGCCCCGCCTCCGCTCCCCG
>PUSL1_1:1242939-1243979;1243864;"+"
CCTAAGCCCGGCCCCGCCTCCGCTCCCCGACTCTGGCCGCC
>INTS11_1:1260047-1261087;1260102;"+"
GGAAACGCGGGTCGGGGCGCCGGGCCTCCTGATTGGGCAGC
>INTS11_1:1260047-1261087;1260336;"+"
CGGGCGGGCGGCCGAGGACCCGGCTCCCGCGCAGGACGGAG
>INTS11_1:1260047-1261087;1260345;"+"
GGCCGAGGACCCGGCTCCCGCGCAGGACGGAGCCGTGGCTC
>INTS11_1:1260047-1261087;1260358;"+"
GCTCCCGCGCAGGACGGAGCCGTGGCTCAGGTCGGCCCCTC
>INTS11_1:1260047-1261087;1260392;"+"
GCCCCTCCCCAACACCACCCCGGGCCTCCGCCCCTTCCTGG
>INTS11_1:1260047-1261087;1260419;"+"
CCGCCCCTTCCTGGGCCTCTCGGTGGAGCAGGGACCCGAAC
>INTS11_1:1260047-1261087;1260456;"+"
GAACCGGTGCCCATCCAGTCCGGTGCCATCTGAAGCCCCCT
>INTS11_1:1260047-1261087;1260617;"+"
GCTCAGGCCGCCCTCGCGCCCGGCCCTGACCTTGGGCCGTT
>INTS11_1:1260047-1261087;1260634;"+"
GCCCGGCCCTGACCTTGGGCCGTTGGGCTGCCCTGGGAAAG
>INTS11_1:1260047-1261087;1260974;"+"
CATCCCCCACACCTGAAGCCCGGTGAGCTCACATCTGGGGC
>INTS11_1:1260047-1261087;1260998;"+"
GAGCTCACATCTGGGGCCTCCGCCTGGTGCCAAGCATGCAA
>SNORD167_1:1240172-1241212;1240214;"+"
AGCCTCGGCGGGAGAATCCCCGGAAGACAGGAGGCAGATGG
>SNORD167_1:1240172-1241212;1240237;"+"
AAGACAGGAGGCAGATGGATCGGGCACGTGACCACCCCCTC
>SNORD167_1:1240172-1241212;1240368;"+"
GGATTGGGCACCACAGGGCCCGGGCTGGGGCCAGGACTCCA
>SNORD167_1:1240172-1241212;1240458;"+"
TCGTACCTTGCTACCCTGACCGGTGTCCCAGGCCTCGGGGG
>SNORD167_1:1240172-1241212;1240473;"+"
CTGACCGGTGTCCCAGGCCTCGGGGGAGGGGCCTGTGGTTT
>SNORD167_1:1240172-1241212;1240834;"+"
CAGCCACCCCTGAGCAGGGCCGGATGCAGAGACAGCTGCAC
>ACAP3_1:1243249-1244289;1244037;"+"
CTCCGCCATGAGTTCGGCGCCGGCCTCAGGCTCCGTGCGCG
>ACAP3_1:1243249-1244289;1244050;"+"
TCGGCGCCGGCCTCAGGCTCCGTGCGCGCGCGCTATCTTGT
>ACAP3_1:1243249-1244289;1244060;"+"
CCTCAGGCTCCGTGCGCGCGCGCTATCTTGTGTACTTCCAG
>ACAP3_1:1243249-1244289;1244140;"+"
CGGCGGGCGCCACGTGGGCCCGGGCGGAGGCGGGAAGGAGG
>ACAP3_1:1243249-1244289;1244150;"+"
CACGTGGGCCCGGGCGGAGGCGGGAAGGAGGGCGCGGGCGG
>ACAP3_1:1243249-1244289;1244162;"+"
GGCGGAGGCGGGAAGGAGGGCGCGGGCGGGCAGGCGGATGT
>ACAP3_1:1243249-1244289;1244266;"+"
ACCCCAGGGCAGGGCGCCCCCGGTAACCTCCGCCCGCTTCT
>LINC01770_1:1369933-1370973;1370826;"+"
GTGGGCCGCACAGCCTCGGCCGGGAGAGGGAGACTGGAGTG
>CCNL2_1:1334702-1335742;1334864;"+"
AACGCGCCTAACGCCGACGCCGGAACCTGGCGCGGGTGGGG
>CCNL2_1:1334702-1335742;1334874;"+"
ACGCCGACGCCGGAACCTGGCGCGGGTGGGGCGGGCTCGTT
>CCNL2_1:1334702-1335742;1334885;"+"
GGAACCTGGCGCGGGTGGGGCGGGCTCGTTACCCAGGGGAC
>CCNL2_1:1334702-1335742;1334925;"+"
CTCCGCGGTGCCGGCCGACCCGGAAGCATGTCTGTCCCTAG
>CCNL2_1:1334702-1335742;1334946;"+"
GGAAGCATGTCTGTCCCTAGCGGAGGCGCGGGTGCCGTGCT
>CCNL2_1:1334702-1335742;1335038;"+"
CCACGTTCGCACAGAGACCCCGGATCGCGGAAGCTCGCGTC
>CCNL2_1:1334702-1335742;1335053;"+"
GACCCCGGATCGCGGAAGCTCGCGTCTCGAAAGGCCTGTGG
>CCNL2_1:1334702-1335742;1335201;"+"
CGCGCATGCCCGGTGTCCCCCGGCCGCCGTCGGCGTCGTGT
>CCNL2_1:1334702-1335742;1335211;"+"
CGGTGTCCCCCGGCCGCCGTCGGCGTCGTGTCTTCAGTCCT
>CCNL2_1:1334702-1335742;1335431;"+"
GGAGTCGGGGGAGCGAGGCCCGGTGATCTACGTGTGAAGGA
>CCNL2_1:1334702-1335742;1335441;"+"
GAGCGAGGCCCGGTGATCTACGTGTGAAGGAGCTTGGACAG
>MRPL20-AS1_1:1333889-1334929;1333924;"+"
AACCGGGCAAAGTAACAAACCGTTTTACCCTCAACATACTT
>MRPL20-AS1_1:1333889-1334929;1334036;"+"
CCGCTGGAACAACACCTGCCCGGTAGCCATGGCCACCTAGA
>MRPL20-AS1_1:1333889-1334929;1334233;"+"
ACTGGCGGGCGGGGAGGCCCCGGGTCAGGGGCATGGGCTGG
>MRPL20-AS1_1:1333889-1334929;1334374;"+"
GCCCCAGCGGTTACCTGGGCCGGAGGCTCGCGGCCGCGCCC
>MRPL20-AS1_1:1333889-1334929;1334384;"+"
TTACCTGGGCCGGAGGCTCGCGGCCGCGCCCTCACCTGCGG
>MRPL20-AS1_1:1333889-1334929;1334402;"+"
CGCGGCCGCGCCCTCACCTGCGGCAGGCGGAGCAGGATACC
>MRPL20-AS1_1:1333889-1334929;1334422;"+"
CGGCAGGCGGAGCAGGATACCGGCCGCCTGGATGAGCTCGC
>MRPL20-AS1_1:1333889-1334929;1334440;"+"
ACCGGCCGCCTGGATGAGCTCGCAGCCCACCACGCGGAGGT
>MRPL20-AS1_1:1333889-1334929;1334557;"+"
CTCCAAGGTGATGAGCACCCCGGAGTACAGCCTGTCCCCGA
>MRPL20-AS1_1:1333889-1334929;1334575;"+"
CCCGGAGTACAGCCTGTCCCCGATCAGCACCCCCTGCGACC
>MRPL20-AS1_1:1333889-1334929;1334626;"+"
GCCCCCAGATCCCGGGGCGCCGGCCGCTGCCGCGGGAGCTG
>MRPL20-AS1_1:1333889-1334929;1334636;"+"
CCCGGGGCGCCGGCCGCTGCCGCGGGAGCTGCCGACCCTGC
>MRPL20-AS1_1:1333889-1334929;1334648;"+"
GCCGCTGCCGCGGGAGCTGCCGACCCTGCAGCACCAGCCGC
>MRPL20_1:1342673-1343713;1342715;"+"
GTCAGCCCCTGCGATACTTCCGGGGCGAAGGTCGTCTCCCG
>MRPL20_1:1342673-1343713;1342727;"+"
GATACTTCCGGGGCGAAGGTCGTCTCCCGTCAGCCCGCGGG
>MRPL20_1:1342673-1343713;1342742;"+"
AAGGTCGTCTCCCGTCAGCCCGCGGGTGCCCAGTTGTGCTC
>MRPL20_1:1342673-1343713;1342971;"+"
CGGGTCGGGGGCCCCGCGGCCGGGGAGCTCGGGTGCGGCGC
>MRPL20_1:1342673-1343713;1342980;"+"
GGCCCCGCGGCCGGGGAGCTCGGGTGCGGCGCGGGCGGGGA
>MRPL20_1:1342673-1343713;1342989;"+"
GCCGGGGAGCTCGGGTGCGGCGCGGGCGGGGAGGGGCAGGC
>MRPL20_1:1342673-1343713;1343134;"+"
TTTTGAGACGGGGTCTCGCCCGGTCGCCCTGGCTGGGGTGC
>MRPL20_1:1342673-1343713;1343157;"+"
TCGCCCTGGCTGGGGTGCAGCGGCCCGACCTCGGCTCGCCG
>CCNL2_1:1333702-1334742;1333860;"+"
AGTCAAGAAACAGAACCCTCCGGCACAGAGCTCAGACTGGG
>CCNL2_1:1333702-1334742;1333907;"+"
GTACTCACTCCCTTAGTAACCGGGCAAAGTAACAAACCGTT
>ATAD3B_1:1406114-1407154;1406715;"+"
GACTGAACATACTGACATACCGGTTCTTTGAAGGGAAATTT
>ATAD3B_1:1406114-1407154;1406966;"+"
GTTTTGTCCCGGTGCGGCTCCGGTACCCAGACGCTTCACCA
>ATAD3B_1:1406114-1407154;1406977;"+"
GTGCGGCTCCGGTACCCAGACGCTTCACCACGCCCCCCGCC
>ATAD3B_1:1406114-1407154;1406987;"+"
GGTACCCAGACGCTTCACCACGCCCCCCGCCCTCCGCCCGC
>ATAD3B_1:1406114-1407154;1407029;"+"
CACCCCGGTTCCCGCCGCCCCGGAGCACGCTCCTAAATTGC
>ATAD3B_1:1406114-1407154;1407049;"+"
CGGAGCACGCTCCTAAATTGCGGCGCCGTCGCTATGGCGTC
>ATAD3B_1:1406114-1407154;1407127;"+"
CCCTTACGCATTTCCGTCGCCGGGAGGAAGGGGTGTGTGTT
>FNDC10_1:1535456-1536496;1535478;"+"
TGCCCGCTCCCCGCGATCCCCGGCGCGCCGCGCCCTCCGCC
>FNDC10_1:1535456-1536496;1535488;"+"
CCGCGATCCCCGGCGCGCCGCGCCCTCCGCCGCCGCCCGCT
>FNDC10_1:1535456-1536496;1535498;"+"
CGGCGCGCCGCGCCCTCCGCCGCCGCCCGCTCCGACCCGCC
>FNDC10_1:1535456-1536496;1535544;"+"
GCCCCGTGCGCGCTCGGACCCGGCGCGGCGGCGGAGGCGGG
>FNDC10_1:1535456-1536496;1535555;"+"
GCTCGGACCCGGCGCGGCGGCGGAGGCGGGGCCGCCCCTCG
>FNDC10_1:1535456-1536496;1535567;"+"
CGCGGCGGCGGAGGCGGGGCCGCCCCTCGCCCCGCCCCCCT
>FNDC10_1:1535456-1536496;1535598;"+"
CCGCCCCCCTTAACCCTCGCCGGGCCGCGGCCTACGGGTGC
>FNDC10_1:1535456-1536496;1535612;"+"
CCTCGCCGGGCCGCGGCCTACGGGTGCGGGGGATCGGGGGT
>FNDC10_1:1535456-1536496;1535626;"+"
GGCCTACGGGTGCGGGGGATCGGGGGTGGGGGGGAGGAGGG
>FNDC10_1:1535456-1536496;1535672;"+"
CAGCGAGGCGGCCGGAGTGCCGGTGGGGCTGGGGTGCGGGC
>FNDC10_1:1535456-1536496;1535688;"+"
GTGCCGGTGGGGCTGGGGTGCGGGCAGGGGCGCGGGGTGCG
>FNDC10_1:1535456-1536496;1535728;"+"
GGGCAGGGCCGCCGCTCTCCCGGCTTCCCGCCTAGTGAGCG
>FNDC10_1:1535456-1536496;1535747;"+"
CCGGCTTCCCGCCTAGTGAGCGCACCTTGGACCCCTGCGGC
>FNDC10_1:1535456-1536496;1535798;"+"
CGAAACTCACGGGCTGTGGCCGGCTTCGTTTCGCGTCGTGC
>FNDC10_1:1535456-1536496;1535809;"+"
GGCTGTGGCCGGCTTCGTTTCGCGTCGTGCAGCTCCGCGAC
>FNDC10_1:1535456-1536496;1535824;"+"
CGTTTCGCGTCGTGCAGCTCCGCGACCGCCCGTGGCCACAC
>FNDC10_1:1535456-1536496;1535903;"+"
GTCTGGCACGCGCAGGACCCCGGGCCTTGCACCCCAACGCT
>FNDC10_1:1535456-1536496;1535920;"+"
CCCCGGGCCTTGCACCCCAACGCTGGCCGCCCTGGACCCGC
>FNDC10_1:1535456-1536496;1536054;"+"
CAGGACGGACAGCGCCCACCCGGAGGAAAGCCTGACAGATG
>FNDC10_1:1535456-1536496;1536081;"+"
AAGCCTGACAGATGAGACTTCGCAAGGTGAGAACTCCCTTC
>FNDC10_1:1535456-1536496;1536246;"+"
GGGAATCCAAAAAGCCCACCCGGTGCACTGAGTAGGTGGCA
>FNDC10_1:1535456-1536496;1536268;"+"
GTGCACTGAGTAGGTGGCACCGACGGGGGAGGGGAAGGCGG
>MIB2_1:1549774-1550814;1549885;"+"
TCTGTATTTTCCCCTTCGCCCGGCCCTCTCAGATAGGCCTA
>MIB2_1:1549774-1550814;1550080;"+"
AGGTTCTCAGGGACCTTCTCCGGAAGTACGCAATGTCTACA
>MIB2_1:1549774-1550814;1550533;"+"
CCGGGGCGGGAGGACGGGCCCGGACTGCCGTTTCTCGCTGT
>MIB2_1:1549774-1550814;1550548;"+"
GGGCCCGGACTGCCGTTTCTCGCTGTGTCCAGGTCTGCGTG
>MIB2_1:1549774-1550814;1550580;"+"
GTCTGCGTGACTCAAAACCCCGGATAGGGCCCGCACTGGTG
>MIB2_1:1549774-1550814;1550591;"+"
TCAAAACCCCGGATAGGGCCCGCACTGGTGGAGTCGGAAAG
>MIB2_1:1549774-1550814;1550605;"+"
AGGGCCCGCACTGGTGGAGTCGGAAAGAGGTGGCTGCGGCG
>MIB2_1:1549774-1550814;1550725;"+"
ACCGCCACTGCGCAGGCGCCCGGAGGCTAAGCCGCTCGGAA
>MIB2_1:1549774-1550814;1550737;"+"
CAGGCGCCCGGAGGCTAAGCCGCTCGGAACCTAGCTGCGCC
>MIB2_1:1550224-1551264;1550800;"+"
GCTCCCGCGTGACGCACTTCCGGTGCTTGCCCTGCCCATCC
>MIB2_1:1550224-1551264;1550822;"+"
GTGCTTGCCCTGCCCATCCCCGTGGCGGGGGCGTGGCCATG
>MIB2_1:1550224-1551264;1550855;"+"
TGGCCATGGCGGGGGCGCTCCGGCGGGGGCGGGCCCTGGGC
>MIB2_1:1550224-1551264;1550864;"+"
CGGGGGCGCTCCGGCGGGGGCGGGCCCTGGGCTCCCGCCCT
>MIB2_1:1550224-1551264;1550879;"+"
GGGGGCGGGCCCTGGGCTCCCGCCCTTCGGGTCCCACAGTT
>MIB2_1:1550224-1551264;1550925;"+"
CCGCCGCTCTCCTCAGTGCCCGGTGGCCCAGGAGGGCCTGG
>MIB2_1:1550224-1551264;1550951;"+"
CCCAGGAGGGCCTGGGAGCCCGAAGCCGTCCCCGAGTCGCT
>MIB2_1:1550224-1551264;1551128;"+"
TCCCGCTGGCCCAGCAGCCCCGGGCTGGACTCGGCGTAGGG
>MIB2_1:1550224-1551264;1551139;"+"
CAGCAGCCCCGGGCTGGACTCGGCGTAGGGTCCGCACGGGA
>MIB2_1:1550224-1551264;1551151;"+"
GCTGGACTCGGCGTAGGGTCCGCACGGGATGGGCTGGGGCT
>LOC105378586_1:1533792-1534832;1533878;"+"
AAGGTCGGGCTGCTCAAGGCCGGTATCTAAGCTTCTGCCCT
>LOC105378586_1:1533792-1534832;1534003;"+"
CTGGAGAACCACCAGCTGCCCGGGGTCTGAGAACACTCACC
>LOC105378586_1:1533792-1534832;1534029;"+"
CTGAGAACACTCACCCTGGCCGCTGGGCCAGGCCTGCCAGG
>LOC105378586_1:1533792-1534832;1534054;"+"
GGCCAGGCCTGCCAGGCTCCCGGCTGGTCCAACACCCTAAA
>LOC105378586_1:1533792-1534832;1534075;"+"
GGCTGGTCCAACACCCTAAACGGTACAGAGCGCTGCAGGCC
>LOC105378586_1:1533792-1534832;1534170;"+"
GGCCAGATGCATGGAGAGGCCGGCCAATCTTAGGGCCACAG
>LOC105378586_1:1533792-1534832;1534392;"+"
GATGGAGGTGCGGGGTGAGCCGGAGTGCCCATGGCTCTTGC
>LOC105378586_1:1533792-1534832;1534588;"+"
CAAAGTGCCGGAGCCGTCGCCGGCAGGTCCTCCTCCGCGGG
>LOC105378586_1:1533792-1534832;1534603;"+"
GTCGCCGGCAGGTCCTCCTCCGCGGGGATCTTAAGGAGGCA
>LOC105378586_1:1533792-1534832;1534751;"+"
AGGCCGGGGCGCGCGAGGGCCGGGCGCATGAGGTTCTCGGT
>LOC105378586_1:1533792-1534832;1534768;"+"
GGCCGGGCGCATGAGGTTCTCGGTGATGTAGGCCACCAGCA
>MMP23B_1:1566539-1567579;1566579;"+"
GGGACGAGACAGACACAGGCCGGTCTGGCTCGGAATCTCCT
>MMP23B_1:1566539-1567579;1566589;"+"
AGACACAGGCCGGTCTGGCTCGGAATCTCCTGCTCCTCTGC
>MMP23B_1:1566539-1567579;1566687;"+"
AGCCGCTCGCGCCTGGACGCCGGCCGCCCCGTCGAACCTTT
>MMP23B_1:1566539-1567579;1566696;"+"
CGCCTGGACGCCGGCCGCCCCGTCGAACCTTTGGGTCTCCG
>MMP23B_1:1566539-1567579;1566715;"+"
CCGTCGAACCTTTGGGTCTCCGAGCTCCCCGCCCCCGCCCC
>MMP23B_1:1566539-1567579;1566765;"+"
CCGGTCCAGACCTCCAGGCCCGGCGCTTAGCTCCGTTTCCC
>MMP23B_1:1566539-1567579;1566778;"+"
CCAGGCCCGGCGCTTAGCTCCGTTTCCCGTCCCTCCCGTCT
>MMP23B_1:1566539-1567579;1566825;"+"
CCCCTTTGCTGGGGCCTAGCCGGGGATTTAGGAGCCACACA
>MMP23B_1:1566539-1567579;1566913;"+"
CCCGCCCCTTCCCGGCTCCCCGGGAGACCCTGGCAAGTTCC
>MMP23B_1:1566539-1567579;1566941;"+"
CCTGGCAAGTTCCCTCCCTCCGCCCCGCAACCTGGCACCCT
>MMP23B_1:1566539-1567579;1567039;"+"
CTCACTGCCACGTCCCCATCCGGCCATCCCCTCCCAGCTCT
>MMP23B_1:1566539-1567579;1567060;"+"
GGCCATCCCCTCCCAGCTCTCGGGGACACTGTCAGGCGAGC
>MMP23B_1:1566539-1567579;1567269;"+"
AGCCCTGGCGCTGCCCTTCCCGGGCTGCCTGGGGCCCTCTT
>MMP23B_1:1566539-1567579;1567290;"+"
GGGCTGCCTGGGGCCCTCTTCGCTCCCCCCTCCGAGGACCC
>MMP23B_1:1566539-1567579;1567373;"+"
GACGCGGGTCCCCATGCCCCCGGCTGGAGACAGCAGGCAGC
>MMP23B_1:1566539-1567579;1567395;"+"
GCTGGAGACAGCAGGCAGCTCGGCCAACGGACGGGCCAGCT
>MMP23B_1:1566539-1567579;1567543;"+"
TCCCCGGAGGCTCTGCGGCCCGGGCCCCCGCGCCTTGCTGC
>MMP23B_1:1566539-1567579;1567553;"+"
CTCTGCGGCCCGGGCCCCCGCGCCTTGCTGCCCCATGCAGC
>ATAD3A_1:1446889-1447929;1446931;"+"
CGGCGCCTGCCCGGGCACCCCGGCCCCGTCCACGCCCCGCA
>ATAD3A_1:1446889-1447929;1446943;"+"
GGGCACCCCGGCCCCGTCCACGCCCCGCAAGAGGAGCTCGC
>ATAD3A_1:1446889-1447929;1446993;"+"
CACGCGGGAAGGGGTCGCCCCGGGGTCTTGGGCGGGAGGGC
>ATAD3A_1:1446889-1447929;1447005;"+"
GGTCGCCCCGGGGTCTTGGGCGGGAGGGCCGTGCGGGCTGC
>ATAD3A_1:1446889-1447929;1447014;"+"
GGGGTCTTGGGCGGGAGGGCCGTGCGGGCTGCGGAGACACC
>ATAD3A_1:1446889-1447929;1447122;"+"
GGCTCGGCTTGCCCGGGCGCCGGTGCCGCCTCGGGTGAGGT
>ATAD3A_1:1446889-1447929;1447133;"+"
CCCGGGCGCCGGTGCCGCCTCGGGTGAGGTTCCCGCGAGAC
>ATAD3A_1:1446889-1447929;1447146;"+"
GCCGCCTCGGGTGAGGTTCCCGCGAGACTCTTCTCTGCGTC
>ATAD3A_1:1446889-1447929;1447250;"+"
CCACCCGCTGCCGCCAAGGCCGGAACTCCTCGGAGCCCCTA
>ATAD3A_1:1446889-1447929;1447260;"+"
CCGCCAAGGCCGGAACTCCTCGGAGCCCCTAGCAACGGAGC
>ATAD3A_1:1446889-1447929;1447275;"+"
CTCCTCGGAGCCCCTAGCAACGGAGCCCCTAGCAACGGAGC
>ATAD3A_1:1446889-1447929;1447362;"+"
GTCCCTCGGGAATTTTGTCCCGGCGTGGCTCCCGTAGCCAG
>ATAD3A_1:1446889-1447929;1447389;"+"
GCTCCCGTAGCCAGATGCTTCGCCGCTCCCGCCCCGCTGGC
>ATAD3A_1:1446889-1447929;1447533;"+"
GGAGGAAGGGGTGTGTGTGGCGCCTGCGCAGTGGCGGTGAC
>MMP23A_1:1567138-1568178;1567632;"+"
CCGTGTCCCCTCGGAGGCCCCGGGGGCAGGCGTCGAGCGCC
>MMP23A_1:1567138-1568178;1567642;"+"
TCGGAGGCCCCGGGGGCAGGCGTCGAGCGCCGCTGGCTTGG
>MMP23A_1:1567138-1568178;1567652;"+"
CGGGGGCAGGCGTCGAGCGCCGCTGGCTTGGAGCCGCGCTG
>MMP23A_1:1567138-1568178;1567781;"+"
GCGGGGGGGAGGCCAGGTGCCGGGTTGGGGGGGTCCTCACG
>MMP23A_1:1567138-1568178;1567800;"+"
CCGGGTTGGGGGGGTCCTCACGTCTGTGGGTCTGGTCTATC
>NADK_1:1690061-1691101;1690235;"+"
CTCCCTGCTCCTAACTGAGCCGGGTGGGACCAAGCCCTCTG
>NADK_1:1690061-1691101;1690260;"+"
GGGACCAAGCCCTCTGTTCCCGTGGCCTCAGACCTGGCCAA
>NADK_1:1690061-1691101;1690340;"+"
ACCGCTCTGGCCCGCGGAACCGGCTGGGCCCCAGGGAAGGC
>NADK_1:1690061-1691101;1690465;"+"
GCAGGTGGCTCACGGTCCTCCGGCCTGGTCAGCCAGCAAAG
>NADK_1:1690061-1691101;1690490;"+"
TGGTCAGCCAGCAAAGCCCCCGCCCTGCACACGGCTCCCCC
>GNB1_1:1822536-1823576;1822754;"+"
GGACCGGGCGGGATGGGGACCGGGGCAGTGGACCCTCGGAG
>GNB1_1:1822536-1823576;1822770;"+"
GGACCGGGGCAGTGGACCCTCGGAGTTGGGATGGGGCGGGG
>GNB1_1:1822536-1823576;1822813;"+"
AACGCGGGCGTGGAGCCCTCCGGGGACAGGGTAAGGTTGGG
>GNB1_1:1822536-1823576;1822838;"+"
ACAGGGTAAGGTTGGGTAACCGTGGGCGGGGGCTCCTCCAG
>GNB1_1:1822536-1823576;1822942;"+"
GCGGGCGGGGGCGGTCCCTCCGGGGACGGGGCGGGTGGGGG
>GNB1_1:1822536-1823576;1822953;"+"
CGGTCCCTCCGGGGACGGGGCGGGTGGGGGCACCGCGGGCG
>GNB1_1:1822536-1823576;1822966;"+"
GACGGGGCGGGTGGGGGCACCGCGGGCGAGATCGCTTCCTG
>GNB1_1:1822536-1823576;1823046;"+"
GGGCAGGCGCAGGTGCCCCCCGGCCTCTCAAGCAGGGACTG
>GNB1_1:1822536-1823576;1823067;"+"
GGCCTCTCAAGCAGGGACTGCGGCGAGCTCAGACGCGGCTG
>GNB1_1:1822536-1823576;1823209;"+"
CGCCTGGCAGGGGCGGGGGCCGGTGGGCGGGAGTGTCGGGG
>GNB1_1:1822536-1823576;1823225;"+"
GGGCCGGTGGGCGGGAGTGTCGGGGTAAGGCCGCGGACTCC
>GNB1_1:1822536-1823576;1823236;"+"
CGGGAGTGTCGGGGTAAGGCCGCGGACTCCTCCCATGCCGC
>GNB1_1:1822536-1823576;1823423;"+"
CTGTCTTTCCAGCTGAGTTCCGGCTGCCCCTCACCCTCGGC
>GNB1_1:1822536-1823576;1823440;"+"
TTCCGGCTGCCCCTCACCCTCGGCTTCTTCACTCTGCCTCT
>TMEM52_1:1850720-1851760;1850754;"+"
GGCGCGGCTTTATGGGGCCCCGCCCACCACAGGACACACCC
>TMEM52_1:1850720-1851760;1850824;"+"
TCAGAGTAAACCCCGCCCACCGGGCCCCGCTGGCCGCAGGC
>TMEM52_1:1850720-1851760;1850838;"+"
GCCCACCGGGCCCCGCTGGCCGCAGGCCCCGCCCACAGGCG
>TMEM52_1:1850720-1851760;1850847;"+"
GCCCCGCTGGCCGCAGGCCCCGCCCACAGGCGCACACGCCT
>TMEM52_1:1850720-1851760;1851255;"+"
GGTGGGTCTCGTCCTCAGCCCGGGCACGGCGCCTTAACCTC
>TMEM52_1:1850720-1851760;1851264;"+"
CGTCCTCAGCCCGGGCACGGCGCCTTAACCTCGGCCGAGCG
>TMEM52_1:1850720-1851760;1851275;"+"
CGGGCACGGCGCCTTAACCTCGGCCGAGCGTGGCCTGCTCT
>CFAP74_1:1935256-1936296;1935325;"+"
GCCTCGCCCGTTCTGCTCCCCGGCTGGAGCGGGTGGTTTGG
>CFAP74_1:1935256-1936296;1935334;"+"
GTTCTGCTCCCCGGCTGGAGCGGGTGGTTTGGTCCGACCCA
>CFAP74_1:1935256-1936296;1935348;"+"
CTGGAGCGGGTGGTTTGGTCCGACCCACCACCGACCGCGCG
>CFAP74_1:1935256-1936296;1935378;"+"
CCGACCGCGCGGGCCGGGGCCGGGGCAAGGAGGTCGCGGGC
>CFAP74_1:1935256-1936296;1935392;"+"
CGGGGCCGGGGCAAGGAGGTCGCGGGCCCCGAGGCGCGGCT
>CFAP74_1:1935256-1936296;1935401;"+"
GGCAAGGAGGTCGCGGGCCCCGAGGCGCGGCTGAAGGGCCA
>CFAP74_1:1935256-1936296;1935451;"+"
CCGCGGGGCGGGGACGTCTCCGGGGTCCCAGACAGCCAGGC
>LOC105378591_1:1981489-1982529;1981943;"+"
CGGAGTTCCGCGGAGTTGACCGGGTCGGCGCCGTCGGTCCT
>LOC105378591_1:1981489-1982529;1981954;"+"
GGAGTTGACCGGGTCGGCGCCGTCGGTCCTGAGCGCTGCCT
>LOC105378591_1:1981489-1982529;1981967;"+"
TCGGCGCCGTCGGTCCTGAGCGCTGCCTTCCGCGTTCCGCC
>LOC105378591_1:1981489-1982529;1982033;"+"
CGCGCCATGGCCGGAGCTCCCGGGGCGCAGCGCTGACGGCG
>LOC105378591_1:1981489-1982529;1982043;"+"
CCGGAGCTCCCGGGGCGCAGCGCTGACGGCGGCGGGGGGAG
>LOC105378591_1:1981489-1982529;1982052;"+"
CCGGGGCGCAGCGCTGACGGCGGCGGGGGGAGCGCGCCATG
>LOC105378591_1:1981489-1982529;1982084;"+"
CGCGCCATGCCCAGCAGGACCGGCCCCAAGATGGAAGGGAG
>LOC105378591_1:1981489-1982529;1982105;"+"
GGCCCCAAGATGGAAGGGAGCGGCGGCCGCGTCCGCCTCAA
>LOC105378591_1:1981489-1982529;1982261;"+"
CGGCGAGGTCGCTGCGGGCCCGGGGCTGTCGCGGGAGGTCC
>LOC105378591_1:1981489-1982529;1982270;"+"
CGCTGCGGGCCCGGGGCTGTCGCGGGAGGTCCTCGGTCCCC
>LOC105378591_1:1981489-1982529;1982283;"+"
GGGCTGTCGCGGGAGGTCCTCGGTCCCCGCCCGTGAGCGTC
>LOC105378591_1:1981489-1982529;1982391;"+"
GCGCCGCGAGCTCCTCGGCCCGGTCATTGTGGTAGACGTTT
>LOC105378591_1:1981489-1982529;1982407;"+"
GGCCCGGTCATTGTGGTAGACGTTTTCGCTGGAAAGTTGGG
>LOC105378591_1:1981489-1982529;1982439;"+"
AAAGTTGGGCGGGGACGTTCCGGCCGCAAACCTGTAAGGAC
>FAAP20_1:2126194-2127234;2126215;"+"
CCGCGCCGGGCGGAAGTGAGCGCAAGCCCCGCCCCCGCCCC
>FAAP20_1:2126194-2127234;2126224;"+"
GCGGAAGTGAGCGCAAGCCCCGCCCCCGCCCCTCCAGGCCC
>FAAP20_1:2126194-2127234;2126256;"+"
TCCAGGCCCCGCCCCCGCCCCGGCCCCGCCTCCAGACCTCT
>FAAP20_1:2126194-2127234;2126281;"+"
CCGCCTCCAGACCTCTGCAGCGAGGCCGCCCCCCTCCGAGA
>FAAP20_1:2126194-2127234;2126548;"+"
ACAGCTCCCGCCCCCGTTTCCGGCTCTGCGGAGCCGCCTCT
>FAAP20_1:2126194-2127234;2126562;"+"
CGTTTCCGGCTCTGCGGAGCCGCCTCTCCTCCCAGGACCAT
>FAAP20_1:2126194-2127234;2127138;"+"
CAGAACTCAGCTGTGGAGCCCGGCCCTGAACCCAGGCCACC
>FAAP20_1:2126194-2127234;2127159;"+"
GGCCCTGAACCCAGGCCACCCGAGTGGCCCACCGTCCTTCA
>PEX10_1:2343990-2345030;2344448;"+"
GGAAGCCGAGCTCCCAGCGCCGGCCGCGGCGGTCCCGCCCT
>PEX10_1:2343990-2345030;2344457;"+"
GCTCCCAGCGCCGGCCGCGGCGGTCCCGCCCTCGCGCCCTT
>PEX10_1:2343990-2345030;2344469;"+"
GGCCGCGGCGGTCCCGCCCTCGCGCCCTTTGAGCTGCGCGG
>PEX10_1:2343990-2345030;2344561;"+"
GAGGGGCACGAGGCGAGACCCGGGACCTTCCAGGCCCCGAG
>PEX10_1:2343990-2345030;2344578;"+"
ACCCGGGACCTTCCAGGCCCCGAGCAGCCGCCTTCCCCAGT
>PEX10_1:2343990-2345030;2344623;"+"
CTGCGCGAAAAGCACACGGCCGGCTTGGTGTGGACGCCCCC
>PEX10_1:2343990-2345030;2344637;"+"
CACGGCCGGCTTGGTGTGGACGCCCCCCTGGTGCCCACGGG
>HES5_1:2461664-2462704;2461705;"+"
TCCCGGGCTGGCGCGGACACCGGCCCCGCGCGCCGACGCCC
>HES5_1:2461664-2462704;2461715;"+"
GCGCGGACACCGGCCCCGCGCGCCGACGCCCTATATAGGCG
>HES5_1:2461664-2462704;2461823;"+"
GGCGGGCCGCACAAAGGCGCCGGCCCATTAGCGCACGCTAA
>HES5_1:2461664-2462704;2461834;"+"
CAAAGGCGCCGGCCCATTAGCGCACGCTAAATTGCCTGTGA
>PRXL2B_1:2516878-2517918;2517107;"+"
GCGAAGCAGCAGCACCCCCCCGGGGCCTCTCTTTATTTGGA
>PRXL2B_1:2516878-2517918;2517280;"+"
GGCCGGGTGAAGCTGTGACCCGGCCCTCACCCCAACTCGGT
>PRXL2B_1:2516878-2517918;2517297;"+"
ACCCGGCCCTCACCCCAACTCGGTGACAAAAGCTATCACAG
>PRXL2B_1:2516878-2517918;2517398;"+"
GGGAGCTGTGCTTATCTCCCCGGGGTCTATTTCGCCCCAAG
>PRXL2B_1:2516878-2517918;2517410;"+"
TATCTCCCCGGGGTCTATTTCGCCCCAAGGTTTGGCGGGTT
>PRXL2B_1:2516878-2517918;2517425;"+"
TATTTCGCCCCAAGGTTTGGCGGGTTAAAAGCTGATATGCA
>PRXL2B_1:2516878-2517918;2517448;"+"
GTTAAAAGCTGATATGCAACCGGCACGACATGAACAGTATT
>PRXL2B_1:2516878-2517918;2517616;"+"
CCCCGCCCCGCGGGAGACCCCGGCCCGCGGTCCCCTATGCC
>PRXL2B_1:2516878-2517918;2517637;"+"
GGCCCGCGGTCCCCTATGCCCGCGACCCCTGCGCTCACCCT
>PRXL2B_1:2516878-2517918;2517785;"+"
CCCCCGGGACGACCCCGAGCCGGCTGCCCGCCTCCCGCCGC
>PRXL2B_1:2516878-2517918;2517800;"+"
CGAGCCGGCTGCCCGCCTCCCGCCGCATTCCGCACAGGCGC
>PRXL2B_1:2516878-2517918;2517810;"+"
GCCCGCCTCCCGCCGCATTCCGCACAGGCGCACCGCGCACC
>PRXL2B_1:2517168-2518208;2517956;"+"
AGCAACTGTCCCGCAAGGCCCGGATTGAGGAGGCGGGAGGG
>PRXL2B_1:2517168-2518208;2517969;"+"
CAAGGCCCGGATTGAGGAGGCGGGAGGGACCGAAGCAGGCG
>PRXL2B_1:2517168-2518208;2517979;"+"
ATTGAGGAGGCGGGAGGGACCGAAGCAGGCGGACCCAGGAT
>PRXL2B_1:2517168-2518208;2518143;"+"
GGCCATCTTGGGGGCGGGCCCGGGGCGGAGACGAGCCCGAA
>PRXL2B_1:2517168-2518208;2518154;"+"
GGGCGGGCCCGGGGCGGAGACGAGCCCGAAGGGGCGGGGCC
>PRXL2B_1:2517168-2518208;2518168;"+"
CGGAGACGAGCCCGAAGGGGCGGGGCCTCGGCGGCAGCAAG
>ACTRT2_1:2937025-2938065;2937050;"+"
AAGGGAGTGACCCCGGGAGGCGTCCTCTGGGAGAACTCTGG
>LINC00982_1:2984269-2985309;2984435;"+"
CGGGCAGGACTTCGGTGCTCCGGAAGGGTGCGGGGCAGCAA
>LINC00982_1:2984269-2985309;2984445;"+"
TTCGGTGCTCCGGAAGGGTGCGGGGCAGCAACCTGGCCAGG
>LINC00982_1:2984269-2985309;2984578;"+"
CACCCTGCCTGCGCTCAGCCCGGCCCCTCCGCCGCAGCGCC
>LINC00982_1:2984269-2985309;2984587;"+"
TGCGCTCAGCCCGGCCCCTCCGCCGCAGCGCCTCGGAGTTT
>LINC00982_1:2984269-2985309;2984600;"+"
GCCCCTCCGCCGCAGCGCCTCGGAGTTTGGGGGCTACAGGG
>TP73_1:3568108-3569148;3568171;"+"
GGGCGGCGGGTGTCGCTGGCCGGTAGAGAGCTTCGGCCTGA
>TP73_1:3568108-3569148;3568184;"+"
CGCTGGCCGGTAGAGAGCTTCGGCCTGACCTAGCGCAGGTC
>TP73_1:3568108-3569148;3568197;"+"
AGAGCTTCGGCCTGACCTAGCGCAGGTCTGGTGCGCGCAGA
>TP73_1:3568108-3569148;3568331;"+"
GCAGGGTGCTGGCCGCCGCCCGGGAGTGTTCGCGTCCTGGG
>TP73_1:3568108-3569148;3568341;"+"
GGCCGCCGCCCGGGAGTGTTCGCGTCCTGGGTGACCCCTGG
>TP73_1:3568108-3569148;3568383;"+"
AGGACGTGGGGCCCAAACTCCGGCTGGGGTTGGGAGAGCAG
>TP73_1:3568108-3569148;3568434;"+"
CTCTCCGCGGGATCCTCTGCCGGGCGGGACCGTGGCTCCAC
>TP73_1:3568108-3569148;3568444;"+"
GATCCTCTGCCGGGCGGGACCGTGGCTCCACAGGAGAAGTG
>TP73_1:3568108-3569148;3568566;"+"
CCCTCACCCCTGTTCCCCGCCGGCCACATCCCCTGCCCCTT
>TP73_1:3568108-3569148;3568648;"+"
GGCGGCGGCCAGGAGAGACCCGGGTGTCAGGAAAGATGGGC
>TP73_1:3568108-3569148;3568669;"+"
GGGTGTCAGGAAAGATGGGCCGTCTGGGGGACAGCAGGGAG
>TP73_1:3568108-3569148;3568728;"+"
GTCGGGCACAGAGTCGGCACCGGCGTCCCCAGCTCTGCCGA
>TP73_1:3568108-3569148;3568746;"+"
ACCGGCGTCCCCAGCTCTGCCGAAGATCGCGGTCGGGTCTG
>TP73_1:3568108-3569148;3568755;"+"
CCCAGCTCTGCCGAAGATCGCGGTCGGGTCTGGCCCGCGGG
>TP73_1:3568108-3569148;3568824;"+"
CCCTGCGTGGGCGGCCTCGCCGGGCTCTGCAGGAGCGACGC
>TP73_1:3568108-3569148;3568839;"+"
CTCGCCGGGCTCTGCAGGAGCGACGCGCGCCAAAAGGCGGC
>TP73_1:3568108-3569148;3568886;"+"
GAGGCGGGGCAGAGCGCGCCCGGGACCCCGACTTGGACGCG
>TP73_1:3568108-3569148;3568903;"+"
GCCCGGGACCCCGACTTGGACGCGGCCAGCTGGAGAGGCGG
>TP73_1:3568108-3569148;3568929;"+"
CAGCTGGAGAGGCGGAGCGCCGGGAGGAGACCTTGGCCCCG
>TP73_1:3568108-3569148;3568948;"+"
CCGGGAGGAGACCTTGGCCCCGCCGCGACTCGGTGGCCCGC
>TP73_1:3568108-3569148;3568986;"+"
CGCGCTGCCTTCCCGCGCGCCGGGCTAAAAAGGCGCTAACG
>TP73_1:3568108-3569148;3568999;"+"
CGCGCGCCGGGCTAAAAAGGCGCTAACGCCCGCGGCCGCCT
>TP73_1:3568108-3569148;3569009;"+"
GCTAAAAAGGCGCTAACGCCCGCGGCCGCCTACTCCCCGCG
>SMIM1_1:3688304-3689344;3688379;"+"
AGGCTGCCAGAGGCCTGAGCCGGGGTGTCCGCCCAGCACTC
>SMIM1_1:3688304-3689344;3688388;"+"
GAGGCCTGAGCCGGGGTGTCCGCCCAGCACTCAGCACAGAC
>SMIM1_1:3688304-3689344;3688591;"+"
TGTGGTCCCCGACGCTTCCCCGGCGCCTCTGAGGCTCTGGG
>SMIM1_1:3688304-3689344;3688612;"+"
GGCGCCTCTGAGGCTCTGGGCGCCTGAACACCTTCGGAAGG
>SMIM1_1:3688304-3689344;3688759;"+"
AGGAGGACGGTCCCCGCGGCCGGGTCCCCGAACCCAGCATT
>SMIM1_1:3688304-3689344;3688829;"+"
AGTCTCGTCGGCGCTGCAGCCGGGTCCCCGCGGGGCTGGGA
>SMIM1_1:3688304-3689344;3688839;"+"
GCGCTGCAGCCGGGTCCCCGCGGGGCTGGGAGGCTCGTGGC
>SMIM1_1:3688304-3689344;3688854;"+"
CCCCGCGGGGCTGGGAGGCTCGTGGCGTCGGAGGGGCTCCA
>SMIM1_1:3688304-3689344;3689034;"+"
CTTCCGGACGAGGCGTCTCCCGGCCCCACTCGCCCCGCCCC
>SMIM1_1:3688304-3689344;3689044;"+"
AGGCGTCTCCCGGCCCCACTCGCCCCGCCCCCAGCCCCTTC
>SMIM1_1:3688304-3689344;3689151;"+"
GCCCCCTCTCGCCCCGCCCCCGGCCCCTTCTGGACCAGGCG
>SMIM1_1:3688304-3689344;3689170;"+"
CCGGCCCCTTCTGGACCAGGCGCCTCCCCGCTACTGGCCCC
>SMIM1_1:3688304-3689344;3689239;"+"
ACTCTAGCCCCGCCACCTTCCGGACCAGACACCTCCCCGCT
>SMIM1_1:3688304-3689344;3689256;"+"
TTCCGGACCAGACACCTCCCCGCTGCTGGCTCCAGCCCTTC
>SMIM1_1:3688304-3689344;3689318;"+"
CCTCGCCCCCTGCCCAGGCCCGGCCCCTGCGGAGCCCAGAG
>SMIM1_1:3688330-3689370;3689327;"+"
CTGCCCAGGCCCGGCCCCTGCGGAGCCCAGAGACGCGGGGA
>SMIM1_1:3688330-3689370;3689340;"+"
GCCCCTGCGGAGCCCAGAGACGCGGGGACACAGGTGAGGCG
>LINC01134_1:3815947-3816987;3816370;"+"
CTTCTCCCGAGGGCGTGGACCGGAGCCCCCCTTCTCCCGCG
>LINC01134_1:3815947-3816987;3816387;"+"
GACCGGAGCCCCCCTTCTCCCGCGGGCATGGCCTGGGAGCT
>LINC01134_1:3815947-3816987;3816485;"+"
GAGCCCCCTTCTCCCGGGGACGTGACCTGTGAGCTCCACTT
>LINC01134_1:3815947-3816987;3816545;"+"
GAGCCCCCTTTTCACAGGGGCGTGACCTGGCAGCCCTCCTT
>LINC01134_1:3815947-3816987;3816603;"+"
TGGAGCCCCCCAACTACTGCCGGGGGCGAGGCCCAAGCGGA
>LINC01134_1:3815947-3816987;3816620;"+"
TGCCGGGGGCGAGGCCCAAGCGGAGGCCGCTCCTAGGCCAC
>LINC01134_1:3815947-3816987;3816740;"+"
GGGACCCAGCCCTCACCTTCCGGCTCCTCATGAGTGTGAGC
>LINC01134_1:3815947-3816987;3816763;"+"
CTCCTCATGAGTGTGAGCACCGCAGCCAAGCACCGCGCGCC
>LINC01134_1:3815947-3816987;3816815;"+"
GTCCCGGCGGAGCGGCGACCCGGAGTCTGCAGAGCGCGCCG
>LINC01134_1:3815947-3816987;3816829;"+"
GCGACCCGGAGTCTGCAGAGCGCGCCGCGGCGGCGTCCGAC
>LINC01134_1:3815947-3816987;3816839;"+"
GTCTGCAGAGCGCGCCGCGGCGGCGTCCGACGTCAGCACAG
>LOC102724450_1:6265820-6266860;6265894;"+"
GGCTCCGGACTCTGTCATGCCGGGCAGGGGCCAGTCCGATC
>LOC102724450_1:6265820-6266860;6265910;"+"
ATGCCGGGCAGGGGCCAGTCCGATCCTTGCACCCTTGCCTG
>LOC102724450_1:6265820-6266860;6265998;"+"
TGGAGGTGGAGTGGCCGGGCCGGAACCAGTGCGCAAAGCAG
>LOC102724450_1:6265820-6266860;6266009;"+"
TGGCCGGGCCGGAACCAGTGCGCAAAGCAGATGGCGAGCGC
>LOC102724450_1:6265820-6266860;6266023;"+"
CCAGTGCGCAAAGCAGATGGCGAGCGCGGAGGTCGGTTCGG
>LOC102724450_1:6265820-6266860;6266128;"+"
CGGGTCACCCAGAGGACACCCGGCGGGGAATTCCGAGGGTG
>LOC102724450_1:6265820-6266860;6266141;"+"
GGACACCCGGCGGGGAATTCCGAGGGTGGGAGTGAGGAGAG
>LOC102724450_1:6265820-6266860;6266239;"+"
CGGGCCTGAACTTCCAGGGCCGGCTACTCCTCGGCAGAGCG
>LOC102724450_1:6265820-6266860;6266250;"+"
TTCCAGGGCCGGCTACTCCTCGGCAGAGCGACCGCGCGGTG
>LOC102724450_1:6265820-6266860;6266262;"+"
CTACTCCTCGGCAGAGCGACCGCGCGGTGTCTCAGAGCGCG
>LOC102724450_1:6265820-6266860;6266286;"+"
CGGTGTCTCAGAGCGCGGCCCGGAGCCGCACTAAGAGCGCT
>LOC102724450_1:6265820-6266860;6266303;"+"
GCCCGGAGCCGCACTAAGAGCGCTGGACGGCGGGAGAGAGG
>LOC102724450_1:6265820-6266860;6266313;"+"
GCACTAAGAGCGCTGGACGGCGGGAGAGAGGCTCGGAGGAC
>LOC102724450_1:6265820-6266860;6266334;"+"
GGGAGAGAGGCTCGGAGGACCGGTAGCTCCCAGCAAAGCGG
>LOC102724450_1:6265820-6266860;6266352;"+"
ACCGGTAGCTCCCAGCAAAGCGGCCCAGCGGGTAGGTACAA
>LOC102724450_1:6265820-6266860;6266416;"+"
ACTGCCTGTTCTCCCTGCGCCGGGGAGCTCCAGGCCCCAGC
>LOC102724450_1:6265820-6266860;6266522;"+"
ATAGGGAGGGCGCGGGCGCCCGGGCAGAGGGGCCGCGGGAG
>LOC102724450_1:6265820-6266860;6266535;"+"
GGGCGCCCGGGCAGAGGGGCCGCGGGAGCTCAAGCGGGGCT
>LOC102724450_1:6265820-6266860;6266549;"+"
AGGGGCCGCGGGAGCTCAAGCGGGGCTCCGTGCGTGCCCCA
>LOC102724450_1:6265820-6266860;6266733;"+"
TGTTTCCACGACTTCTGTGCCGGCTGCCTGCGTGGCCGCGC
>LOC102724450_1:6265820-6266860;6266743;"+"
ACTTCTGTGCCGGCTGCCTGCGTGGCCGCGCGACCGACGGC
>LOC102724450_1:6265820-6266860;6266753;"+"
CGGCTGCCTGCGTGGCCGCGCGACCGACGGCCGCCTCACCT
>LOC102724450_1:6265820-6266860;6266831;"+"
ACCCCCCAGACCCCATCCCCCGGGCCCAAGGTTGGCTCTGC
>CHD5_1:6240174-6241214;6240297;"+"
AGCCTGCTCCCCGCAAAGCCCGGGCGCTCCTCCCACCGCGC
>CHD5_1:6240174-6241214;6240313;"+"
AGCCCGGGCGCTCCTCCCACCGCGCCCCGCAGCCCGAGTCC
>CHD5_1:6240174-6241214;6240340;"+"
CGCAGCCCGAGTCCCGCAGCCGGCCGAGGGTGGCGGCGGCA
>CHD5_1:6240174-6241214;6240353;"+"
CCGCAGCCGGCCGAGGGTGGCGGCGGCAGCGCCAGAGGCAC
>CHD5_1:6240174-6241214;6240362;"+"
GCCGAGGGTGGCGGCGGCAGCGCCAGAGGCACGGCGGCACG
>CHD5_1:6240174-6241214;6240405;"+"
GGGGGGGCGGCACACATGCCCGGATTGTGACGTCCAGTCTG
>CHD5_1:6240174-6241214;6240415;"+"
CACACATGCCCGGATTGTGACGTCCAGTCTGGTTGCTGTGG
>CHD5_1:6240174-6241214;6240455;"+"
GCAACCCCATCCCATCGTTCCGGCAGCGCGACTAGTTAACA
>CHD5_1:6240174-6241214;6240540;"+"
GTGGGGACCGGGGGGCGCCCCGGCAGGGGGAGCCGTCGAGG
>CHD5_1:6240174-6241214;6240553;"+"
GGCGCCCCGGCAGGGGGAGCCGTCGAGGCGTCCGCGCGCCC
>CHD5_1:6240174-6241214;6240565;"+"
GGGGGAGCCGTCGAGGCGTCCGCGCGCCCGCGGACCCGACG
>CHD5_1:6240174-6241214;6240658;"+"
AACACCGCCCCCGCGCACCCCGGGCAGAGCCAGCCGCCGCC
>CHD5_1:6240174-6241214;6240672;"+"
GCACCCCGGGCAGAGCCAGCCGCCGCCGCTCGCCTGCGAAG
>CHD5_1:6240174-6241214;6240682;"+"
CAGAGCCAGCCGCCGCCGCTCGCCTGCGAAGGCGCTGGGCC
>RPL22_1:6259659-6260699;6259856;"+"
TCTGGGGAAGGAAGGAGGCCCGGCGGGCTGTCCCACTGCGA
>RPL22_1:6259659-6260699;6259874;"+"
CCCGGCGGGCTGTCCCACTGCGAACGATCGGAGGGGGGAAG
>RPL22_1:6259659-6260699;6260616;"+"
TTTCAACTCAGGCCTCAAGCCGGTTGACCAAGCTCCAAAGC
>LINC00337_1:6295279-6296319;6295430;"+"
GTTTATGAGGTCAGGGCACCCGGGCCTGTGCGCCCAGCCCC
>LINC00337_1:6295279-6296319;6295440;"+"
TCAGGGCACCCGGGCCTGTGCGCCCAGCCCCACCCACGTCA
>LINC00337_1:6295279-6296319;6295456;"+"
TGTGCGCCCAGCCCCACCCACGTCACTGCGGGGCCTTTGAC
>LINC00337_1:6295279-6296319;6295621;"+"
GGGTGCAGGGCGCCCGAGCCCGGAGAGAGAGGGTCCCCTCC
>LINC00337_1:6295279-6296319;6295644;"+"
AGAGAGAGGGTCCCCTCCTGCGACCTGAACTCGCGGATGAA
>LINC00337_1:6295279-6296319;6295695;"+"
GTGGGAGGCCACTGCGGGCCCGGGGAGAAAGGTGCCCACGC
>LINC00337_1:6295279-6296319;6295713;"+"
CCCGGGGAGAAAGGTGCCCACGCGCCGCGCCAAGCGGACCG
>LINC00337_1:6295279-6296319;6295767;"+"
CGGCCCCCGCCGGCCCCCGCCGGCCTGCACCTGGTAGCGAG
>LINC00337_1:6295279-6296319;6295784;"+"
CGCCGGCCTGCACCTGGTAGCGAGGCGGCCGATAGAGCAGC
>LINC00337_1:6295279-6296319;6295793;"+"
GCACCTGGTAGCGAGGCGGCCGATAGAGCAGCAGCAGCAGC
>LINC00337_1:6295279-6296319;6295863;"+"
CCCGGTGCGGCCCTGCAGGCCGGCGCGCGTGAGCAGCGGCA
>LINC00337_1:6295279-6296319;6295879;"+"
AGGCCGGCGCGCGTGAGCAGCGGCAGCGCGAGCACCGAGGC
>GPR153_1:6321015-6322055;6321047;"+"
TGGCGGCGGCCACCGGCGGCCGGCGCGCTCCGCTAGGTGGG
>GPR153_1:6321015-6322055;6321057;"+"
CACCGGCGGCCGGCGCGCTCCGCTAGGTGGGCTCGGCCCCG
>GPR153_1:6321015-6322055;6321070;"+"
CGCGCTCCGCTAGGTGGGCTCGGCCCCGCCGCCCCTCCCTC
>GPR153_1:6321015-6322055;6321194;"+"
AGCAGGGCGCATGTCTCCGCCGGGGCCTCCGCACCGCCCCT
>GPR153_1:6321015-6322055;6321203;"+"
CATGTCTCCGCCGGGGCCTCCGCACCGCCCCTCGGCCCGCC
>GPR153_1:6321015-6322055;6321215;"+"
GGGGCCTCCGCACCGCCCCTCGGCCCGCCCCGCCCCCGCCC
>GPR153_1:6321015-6322055;6321334;"+"
TCCCCGCGTCCGCCCGCGGCCGGCCCGAGCCTCCCTGGGCT
>GPR153_1:6321015-6322055;6321360;"+"
GAGCCTCCCTGGGCTGGTGGCGCCTCCTGACAGCGCCGCGC
>GPR153_1:6321015-6322055;6321467;"+"
GGCCCGGAGCTCTGGGGGCCCGGGGGCCAGAGGGAGCTGGG
>GPR153_1:6321015-6322055;6321625;"+"
GGCCAGCGGCTTCTAGGAACCGGGAATCCAGTCTGAAGCAG
>GPR153_1:6321015-6322055;6321652;"+"
CCAGTCTGAAGCAGGGGCAGCGAGGGGCAAGGTTGGGCCAG
>GPR153_1:6321015-6322055;6321737;"+"
GAATAAAGTGCACGGGCCACCGGGCTGCCGAGTGGTCCCCG
>GPR153_1:6321015-6322055;6321756;"+"
CCGGGCTGCCGAGTGGTCCCCGCCACCCCCACAGGCTCAGA
>PLEKHG5_1:6550620-6551660;6550821;"+"
GCTTGGGGTAATCCAGGATCCGGGCTCAGGGGAGGGGGTGG
>PLEKHG5_1:6550620-6551660;6550846;"+"
TCAGGGGAGGGGGTGGGGGGCGTCACTGTCCCCGAGGGGCC
>PLEKHG5_1:6550620-6551660;6550943;"+"
AGACGGGAGCTCGCCCATCCCGGAAGGGGGCTAGGGGGGAC
>PLEKHG5_1:6550620-6551660;6550971;"+"
GGCTAGGGGGGACCAGGGCCCGCGACAGGAAGCCTCCGCGC
>PLEKHG5_1:6550620-6551660;6551045;"+"
CCCGCAGGCCTAGCCCGCCCCGGAATCGCCCTGAGCCAGGT
>PLEKHG5_1:6550620-6551660;6551067;"+"
GAATCGCCCTGAGCCAGGTTCGCTTCCGCTCTATTGTAAAA
>ZBTB48_1:6639030-6640070;6639718;"+"
TCGAGCAGGCCGGGGGTGTCCGGGAGGTCTTTGGGCATCGC
>ZBTB48_1:6639030-6640070;6639736;"+"
TCCGGGAGGTCTTTGGGCATCGCGGTCTGGGGTTGGGACGT
>ZBTB48_1:6639030-6640070;6639788;"+"
GGAGAGCCTAGACCAGGCTCCGGGCTGCCAATAAAGAAGTG
>ZBTB48_1:6639030-6640070;6639814;"+"
GCCAATAAAGAAGTGAAATGCGTATCTGGTCTCCTGTCGTG
>ZBTB48_1:6639030-6640070;6639920;"+"
TTGACGTTGCTAGGCAACTCCGGAGGCGGGCCCAGCGCCAA
>ZBTB48_1:6639030-6640070;6639935;"+"
AACTCCGGAGGCGGGCCCAGCGCCAAAAGAACAGGGCGAGG
>ZBTB48_1:6639030-6640070;6640009;"+"
GGGGCCCCGCCCTCGGGGGCCGGAGCTAGAAGCTCTACGCT
>ZBTB48_1:6639030-6640070;6640026;"+"
GGCCGGAGCTAGAAGCTCTACGCTTCCGAGGCGCACCTCCT
>ZBTB48_1:6639030-6640070;6640037;"+"
GAAGCTCTACGCTTCCGAGGCGCACCTCCTGGCCTGCACGC
>KLHL21_1:6662938-6663978;6663035;"+"
CCCCCTTAACCCCTCTGTGCCGGGCGCCACCGCCCCCCGCG
>KLHL21_1:6662938-6663978;6663045;"+"
CCCTCTGTGCCGGGCGCCACCGCCCCCCGCGAGCGCGGGCT
>KLHL21_1:6662938-6663978;6663054;"+"
CCGGGCGCCACCGCCCCCCGCGAGCGCGGGCTCGCCTGTCC
>KLHL21_1:6662938-6663978;6663287;"+"
CCCGGCTGCTGAACCCAACCCGGGAGAGGCGAGCTCGGCCC
>KLHL21_1:6662938-6663978;6663296;"+"
TGAACCCAACCCGGGAGAGGCGAGCTCGGCCCTGAAACCAA
>KLHL21_1:6662938-6663978;6663367;"+"
AAGGGCGCCGGCCCAGGTCCCGGGGCGGCTGGGTACAATGG
>KLHL21_1:6662938-6663978;6663549;"+"
TGGCGCATTTATAAGCGACCCGGGGCCGGATTCCAGGAGTC
>KLHL21_1:6662938-6663978;6663569;"+"
CGGGGCCGGATTCCAGGAGTCGGCCCCACTCCTGTGTTCCT
>KLHL21_1:6662938-6663978;6663707;"+"
CTGCCCGCCCTAGGGGCTCCCGGGCCTCCCTGAAGCAGCTG
>KLHL21_1:6662938-6663978;6663730;"+"
GCCTCCCTGAAGCAGCTGCTCGGACTCCACGAGAGGGTAAC
>TAS1R1_1:6614317-6615357;6614341;"+"
GCGGTGTTGGGTCTCCGGGCCGCCGCCGCGCGCGACACCTG
>TAS1R1_1:6614317-6615357;6614351;"+"
GTCTCCGGGCCGCCGCCGCGCGCGACACCTGGCGGGCTCCC
>TAS1R1_1:6614317-6615357;6614363;"+"
CCGCCGCGCGCGACACCTGGCGGGCTCCCTCCCTCCAGTCC
>TAS1R1_1:6614317-6615357;6614492;"+"
GGCTGAGGATGAGCTGGGGCCGGGCCTTGCGGACCCGCAGC
>TAS1R1_1:6614317-6615357;6614501;"+"
TGAGCTGGGGCCGGGCCTTGCGGACCCGCAGCCAAGTGGAA
>TAS1R1_1:6614317-6615357;6614684;"+"
CGCCCTCTGCCGGCAACCTCCGGAAGCACACTAGGAGGTTC
>TAS1R1_1:6614317-6615357;6614709;"+"
GCACACTAGGAGGTTCCAGCCGATCTGGTCGAGGGGCTCCA
>TAS1R1_1:6614317-6615357;6614775;"+"
AATTCCCTACCCCAGCCGGCCGGAGAGAGAAAGCCAGAAAC
>TAS1R1_1:6614317-6615357;6614798;"+"
AGAGAGAAAGCCAGAAACCTCGCGACCAGCCATGGGCCACC
>TAS1R1_1:6614317-6615357;6614834;"+"
CCACCTCTCCGGAAAAACACCGGGATATTTTTTTTCTCCTG
>TAS1R1_1:6614317-6615357;6615272;"+"
CCTGAGTGGGACCGCAGGCCCGGAATGTCAAGGCAAACAGT
>DNAJC11_1:6761946-6762986;6761991;"+"
GGCCCGGAGCCGTCCGCGCCCGGCGGGAGTGCGCCTGCGCT
>DNAJC11_1:6761946-6762986;6762002;"+"
GTCCGCGCCCGGCGGGAGTGCGCCTGCGCTTTGCGCCCCCG
>DNAJC11_1:6761946-6762986;6762015;"+"
GGGAGTGCGCCTGCGCTTTGCGCCCCCGCGCGGCCTAGGGC
>CAMTA1-DT_1:6845020-6846060;6845395;"+"
GATGGATAGGACGCTCCTCCCGGAGAGTAGTGAGACCCCTG
>CAMTA1-DT_1:6845020-6846060;6845419;"+"
GAGTAGTGAGACCCCTGGTGCGGGGCGATTGGCGGCGGGAG
>CAMTA1-DT_1:6845020-6846060;6845571;"+"
GAGGCGCGCGCTCGGGGTCCCGGTCGCGAGGAGGAGGAGGA
>CAMTA1-DT_1:6845020-6846060;6845597;"+"
CGAGGAGGAGGAGGATGTGGCGCGCGGAGGGGAAATGGCTG
>CAMTA1-DT_1:6845020-6846060;6845644;"+"
ACAAGCCGGAAGGTAAGAGCCGGAGCGCGAGGGGCTGGGGG
>CAMTA1-DT_1:6845020-6846060;6845782;"+"
GACCCGGCCGGGGAGGGGGCCGGCGGGGTGGGGGGGCGGAG
>CAMTA1-DT_1:6845020-6846060;6846016;"+"
CTGCGCGGCCCCCGCACCCCCGGCGCTGGGTCCACGGTGGG
>CAMTA1-DT_1:6845020-6846060;6846030;"+"
CACCCCCGGCGCTGGGTCCACGGTGGGGGCCGCGGGGCGGA
>CAMTA1-DT_1:6845020-6846060;6846040;"+"
GCTGGGTCCACGGTGGGGGCCGCGGGGCGGAAAGTTTATCC
>CAMTA1_1:7763877-7764917;7763926;"+"
TGCGGCTCGGGATTTGTGGCCGGGGCGAGAGACCCTCACGC
>CAMTA1_1:7763877-7764917;7763944;"+"
GCCGGGGCGAGAGACCCTCACGCAGAAGTCCCCAAGTGCGC
>CAMTA1_1:7763877-7764917;7764068;"+"
CCGCACCCCCTCCCCAAAGCCGGAGCCGCCGCCACCGTCCC
>CAMTA1_1:7763877-7764917;7764077;"+"
CTCCCCAAAGCCGGAGCCGCCGCCACCGTCCCCGCCCACCG
>CAMTA1_1:7763877-7764917;7764089;"+"
GGAGCCGCCGCCACCGTCCCCGCCCACCGTCCTCCGCCCCG
>CAMTA1_1:7763877-7764917;7764265;"+"
CCGCGCAGGGAGCCCGAGCCCGGGAACGCGGGCCCTCGGCG
>CAMTA1_1:7763877-7764917;7764281;"+"
AGCCCGGGAACGCGGGCCCTCGGCGCGGAGCTTCGGGCGGC
>CAMTA1_1:7763877-7764917;7764433;"+"
CGTCGGGCTCCGAGCCGTCCCGGCCTCGAGGGAACCGTCGC
>CAMTA1_1:7763877-7764917;7764448;"+"
CGTCCCGGCCTCGAGGGAACCGTCGCCGCCCCATTCGCGGG
>CAMTA1_1:7763877-7764917;7764669;"+"
CACCAGCCTCTGCCCGGCTCCGGGTGACGTCGCATCCTCCG
>CAMTA1_1:7763877-7764917;7764679;"+"
TGCCCGGCTCCGGGTGACGTCGCATCCTCCGATTGGACCAC
>CAMTA1_1:7763877-7764917;7764688;"+"
CCGGGTGACGTCGCATCCTCCGATTGGACCACGCGGCCTGG
>CAMTA1_1:7763877-7764917;7764799;"+"
GGCGGGGAGACCGCGGTACCCGGAGCCCCGCGAGTCGTTCC
>CAMTA1_1:7763877-7764917;7764809;"+"
CCGCGGTACCCGGAGCCCCGCGAGTCGTTCCAGCTGCGGCG
>CAMTA1_1:7763877-7764917;7764825;"+"
CCCGCGAGTCGTTCCAGCTGCGGCGAGTGGAGCTGAGCGGG
>CAMTA1_1:7763877-7764917;7764879;"+"
TGGGCCGGGCCGGGCGGGGCCGGGCGGGGCGCGGGAGCCAG
>CAMTA1_1:7763877-7764917;7764888;"+"
CCGGGCGGGGCCGGGCGGGGCGCGGGAGCCAGTGAGCGGCG
>CAMTA1_1:7763897-7764937;7764904;"+"
GGGGCGCGGGAGCCAGTGAGCGGCGGCTCGGCGCAAGCCTG
>RERE-AS1_1:8483684-8484724;8483721;"+"
CGTCGCCTGTCACTGGGCTCCGGCTCCACAAAGCGCAGGGC
>RERE-AS1_1:8483684-8484724;8483734;"+"
TGGGCTCCGGCTCCACAAAGCGCAGGGCGGAGGCGGCCGCG
>RERE-AS1_1:8483684-8484724;8483747;"+"
CACAAAGCGCAGGGCGGAGGCGGCCGCGGGTGGCTCGGCGT
>RERE-AS1_1:8483684-8484724;8483800;"+"
GGGCCGCGCGGCGCGGGGCCCGGGGGGCGCGGGGCTGGGGC
>RERE-AS1_1:8483684-8484724;8483809;"+"
GGCGCGGGGCCCGGGGGGCGCGGGGCTGGGGCCGCCGCTGA
>RERE-AS1_1:8483684-8484724;8483821;"+"
GGGGGGCGCGGGGCTGGGGCCGCCGCTGACGGGGGAGGAGG
>RERE-AS1_1:8483684-8484724;8483864;"+"
GGAGCGCGGCGCGCAGAGCCCGGCGCGGCCGCGGGCGGCTG
>RERE-AS1_1:8483684-8484724;8483873;"+"
CGCGCAGAGCCCGGCGCGGCCGCGGGCGGCTGCAAAAGGCG
>RERE-AS1_1:8483684-8484724;8483892;"+"
CCGCGGGCGGCTGCAAAAGGCGGCCTGGATTGCCGCCGCCC
>RERE-AS1_1:8483684-8484724;8484027;"+"
TGGAATCTGTGTCCTCCTTCCGGACAGGAGAACATCAAGGC
>RERE-AS1_1:8483684-8484724;8484047;"+"
CGGACAGGAGAACATCAAGGCGGTAAAGCACAGAAACTTCC
>RERE-AS1_1:8483684-8484724;8484174;"+"
GGACGAAGTCGGCTGCGCCCCGGCCGCACGCCCTCCGCCCC
>RERE-AS1_1:8483684-8484724;8484189;"+"
CGCCCCGGCCGCACGCCCTCCGCCCCAACCCCGCCTCAGCT
>RERE-AS1_1:8483684-8484724;8484200;"+"
CACGCCCTCCGCCCCAACCCCGCCTCAGCTGCGAAACGGGG
>RERE-AS1_1:8483684-8484724;8484252;"+"
ACGCCCCCCGCGGTCCCTTCCGGCCCGCGATTGTGGGCGGC
>RERE-AS1_1:8483684-8484724;8484269;"+"
TTCCGGCCCGCGATTGTGGGCGGCCTCTCCCTGGCGGCCCA
>RERE-AS1_1:8483684-8484724;8484310;"+"
GGCATTAGCCTGCACTTCCCCGGCCGCCGCTTCACAACTAA
>RERE-AS1_1:8483684-8484724;8484336;"+"
CCGCTTCACAACTAAATCACCGCGGAAGCTTCCCAGCCAAT
>RERE-AS1_1:8483684-8484724;8484694;"+"
GTGTGCACACAGCATATCACCGGGAGAGACGGCACGGAAAG
>RERE-AS1_1:8483684-8484724;8484703;"+"
CAGCATATCACCGGGAGAGACGGCACGGAAAGATGGCCCTG
>ENO1_1:8938725-8939765;8938749;"+"
GGGTACCCACAGATACTGTCCGCGCCGCCCGCGCCGACTTC
>ENO1_1:8938725-8939765;8938808;"+"
CCCCACCCACTTCCCGCCTCCGGGGCACGCCCCCTCAGCTC
>ENO1_1:8938725-8939765;8938829;"+"
GGGGCACGCCCCCTCAGCTCCGCCTCGCCATTCGTCGGGAG
>ENO1_1:8938725-8939765;8938875;"+"
TCACTCATTCCCTCACCTCCCGGAAAGGGGTGGGACTGCGA
>ENO1_1:8938725-8939765;8938893;"+"
CCCGGAAAGGGGTGGGACTGCGACGGCTGCAGTAGCGTGGA
>ENO1_1:8938725-8939765;8939066;"+"
CGGGGCTCCGGGGGATGGCCCGGGGCGGCGTGGCGGGCATG
>ENO1_1:8938725-8939765;8939079;"+"
GATGGCCCGGGGCGGCGTGGCGGGCATGAGAGCTCGGGGCT
>ENO1_1:8938725-8939765;8939093;"+"
GCGTGGCGGGCATGAGAGCTCGGGGCTCCGTCACGTACTCC
>ENO1_1:8938725-8939765;8939188;"+"
TGCTGACAACTTTGGCGGCCCGGGCCTGCCGCGGCCCTCCT
>ENO1_1:8938725-8939765;8939197;"+"
CTTTGGCGGCCCGGGCCTGCCGCGGCCCTCCTGCCCCGCCC
>ENO1_1:8938725-8939765;8939213;"+"
CTGCCGCGGCCCTCCTGCCCCGCCCCTCCTGCCTCGCGCCG
>ENO1_1:8938725-8939765;8939333;"+"
CCGCCGCAGCGCTGCGTGTCCGGGGCCACGTGCGCCGCCTG
>ENO1_1:8938725-8939765;8939345;"+"
TGCGTGTCCGGGGCCACGTGCGCCGCCTGCGCCTGCGCGCT
>ENO1_1:8938725-8939765;8939354;"+"
GGGGCCACGTGCGCCGCCTGCGCCTGCGCGCTGCCCTCCAG
>ENO1_1:8938725-8939765;8939390;"+"
TCCAGCCGCGCCCGTCTGGCCGGGCTCCGCCTGGCACCCGC
>ENO1_1:8938725-8939765;8939408;"+"
GCCGGGCTCCGCCTGGCACCCGCCAAGGTGACCCTGTCCCT
>ENO1_1:8938725-8939765;8939526;"+"
TTGAGTGCCTTCTAGGTGTCCGGCGCGCCCCCACGTGCTTC
>ENO1_1:8938725-8939765;8939539;"+"
AGGTGTCCGGCGCGCCCCCACGTGCTTCCCCAGTGTTAATT
>ENO1-AS1_1:8937873-8938913;8937986;"+"
CCCGATTTTTGGTGGCCAGCCGGGGAGCCGCTCTTGCCCAA
>ENO1-AS1_1:8937873-8938913;8938013;"+"
CCGCTCTTGCCCAACTTGGGCGAGGTCGCCTGGAGGACTTG
>ENO1-AS1_1:8937873-8938913;8938152;"+"
GGGCGAGAGGCGGGGGCTACCGGTGGGGGAGGGGGCCGCAG
>ENO1-AS1_1:8937873-8938913;8938168;"+"
CTACCGGTGGGGGAGGGGGCCGCAGCCTCGTGGCCATCTCC
>ENO1-AS1_1:8937873-8938913;8938461;"+"
CTGGCATTGCGCCCCCGCCCCGGGCCTCGGGGTGAGCGGGG
>ENO1-AS1_1:8937873-8938913;8938477;"+"
GCCCCGGGCCTCGGGGTGAGCGGGGGCGCCAGTTCCCACCC
>ENO1-AS1_1:8937873-8938913;8938728;"+"
CCGGCGAGATCTCCGTGCTCCGGGTACCCACAGATACTGTC
>MIR34AHG_1:9242377-9243417;9242529;"+"
GGGTGCGGGGCCAGTCCCGCCGGGCACGGGGTCCTGGTCCT
>MIR34AHG_1:9242377-9243417;9242749;"+"
GACCAAGGCCCGGGTGGGGCCGGGACAGGGTGGTGGGGGGA
>MIR34AHG_1:9242377-9243417;9242956;"+"
TCGGAGGGCCAATGCAGCCCCGGATTCAACAAGATGCGAAA
>MIR34AHG_1:9242377-9243417;9242972;"+"
GCCCCGGATTCAACAAGATGCGAAAGGACTTCTAAAGCCAG
>MIR34AHG_1:9242377-9243417;9243065;"+"
CTCACTGCGCCCCCAAGTTCCGGCGCCGCGGGCTGCAGGGG
>MIR34AHG_1:9242377-9243417;9243194;"+"
GGCGCGCGGCGCTGGGGAGCCGGGTGCGCCAGGCTGGGGAC
>MIR34AHG_1:9242377-9243417;9243219;"+"
GCGCCAGGCTGGGGACCTTGCGTGGGGCAGGGCTTGGCTCA
>MIR34AHG_1:9242377-9243417;9243270;"+"
CGCGGCTCAGCCCCCCTCACCGGCCTTAAAGGTTCCCAGAG
>MIR34AHG_1:9242377-9243417;9243292;"+"
GCCTTAAAGGTTCCCAGAGACGCAAAGTCGGACGCGGGTCC
>SPSB1_1:9351920-9352960;9352543;"+"
CTGGGCACTTCAGAGGAGGCCGGCGAGGCCTTGCTCGGGGT
>SPSB1_1:9351920-9352960;9352558;"+"
GAGGCCGGCGAGGCCTTGCTCGGGGTTCCTGGGACAACCCC
>SPSB1_1:9351920-9352960;9352704;"+"
GAGGGACCCGAGCTTCGGGCCGGCAACACCAGGGCGGCGGC
>SPSB1_1:9351920-9352960;9352718;"+"
TCGGGCCGGCAACACCAGGGCGGCGGCTCGGGAGAGGGCTG
>SPSB1_1:9351920-9352960;9352813;"+"
CGCCCCGCGCCCCGCGCCCCCGGCCTTCCCTGCAGTGCTGA
>SPSB1_1:9351920-9352960;9352840;"+"
CCCTGCAGTGCTGAGTGGTCCGTGCGCCCGAGGTCGGGGGC
>PIK3CD_1:9748582-9749622;9749141;"+"
TACTCGAGTGAGTCTGGCTCCGGCTCTGTGACCTGGGTCCA
>PIK3CD_1:9748582-9749622;9749168;"+"
GTGACCTGGGTCCAGTACCCCGCCCTTTCTGCGGATGCCTT
>PIK3CD_1:9748582-9749622;9749382;"+"
CTGGCAGCGTCCTGGGCCTCCGGGCGAGAACAGCGGGGGTC
>PIK3CD_1:9748582-9749622;9749395;"+"
GGGCCTCCGGGCGAGAACAGCGGGGGTCGGGGAGGATTTGC
>PIK3CD_1:9748582-9749622;9749597;"+"
GTCCCAGCCCCGCCCCGGGCCGCGCCCCTCCGCCGAGCCCC
>RBP7_1:10056234-10057274;10057162;"+"
GAGCACCGGGCTGAGGCGGCCGGGAGCGCAGCGGCTTCTAG
>RBP7_1:10056234-10057274;10057173;"+"
TGAGGCGGCCGGGAGCGCAGCGGCTTCTAGGGGTGAGTGGG
>NMNAT1_1:10002465-10003505;10003038;"+"
TTTGAGGAAAATCCCGCATCCGGACACGCCTTGAGGGATGG
>NMNAT1_1:10002465-10003505;10003059;"+"
GGACACGCCTTGAGGGATGGCGTCAAACCCAGAGGCTTGGA
>NMNAT1_1:10002465-10003505;10003166;"+"
ACTGGGTGAAGAATCAGCTCCGGCCACCGCAGCAAATCCCA
>NMNAT1_1:10002465-10003505;10003192;"+"
CCGCAGCAAATCCCACCCCACGCGGGAACTTGAAGTCCGGC
>NMNAT1_1:10002465-10003505;10003232;"+"
CACGTAGGTCCCGCGGCGGCCGGGCTCCAACAGGCCCCAAT
>NMNAT1_1:10002465-10003505;10003340;"+"
GGACAACCTCCTTAGGCCCCCGGGATTCCCCCTGTGCCGCC
>NMNAT1_1:10002465-10003505;10003357;"+"
CCCCGGGATTCCCCCTGTGCCGCCTGACCGCCCGCCAGTCC
>NMNAT1_1:10002465-10003505;10003468;"+"
CCGCTGGACGCACGCACTTCCGGCCCCCTGGAACCAATGAG
>PGD_1:10458028-10459068;10458491;"+"
GGGTTCAATACCGTTAACTCCGGGCCTGGGTAAAAGACTCA
>PGD_1:10458028-10459068;10458691;"+"
AGCACGCCCGGTCCCTGCTCCGGAGCGGAGGACACGACGCG
>PGD_1:10458028-10459068;10458705;"+"
CTGCTCCGGAGCGGAGGACACGACGCGGACCCGCACGGTGC
>PGD_1:10458028-10459068;10458716;"+"
CGGAGGACACGACGCGGACCCGCACGGTGCACCGCAGTGAC
>PGD_1:10458028-10459068;10458962;"+"
CGCTCCACTGATCCGGCCCCCGGGGGTGGGCGGGCACGTTT
>PGD_1:10458028-10459068;10458972;"+"
ATCCGGCCCCCGGGGGTGGGCGGGCACGTTTGCCTCGGATG
>PGD_1:10458028-10459068;10458987;"+"
GTGGGCGGGCACGTTTGCCTCGGATGGTCTAACAGGCGTCG
>PGD_1:10458154-10459194;10459074;"+"
ATTGGCCGGCGCCGAAAAGCCGGGCGTGAGCGGCCGCAGTT
>PGD_1:10458154-10459194;10459084;"+"
GCCGAAAAGCCGGGCGTGAGCGGCCGCAGTTTCTGGAGGGA
>DISP3_1:11538274-11539314;11538634;"+"
CCCAGGGGCTGGTATGGCTCCGGGTTCTGGTGCCAGAGGGG
>DISP3_1:11538274-11539314;11538725;"+"
AGCTCCCTCCGGAGGGCGCCCGGGGATGCCCGCGAGTGTCC
>DISP3_1:11538274-11539314;11538735;"+"
GGAGGGCGCCCGGGGATGCCCGCGAGTGTCCAGGAGGCTGG
>DISP3_1:11538274-11539314;11538807;"+"
GAGGAGCGGGAGCGCGGGCCCGGGAGAGACTTGGGTATCAG
>DISP3_1:11538274-11539314;11538834;"+"
GACTTGGGTATCAGGAAACTCGGAGGCGGGGCTGGGGGGTG
>DISP3_1:11538274-11539314;11538865;"+"
CTGGGGGGTGGTGCCTGGCCCGGACCGTCTGCAGGGGCGGG
>DISP3_1:11538274-11539314;11538882;"+"
GCCCGGACCGTCTGCAGGGGCGGGGACCGACCCCCAGGGGT
>DISP3_1:11538274-11539314;11538943;"+"
CCGCCCGCGGGCGCCAGGGCCGGGCTGAACCACCGCGCGGA
>DISP3_1:11538274-11539314;11538956;"+"
CCAGGGCCGGGCTGAACCACCGCGCGGATCGGCAGGGGGAG
>DISP3_1:11538274-11539314;11538965;"+"
GGCTGAACCACCGCGCGGATCGGCAGGGGGAGCGGCGGCGA
>DISP3_1:11538274-11539314;11539046;"+"
GGCGTGGCGCAGGGTCTCGCCGGCCACTGATTCAAGGCGCG
>DISP3_1:11538274-11539314;11539063;"+"
CGCCGGCCACTGATTCAAGGCGCGGCGGCGCGGAGCCCGAG
>DISP3_1:11538274-11539314;11539073;"+"
TGATTCAAGGCGCGGCGGCGCGGAGCCCGAGAGGCGCCAGG
>DISP3_1:11538274-11539314;11539115;"+"
ATTGGGCGGCAGCGCGGCTCCGGAGCCTGGCTCGGACACCC
>DISP3_1:11538274-11539314;11539127;"+"
CGCGGCTCCGGAGCCTGGCTCGGACACCCCCGCGACCCGTG
>DISP3_1:11538274-11539314;11539137;"+"
GAGCCTGGCTCGGACACCCCCGCGACCCGTGGTAGGAGCCC
>DISP3_1:11538274-11539314;11539157;"+"
CGCGACCCGTGGTAGGAGCCCGGACCCAAACAAAGGCGGGC
>DISP3_1:11538274-11539314;11539173;"+"
AGCCCGGACCCAAACAAAGGCGGGCGGCGAATAAAAGGCGG
>FBXO2_1:11714868-11715908;11714920;"+"
GGGGGCGGGGCCTGGCGGGCCGGGGCGGGGCCTCGCTTTCC
>FBXO2_1:11714868-11715908;11714933;"+"
GGCGGGCCGGGGCGGGGCCTCGCTTTCCAGGCAAGCGCAGG
>FBXO2_1:11714868-11715908;11714948;"+"
GGCCTCGCTTTCCAGGCAAGCGCAGGTCCAGGCGGTGCAGC
>FBXO2_1:11714868-11715908;11715090;"+"
CCGGGAAGGCTCCTGGGTTCCGGGTCGCGCCGCAGTTGCCG
>FBXO2_1:11714868-11715908;11715100;"+"
TCCTGGGTTCCGGGTCGCGCCGCAGTTGCCGAGGGAGGCCT
>FBXO2_1:11714868-11715908;11715109;"+"
CCGGGTCGCGCCGCAGTTGCCGAGGGAGGCCTGGCACCGAC
>FBXO2_1:11714868-11715908;11715536;"+"
GAGGCCTGGGGTGCTCTGCCCGGCTGCGCATTATATCCCCA
>FBXO44_1:11713893-11714933;11714497;"+"
GTCCGCGTCTGTGTCGGTCCCGGCGACCGCGCCTCTTAAAG
>FBXO44_1:11713893-11714933;11714506;"+"
TGTGTCGGTCCCGGCGACCGCGCCTCTTAAAGGCCCCCGAC
>FBXO44_1:11713893-11714933;11714523;"+"
CCGCGCCTCTTAAAGGCCCCCGACCCGACCCGCCCCGCCCC
>MAD2L2_1:11751658-11752698;11751681;"+"
GCCCCTCGGCTGGGGGCAGTCGAGCCCGCCACCCGCCGCCC
>MAD2L2_1:11751658-11752698;11751819;"+"
GCCCGCGCACCTCTCCACGCCGGCCCCGTTCCGCGGCTCGC
>MAD2L2_1:11751658-11752698;11751830;"+"
TCTCCACGCCGGCCCCGTTCCGCGGCTCGCCCTCGGCTGCG
>MAD2L2_1:11751658-11752698;11751843;"+"
CCCGTTCCGCGGCTCGCCCTCGGCTGCGCTCGGCTCCCGCG
>MAD2L2_1:11751658-11752698;11751904;"+"
TCCTCCCCCTACCCGCCGGCCGGACAGGTAAGGCACGGCCT
>MAD2L2_1:11751658-11752698;11751919;"+"
CCGGCCGGACAGGTAAGGCACGGCCTCGGCCCGCCCCTGGC
>MAD2L2_1:11751658-11752698;11751930;"+"
GGTAAGGCACGGCCTCGGCCCGCCCCTGGCTCCGCCCCTCC
>MAD2L2_1:11751658-11752698;11751972;"+"
GCCCCACCTGGCTGCGAGCCCGGACAAAGGTGGGCTACCTG
>MAD2L2_1:11751658-11752698;11751994;"+"
GACAAAGGTGGGCTACCTGGCGCGCCCAGGGGCGGGGTGCG
>MAD2L2_1:11751658-11752698;11752138;"+"
ACGGACCCTGGCTCTGCTCCCGGGCTCCCCATCCGTCCACC
>MAD2L2_1:11751658-11752698;11752151;"+"
CTGCTCCCGGGCTCCCCATCCGTCCACCTACCGCTGGACGC
>MAD2L2_1:11751658-11752698;11752162;"+"
CTCCCCATCCGTCCACCTACCGCTGGACGCCCACTTTTCCA
>MAD2L2_1:11751658-11752698;11752231;"+"
CTCGCCGCCCTCTGGGGTCCCGGCTCGCACCTACTCTCCTC
>MAD2L2_1:11751658-11752698;11752251;"+"
CGGCTCGCACCTACTCTCCTCGGCACTAGCCTTCTCTCTCC
>MAD2L2_1:11751658-11752698;11752311;"+"
TCTCTCTGTCTCTGAGTCTCCGGGTGGTCTCTCAGGCAGGG
>MAD2L2_1:11751658-11752698;11752382;"+"
TTCGAAGACTCCCTGAGCCCCGGGCAGAGCTGGCGGGCGTG
>MAD2L2_1:11751658-11752698;11752395;"+"
TGAGCCCCGGGCAGAGCTGGCGGGCGTGCCCTCCAGCCCCT
>MAD2L2_1:11751658-11752698;11752483;"+"
GCGCCCGGAACCAGCACCGCCGGTGGCCCCGCGCCGTCCCA
>MAD2L2_1:11751658-11752698;11752492;"+"
ACCAGCACCGCCGGTGGCCCCGCGCCGTCCCATCTGTGCCC
>MAD2L2_1:11751658-11752698;11752650;"+"
GTCTCAGCCGCCTTCGGGGCCGGGGTATGAGATGAGAGAGG
>DRAXIN_1:11750760-11751800;11750946;"+"
CGGTCTGAGAAGCTTCAGGCCGGCTTTGGACGGGGCGTGGC
>DRAXIN_1:11750760-11751800;11750956;"+"
AGCTTCAGGCCGGCTTTGGACGGGGCGTGGCGAGAGCCGCG
>DRAXIN_1:11750760-11751800;11750966;"+"
CGGCTTTGGACGGGGCGTGGCGAGAGCCGCGCCGCGTGTGA
>DRAXIN_1:11750760-11751800;11751050;"+"
TGTCTTTCTCCCTTCCCTACCGGGAAAGAGGGCACAGGTGC
>DRAXIN_1:11750760-11751800;11751070;"+"
CGGGAAAGAGGGCACAGGTGCGCCGTCAGCGCCCCAGGTGA
>DRAXIN_1:11750760-11751800;11751279;"+"
GAATAATCCTTTTGTGGCCCCGGGCCCCTGCCCTGACAGAC
>DRAXIN_1:11750760-11751800;11751299;"+"
CGGGCCCCTGCCCTGACAGACGCGGCCGCAGCTGAGCGCGC
>DRAXIN_1:11750760-11751800;11751415;"+"
TCCAGAGGCGCCACAACTGCCGGAGCCCCTCCCGTCCCACG
>DRAXIN_1:11750760-11751800;11751427;"+"
ACAACTGCCGGAGCCCCTCCCGTCCCACGCGCCCTGGGCCG
>DRAXIN_1:11750760-11751800;11751436;"+"
GGAGCCCCTCCCGTCCCACGCGCCCTGGGCCGCGCCGAGGC
>DRAXIN_1:11750760-11751800;11751494;"+"
AGGAGTGGGCCTGCCTCGCCCGGTGCCCGCACGGCTGCTGG
>DRAXIN_1:11750760-11751800;11751505;"+"
TGCCTCGCCCGGTGCCCGCACGGCTGCTGGGCTGCGCCCGC
>DRAXIN_1:11750760-11751800;11751519;"+"
CCCGCACGGCTGCTGGGCTGCGCCCGCCTTTGTCTGCCTCC
>DRAXIN_1:11750760-11751800;11751654;"+"
GTGCGCGCCGGGCCCGGCCCCGGGGCTGCCCCTCGGCTGGG
>DRAXIN_1:11750760-11751800;11751667;"+"
CCGGCCCCGGGGCTGCCCCTCGGCTGGGGGCAGTCGAGCCC
>NPPB_1:11918972-11920012;11919116;"+"
GGGCCTCTGAGATCAGGGCCCGGGAATGAGCCCCTCCGCGC
>NPPB_1:11918972-11920012;11919132;"+"
GGCCCGGGAATGAGCCCCTCCGCGCCTGCGACGTGGGAGGT
>NPPB_1:11918972-11920012;11919143;"+"
GAGCCCCTCCGCGCCTGCGACGTGGGAGGTGGAGACCGGGC
>NPPB_1:11918972-11920012;11919200;"+"
AGAAATGGGCCGGGTCGGGCCGGGGGGCAGGAACGCGCTGG
>NPPB_1:11918972-11920012;11919213;"+"
GTCGGGCCGGGGGGCAGGAACGCGCTGGAGACACAGACAAG
>NPPB_1:11918972-11920012;11919341;"+"
GGAAAAGGCAGGGAGGACCCCGGCTTTCCGAGGACCGACGT
>NPPB_1:11918972-11920012;11919356;"+"
GACCCCGGCTTTCCGAGGACCGACGTGAGCGCGGGGAGCAC
>NPPB_1:11918972-11920012;11919365;"+"
TTTCCGAGGACCGACGTGAGCGCGGGGAGCACGGGGTGACT
>C1orf167_1:11821229-11822269;11821520;"+"
GGTGGAGGGAGAGTCCCCCCCGGAAGCCATAGGGTGGGTGT
>C1orf167_1:11821229-11822269;11821887;"+"
GGGTTCCTACCAGTGGGAGCCGGGGGCATGTCCTGCAGCCC
>C1orf167_1:11821229-11822269;11822077;"+"
CAGAGGGTGGAGGAGGTTCCCGGGGACCTGATGGCCAAGAG
>C1orf167_1:11821229-11822269;11822103;"+"
CCTGATGGCCAAGAGAATGTCGCTCATCTTGCACGTGCAAA
>C1orf167_1:11821229-11822269;11822162;"+"
TGCCTTGCCTGCGGAGGACCCGGCAAAACCTGTACCAGGAC
>C1orf167_1:11821229-11822269;11822182;"+"
CGGCAAAACCTGTACCAGGACGTCGGTGGCCACGCCCACGG
>KIAA2013_1:11986465-11987505;11986487;"+"
CTCCAGCCGTCAAACGACGCCGGCGGTCAAGCGTCGCCGTG
>KIAA2013_1:11986465-11987505;11986498;"+"
AAACGACGCCGGCGGTCAAGCGTCGCCGTGTCTTTTACGAC
>KIAA2013_1:11986465-11987505;11986515;"+"
AAGCGTCGCCGTGTCTTTTACGACAGATGGAAAACGGGAGG
>KIAA2013_1:11986465-11987505;11986560;"+"
AGGGAGGAGAGAGAGCAGGCCGGAGAGAAGGGGGCGGAGCC
>KIAA2013_1:11986465-11987505;11986574;"+"
GCAGGCCGGAGAGAAGGGGGCGGAGCCACGGCGAGGGCGGG
>KIAA2013_1:11986465-11987505;11986585;"+"
AGAAGGGGGCGGAGCCACGGCGAGGGCGGGACAAAAGCTGC
>MIIP_1:12078278-12079318;12078771;"+"
CTGGCGTGAGCAACCGCGGCCGGCCCCAATACTACACTTTC
>MIIP_1:12078278-12079318;12079260;"+"
CCCCACCTACCCCGCCGTTCCGGACTGCCGCCTGCGCCGAG
>MIIP_1:12078278-12079318;12079274;"+"
CCGTTCCGGACTGCCGCCTGCGCCGAGCCTAGGCCGCCCAG
>MIIP_1:12078278-12079318;12079288;"+"
CGCCTGCGCCGAGCCTAGGCCGCCCAGCCTGACTGAAACTG
>TNFRSF1B_1:12226039-12227079;12226815;"+"
GAGGCCGGGCAGGTGGAGGCCGGGCAGGTGGAGATGGTGAT
>TNFRSF1B_1:12226039-12227079;12226837;"+"
GGCAGGTGGAGATGGTGATTCGAAGAGGAGGGGACGATAGG
>TNFRSF1B_1:12226039-12227079;12226984;"+"
GGGGGAGGCGTGTCCAAGGCCGGCTGGCCCCGCCCCGCCCC
>TNFRSF1B_1:12226039-12227079;12226994;"+"
TGTCCAAGGCCGGCTGGCCCCGCCCCGCCCCGCCGCCTGGC
>TNFRSF1B_1:12226039-12227079;12227004;"+"
CGGCTGGCCCCGCCCCGCCCCGCCGCCTGGCCTCTGGCCCG
>AADACL3_1:12775097-12776137;12775835;"+"
GGGGGATGAGGTCCGAGGGCCGGTGGGAGGAATCGTATTTA
>AADACL3_1:12775097-12776137;12775848;"+"
CGAGGGCCGGTGGGAGGAATCGTATTTATGATGTCCATTGT
>LRRC38_1:13840222-13841262;13840247;"+"
GGCGTGCGGGGGCGATGGAGCGCGGCGCGGACGGACTGGGG
>LRRC38_1:13840222-13841262;13840271;"+"
GCGCGGACGGACTGGGGAGCCGGGACAGCAGGGATGGAGAG
>LRRC38_1:13840222-13841262;13840339;"+"
GACTCACCAAAGGGTTTACCCGGACAGGAAATTAACCCGCT
>LRRC38_1:13840222-13841262;13840356;"+"
ACCCGGACAGGAAATTAACCCGCTAGAAAAATCTCTTGGGA
>LRRC38_1:13840222-13841262;13840476;"+"
CAGTAAGACGCCGCGCGCACCGGGCGGGCTGCACTCGACGT
>LRRC38_1:13840222-13841262;13840491;"+"
CGCACCGGGCGGGCTGCACTCGACGTCTAAGTTCAGCTACC
>LRRC38_1:13840222-13841262;13840544;"+"
GGTTTCCCTAAGGCGTGTCCCGGGCGTGCGCCCTGCCCCCT
>LRRC38_1:13840222-13841262;13840565;"+"
GGGCGTGCGCCCTGCCCCCTCGCGCCCGCCTGGTGCCAAAG
>LRRC38_1:13840222-13841262;13840652;"+"
GGGTCACTCTGACTCTGCTCCGGGGGCAATCCCTGCAGGTT
>LRRC38_1:13840222-13841262;13840675;"+"
GGGCAATCCCTGCAGGTTCTCGGGTGCCGCGCCAGGGTCTG
>PDPN_1:13909231-13910271;13909632;"+"
AGACGGGTCACCGCTTGGCCCGGCCTAATCCAACTGCGCAC
>PDPN_1:13909231-13910271;13909648;"+"
GGCCCGGCCTAATCCAACTGCGCACGTCGGTGGGCCACAGC
>PDPN_1:13909231-13910271;13909687;"+"
GCATCGCAGCGCTGGATCCCCGGGTCGGCAGAGGCGGATGG
>PDPN_1:13909231-13910271;13909701;"+"
GATCCCCGGGTCGGCAGAGGCGGATGGAGTTCAGCCTCTTT
>PDPN_1:13909231-13910271;13910245;"+"
GAGGGCGGGCCTAGCGCGCCCGGACGGAGACCACCTTGCGG
>PRDM2_1:14025714-14026754;14026510;"+"
CTTGCCGCGACGCCAGCCGCCGGGGTTCCTTCCCGAGGCGC
>PRDM2_1:14025714-14026754;14026523;"+"
CAGCCGCCGGGGTTCCTTCCCGAGGCGCCGCCATGGGATCC
>PRDM2_1:14025714-14026754;14026638;"+"
CGTGGGGAGACCGGGGGTCCCGGAGCCCCCCAGCCCCGCAG
>PRDM2_1:14025714-14026754;14026654;"+"
GTCCCGGAGCCCCCCAGCCCCGCAGGCCACTGCCTCGCCGC
>PRDM2_1:14025714-14026754;14026733;"+"
GCGGCCGCGGGCGCCGGGGCCGGCGAAACAGCGGCGGCGGC
>PRDM2_1:14074855-14075895;14075268;"+"
AAATGTGGAAGTTTGATGTCCGGTCCGAAGGGCGAGGCACG
>PRDM2_1:14074855-14075895;14075280;"+"
TTGATGTCCGGTCCGAAGGGCGAGGCACGGACCTCCCTGGA
>PRDM2_1:14074855-14075895;14075321;"+"
CCAGAGCAGGTTGGTGGCCCCGGGCGGCCTCCCGTTGGCGG
>PRDM2_1:14074855-14075895;14075333;"+"
GGTGGCCCCGGGCGGCCTCCCGTTGGCGGCTCTGGGATAGA
>PRDM2_1:14074855-14075895;14075617;"+"
CGGGCTCCGCTACCCGTCACCGGGCCTTCCGCGCCCCTCGC
>PRDM2_1:14074855-14075895;14075626;"+"
CTACCCGTCACCGGGCCTTCCGCGCCCCTCGCCCCACGCCG
>PRDM2_1:14074855-14075895;14075635;"+"
ACCGGGCCTTCCGCGCCCCTCGCCCCACGCCGCGGGTGCGG
>PRDM2_1:14074855-14075895;14075645;"+"
CCGCGCCCCTCGCCCCACGCCGCGGGTGCGGTCCTCCCTCC
>PRDM2_1:14074855-14075895;14075725;"+"
CGGGAGCCCTTCCTGCCGGCCGGGTGCGCGCGGCGCCGCCG
>PRDM2_1:14074855-14075895;14075735;"+"
TCCTGCCGGCCGGGTGCGCGCGGCGCCGCCGACAGCTGTTT
>PRDM2_1:14074855-14075895;14075744;"+"
CCGGGTGCGCGCGGCGCCGCCGACAGCTGTTTGCCATCGGC
>PRDM2_1:14074855-14075895;14075784;"+"
CGCCGCTCCCGCCCGCGTCCCGGTGCGCGCCCCGCCCCCGC
>PRDM2_1:14074855-14075895;14075796;"+"
CCGCGTCCCGGTGCGCGCCCCGCCCCCGCCAACAACCGCCG
>PRDM2_1:14074855-14075895;14075812;"+"
GCCCCGCCCCCGCCAACAACCGCCGCTCTGATTGGCCCGGC
>PRDM2_1:14074855-14075895;14075866;"+"
CTCCCCGCAGCCAATCGCGCCGGGCGAGGAGCTCCTGGTCT
>TMEM51_1:15479208-15480248;15480031;"+"
GAGAACTTAGGCCCAGCCCCCGGCACACGCTCAGCGCGCTC
>TMEM51_1:15479208-15480248;15480045;"+"
AGCCCCCGGCACACGCTCAGCGCGCTCCAGCGGCATACGCT
>TMEM51_1:15479208-15480248;15480055;"+"
ACACGCTCAGCGCGCTCCAGCGGCATACGCTGGGGAGTGGG
>CASP9_1:15850920-15851960;15851705;"+"
CCCGCATCACCTCCCCACTCCGGGCGCAGGTGCCCTTTTGC
>CASP9_1:15850920-15851960;15851800;"+"
GCCCCGCTTTTACAGAGATCCGGAGGGAGTCGTCACACTTC
>CASP9_1:15850920-15851960;15851810;"+"
TACAGAGATCCGGAGGGAGTCGTCACACTTCCAGCAAGAGG
>EFHD2_1:15735370-15736410;15736079;"+"
CCCCTCGCTTCCCCGCCCCCCGGCAAGCCCCGCTCCTCACC
>EFHD2_1:15735370-15736410;15736089;"+"
CCCCGCCCCCCGGCAAGCCCCGCTCCTCACCCAAGCCGCGG
>EFHD2_1:15735370-15736410;15736105;"+"
GCCCCGCTCCTCACCCAAGCCGCGGGGGAGGAGCCCTCTTC
>EFHD2_1:15735370-15736410;15736141;"+"
TCTTCTTTCCCGCCCGGCCCCGGCCCCCAGCAGGACCCCTC
>EFHD2_1:15735370-15736410;15736163;"+"
GCCCCCAGCAGGACCCCTCCCGCTCAGCTGCTACAGTGGGC
>EFHD2_1:15735370-15736410;15736311;"+"
ACGCGCACGCCGCGCGGGCCCGGGGGCGGGGGCGGGGCGCG
>EFHD2_1:15735370-15736410;15736323;"+"
CGCGGGCCCGGGGGCGGGGGCGGGGCGCGCGGTCCCCGCCA
>EFHD2_1:15735370-15736410;15736332;"+"
GGGGGCGGGGGCGGGGCGCGCGGTCCCCGCCAGGGCCCAAG
>PLEKHM2_1:16009777-16010817;16010226;"+"
GCAGGTGGGGTTGGGGTCTCCGGAGTCCCTGGAGTCTGAGG
>PLEKHM2_1:16009777-16010817;16010588;"+"
CTGAGGAGCCCCGAGGTCCCCGGCAGGCGGGGTCGAGGTCT
>PLEKHM2_1:16009777-16010817;16010601;"+"
AGGTCCCCGGCAGGCGGGGTCGAGGTCTCTGGCGTCCCTGG
>PLEKHM2_1:16009777-16010817;16010613;"+"
GGCGGGGTCGAGGTCTCTGGCGTCCCTGGGGTCTGAGGGTG
>PLEKHM2_1:16009777-16010817;16010646;"+"
TGAGGGTGTCTCTGGGGTGCCGGGGAGAGTCTGTGACTTGA
>PLEKHM2_1:16009777-16010817;16010740;"+"
TGTGCGGGTCTCCGGGTCCCCGGAGTCCCCAGGCGCAGGCG
>PLEKHM2_1:16009777-16010817;16010753;"+"
GGGTCCCCGGAGTCCCCAGGCGCAGGCGGGCCCTGGCGCCG
>FBLIM1_1:16084234-16085274;16084334;"+"
AGTCCATCCCGGCCCCATCCCGGGCCCCAGAGTCCAGGCTC
>FBLIM1_1:16084234-16085274;16084493;"+"
CGGCCTGTCCCCCGGGACACCGGGACCCACCTGCAGAGGGC
>FBLIM1_1:16084234-16085274;16084518;"+"
CCCACCTGCAGAGGGCTTACCGCTCAGGAGAGCAGAACAAG
>FBLIM1_1:16084234-16085274;16084590;"+"
CCCACCCTCAGGAACACTCCCGGAAAAAGCCCCCAACCCAG
>FBLIM1_1:16084234-16085274;16084749;"+"
AGGAGGTGGCGTGACTGCTCCGGGTCTCACGCTTAGTAAAC
>FBLIM1_1:16084234-16085274;16084758;"+"
CGTGACTGCTCCGGGTCTCACGCTTAGTAAACGGCCGCAGA
>FBLIM1_1:16084234-16085274;16084769;"+"
CGGGTCTCACGCTTAGTAAACGGCCGCAGAACCCTGGTCGG
>FBLIM1_1:16084234-16085274;16085121;"+"
GGGGCGGCGCGGGGCGCGGCCGGGCAGGTTGGGGGGCAGGT
>FBLIM1_1:16084234-16085274;16085148;"+"
GTTGGGGGGCAGGTAGGGGCCGCTTCCGCGGGGCGGGAATC
>TMEM82_1:16067966-16069006;16068073;"+"
AGCATCAGGAAGGGCGGCCCCGGCCTGTGGGAGGAGAAGGC
>TMEM82_1:16067966-16069006;16068835;"+"
CACTGCCCAAATGGGGAGCCCGGGCAGCAGCTGGCTCCAGG
>TMEM82_1:16067966-16069006;16068861;"+"
GCAGCTGGCTCCAGGCACCCCGTGTGCCTGGAGCTGGGACC
>CLCNKB_1:16374236-16375276;16375231;"+"
GCACAGCCACCGCCCCCCACCGGGGGGAGGGGGGGCGGGTG
>CLCNKB_1:16374236-16375276;16375246;"+"
CCCACCGGGGGGAGGGGGGGCGGGTGACTTGATTGGCGGTG
>ALDH4A1_1:19229273-19230313;19229298;"+"
CCTCTCTTTATGGTATGACCCGGGAGAGAGGGCGTGAACTC
>ALDH4A1_1:19229273-19230313;19229310;"+"
GTATGACCCGGGAGAGAGGGCGTGAACTCTGTCGACCAGTC
>ALDH4A1_1:19229273-19230313;19229322;"+"
AGAGAGGGCGTGAACTCTGTCGACCAGTCAGAGTGACACAC
>ALDH4A1_1:19229273-19230313;19229536;"+"
ACTGACTTCTCTCGGGCTGCCGGTGGCTTGTACAAGGCTGG
>ALDH4A1_1:19229273-19230313;19229624;"+"
GCCAGCCCCCTGCTTCTTCCCGGGGGCTGCGGCCCCTGGAA
>ALDH4A1_1:19229273-19230313;19229633;"+"
CTGCTTCTTCCCGGGGGCTGCGGCCCCTGGAATGAGCCTGC
>PQLC2_1:19637719-19638759;19638014;"+"
GGGAGAGCCTGGGTGGGGACCGGTTGTGGGCACCTGGCAGG
>PQLC2_1:19637719-19638759;19638168;"+"
AAAGCACTGTCTAGTTGTCCCGGGGTTCCCAGAGCTGCGGG
>PQLC2_1:19637719-19638759;19638185;"+"
TCCCGGGGTTCCCAGAGCTGCGGGGTGGACCTGGGGTGGGG
>PQLC2_1:19637719-19638759;19638240;"+"
CCGTCGGTGCTGCCCGCGGCCGGGCCCGAGCGGGGTGGTGC
>PQLC2_1:19637719-19638759;19638250;"+"
TGCCCGCGGCCGGGCCCGAGCGGGGTGGTGCACGGCTGGGG
>PQLC2_1:19637719-19638759;19638262;"+"
GGCCCGAGCGGGGTGGTGCACGGCTGGGGACAGGCTCAGCT
>PQLC2_1:19637719-19638759;19638524;"+"
CGACCCGCGGTGGCGGTGGCCGGGACATGGCGAGCGCGCGG
>PQLC2_1:19637719-19638759;19638534;"+"
TGGCGGTGGCCGGGACATGGCGAGCGCGCGGGCCTCGGGCG
>PQLC2_1:19637719-19638759;19638549;"+"
CATGGCGAGCGCGCGGGCCTCGGGCGGCGGAGAGCGAAGCG
>PQLC2_1:19637719-19638759;19638663;"+"
GCCGGGGGCCCCGCCCATGCCGGGGAGGAGCGCGGAGGCAG
>PQLC2_1:19637719-19638759;19638673;"+"
CCGCCCATGCCGGGGAGGAGCGCGGAGGCAGTTGGGGGCGG
>PQLC2_1:19637719-19638759;19638691;"+"
AGCGCGGAGGCAGTTGGGGGCGGGGACAACAGGCGCGGCCC
>PQLC2_1:19637719-19638759;19638730;"+"
CCCAGCGGCGCCTCCAGGCCCGGTCAGCCCAGCGCGCGGCG
>AKR7A3_1:19615260-19616300;19615317;"+"
CGGGCTCGGGCCCCGCCCACCGGCGGGTGCAGCTGAGGGCG
>AKR7A3_1:19615260-19616300;19615336;"+"
CCGGCGGGTGCAGCTGAGGGCGCGGCCGAAGGTGCCCGACG
>NBL1_1:19970845-19971885;19970973;"+"
CGGGTCGGCACGCGGGCGCCCGGCTTCCAGAGGCTTCGGCC
>NBL1_1:19970845-19971885;19970989;"+"
CGCCCGGCTTCCAGAGGCTTCGGCCGCGGGGGCAGTGCCGC
>NBL1_1:19970845-19971885;19971060;"+"
CGTCCGGCGGCCGCGGGCACCGGGTGGAGGCGCCGCCGCCG
>NBL1_1:19970845-19971885;19971070;"+"
CCGCGGGCACCGGGTGGAGGCGCCGCCGCCGAGCTCAGGAG
>NBL1_1:19970845-19971885;19971079;"+"
CCGGGTGGAGGCGCCGCCGCCGAGCTCAGGAGCCCTGGGGG
>NBL1_1:19970845-19971885;19971176;"+"
CCGGGGGGCACCGCCGCGTCCGGAGCCCGTCCCCAGACTCG
>NBL1_1:19970845-19971885;19971195;"+"
CCGGAGCCCGTCCCCAGACTCGCCCCAGGGTTCCGTTTCTG
>NBL1_1:19970845-19971885;19971709;"+"
GCCGGCCCCGAGGCCTGGCCCGGGTCATCTCCCTGGAATTG
>NBL1_1:19970845-19971885;19971758;"+"
GCAGGGAGAGCCAGCCTTTCCGGGGGCTCAGTTTTCTTAAG
>NBL1_1:19970845-19971885;19971834;"+"
CCTGCTGCGGGCCACCTGCCCGGCCCGCTCCCAGGGCGGGG
>NBL1_1:19970845-19971885;19971850;"+"
TGCCCGGCCCGCTCCCAGGGCGGGGCGATTCTGATCGTTTA
>NBL1_1:19969646-19970686;19969686;"+"
AAAGGAGGGGAAGGGAATTCCGGGCAGAGGGAAGGGCGCAG
>NBL1_1:19969646-19970686;19969702;"+"
ATTCCGGGCAGAGGGAAGGGCGCAGGCAACAGCTAGGAGGC
>NBL1_1:19969646-19970686;19970279;"+"
ACTTGAACCGGGTCGCATGCCGGAGCGGACGGGATGAGGTG
>NBL1_1:19969646-19970686;19970288;"+"
GGGTCGCATGCCGGAGCGGACGGGATGAGGTGCACCGCAGA
>NBL1_1:19969646-19970686;19970303;"+"
GCGGACGGGATGAGGTGCACCGCAGAACTGGGGACTCCTGG
>NBL1_1:19969646-19970686;19970327;"+"
GAACTGGGGACTCCTGGTGCCGGGACGCGGCGGGCTGGGGC
>NBL1_1:19969646-19970686;19970337;"+"
CTCCTGGTGCCGGGACGCGGCGGGCTGGGGCGCCCCACTCT
>NBL1_1:19969646-19970686;19970347;"+"
CGGGACGCGGCGGGCTGGGGCGCCCCACTCTCGGGGCAAGT
>NBL1_1:19969646-19970686;19970378;"+"
CGGGGCAAGTCTGCAATGCCCGGTGCCCACAAAAAGGACAC
>HTR6_1:19990759-19991799;19991063;"+"
TCCTGGCTCCCCTGAAAGCCCGGTGACCCCGTTGTGAGTGG
>HTR6_1:19990759-19991799;19991072;"+"
CCCTGAAAGCCCGGTGACCCCGTTGTGAGTGGGCAGGCACC
>HTR6_1:19990759-19991799;19991211;"+"
GTGTGGGGGCTGCCACAGCCCGGGAGGTGACCCCTCGCAGC
>HTR6_1:19990759-19991799;19991226;"+"
CAGCCCGGGAGGTGACCCCTCGCAGCTGGGGCGCTCTGATC
>HTR6_1:19990759-19991799;19991237;"+"
GTGACCCCTCGCAGCTGGGGCGCTCTGATCTTCGGCCCACA
>HTR6_1:19990759-19991799;19991270;"+"
GGCCCACAGGCCCGGGGTGCCGGGACCCCGCCCTCCTGCAG
>HTR6_1:19990759-19991799;19991446;"+"
ACCCGGTCCCGCCGCCCGCCCGGCCCGCGGCCGCCTCTTCC
>HTR6_1:19990759-19991799;19991457;"+"
CCGCCCGCCCGGCCCGCGGCCGCCTCTTCCTCTCGCAGCCC
>HTR6_1:19990759-19991799;19991565;"+"
GACGGAGGCGACCCTGCTGCCGGGTGGGGAGGGGGCGCCGC
>HTR6_1:19990759-19991799;19991580;"+"
GCTGCCGGGTGGGGAGGGGGCGCCGCGCGGCCGCTGCCCTC
>HTR6_1:19990759-19991799;19991591;"+"
GGGAGGGGGCGCCGCGCGGCCGCTGCCCTCCTCTTCCCGCG
>HTR6_1:19990759-19991799;19991667;"+"
AGGCCGTGTGCGCCGGATCCCGGTGCCTCCGCGCCAGCTGA
>HTR6_1:19990759-19991799;19991676;"+"
GCGCCGGATCCCGGTGCCTCCGCGCCAGCTGAGACCTGCCT
>HTR6_1:19990759-19991799;19991777;"+"
CGGCCGCGGGGAGCCTGCTCCGGCCCGAGAGCGCCCATTCA
>UBXN10_1:20511550-20512590;20512064;"+"
TAAGGTTCCCAGTGTGGCCCCGGAGTGGGAGGCTGATGTGA
>CAMK2N1_1:20812708-20813748;20812728;"+"
GCCGCGGCGCCGAGGCGAGGCGCGGGGAGGAGGGCGGGAGG
>CAMK2N1_1:20812708-20813748;20812830;"+"
CGGGGCCGCGCCGGCCGGCCCGGGCTGCCGCTAGCTTCCTG
>CAMK2N1_1:20812708-20813748;20812855;"+"
TGCCGCTAGCTTCCTGCCCCCGCCCCCAGCCCCCGCCGTCC
>CAMK2N1_1:20812708-20813748;20812940;"+"
CCGCAGCCGGCTTTGCCTCCCGAGGGGACCTCGGGGGGAGT
>CAMK2N1_1:20812708-20813748;20812951;"+"
TTTGCCTCCCGAGGGGACCTCGGGGGGAGTGGGGGTTCCGG
>CAMK2N1_1:20812708-20813748;20812969;"+"
CTCGGGGGGAGTGGGGGTTCCGGGAGCTGGAGAGGGAGCGG
>CAMK2N1_1:20812708-20813748;20812987;"+"
TCCGGGAGCTGGAGAGGGAGCGGACAGACGACGCACACGCG
>CAMK2N1_1:20812708-20813748;20813116;"+"
CTCCCCCGCCATCTGCAAACCGGGGAGCCCTTCCTCCCCAC
>CAMK2N1_1:20812708-20813748;20813203;"+"
CTCACACTCTCCTCCCGCCCCGGCTCAGTCCGACCTGGAAG
>CAMK2N1_1:20812708-20813748;20813213;"+"
CCTCCCGCCCCGGCTCAGTCCGACCTGGAAGGCCTCACTCC
>CAMK2N1_1:20812708-20813748;20813264;"+"
CGCCCAACTGCGCTGGACTCCGGCTCCCGCAGGGCCTCCAG
>CAMK2N1_1:20812708-20813748;20813407;"+"
TGCCTCCGCTGGGGACGTCCCGGGTCTGCCGCCCTCTGCCC
>CAMK2N1_1:20812708-20813748;20813416;"+"
TGGGGACGTCCCGGGTCTGCCGCCCTCTGCCCTCGGGGGTC
>CAMK2N1_1:20812708-20813748;20813429;"+"
GGTCTGCCGCCCTCTGCCCTCGGGGGTCTCCCTTCCAGCAA
>CAMK2N1_1:20812708-20813748;20813510;"+"
AGGAGCGGGCTCCTCGATGCCGGGAGGGAGACTGGGGCAGC
>CAMK2N1_1:20812708-20813748;20813614;"+"
GGAGCGCTCATTATCCTCGCCGGAGCCAACAGCACCTGCCC
>CAMK2N1_1:20812708-20813748;20813637;"+"
AGCCAACAGCACCTGCCCTCCGCTGGAGACCGTCTTTGCTT
>DDOST_1:20988017-20989057;20988222;"+"
GGAGCTTGCGGGGTCCTCCCCGGGCTTGACCGTCGCGTCCT
>DDOST_1:20988017-20989057;20988232;"+"
GGGTCCTCCCCGGGCTTGACCGTCGCGTCCTGGACAGGGTG
>DDOST_1:20988017-20989057;20988535;"+"
ATCTCTCACTAGCCGTTACCCGGGCATTGCACTTCTCTCCA
>DDOST_1:20988017-20989057;20988696;"+"
GGTTTTGAAGCACTTAGCGCCGGGCTAGAGTGAACATCCAT
>KIF17_1:21044490-21045530;21044515;"+"
GAGCCCGGAGCCGCCCCAGCCGCCTGCCCGCAAGCTCACCG
>KIF17_1:21044490-21045530;21044588;"+"
TGGCGTCACAAGAGCGGCCCCGGGAACGCCCCGCCTGGCCC
>KIF17_1:21044490-21045530;21044599;"+"
GAGCGGCCCCGGGAACGCCCCGCCTGGCCCGCGAGCTTCGC
>KIF17_1:21044490-21045530;21044608;"+"
CGGGAACGCCCCGCCTGGCCCGCGAGCTTCGCCCGAGTGAT
>KIF17_1:21044490-21045530;21044770;"+"
CTGCGGCTAAGACTGGGGCCCGGGGCCCCAGGCTTGACTCC
>KIF17_1:21044490-21045530;21044795;"+"
CCCCAGGCTTGACTCCACCTCGGGGCTACAGAGATCCCAGG
>ECE1_1:21616962-21618002;21616984;"+"
GCCAGGCGTTGCACCACCTTCGCGGGCGGGGCCTGATCGGT
>ECE1_1:21616962-21618002;21617093;"+"
ATGGGGACCCCTCCCTTCCCCGGAGGTCGGGAGTGGGGGCC
>ECE1_1:21616962-21618002;21617197;"+"
TTAAGTCCCCCTTCAACAACCGGGTCCCCAGTGGCAGATAA
>ECE1_1:21616962-21618002;21617276;"+"
CAATCAAGACAGGTTCCCCCCGGCATCAGCCCTTAGGTGTG
>ECE1_1:21616746-21617786;21616780;"+"
TGGACACCCGAGACCGAGACCGGCCCACGGAGCGGCCCGCG
>ECE1_1:21616746-21617786;21616792;"+"
ACCGAGACCGGCCCACGGAGCGGCCCGCGCGGGGAGGGGTC
>ECE1_1:21616746-21617786;21616801;"+"
GGCCCACGGAGCGGCCCGCGCGGGGAGGGGTCCCGCCCGCC
>ECE1_1:21616746-21617786;21616890;"+"
AGCAGGGCGGACACCGGGGGCGGCCACACGCCCCGCATGCT
>ECE1_1:21616746-21617786;21616903;"+"
CCGGGGGCGGCCACACGCCCCGCATGCTGTGCCCCAGACGC
>ECE1_1:21616746-21617786;21616961;"+"
GTGGCCGGGATGGGATGGGCCGGGCCAGGCGTTGCACCACC
>ECE1_1:21616746-21617786;21616970;"+"
ATGGGATGGGCCGGGCCAGGCGTTGCACCACCTTCGCGGGC
>RAP1GAP_1:21978328-21979368;21978373;"+"
CGGAGCCGCCTTCCCGCGCCCGGGTCACCTTGGCAACGCGG
>RAP1GAP_1:21978328-21979368;21978389;"+"
CGCCCGGGTCACCTTGGCAACGCGGCCGCCCCGCCCCCGCC
>RAP1GAP_1:21978328-21979368;21978400;"+"
CCTTGGCAACGCGGCCGCCCCGCCCCCGCCCCCGCCCCAGC
>RAP1GAP_1:21978328-21979368;21978608;"+"
CCCCTCCCCCACCCCCTTCCCGGCCGCCGCCCCCCGTCCAG
>RAP1GAP_1:21978328-21979368;21978622;"+"
CCTTCCCGGCCGCCGCCCCCCGTCCAGGCCGCAGACCCTCT
>RAP1GAP_1:21978328-21979368;21978631;"+"
CCGCCGCCCCCCGTCCAGGCCGCAGACCCTCTGTTGGAGGG
>RAP1GAP_1:21978328-21979368;21978815;"+"
TAAAGTGGGATTCCTCCCGCCGGCCTCCTAGGACCTGGGGA
>RAP1GAP_1:21978328-21979368;21978839;"+"
CTCCTAGGACCTGGGGATGACGAAATGAGTTCACGCACGTA
>RAP1GAP_1:21978328-21979368;21979288;"+"
GGAGCTGTGTCAGCAGACACCGGGTTACTAGCCCTGACCCC
>RAP1GAP_1:21995853-21996893;21996283;"+"
TGGCTGACGCCCTCCTCACCCGGGCGCTCGGCGCGCTTCCT
>RAP1GAP_1:21995853-21996893;21996294;"+"
CTCCTCACCCGGGCGCTCGGCGCGCTTCCTGGCAGAGGCCA
>RAP1GAP_1:21995853-21996893;21996397;"+"
GCCCCCGCCCCAGCCTAACCCGGGCCCAGGGCGGGTGTGGG
>RAP1GAP_1:21995853-21996893;21996408;"+"
AGCCTAACCCGGGCCCAGGGCGGGTGTGGGGAGGGGAGCCA
>RAP1GAP_1:21995853-21996893;21996459;"+"
AGAAGTGGAAGGGAGGCACCCGGAAGAGAGTGGGATCAGAA
>LINC00339_1:22350663-22351703;22350910;"+"
TTGGGGTGTCCCTCTTAATCCGGTAGCTCAGCCCATTCGGA
>LINC00339_1:22350663-22351703;22350927;"+"
ATCCGGTAGCTCAGCCCATTCGGATATGCCAGCTGGAAAGA
>LINC00339_1:22350663-22351703;22351050;"+"
GCATCTCTGCTTCCTCTAGCCGGCTGTGTCATTGAACCTGT
>LINC00339_1:22350663-22351703;22351500;"+"
ATACACACAGAGTCCCACCCCGGACAGGCTGTATCAACCCC
>LINC00339_1:22350663-22351703;22351524;"+"
CAGGCTGTATCAACCCCCCACGGCCATATGCCCACTGCTGT
>LINC00339_1:22350976-22352016;22351823;"+"
AGAAAGATAAAGAACTTCTCCGGAGCGAAAAAGCTGCTAAG
>WNT4_1:22469499-22470539;22469752;"+"
ACACCCCCCCGGGGGCGGGCCGGAGCGGCGGCGGCTGCCGC
>WNT4_1:22469499-22470539;22469763;"+"
GGGGCGGGCCGGAGCGGCGGCGGCTGCCGCCTTAGCCCGCG
>WNT4_1:22469499-22470539;22469780;"+"
CGGCGGCTGCCGCCTTAGCCCGCGGGACTGGGCTGCTCCCG
>WNT4_1:22469499-22470539;22469823;"+"
GCCTCCCCGGCTGGGCGCTCCGGAGGACTTGGGGCCCGAGC
>WNT4_1:22469499-22470539;22469839;"+"
GCTCCGGAGGACTTGGGGCCCGAGCCCGCTCCAGGCACGCC
>WNT4_1:22469499-22470539;22469924;"+"
CCAGCTGCCCGGCCGCCGCCCGGGCCTAGGGGACAGGCGGG
>WNT4_1:22469499-22470539;22469941;"+"
GCCCGGGCCTAGGGGACAGGCGGGCACAGCTCCCCCAACCC
>WNT4_1:22469499-22470539;22470067;"+"
TCCGACCGCGGCGGACCCACCGGAGCGCGGCTACCACTCGC
>WNT4_1:22469499-22470539;22470085;"+"
ACCGGAGCGCGGCTACCACTCGCGCGCACCCAGGCGCTGGC
>WNT4_1:22469499-22470539;22470240;"+"
CTCACCTCCCTACAGCCTTCCGGGAGCTGGACGGGGCCTCC
>WNT4_1:22469499-22470539;22470251;"+"
ACAGCCTTCCGGGAGCTGGACGGGGCCTCCCCAGCTTTGGG
>KDM1A_1:23344920-23345960;23345818;"+"
CCAGGTCCCACTCCAAACGCCGGGGAGACGCTCTAGGCAAG
>KDM1A_1:23344920-23345960;23345844;"+"
GACGCTCTAGGCAAGCTACACGTTCTTTGCTGCGGTGCCAC
>KDM1A_1:23344920-23345960;23345940;"+"
GTCTCCGACCCTTTTTGTCCCGGCGCGGCGGGAGCGCGCTT
>HNRNPR_1:23670837-23671877;23670864;"+"
GGAACTGCTTCCAGGGACTCCGAGCTACGGGGCAATCGCTT
>HNRNPR_1:23670837-23671877;23670978;"+"
GAGCCAATCGATGAAGCTGCCGGCTGAACCAATGAGGGTGC
>HNRNPR_1:23670837-23671877;23671003;"+"
GAACCAATGAGGGTGCTCAGCGCCCCTGGCTGGGGCGCCTC
>HNRNPR_1:23670837-23671877;23671024;"+"
GCCCCTGGCTGGGGCGCCTCCGGGGCGGGGGCAGGCACACA
>HNRNPR_1:23670837-23671877;23671180;"+"
TCGCGCCGCGTGGCCGCCTCCGGAGCCCCGCCCCCTATGGT
>ZNF436_1:23696337-23697377;23696413;"+"
CAGAACCTTGGCTACGTGCCCGGAAGCCTGTTGTCTCTAAC
>ELOA_1:24068835-24069875;24069549;"+"
TCCTAGGACGGGCACCAGCCCGGGACCCCTGACAAGGTGTT
>ELOA_1:24068835-24069875;24069720;"+"
AGCACAGGGAGCGGGGGTGCCGGCGGCGGAGGCGCGTACGG
>ELOA_1:24068835-24069875;24069732;"+"
GGGGGTGCCGGCGGCGGAGGCGCGTACGGCCCGAGCAGCCC
>ELOA_1:24068835-24069875;24069743;"+"
CGGCGGAGGCGCGTACGGCCCGAGCAGCCCCCAGCCCCCAG
>ELOA_1:24068835-24069875;24069805;"+"
CGCGAGGAGTGCGCGGCCGCCGGGTGGGCGCTGGGGAGCGG
>ELOA_1:24068835-24069875;24069823;"+"
GCCGGGTGGGCGCTGGGGAGCGGGCCCTGGGGGCGGAGCCT
>FUCA1_1:24194839-24195879;24195285;"+"
GGTTCGGGATCGCTTGAGCCCGGGAAGTCTGGGCTGCAGTG
>FUCA1_1:24194839-24195879;24195309;"+"
AAGTCTGGGCTGCAGTGAACCGAACCGTGATCACGCCTCTG
>MYOM3_1:24438645-24439685;24438941;"+"
TTCTGATCTGAATTCTGCCCCGGCTGACTGGGTGCCCTGGG
>MYOM3_1:24438645-24439685;24438967;"+"
ACTGGGTGCCCTGGGGAAGGCGCTCAGCTTCCCTGAACTGA
>STPG1_1:24740242-24741282;24740682;"+"
TAGCTGGGATTACCGGCGCTCGCCACCACGCCAGGCTATTC
>LOC100506985_1:24882495-24883535;24882631;"+"
TGGGAGCGCGGCGGTGCCGGCGGGAGGCCGAGCGGGGCTCG
>LOC100506985_1:24882495-24883535;24882643;"+"
GGTGCCGGCGGGAGGCCGAGCGGGGCTCGACAGAGCAGGTA
>LOC100506985_1:24882495-24883535;24882775;"+"
GCGCTGGGCGAAGGAGGGCCCGGGGGTGGGGACGAGGGGTC
>LOC100506985_1:24882495-24883535;24882787;"+"
GGAGGGCCCGGGGGTGGGGACGAGGGGTCCCCAGTCTCACC
>LOC100506985_1:24882495-24883535;24882859;"+"
TGCGCGGGAGGGCGTTGGTCCGGGGTGGTGGGAGGGAGGCT
>LOC100506985_1:24882495-24883535;24882991;"+"
AAAGGGAGTCGACCTTGACCCGGCCTGGAGATAAAGGAACT
>RCAN3_1:24828366-24829406;24828397;"+"
GACCCTGCTTCCTTCTCTGCCGGCTAAGGGAAGAGACACCA
>RCAN3_1:24828366-24829406;24828534;"+"
TCGCTCAACAGCTTAGACCCCGGCTCTTCCCTTTGCGTAAT
>RCAN3_1:24828366-24829406;24828549;"+"
GACCCCGGCTCTTCCCTTTGCGTAATAGTTGTAATCATGTC
>RCAN3_1:24828366-24829406;24828938;"+"
ATATCCGGGCCGCCGGTTGCCGGGAGGTGAACCGAGGTAAA
>RCAN3_1:24828366-24829406;24828950;"+"
CCGGTTGCCGGGAGGTGAACCGAGGTAAACTCGCCGCGCGC
>RCAN3_1:24828366-24829406;24828961;"+"
GAGGTGAACCGAGGTAAACTCGCCGCGCGCGGGGCGCAGTG
>RCAN3_1:24828366-24829406;24829034;"+"
CATATTCCTATGAGCTGCTCCGGGGACTGTCCTACGGGGCT
>RCAN3_1:24828366-24829406;24829048;"+"
CTGCTCCGGGGACTGTCCTACGGGGCTAGCAGGAAAAGGAG
>RCAN3_1:24828366-24829406;24829087;"+"
AGATCGGCTCTCTCCGCTCCCGGTGGAAAACGAGAAGGTCG
>RCAN3_1:24828366-24829406;24829097;"+"
TCTCCGCTCCCGGTGGAAAACGAGAAGGTCGCCAGAGGTCC
>RCAN3_1:24828366-24829406;24829106;"+"
CCGGTGGAAAACGAGAAGGTCGCCAGAGGTCCTGTTTTCGG
>RCAN3_1:24828366-24829406;24829269;"+"
CCCCCGCCCCGGTCCCCGCCCGGGTCCCCGCCTTGTCCTGG
>RCAN3_1:24828366-24829406;24829297;"+"
CGCCTTGTCCTGGGCTCTGGCGCCTGCGCCGCCGTGCGCGC
>RUNX3_1:25256750-25257790;25256802;"+"
CCGCGCGGGGTTAGTACCCCCGGGGCCCGCGGGGCGGGGCT
>RUNX3_1:25256750-25257790;25256811;"+"
GTTAGTACCCCCGGGGCCCGCGGGGCGGGGCTGGCGGAGCG
>RUNX3_1:25256750-25257790;25256825;"+"
GGCCCGCGGGGCGGGGCTGGCGGAGCGACGCGTCGCACAGC
>RUNX3_1:25256750-25257790;25256908;"+"
CGGGGAGGAACGGGGCCTGCCGGAGGCCGCCCAACGGGGAG
>RUNX3_1:25256750-25257790;25256922;"+"
GCCTGCCGGAGGCCGCCCAACGGGGAGGGGCGGAAGGCGCC
>RUNX3_1:25256750-25257790;25256932;"+"
GGCCGCCCAACGGGGAGGGGCGGAAGGCGCCACCCCGCGGA
>RUNX3_1:25256750-25257790;25257033;"+"
AGAAATTTGCTTAGAACGTCCGGGTCCCACGGAAGGCGCCC
>RUNX3_1:25256750-25257790;25257042;"+"
CTTAGAACGTCCGGGTCCCACGGAAGGCGCCCTTGCCGCCC
>RUNX3_1:25256750-25257790;25257058;"+"
CCCACGGAAGGCGCCCTTGCCGCCCTCTCTCGGGTCGTAGC
>RUNX3_1:25256750-25257790;25257131;"+"
TCCTCCCCGCTGGCCGCGGCCGGGCTTCCCCAGCTCTTGCT
>RUNX3_1:25256750-25257790;25257156;"+"
TTCCCCAGCTCTTGCTGCTTCGGGCCTGTGACTTCTGCAAC
>RUNX3_1:25256750-25257790;25257207;"+"
GGGCCGCGGGGTCTCAGGGCCGGTGACGCCGCACTGGGAGC
>RUNX3_1:25256750-25257790;25257216;"+"
GGTCTCAGGGCCGGTGACGCCGCACTGGGAGCCGCCCCAAA
>RUNX3_1:25256750-25257790;25257228;"+"
GGTGACGCCGCACTGGGAGCCGCCCCAAAGAGGTTACTCAC
>RUNX3_1:25256750-25257790;25257321;"+"
TTTTGCGCGTCGTCCACGCCCGGCCGGCGGCCTTTGCTGCT
>RSRP1_1:25664725-25665765;25664836;"+"
GTGGATGGTACTGCTGCATCCGGGTGTCTGGAGGCTGTGGC
>RSRP1_1:25664725-25665765;25664857;"+"
GGGTGTCTGGAGGCTGTGGCCGTTTTGTTTTCTTGGCTAAA
>RSRP1_1:25664725-25665765;25664921;"+"
CGCGGCGCGACACCGGGCTCCGGAACCACTGCACGACGGGG
>RSRP1_1:25664725-25665765;25664934;"+"
CGGGCTCCGGAACCACTGCACGACGGGGCTGGACGTAAGTG
>RSRP1_1:25664725-25665765;25664947;"+"
CACTGCACGACGGGGCTGGACGTAAGTGTCGGGCGGGGAGT
>RSRP1_1:25664725-25665765;25665119;"+"
GACCTCTCCTCTCCTGGGTCCGGCGGCGCCAGGAGAAGGCG
>RSRP1_1:25664725-25665765;25665138;"+"
CCGGCGGCGCCAGGAGAAGGCGACGGCGTCCAGACCCCGCC
>RSRP1_1:25664725-25665765;25665187;"+"
GAGGGGACCGCGCCCTCCCCCGGGACACCCCAGGATCCCTG
>RSRP1_1:25664725-25665765;25665300;"+"
TCCCTCAGCGAGGGGTGCCCCGGCTAAAGGTGGCTCCCCCA
>MTFR1L_1:26145663-26146703;26146239;"+"
CAAACGCAGCCAACTCCTCCCGGGGACACAGACCCCGCGGG
>MTFR1L_1:26145663-26146703;26146254;"+"
CCTCCCGGGGACACAGACCCCGCGGGGGCACGGTCTCGATG
>MTFR1L_1:26145663-26146703;26146264;"+"
ACACAGACCCCGCGGGGGCACGGTCTCGATGGAGGGGAGTG
>MTFR1L_1:26145663-26146703;26146422;"+"
CAGCTGCGGAGGATCGCTTCCGGGGGGCGGGTCAGCGGAAG
>MTFR1L_1:26145663-26146703;26146437;"+"
GCTTCCGGGGGGCGGGTCAGCGGAAGTGAGGGCGGTTGAGG
>MTFR1L_1:26145663-26146703;26146449;"+"
CGGGTCAGCGGAAGTGAGGGCGGTTGAGGCTGGGCGGCCCA
>MTFR1L_1:26145663-26146703;26146503;"+"
GGCCGTGAGGTGAGAGAGTCCGGGAGCCCGAGCTTGAGGTG
>MTFR1L_1:26145663-26146703;26146595;"+"
AGTAGACTGGGTCTACGTGCCGGGCGCTGTGCGGAGCCCGC
>MTFR1L_1:26145663-26146703;26146606;"+"
TCTACGTGCCGGGCGCTGTGCGGAGCCCGCAGCTCCTGTTC
>MTFR1L_1:26145663-26146703;26146673;"+"
GCTGTCCGTCTCACTTGGCCCGGGGGAAACTGAGTCCCCGA
>SELENON_1:26125646-26126686;26125988;"+"
CCCCTCACCAGACCAGAGCCCGGAGGGTGGGGGTTGGGGGG
>SELENON_1:26125646-26126686;26126266;"+"
GCAGTCTCTGGCCTCGTGCCCGGCTGCCAGCAGAGGAGGAC
>SELENON_1:26125646-26126686;26126288;"+"
GCTGCCAGCAGAGGAGGACACGAGGCCTCAGAGGCCCCCGA
>SELENON_1:26125646-26126686;26126500;"+"
CCTGGGGAGGCTGGGGTGGCCGGGACTACGGACCCGACCGC
>SELENON_1:26125646-26126686;26126514;"+"
GGTGGCCGGGACTACGGACCCGACCGCATAGACGCGATCAG
>SELENON_1:26125646-26126686;26126526;"+"
TACGGACCCGACCGCATAGACGCGATCAGCCCCTCTTGGCG
>SELENON_1:26125646-26126686;26126594;"+"
CTCTGGCCGGGCTGCGAAGCCGGGAACCAGCGACCCCCCGC
>SELENON_1:26125646-26126686;26126604;"+"
GCTGCGAAGCCGGGAACCAGCGACCCCCCGCCCAGCCCCTG
>MTFR1L_1:26146298-26147338;26146691;"+"
CCCGGGGGAAACTGAGTCCCCGAAGGGTAGTTGCTCGTCGG
>MTFR1L_1:26146298-26147338;26146780;"+"
GGCTTCGCTGCTTGACGGGCCGGGCTGCCCCGCCGCGCATT
>MTFR1L_1:26146298-26147338;26146790;"+"
CTTGACGGGCCGGGCTGCCCCGCCGCGCATTCTGAGACCTG
>MTFR1L_1:26146298-26147338;26146844;"+"
GGCTTCCGCGCACTCGGGTCCGGGTCCTGTGGGTCCAAGGG
>MTFR1L_1:26146298-26147338;26146866;"+"
GGTCCTGTGGGTCCAAGGGCCGCTGGGCAGGCGGCGAGCAC
>MTFR1L_1:26146298-26147338;26146981;"+"
AGAGGGTCCGCGCGGGTCTCCGGCCACTGCTGCGCGCGGCA
>MTFR1L_1:26146298-26147338;26146993;"+"
CGGGTCTCCGGCCACTGCTGCGCGCGGCAAAGTTTCACTGA
>MTFR1L_1:26146298-26147338;26147039;"+"
GCGGCCTCCGTGGGGGCCCCCGGGACCAGGGGTGCTGAGCA
>CEP85_1:26559623-26560663;26559732;"+"
TCTCGGCTCACTGCAACCTCCGGCTCCCTGGTTCAGGCGAT
>CEP85_1:26559623-26560663;26559749;"+"
CTCCGGCTCCCTGGTTCAGGCGATTCTGCTGCCTCAGCCTC
>CEP85_1:26559623-26560663;26560303;"+"
AGGTGTGAGAACTGATAGACCGGCGTTGGAATGGAAGGAGG
>CEP85_1:26559623-26560663;26560510;"+"
CATGCGCAGAAAGATCCGTCCGGCTCTCTGAGCAGAGGGTA
>CEP85_1:26559623-26560663;26560532;"+"
GCTCTCTGAGCAGAGGGTAGCGTGTGGGGGCGGGATACCGA
>CEP85_1:26559623-26560663;26560603;"+"
GATAGAAAGGGGCGGGAAGCCGGCGCGGCTCGACTCCCGAT
>CEP85_1:26559623-26560663;26560613;"+"
GGCGGGAAGCCGGCGCGGCTCGACTCCCGATTGGCCAGAGG
>LOC101928303_1:26550790-26551830;26551608;"+"
ACAGCTGCCCCGTCAGCAACCGGCTGCTCCAGGGCCTGCGG
>LOC101928303_1:26550790-26551830;26551626;"+"
ACCGGCTGCTCCAGGGCCTGCGGGCCAACGGGGCCTCTCTG
>LOC101928303_1:26550790-26551830;26551770;"+"
AACCAGTGAGTGGGCAGCCCCGGGACCTCCTGCGCAGCCGC
>LOC101928303_1:26550790-26551830;26551782;"+"
GGCAGCCCCGGGACCTCCTGCGCAGCCGCCGCAGCCTTGCC
>LOC101928303_1:26550790-26551830;26551791;"+"
GGGACCTCCTGCGCAGCCGCCGCAGCCTTGCCTGCAAAGCA
>HMGN2_1:26797881-26798921;26797909;"+"
GGCTTTGGACTAGGGGGCACCGGAAGAGCCCTTTTGCCATC
>HMGN2_1:26797881-26798921;26798439;"+"
AGCTCGGAAGGATGCACGTCCGGCTGCGCCAAGCTGGTTTC
>HMGN2_1:26797881-26798921;26798462;"+"
CTGCGCCAAGCTGGTTTCCCCGCCTTTTTCCCACTTTGGCG
>ARID1A_1:27021503-27022543;27021676;"+"
CCCCAGAGCCTTGTAAGGACCGGCTAATGAGGGCAGGCGAG
>ARID1A_1:27021503-27022543;27021693;"+"
GACCGGCTAATGAGGGCAGGCGAGTGGGAAACGAATCGTCT
>ARID1A_1:27021503-27022543;27021704;"+"
GAGGGCAGGCGAGTGGGAAACGAATCGTCTGAACAATGATC
>ARID1A_1:27021503-27022543;27021839;"+"
CTAAGCAGCAGCCAACGGACCGGGCCCGCTGCCAGGGGGTC
>ARID1A_1:27021503-27022543;27022024;"+"
GAGATGCGCGGGCTCCGGGCCGGGTTTTCTCCGAAGCCTTC
>ARID1A_1:27021503-27022543;27022035;"+"
GCTCCGGGCCGGGTTTTCTCCGAAGCCTTCGGCGGCGGCGC
>ARID1A_1:27021503-27022543;27022044;"+"
CGGGTTTTCTCCGAAGCCTTCGGCGGCGGCGCTGCCTAGCG
>ARID1A_1:27021503-27022543;27022174;"+"
GCCCGCTCCGCTCTCCACTCCGGGTTTGCCAGGCGGCCGCG
>ARID1A_1:27021503-27022543;27022187;"+"
TCCACTCCGGGTTTGCCAGGCGGCCGCGACGGCGCTGGGTA
>ARID1A_1:27021503-27022543;27022196;"+"
GGTTTGCCAGGCGGCCGCGACGGCGCTGGGTAAAATGGCAG
>ARID1A_1:27021503-27022543;27022281;"+"
GGCGCTCTAGCCGCTCAGTCCGGCCGACCGCTTGCTCGCCC
>ARID1A_1:27021503-27022543;27022297;"+"
AGTCCGGCCGACCGCTTGCTCGCCCGCCCGCTGCCGCGCAG
>ARID1A_1:27021503-27022543;27022516;"+"
TCCCTCCCTCCTCCTTTCTCCGGCAGCAGAAAGCGGAGAGT
>ZDHHC18_1:27152180-27153220;27153034;"+"
AAAAGGGAGACTGGGAGGGCCGGGGACCTGCGGGGCCCCGC
>ZDHHC18_1:27152180-27153220;27153044;"+"
CTGGGAGGGCCGGGGACCTGCGGGGCCCCGCCGCGGGTCAG
>ZDHHC18_1:27152180-27153220;27153055;"+"
GGGGACCTGCGGGGCCCCGCCGCGGGTCAGAGCTGGGCCTC
>ZDHHC18_1:27152180-27153220;27153092;"+"
CCTCCGGCCAAGCGCCATCCCGGGCCCAGGCGGAGGGGGCG
>ZDHHC18_1:27152180-27153220;27153102;"+"
AGCGCCATCCCGGGCCCAGGCGGAGGGGGCGCTGCGGCGGG
>ZDHHC18_1:27152180-27153220;27153111;"+"
CCGGGCCCAGGCGGAGGGGGCGCTGCGGCGGGAGGCCGCGG
>ZDHHC18_1:27152180-27153220;27153150;"+"
GGCGGGCGGTGGCGGCGGGCCGGGGGCGGAGCGATGGCGGG
>ZDHHC18_1:27152180-27153220;27153161;"+"
GCGGCGGGCCGGGGGCGGAGCGATGGCGGGGCCGCCCCAGT
>ZDHHC18_1:27152180-27153220;27153173;"+"
GGGCGGAGCGATGGCGGGGCCGCCCCAGTGAGTGAGCGAGC
>KDF1_1:27286881-27287921;27287007;"+"
CCTGGACCGAGGCCCCGCCCCGGGGCTCTGCAGAGCTGCGC
>KDF1_1:27286881-27287921;27287025;"+"
CCCGGGGCTCTGCAGAGCTGCGCGTCCCCGCTCGAGTGCTC
>KDF1_1:27286881-27287921;27287064;"+"
TCGGCCCGTTCAGCCTAGTCCGGGTAGGTGAGGTGTGGCGG
>KDF1_1:27286881-27287921;27287082;"+"
TCCGGGTAGGTGAGGTGTGGCGGGGAGGGGTCGAGAGGCGC
>TRNP1_1:27319174-27320214;27319532;"+"
ACTTTGCACACCGTGGGGTCCGGGGCTCCTCTGTGATGCCA
>TRNP1_1:27319174-27320214;27319743;"+"
CCCTATGGCCCAGGAGAGACCGGGCAGAACTGATTCGGCCA
>TRNP1_1:27319174-27320214;27319758;"+"
GAGACCGGGCAGAACTGATTCGGCCAAGGGCAGCATGAGGT
>TRNP1_1:27319174-27320214;27319877;"+"
ACCCTCCCCCGGATGGAGACCGGATTCCGTGAATTTCTAAA
>WDTC1_1:27559986-27561026;27560050;"+"
TTGCCAACTTATCAGGACCCCGGGGGCAAGTTGCTTTTAGC
>WDTC1_1:27559986-27561026;27560357;"+"
GGTCTCTCCTCCATCAGACCCGGGACTCCACAAGGCTGGAA
>WDTC1_1:27559986-27561026;27560381;"+"
ACTCCACAAGGCTGGAACTGCGTCTCTTCCTCAGAGGTGGG
>WDTC1_1:27559986-27561026;27560612;"+"
GAGTGGGCTGAGGAGCCCCCCGGGGCCCTAGCCTGAGAGGT
>WDTC1_1:27559986-27561026;27560796;"+"
TCCGGGTAACTAATGGCAACCGGGCGGGGTGAGCCCGCTCT
>WDTC1_1:27559986-27561026;27560811;"+"
GCAACCGGGCGGGGTGAGCCCGCTCTGCAGGAACTCCTCGA
>WDTC1_1:27559986-27561026;27560901;"+"
CCCGCCCGCCCACTGGCTGCCGGTCCCGCAAGCGGCGAAGC
>WDTC1_1:27559986-27561026;27560913;"+"
CTGGCTGCCGGTCCCGCAAGCGGCGAAGCCCATTGGCCACG
>MAP3K6_1:27693337-27694377;27693474;"+"
GGCTAAGCCCAGCCCTTTCCCGGCCGACCCAGAAAGCTCCA
>MAP3K6_1:27693337-27694377;27693499;"+"
GACCCAGAAAGCTCCACCCTCGGCCCTGGGGCAGAGCCGCT
>MAP3K6_1:27693337-27694377;27693590;"+"
CTTTGGAGACTGGCGGCTTCCGGAACAGCCTGTGCCCCTGT
>MAP3K6_1:27693337-27694377;27693614;"+"
ACAGCCTGTGCCCCTGTGCACGCCAAAGACTGTGGACTGCT
>GPR3_1:27718127-27719167;27718207;"+"
TCTTGCCAGGCCCACCCCTCCGGTGCTGTGAGGGCGCTATT
>GPR3_1:27718127-27719167;27718221;"+"
CCCCTCCGGTGCTGTGAGGGCGCTATTGGGCTGACATGAGT
>GPR3_1:27718127-27719167;27718269;"+"
CCCAGCTCTTATCCCAGCCCCGGCATCACGGGACTTGCCCT
>GPR3_1:27718127-27719167;27718916;"+"
ACCGGCGCCTCTGAAACCCCCGGCCCGCAGAGGGCGCCGCG
>GPR3_1:27718127-27719167;27718930;"+"
AACCCCCGGCCCGCAGAGGGCGCCGCGTCAAGGACAGCGCG
>GPR3_1:27718127-27719167;27719111;"+"
GACGTCACCGAACCGGTGGCCGGGGGCGGGGCGGGGTGACT
>GPR3_1:27718127-27719167;27719122;"+"
ACCGGTGGCCGGGGGCGGGGCGGGGTGACTCACGCCGCTTC
>GPR3_1:27718127-27719167;27719134;"+"
GGGCGGGGCGGGGTGACTCACGCCGCTTCTCCCGCGGCCGC
>FAM76A_1:28051469-28052509;28051639;"+"
GGAGGGCGTGGCTTGCCTTCCGGAAGTCAGGCCTCGTCAGG
>FAM76A_1:28051469-28052509;28051653;"+"
GCCTTCCGGAAGTCAGGCCTCGTCAGGAATCACCAGGTGGT
>FAM76A_1:28051469-28052509;28051702;"+"
AGAGAAGCTGGGGGTGAAACCGGAGAAAACAAAGTAGGAAG
>FAM76A_1:28051469-28052509;28052254;"+"
AGCTCTTCCGAGGTCCCGGCCGGGAGCCTGTCCCCTCCAGG
>FAM76A_1:28051469-28052509;28052278;"+"
AGCCTGTCCCCTCCAGGTGGCGCCCCCGCGTGACTGCGCTT
>FAM76A_1:28051469-28052509;28052455;"+"
CGTGCCCGCCCCAGCCCGCCCGGGTCCGCCCCGACCCGCCT
>FAM76A_1:28051469-28052509;28052471;"+"
CGCCCGGGTCCGCCCCGACCCGCCTGCGCCCGCCCGCCTGC
>FAM76A_1:28051469-28052509;28052481;"+"
CGCCCCGACCCGCCTGCGCCCGCCCGCCTGCCGCAGCCAGC
>SESN2_1:28584942-28585982;28585612;"+"
AGTTCTATAATTAGCAGCACCGGATAGGACGCGAGCCAAAC
>SESN2_1:28584942-28585982;28585621;"+"
ATTAGCAGCACCGGATAGGACGCGAGCCAAACCTCTCTTAA
>SESN2_1:28584942-28585982;28585870;"+"
CCAGAATTCCGGGCGCTCCCCGGTGCTGATTGGCGGAGCCC
>SESN2_1:28584942-28585982;28585883;"+"
CGCTCCCCGGTGCTGATTGGCGGAGCCCGTGACTCCAGGGG
>RAB42_1:28917691-28918731;28918526;"+"
CTGAACTAGAGGCCCCAGGCCGGGGCTAATGAGGGCTCCAG
>SNHG12_1:28908365-28909405;28908387;"+"
AATGCGGCGGGGAGAAAGGGCGCTGAAGCCGCGAGCAAGAG
>SNHG12_1:28908365-28909405;28908495;"+"
GAGTTGTAGTTTGCTCGCCCCGGCGTTGTCCGCGCGTCACC
>SNHG12_1:28908365-28909405;28908505;"+"
TTGCTCGCCCCGGCGTTGTCCGCGCGTCACCTCCCCAGCCC
>RAB42_1:28917986-28919026;28918959;"+"
GGGCGGCGCCGGCGGGGCCCCGGGCAGGGGCGGGGTCGGGG
>RAB42_1:28917986-28919026;28918969;"+"
GGCGGGGCCCCGGGCAGGGGCGGGGTCGGGGCGCGGACAAA
>RAB42_1:28917986-28919026;28918980;"+"
GGGCAGGGGCGGGGTCGGGGCGCGGACAAAACCGCCGCGGG
>SNORA16A_1:28907545-28908585;28907637;"+"
TACTACCTGCTTAAGTACGCCGGGATCTCTGTAGACTAAGT
>SNORA16A_1:28907545-28908585;28908078;"+"
CCCCACCCCTTCCGTAAACCCGGCCGCCTGCCTGCAACACT
>SNORA16A_1:28907545-28908585;28908226;"+"
GCCCACCGGGTTGGAAGGCCCGGCTCCTCCGTGCCACATTC
>SNORA16A_1:28907545-28908585;28908235;"+"
GTTGGAAGGCCCGGCTCCTCCGTGCCACATTCACCACCATC
>SNORA16A_1:28907545-28908585;28908279;"+"
AGGCCGTGGGAGGAAAAACCCGGCGAGTGCGCGCCAGCAGC
>SNORA16A_1:28907545-28908585;28908288;"+"
GAGGAAAAACCCGGCGAGTGCGCGCCAGCAGCAGCGACTAG
>SNORA16A_1:28907545-28908585;28908302;"+"
CGAGTGCGCGCCAGCAGCAGCGACTAGCGGGGAACGGCGCG
>SNORA16A_1:28907545-28908585;28908363;"+"
TGCAGCTAGTAAGTCGACACCGGGAATGCGGCGGGGAGAAA
>SNORA16A_1:28907545-28908585;28908374;"+"
AGTCGACACCGGGAATGCGGCGGGGAGAAAGGGCGCTGAAG
>YTHDF2_1:29062115-29063155;29062689;"+"
CTTAAGATTCATAGGTTCTCCGGACTCCTTGAAAGTTTTGT
>YTHDF2_1:29062115-29063155;29062949;"+"
GGGCGGGGGCGGGTCACTCCCGGACAGGGCCCCCATGAAGT
>YTHDF2_1:29062115-29063155;29063102;"+"
CCCCTCCCTCACTGAGAAACCGGCTTTTGTCGTTCTTCTGA
>YTHDF2_1:29062115-29063155;29063112;"+"
ACTGAGAAACCGGCTTTTGTCGTTCTTCTGAAGCCAGAGCT
>YTHDF2_1:29062431-29063471;29063304;"+"
CTTCCCGGGGTTCTTCGCGCCGGGCCCCTTCCGCGTGGGTG
>YTHDF2_1:29062431-29063471;29063315;"+"
TCTTCGCGCCGGGCCCCTTCCGCGTGGGTGAGTGAATGTGA
>TMEM200B_1:29448993-29450033;29449191;"+"
TCCCGGCTCCCCCGTCGGCCCGGGCAAGGCTGTTCCCAGGT
>TMEM200B_1:29448993-29450033;29449214;"+"
GCAAGGCTGTTCCCAGGTTGCGACGTTTCCAATTCGGGCTC
>TMEM200B_1:29448993-29450033;29449238;"+"
GTTTCCAATTCGGGCTCCTCCGGATGAATCATCCCCCTTTC
>TMEM200B_1:29448993-29450033;29449260;"+"
GATGAATCATCCCCCTTTCCCGCCGCCTGGCCTCCTTTCCC
>TMEM200B_1:29448993-29450033;29449351;"+"
CGCCCCTGCGCCTCGGGATCCGGGCCGCACAGCTTAAGCCC
>TMEM200B_1:29448993-29450033;29449375;"+"
CCGCACAGCTTAAGCCCTCCCGATTGCTGGCCGCGCCCTGC
>TMEM200B_1:29448993-29450033;29449418;"+"
GCGGCCTGTGGCCTGGATCCCGGGCCCAGCAGGAGTAGCCG
>TMEM200B_1:29448993-29450033;29449437;"+"
CCGGGCCCAGCAGGAGTAGCCGAGCTGCGTGCGGTGTGGCC
>TMEM200B_1:29448993-29450033;29449710;"+"
CGACTGGAGCGCTCAAGGCCCGGGCCTAGCAGGGAGCCGCC
>TMEM200B_1:29448993-29450033;29449727;"+"
GCCCGGGCCTAGCAGGGAGCCGCCACTCTCCCGCGTCCAAA
>TMEM200B_1:29448993-29450033;29449738;"+"
GCAGGGAGCCGCCACTCTCCCGCGTCCAAAGCCTGGTTTCA
>TMEM200B_1:29448993-29450033;29449786;"+"
CAACTACGGCCCAGGGAGGCCGGGGAGACTGCCCGACCCCG
>TMEM200B_1:29448993-29450033;29449799;"+"
GGGAGGCCGGGGAGACTGCCCGACCCCGCACTAGGCGGGGG
>TMEM200B_1:29448993-29450033;29449814;"+"
CTGCCCGACCCCGCACTAGGCGGGGGCTCTGCCAGGTCCGA
>TMEM200B_1:29448993-29450033;29449845;"+"
CCAGGTCCGACGCCGGGCTCCGGGGCCCCAGCCCTAGACCC
>TMEM200B_1:29448993-29450033;29449956;"+"
CCCTTTCCCCAGCCCGCAACCGGAGGAGCGATCATCGCTTC
>TMEM200B_1:29448993-29450033;29449971;"+"
GCAACCGGAGGAGCGATCATCGCTTCAAGCCAGAACTGGCG
>MECR_1:29557450-29558490;29557470;"+"
CCGGCTACGTCATCTTCCAGCGACCGCGCGCCTGCGCCCCG
>MECR_1:29557450-29558490;29557503;"+"
GCGCCCCGCCCCTGCCCCGCCGGGTGACCACTCCCCCTTGG
>MECR_1:29557450-29558490;29558016;"+"
GGGGATAATATGCCTCCTTCCGGATTGTTGTGAGGATTGGA
>LINC01756_1:29676606-29677646;29676778;"+"
GGCTTAGGCCAATCAGAACCCGGCCCTGGAGCTGAGGGTGG
>LINC01756_1:29676606-29677646;29676801;"+"
CCCTGGAGCTGAGGGTGGGTCGTTCAGGGCACGTGTTGAGA
>LINC01756_1:29676606-29677646;29677090;"+"
CCCTTGCTGTGCCCTCCATCCGGGATTCTCAGCCCCTAATC
>LINC01778_1:31296478-31297518;31296931;"+"
CAACCAGGGAAAGGCCAGCCCGGGCCTCTCGGGATCTCAAG
>LINC01778_1:31296478-31297518;31296940;"+"
AAAGGCCAGCCCGGGCCTCTCGGGATCTCAAGCCCTCGGCC
>LINC01778_1:31296478-31297518;31296956;"+"
CTCTCGGGATCTCAAGCCCTCGGCCTGTGTGTGTGCCAGAG
>LINC01778_1:31296478-31297518;31297015;"+"
AGAAGGTGCCGGAGGCTTGCCGGGCGGCCTTGCGGTTTGAA
>LINC01778_1:31296478-31297518;31297027;"+"
AGGCTTGCCGGGCGGCCTTGCGGTTTGAAGCAGTGAGTCAC
>LINC01778_1:31296478-31297518;31297127;"+"
GCACTCAGAGTCAGAGACCCCGGGGCAGAGACAGGGGCAAG
>LINC01778_1:31296478-31297518;31297313;"+"
AGGGAGAGGAATCGCGCCGCCGGTGTAGACAGCTGGGCTCC
>LINC01778_1:31296478-31297518;31297337;"+"
GTAGACAGCTGGGCTCCCTGCGCATGCTCTGTCCTCCCCCT
>LINC01778_1:31296478-31297518;31297378;"+"
CGCGGCTCCCACCGCAGGCCCGGACCCAGAAGTGGACAAAA
>SDC3_1:31381460-31382500;31381578;"+"
GGGCTCCCGGCTCGGCCGCCCGGCTCCGCCTCGCAGCTCCG
>SDC3_1:31381460-31382500;31381589;"+"
TCGGCCGCCCGGCTCCGCCTCGCAGCTCCGCGCCCACAGCG
>SDC3_1:31381460-31382500;31381599;"+"
GGCTCCGCCTCGCAGCTCCGCGCCCACAGCGGCCGCGCCCG
>SDC3_1:31381460-31382500;31381856;"+"
CTGGAGGTCGCGGAGCCCGCCGGACGCACCTCCGCGGCCGC
>SDC3_1:31381460-31382500;31381868;"+"
GAGCCCGCCGGACGCACCTCCGCGGCCGCCGTGCTAGGTAG
>SDC3_1:31381460-31382500;31381877;"+"
GGACGCACCTCCGCGGCCGCCGTGCTAGGTAGAAGGGAAGG
>SDC3_1:31381460-31382500;31381921;"+"
CCGCGTGGGATACCAGGGCCCGGGCCTGGCTCCCTGAAGTC
>SDC3_1:31381460-31382500;31381941;"+"
CGGGCCTGGCTCCCTGAAGTCGCCGAGCGGAGGGGTCGCAT
>ADGRB2_1:32229644-32230684;32229694;"+"
GCGGGCGGGCGGCGCCGGGCCGGGCGCGGGCTCCTGCCGCC
>ADGRB2_1:32229644-32230684;32229711;"+"
GGCCGGGCGCGGGCTCCTGCCGCCGCCGCCGCCGCCGCCTC
>ADGRB2_1:32229644-32230684;32229720;"+"
CGGGCTCCTGCCGCCGCCGCCGCCGCCGCCTCCTTGCCGCG
>ADGRB2_1:32229644-32230684;32229839;"+"
CAGCCCCGGGCTCTGAGAGCCGGTGCCGCATCCTCTTCGGT
>ADGRB2_1:32229644-32230684;32229856;"+"
AGCCGGTGCCGCATCCTCTTCGGTCTCTGAGCGCCGCCGCC
>ADGRB2_1:32229644-32230684;32229867;"+"
CATCCTCTTCGGTCTCTGAGCGCCGCCGCCGCTGCCGCCGA
>ADGRB2_1:32229644-32230684;32230004;"+"
GGAGGGGGCGCGCGCCGGGCCGGGCGCGAGGAGCCGCGGGA
>ADGRB2_1:32229644-32230684;32230018;"+"
CCGGGCCGGGCGCGAGGAGCCGCGGGAGAAGGGGCGGGGGC
>ADGRB2_1:32229644-32230684;32230124;"+"
CCGCCTTGGGCCCCAGGCGCCGGCGCGGGAGAAGCCCTGGG
>COL16A1_1:32169748-32170788;32170628;"+"
AGCTCTGAGGAGGAAGGAGCCGGTAATGTTCCGAGTTCTGC
>COL16A1_1:32169748-32170788;32170639;"+"
GGAAGGAGCCGGTAATGTTCCGAGTTCTGCCCAGAGGCAGG
>TSSK3_1:32826841-32827881;32826866;"+"
ATAGACATACACTGCCAGCCCGGAGTGGAAAGAACAGTTTG
>TSSK3_1:32826841-32827881;32827050;"+"
GCACTCACGTGGCGCGGGCCCGGGGGCTCCCGCCCATGGCG
>TSSK3_1:32826841-32827881;32827060;"+"
GGCGCGGGCCCGGGGGCTCCCGCCCATGGCGAGGTAGACGT
>TSSK3_1:32826841-32827881;32827069;"+"
CCGGGGGCTCCCGCCCATGGCGAGGTAGACGTCGATGGGCA
>TSSK3_1:32826841-32827881;32827078;"+"
CCCGCCCATGGCGAGGTAGACGTCGATGGGCACGTGCAGCA
>TSSK3_1:32826841-32827881;32827233;"+"
ACCTGGGGTCCCCGGGGGTCCGGACGTGGATGCGGGGTCCT
>TSSK3_1:32826841-32827881;32827245;"+"
CGGGGGTCCGGACGTGGATGCGGGGTCCTGACTGCTGGGGG
>TSSK3_1:32826841-32827881;32827363;"+"
TGCTCCGTCGCTACCGCCTCCGGGCTGTCCTGGGACTCGGG
>TSSK3_1:32826841-32827881;32827380;"+"
CTCCGGGCTGTCCTGGGACTCGGGGGCGGCGGCAAGGCCAC
>TSSK3_1:32826841-32827881;32827389;"+"
GTCCTGGGACTCGGGGGCGGCGGCAAGGCCACGGGAGTCTC
>TSSK3_1:32826841-32827881;32827410;"+"
GGCAAGGCCACGGGAGTCTCCGGCCTCAATGGGGAATCTCC
>TSSK3_1:32826841-32827881;32827430;"+"
CGGCCTCAATGGGGAATCTCCGACCCTGCGGGGGCTCCTGG
>TSSK3_1:32826841-32827881;32827700;"+"
AGGAGGGCAGCATTGTGACCCGGGCCGCGGCGCGCTGACCT
>TSSK3_1:32826841-32827881;32827710;"+"
CATTGTGACCCGGGCCGCGGCGCGCTGACCTCACAGAGCAC
>TSSK3_1:32826841-32827881;32827851;"+"
AGACGGGGTCGCGCAGACCCCGGACACCCGAGGGGGGCGCA
>MARCKSL1_1:32801820-32802860;32801889;"+"
CCCGGAGCTCGGGGCGGGGCCGGACATTTAAATGCGCGCCC
>MARCKSL1_1:32801820-32802860;32801903;"+"
CGGGGCCGGACATTTAAATGCGCGCCCAATCGAGGGGCGGA
>MARCKSL1_1:32801820-32802860;32801913;"+"
CATTTAAATGCGCGCCCAATCGAGGGGCGGAGGCGGGGTTG
>MARCKSL1_1:32801820-32802860;32802018;"+"
TCCCAGGGGCAGGTAGAGTCCGGTGTGGGCAGGAGCGAGGC
>MARCKSL1_1:32801820-32802860;32802033;"+"
GAGTCCGGTGTGGGCAGGAGCGAGGCCAGTCCTCCCGCGAG
>MARCKSL1_1:32801820-32802860;32802126;"+"
TCCTCTCCGCTCCACCTCTCCGGTGGGCGCCCCCGCAGCCT
>MARCKSL1_1:32801820-32802860;32802139;"+"
ACCTCTCCGGTGGGCGCCCCCGCAGCCTGGAGCGGCCCCCA
>MARCKSL1_1:32801820-32802860;32802151;"+"
GGCGCCCCCGCAGCCTGGAGCGGCCCCCAACGCCTTGGTCC
>MARCKSL1_1:32801820-32802860;32802312;"+"
GCTGGGCTCGGCACCCGCTCCGGCCTGGAGAGCGGTCAGAG
>MARCKSL1_1:32801820-32802860;32802324;"+"
ACCCGCTCCGGCCTGGAGAGCGGTCAGAGGTCCCACCCACG
>MARCKSL1_1:32801820-32802860;32802687;"+"
TACATCAGGGTGCCCCAGGCCGGCAGAGGAACCCCAGCTGG
>FAM229A_1:32827824-32828864;32827868;"+"
CCCCGGACACCCGAGGGGGGCGCAGCAGGCCAGGGCAACCC
>FAM229A_1:32827824-32828864;32827928;"+"
GCCGAGGAGCCGCGCATTCCCGGTCCACACAGACGCGGCGG
>FAM229A_1:32827824-32828864;32827941;"+"
GCATTCCCGGTCCACACAGACGCGGCGGAGCGCCCTCCCAG
>FAM229A_1:32827824-32828864;32827951;"+"
TCCACACAGACGCGGCGGAGCGCCCTCCCAGGCGGGACTAC
>FAM229A_1:32827824-32828864;32828016;"+"
GGCTCGGCGGTGACTTAATCCGGGCTGAGTTTGGTGGTGGT
>FAM229A_1:32827824-32828864;32828105;"+"
CATCTACATCACAATTGCACCGGAGTTTAAAAATGTCTGGC
>FAM229A_1:32827824-32828864;32828454;"+"
GGGAGGGCCAGAAGGTGAGCCGGGGCCCCTTTGGAGGGAAG
>ZBTB8B_1:32929637-32930677;32929926;"+"
AGATCTGTTATTGACGCCACCGGGTTGGTGATACTTAGGTA
>ZBTB8B_1:32929637-32930677;32930100;"+"
TTTCACTAGTATGTATGAACCGGAGAGCCTGTCAAGGGAAG
>YARS_1:33283613-33284653;33283637;"+"
CGGCGGGAGGCTGTTGCTGGCGGGAAGATAGCCGCGGGCTT
>YARS_1:33283613-33284653;33283732;"+"
GATCTGAGGACGGTGGTCCCCGGGAGAGGAGCGCACAGCAC
>YARS_1:33283613-33284653;33283743;"+"
GGTGGTCCCCGGGAGAGGAGCGCACAGCACAGGCCTGCTGA
>YARS_1:33283613-33284653;33283854;"+"
GCGGGAATTCGCGGTGTCCCCGGGGGAGGGAGACGCAAAGG
>YARS_1:33283613-33284653;33283867;"+"
GTGTCCCCGGGGGAGGGAGACGCAAAGGCCCTTCCTGGAAG
>YARS_1:33283613-33284653;33283900;"+"
CCTGGAAGGCGACACCGTCCCGGGCCGTTGCATTTGTGAGA
>YARS_1:33283613-33284653;33283971;"+"
GGCCTGGGCCACCCTTTCTCCGGCTCCTCAAGGGCTGGAGG
>YARS_1:33283613-33284653;33283992;"+"
GGCTCCTCAAGGGCTGGAGGCGGCGTCACCAGTTACTTCCA
>FNDC5_1:33336394-33337434;33336459;"+"
CCCGGCCGGCCCGGCCGCTCCGGCCGCCCTGCGCCGCCCCG
>FNDC5_1:33336394-33337434;33336470;"+"
CGGCCGCTCCGGCCGCCCTGCGCCGCCCCGAGCCGCCTGCA
>FNDC5_1:33336394-33337434;33336483;"+"
CGCCCTGCGCCGCCCCGAGCCGCCTGCATGTCGGCTCCGCG
>FNDC5_1:33336394-33337434;33336558;"+"
CCGCGTCCACGTCGGGCGCCCGGGGGGCGGGGCGCCCCCGC
>FNDC5_1:33336394-33337434;33336576;"+"
CCCGGGGGGCGGGGCGCCCCCGCTGCGGGGAGAGGTGCGGG
>FNDC5_1:33336394-33337434;33336611;"+"
TGCGGGGGCGGGGTGAGGACCGGAGGGCGCCCCCACTCCCG
>FNDC5_1:33336394-33337434;33336630;"+"
CCGGAGGGCGCCCCCACTCCCGCCCCCGCTGCCTATTAGGT
>TMEM54_1:33367021-33368061;33367081;"+"
CCCCTCCCGGCCGGTCGGACCGGCTGAGCAGCCCATGGCCC
>TMEM54_1:33367021-33368061;33367101;"+"
CGGCTGAGCAGCCCATGGCCCGCCCGCTGAGTCAGGCGCCG
>TMEM54_1:33367021-33368061;33367167;"+"
GCCGCCCTCCCTCAGCCCACCGGCGGCGGCGGGCCCGCTCT
>TMEM54_1:33367021-33368061;33367176;"+"
CCTCAGCCCACCGGCGGCGGCGGGCCCGCTCTAGAAAGGGA
>TMEM54_1:33367021-33368061;33367251;"+"
CGCGGCAAGTTGGGGGTTGCCGGCGTAGCTGTGGTTACCGT
>TMEM54_1:33367021-33368061;33367269;"+"
GCCGGCGTAGCTGTGGTTACCGTGACTTGGGTGTGGCTCTT
>TMEM54_1:33367021-33368061;33367304;"+"
GCTCTTGGGCGGAAAGCCCCCGGGCCCAAGGCTGGGACGGA
>TMEM54_1:33367021-33368061;33367321;"+"
CCCCGGGCCCAAGGCTGGGACGGAGAGGGGCAGCAGGGGCA
>ZNF362_1:33721153-33722193;33721234;"+"
GTCTGGAGCCGGGGGACAGCCGGTGCCACCTCTGATAGACT
>ZNF362_1:33721153-33722193;33721258;"+"
GCCACCTCTGATAGACTCTGCGAGAGGAGCCACTGCCAGCT
>ZNF362_1:33721153-33722193;33721305;"+"
CGCCCCATCCGTCGGGGATCCGGCCTAGGGCTAGGGAGGGG
>ZNF362_1:33721153-33722193;33721663;"+"
GCTGTCCTAGGGCCGGGCGCCGGTGCCCTCCCCGCGCGGCT
>ZNF362_1:33721153-33722193;33721675;"+"
CCGGGCGCCGGTGCCCTCCCCGCGCGGCTCAGGCGGGCGGA
>ZNF362_1:33721153-33722193;33721688;"+"
CCCTCCCCGCGCGGCTCAGGCGGGCGGAGGGGGGCGAGGAG
>ZNF362_1:33721153-33722193;33721729;"+"
TTCCTTTGTGGCTCTGCCTCCGGCGCGGCGCGGGCGGGGGG
>ZNF362_1:33721153-33722193;33721739;"+"
GCTCTGCCTCCGGCGCGGCGCGGGCGGGGGGCGCAGCGCAA
>ZNF362_1:33721153-33722193;33721750;"+"
GGCGCGGCGCGGGCGGGGGGCGCAGCGCAACTTTGCCAGGC
>ZNF362_1:33721153-33722193;33721819;"+"
GCGAGCGCGAGACGAGGCCCCGGGGCCCGAGTGGGGGCCCC
>ZNF362_1:33721153-33722193;33721842;"+"
GGCCCGAGTGGGGGCCCCAGCGCGCGGCCCGCCCCCGCCCC
>ZNF362_1:33721153-33722193;33721987;"+"
CGACGCGGCCCCCCCGGAGCCGGGCGCCTGGCGCGGGGGCT
>ZNF362_1:33721153-33722193;33721998;"+"
CCCCGGAGCCGGGCGCCTGGCGCGGGGGCTCGCCGAGCGCA
>ZNF362_1:33721153-33722193;33722008;"+"
GGGCGCCTGGCGCGGGGGCTCGCCGAGCGCACTGGGGGCCG
>C1orf94_1:34631463-34632503;34632459;"+"
CCCCCCACCCCAAGTTGTTCCGGTTTCCCTGCATGAGCTCA
>GJB3_1:35245769-35246809;35246726;"+"
GGTGTTCAGGTAGGCAGCTCCGGTTGCAGTCTGCCCCTCTG
>GJB4_1:35224321-35225361;35225224;"+"
GTTTGCTCTGAGTATGTGCCCGGGGAAGTCCGCCCTCCTGC
>GJB4_1:35224321-35225361;35225234;"+"
AGTATGTGCCCGGGGAAGTCCGCCCTCCTGCCTGCCCACCC
>GJB3_1:35246890-35247930;35246915;"+"
AGGTCGACGGCCCGTCGCACCGGGAGGGGGGGCTCCCAGGG
>GJB3_1:35246890-35247930;35246986;"+"
AAGCGGGGACCGGGCTGGGCCGGAAGCGGGCACGGTACTCG
>GJB3_1:35246890-35247930;35246998;"+"
GGCTGGGCCGGAAGCGGGCACGGTACTCGCGGCAAACTAGC
>GJB3_1:35246890-35247930;35247007;"+"
GGAAGCGGGCACGGTACTCGCGGCAAACTAGCGTGGGCGAG
>GJB3_1:35246890-35247930;35247264;"+"
GCTCCCTCCTCCGCGCCGCCCGGGGTGTGCCCGCCGTCTGT
>GJB3_1:35246890-35247930;35247275;"+"
CGCGCCGCCCGGGGTGTGCCCGCCGTCTGTGTGCACCACTG
>GJB3_1:35246890-35247930;35247336;"+"
CTCGCCTCTGCTGTGGGCCCCGGGGACGCGGGGTCAGGCCA
>GJB3_1:35246890-35247930;35247358;"+"
GGGACGCGGGGTCAGGCCACCGCGTTGGCCAGGCCGCTGCA
>GJB3_1:35246890-35247930;35247581;"+"
TCTGGGCCCATTAGGGGTCCCGGCTGCGGGAAGGTTCCGAG
>GJB3_1:35246890-35247930;35247598;"+"
TCCCGGCTGCGGGAAGGTTCCGAGACACCCCCTCCCCAAGT
>GJB3_1:35246890-35247930;35247792;"+"
GCAGCTGGGGGAACCAGAACCGGCTCCACCAGTCCCCAGCC
>SMIM12_1:35325318-35326358;35325338;"+"
CCGCCCGCTCGCCGGGAGCACGGAAGTCGCCGCACCCAGCG
>SMIM12_1:35325318-35326358;35325348;"+"
GCCGGGAGCACGGAAGTCGCCGCACCCAGCGGCCCGCGGGA
>SMIM12_1:35325318-35326358;35325357;"+"
ACGGAAGTCGCCGCACCCAGCGGCCCGCGGGACCTTGCCCT
>SMIM12_1:35325318-35326358;35325399;"+"
TGACCCTGCCCACTGGCCGCCGGCTCTCTCGGAGCGCAGGG
>SMIM12_1:35325318-35326358;35325408;"+"
CCACTGGCCGCCGGCTCTCTCGGAGCGCAGGGATTGGCTGA
>SMIM12_1:35325318-35326358;35325512;"+"
ACGTCGCGCCCTCTGTTGGCCGGGAGGTTTCTCAGTGATGT
>SMIM12_1:35325318-35326358;35325533;"+"
GGGAGGTTTCTCAGTGATGTCGCCACGTGTTTTCTGCGTGG
>SMIM12_1:35325318-35326358;35326118;"+"
TTGCTCGCACATACTAAACCCGGCAGACCACACTGTTTCAC
>TEKT2_1:36548655-36549695;36549589;"+"
TCGCCTACCCTAAAGGCCTCCGGGGACGCCGCCCGACGCCG
>TEKT2_1:36548655-36549695;36549598;"+"
CTAAAGGCCTCCGGGGACGCCGCCCGACGCCGCCGCGGTTG
>TEKT2_1:36548655-36549695;36549608;"+"
CCGGGGACGCCGCCCGACGCCGCCGCGGTTGCCAAGCGAAG
>ADPRHL2_1:36553432-36554472;36553608;"+"
CCCTGTGCAAGCACCTGGCCCGGCTGCAGGCTGACATTGCC
>ADPRHL2_1:36553432-36554472;36553880;"+"
AAATGCAGAGGATCTCAGGCCGGCTGTTCTCTGCCCCACTG
>ADPRHL2_1:36553432-36554472;36554189;"+"
CCGGCCTCGGTGGGGAGGGCCGGCTGGGGGTGCGGAGTTAG
>ADPRHL2_1:36553432-36554472;36554201;"+"
GGGAGGGCCGGCTGGGGGTGCGGAGTTAGGGTTGCTCGCCT
>ADPRHL2_1:36553432-36554472;36554217;"+"
GGTGCGGAGTTAGGGTTGCTCGCCTGCGGAAGGCAGTGTGG
>ADPRHL2_1:36553432-36554472;36554277;"+"
CTGGCTCAGTGCCCATCCCCCGGAGACCCCATAGTGGCCTT
>ADPRHL2_1:36553432-36554472;36554381;"+"
AGTGCGCGGCGCCGCGACTCCGGGCCGCTGGGCGGCGCTGT
>ADPRHL2_1:36553432-36554472;36554393;"+"
CGCGACTCCGGGCCGCTGGGCGGCGCTGTGGGCCTGGCGGC
>TRAPPC3_1:36621634-36622674;36621676;"+"
GGGCGCGGGGGGCTGGGTCCCGGGGCGCTGCTGGGGTGGAC
>TRAPPC3_1:36621634-36622674;36621702;"+"
GCTGCTGGGGTGGACCCCCCCGCCTCGAACTTGGTACGCGC
>TRAPPC3_1:36621634-36622674;36621927;"+"
CTTGCCGGGCCGGGCCGGGCCGGGCGTGATGCGCCGCGGGA
>TRAPPC3_1:36621634-36622674;36621938;"+"
GGGCCGGGCCGGGCGTGATGCGCCGCGGGACCCCTGTCCTG
>TRAPPC3_1:36621634-36622674;36622071;"+"
GGGCGCACCCCCAGGTATGCCGGGAGCCACGCGGAGGCGAG
>TRAPPC3_1:36621634-36622674;36622080;"+"
CCCAGGTATGCCGGGAGCCACGCGGAGGCGAGATGGGGGTA
>TRAPPC3_1:36621634-36622674;36622139;"+"
CGGCCGAGGATGAGGCCGGCCGGCTGGGCGGGGACCCCTCC
>TRAPPC3_1:36621634-36622674;36622159;"+"
CGGCTGGGCGGGGACCCCTCCGCTGCCGCGCCCTCTGACCA
>TRAPPC3_1:36621634-36622674;36622271;"+"
CCCTCCCCCACCCCGGGTGCCGGACGCATCGGGCGTCGGGA
>TRAPPC3_1:36621634-36622674;36622280;"+"
ACCCCGGGTGCCGGACGCATCGGGCGTCGGGAGCCGCAGGG
>TRAPPC3_1:36621634-36622674;36622294;"+"
ACGCATCGGGCGTCGGGAGCCGCAGGGACCCCGCGCGGGAG
>TRAPPC3_1:36621634-36622674;36622391;"+"
CGTCCCTTCCCGATTCACCCCGGGCCTTGAAGATCCTCTTC
>TRAPPC3_1:36621634-36622674;36622618;"+"
GGCCTGTTGCTGCTGCGGGCCGGCGGGGAGGGGAAAGGAGG
>SH3D21_1:36771687-36772727;36771714;"+"
AAATTGTAGCTGGGAGCCTCCGGGCAAAAGCTGAGGGAAAG
>SH3D21_1:36771687-36772727;36771742;"+"
AGCTGAGGGAAAGGGAGAGGCGGCTGGCCTAAAATTTAGGT
>SH3D21_1:36771687-36772727;36772014;"+"
CCAGGCTCTGGAGGGCGCCCCGGAAACCATGGGTAAGTGCG
>SH3D21_1:36771687-36772727;36772033;"+"
CCGGAAACCATGGGTAAGTGCGGAGGCTTTGAGGTGGCCTC
>SH3D21_1:36771687-36772727;36772215;"+"
GCAGAAGTCCTCGTCCTGGCCGGATACCGCGCGCAGAAGGA
>SH3D21_1:36771687-36772727;36772224;"+"
CTCGTCCTGGCCGGATACCGCGCGCAGAAGGAGGACGAGCT
>SH3D21_1:36771687-36772727;36772239;"+"
TACCGCGCGCAGAAGGAGGACGAGCTGAGTCTGGCGCCCGG
>SH3D21_1:36771687-36772727;36772270;"+"
TGGCGCCCGGGGACGTGGTCCGGCAGGTGCGCTGGGTGCCC
>SH3D21_1:36771687-36772727;36772279;"+"
GGGACGTGGTCCGGCAGGTGCGCTGGGTGCCCGCGCGGGGC
>SH3D21_1:36771687-36772727;36772290;"+"
CGGCAGGTGCGCTGGGTGCCCGCGCGGGGCTGGCTTCGCGG
>SH3D21_1:36771687-36772727;36772404;"+"
GGGTCTCAGCGCGCGCCCCCCGGGAGCTGAGAGCGCCTTCC
>SH3D21_1:36771687-36772727;36772417;"+"
CGCCCCCCGGGAGCTGAGAGCGCCTTCCCCGTGCCCTGATT
>SH3D21_1:36771687-36772727;36772426;"+"
GGAGCTGAGAGCGCCTTCCCCGTGCCCTGATTCCCAGGAGA
>SH3D21_1:36771687-36772727;36772469;"+"
CCAGAGACCCTGCGGGGCTCCGGAGAGGCGCGGAGGCCGCG
>SH3D21_1:36771687-36772727;36772479;"+"
TGCGGGGCTCCGGAGAGGCGCGGAGGCCGCGCTGTGCGCGC
>SH3D21_1:36771687-36772727;36772488;"+"
CCGGAGAGGCGCGGAGGCCGCGCTGTGCGCGCCGCCGAGGT
>SH3D21_1:36771687-36772727;36772497;"+"
CGCGGAGGCCGCGCTGTGCGCGCCGCCGAGGTGAGCGCAAG
>SH3D21_1:36771687-36772727;36772574;"+"
CAGTGCGACCCCGGCGTCTCCGGCTCTTAGTGACGGGCGCG
>SH3D21_1:36771687-36772727;36772587;"+"
GCGTCTCCGGCTCTTAGTGACGGGCGCGGCTCTGGGCGGGA
>OSCP1_1:36916066-36917106;36916190;"+"
GATTGGTCCGAGCCAGAGGCCGGCGCGGCGTTGGGCGCGGC
>OSCP1_1:36916066-36917106;36916205;"+"
GAGGCCGGCGCGGCGTTGGGCGCGGCTGGGGAGCTGTGCTT
>MRPS15_1:36930020-36931060;36930808;"+"
TCTTGCCAGTTTTACAACCCCGGAATGTTTTTCTCAAGGAC
>MEAF6_1:37980400-37981440;37980482;"+"
GTGCCGAGCTTCGCTAAGGCCGGGGCTCTCGAAGGTCCTTC
>MEAF6_1:37980400-37981440;37980491;"+"
TTCGCTAAGGCCGGGGCTCTCGAAGGTCCTTCTCGGAGAGC
>MEAF6_1:37980400-37981440;37980504;"+"
GGGCTCTCGAAGGTCCTTCTCGGAGAGCTCTAGAGATGCGG
>MEAF6_1:37980400-37981440;37980564;"+"
CCTGCCCCTCGGCTGGCCGCCGGCTTTACAGACGCCACAAA
>MEAF6_1:37980400-37981440;37980576;"+"
CTGGCCGCCGGCTTTACAGACGCCACAAATCCACCGCGTCC
>MEAF6_1:37980400-37981440;37980590;"+"
TACAGACGCCACAAATCCACCGCGTCCAAAGCCTAGCTCGT
>MEAF6_1:37980400-37981440;37980766;"+"
AAGCTCTATGGACTCGACTCCGGAAGAGCTCGCGAATCCAT
>MEAF6_1:37980400-37981440;37980776;"+"
GACTCGACTCCGGAAGAGCTCGCGAATCCATTTGCTTGTGC
>MIR6732_1:37944810-37945850;37945240;"+"
CTGGGGAACTTGCTTCACTCCGGCGCTTTCTGTCCCATGCT
>MIR6732_1:37944810-37945850;37945378;"+"
TTCTCCTCGGTCAGCCCAGCCGGTGCTTCCCCCGCCCCCAC
>MIR6732_1:37944810-37945850;37945390;"+"
AGCCCAGCCGGTGCTTCCCCCGCCCCCACCCACGCTGCAAG
>MIR6732_1:37944810-37945850;37945402;"+"
GCTTCCCCCGCCCCCACCCACGCTGCAAGAGGCGAGGGAGG
>RSPO1_1:38100575-38101615;38100674;"+"
AATGGACTGGAGCGCCGGCCCGGGAGTCCACACGTCCTTGC
>RSPO1_1:38100575-38101615;38100686;"+"
CGCCGGCCCGGGAGTCCACACGTCCTTGCCCGAAGCTGGCG
>RSPO1_1:38100575-38101615;38100696;"+"
GGAGTCCACACGTCCTTGCCCGAAGCTGGCGCTCTGCGCTC
>RSPO1_1:38100575-38101615;38100800;"+"
CCCTGCCCCTCCCCGCGCCCCGGGGATTCCACGCAGCCAGA
>RSPO1_1:38100575-38101615;38100811;"+"
CCCGCGCCCCGGGGATTCCACGCAGCCAGAGAACCCGCAAC
>RSPO1_1:38100575-38101615;38100826;"+"
TTCCACGCAGCCAGAGAACCCGCAACAACTCCGCTCATCTT
>CDCA8_1:38157052-38158092;38157526;"+"
GCGAACTGGGCGGGAGTGGCCGGCCCGCGGGGGAGCGAGGA
>CDCA8_1:38157052-38158092;38157541;"+"
GTGGCCGGCCCGCGGGGGAGCGAGGAACGACAGGGTTCCCC
>CDCA8_1:38157052-38158092;38157968;"+"
GCAGCCGGCCAGGGCGGAGCCGGGTGGGTTGGTGGGGAGGG
>CDCA8_1:38157052-38158092;38157989;"+"
GGGTGGGTTGGTGGGGAGGGCGGGGAAACAAGCCTGGACCA
>MANEAL_1:38258753-38259793;38259101;"+"
CACTAAGCCACACTGCGACCCGGCAGGCTGGGCAGTGCAGC
>MANEAL_1:38258753-38259793;38259121;"+"
CGGCAGGCTGGGCAGTGCAGCGAGCTCTGGAGAGTGCGCCC
>MANEAL_1:38258753-38259793;38259160;"+"
CCTGACCCGGGGTCCAGGCCCGGTCAGTGTGACCTTGCGCG
>MANEAL_1:38258753-38259793;38259177;"+"
GCCCGGTCAGTGTGACCTTGCGCGAGTCACGGTCGTCCTCC
>MANEAL_1:38258753-38259793;38259186;"+"
GTGTGACCTTGCGCGAGTCACGGTCGTCCTCCGCCCGCCAG
>MANEAL_1:38258753-38259793;38259211;"+"
GTCCTCCGCCCGCCAGGCCCCGGACGGCGTCTGCAGGGTCC
>MANEAL_1:38258753-38259793;38259231;"+"
CGGACGGCGTCTGCAGGGTCCGATTCCTGGGGATTTCCCGA
>MANEAL_1:38258753-38259793;38259290;"+"
TCAGGGGCTGCCTGGGGTGCCGGGGAGGGGGGCCGAGGGAT
>MANEAL_1:38258753-38259793;38259303;"+"
GGGGTGCCGGGGAGGGGGGCCGAGGGATGGGGGACCTGGGG
>MANEAL_1:38258753-38259793;38259490;"+"
GCCGCCTCTCTCCCGCGCTCCGGAAGGCCTGCGTCCCCGCT
>MANEAL_1:38258753-38259793;38259501;"+"
CCCGCGCTCCGGAAGGCCTGCGTCCCCGCTCCCCAGCCAGG
>MANEAL_1:38260139-38261179;38260350;"+"
AGCTGGGGCCCTACAGCTCCCGGGACCCCGAAGTGCTGCGG
>MANEAL_1:38260139-38261179;38260368;"+"
CCCGGGACCCCGAAGTGCTGCGGGAGCATATGACCCAGCTC
>MANEAL_1:38260139-38261179;38260422;"+"
TCGGTGAGCGCCCCCCACCCCGGGCGGCCCTGCCCCCCAGC
>INPP5B_1:38397443-38398483;38397569;"+"
CCAATCCCCACCGTTTCTTCCGGGACGGATACCTGCCTCCG
>INPP5B_1:38397443-38398483;38397588;"+"
CCGGGACGGATACCTGCCTCCGCCAATTGTCGCGTACCCTG
>INPP5B_1:38397443-38398483;38397707;"+"
GCCACAGGAATTCAGGATCCCGGGTCGCAGAATCGAAGCCT
>INPP5B_1:38397443-38398483;38397720;"+"
AGGATCCCGGGTCGCAGAATCGAAGCCTGTGCAGGAACAAA
>MTF1_1:38325272-38326312;38325305;"+"
TCACTTCCGCTTCCTCTTTCCGGAGGAAGGTGGGGACAGAG
>MTF1_1:38325272-38326312;38325330;"+"
GAAGGTGGGGACAGAGGATCCGCCCCTCCCTGGCGCCTCTG
>MTF1_1:38325272-38326312;38325499;"+"
GGGTGTCGCCCTCGCGGCACCGGAGTCAAGGAGAAGGGAAC
>MTF1_1:38325272-38326312;38325519;"+"
CGGAGTCAAGGAGAAGGGAACGAATCCCCAAGGAAGAATCC
>MTF1_1:38325272-38326312;38325694;"+"
GGTTTCTCCTGCCGGGACCCCGGCCTTCCCTTCAGCACCCA
>POU3F1_1:38512430-38513470;38512518;"+"
CCCCGACCCGCTCGGCGCTCCGGAGCCCCACCCCGCCCGCC
>POU3F1_1:38512430-38513470;38512531;"+"
GGCGCTCCGGAGCCCCACCCCGCCCGCCGCCCATTGGCTGC
>POU3F1_1:38512430-38513470;38512666;"+"
GCTCCCGGGGTCCCGCGCGCCGGCCGTGCTGATTGGCCGCT
>POU3F1_1:38512430-38513470;38512683;"+"
CGCCGGCCGTGCTGATTGGCCGCTGGGGCTTCATTCACGGC
>POU3F1_1:38512430-38513470;38512735;"+"
CCGCGTACACACTCACGCCCCGGGGGCGCGGCCGCCACGTG
>POU3F1_1:38512430-38513470;38512747;"+"
TCACGCCCCGGGGGCGCGGCCGCCACGTGGGGAGTGGCGCG
>POU3F1_1:38512430-38513470;38512919;"+"
GCAGCAGGGATTGCCGGCTCCGGGAGGCGCTCGGGCTCCGA
>POU3F1_1:38512430-38513470;38512930;"+"
TGCCGGCTCCGGGAGGCGCTCGGGCTCCGAGAAGCGGCTCA
>POU3F1_1:38512430-38513470;38512944;"+"
GGCGCTCGGGCTCCGAGAAGCGGCTCAGCCCCGCGCCCCTC
>POU3F1_1:38512430-38513470;38512983;"+"
TCCCTCCTCAGTACCGCTGCCGGCGGACCAGGATTCCCGCG
>POU3F1_1:38512430-38513470;38513000;"+"
TGCCGGCGGACCAGGATTCCCGCGGGTCCTGGCGGCTGCGA
>POU3F1_1:38512430-38513470;38513053;"+"
GCGGATTCGCGGCTCGGTTCCGGCGCGACTGCTCACCGCGC
>POU3F1_1:38512430-38513470;38513069;"+"
GTTCCGGCGCGACTGCTCACCGCGCCCGCCTCGCCTCCCGC
>POU3F1_1:38512430-38513470;38513080;"+"
ACTGCTCACCGCGCCCGCCTCGCCTCCCGCGGCTGCCAGCG
>POU3F1_1:38512430-38513470;38513211;"+"
CTCTGCCCTGAGAGCGCGTCCGGTGCGGGCGGAGTCGGACG
>POU3F1_1:38512430-38513470;38513220;"+"
GAGAGCGCGTCCGGTGCGGGCGGAGTCGGACGGACTCTGGC
>POU3F1_1:38512430-38513470;38513230;"+"
CCGGTGCGGGCGGAGTCGGACGGACTCTGGCTTCACGCCTC
>POU3F1_1:38512430-38513470;38513270;"+"
CGCGCGGGCACACCTTCTCCCGGGCACTGAGGCCCAGGTGA
>POU3F1_1:38512430-38513470;38513295;"+"
ACTGAGGCCCAGGTGAGTACCGCGCGGGCAGCTGGGGCTGG
>POU3F1_1:38512430-38513470;38513375;"+"
CCTGGTACCCGGCCGCGCTCCGGGGTTCCAGAAGGAGAAGA
>POU3F1_1:38512430-38513470;38513399;"+"
GTTCCAGAAGGAGAAGATCTCGAGGTGGAGACTGTGGCTCC
>POU3F1_1:38512430-38513470;38513419;"+"
CGAGGTGGAGACTGTGGCTCCGGGGAAAACGCTGCTGGCAA
>POU3F1_1:38512430-38513470;38513428;"+"
GACTGTGGCTCCGGGGAAAACGCTGCTGGCAAGGGCGCTAG
>POU3F1_1:38512430-38513470;38513443;"+"
GAAAACGCTGCTGGCAAGGGCGCTAGTTGGGGGTGGACGTT
>SF3A3_1:38455762-38456802;38455953;"+"
TTCCTGCGGCTTGCTGGGGCCGGCTTGGCGGGCAGGTATCC
>SF3A3_1:38455762-38456802;38456021;"+"
GCGGATGGGAGTTGGGAAACCGGAACTTGAGGACGCAGCTT
>SF3A3_1:38455762-38456802;38456034;"+"
GGGAAACCGGAACTTGAGGACGCAGCTTTCAGCATAAATTA
>SF3A3_1:38455762-38456802;38456386;"+"
ACCCGGGAAGCAGAGGTTGCCGTCAGCTGAGATCGTGCCAC
>FHL3_1:38471167-38472207;38471266;"+"
CCGCCCCCGGCCCCCCAGCCCGCCGCGGGGGCCAGACCCCG
>FHL3_1:38471167-38472207;38471370;"+"
TCTCCCAACCTTCAAGCGGCCGGGACCCCGCCCCTGTCCCC
>FHL3_1:38471167-38472207;38471395;"+"
CCCCGCCCCTGTCCCCTCCCCGCAGCCTCTGTTCTCCTCCC
>FHL3_1:38471167-38472207;38471471;"+"
TGCTGTATTCCATCTCAGGCCGGCGACACGAGACCCCGCAG
>FHL3_1:38471167-38472207;38471487;"+"
AGGCCGGCGACACGAGACCCCGCAGACCATGGTCCACTGGG
>FHL3_1:38471167-38472207;38471572;"+"
CCCAGGGGTGACACTCAGCCCGGCCTTAATCCAGCCTGGAG
>FHL3_1:38471167-38472207;38471598;"+"
TAATCCAGCCTGGAGGAGGACGTTTTGACTCTGCTGTCATG
>FHL3_1:38471167-38472207;38471839;"+"
TAGTTTTGACCTTTGAGGCCCGGGGGAGACCCTAATCCTCG
>FHL3_1:38471167-38472207;38471858;"+"
CCGGGGGAGACCCTAATCCTCGGCCCCATGATCTTTGGGCT
>FHL3_1:38471167-38472207;38472171;"+"
AAGAGACAACAAATCAACCCCGGAATAACCTTAGCATCTAG
>RHBDL2_1:39407482-39408522;39407567;"+"
CCCTCCCAGCTGGGCTGGGCCGGCCTGCTTGGCAGTCTTGC
>RHBDL2_1:39407482-39408522;39407651;"+"
TTGGGTCTTAGCCAGGGAGCCGGTGGCAGCCTCTGCTCTTT
>MYCBP_1:39339030-39340070;39339090;"+"
CGCACTTGCAAACCACCGGCCGGGATCGCCGAGGTGTGGCC
>MYCBP_1:39339030-39340070;39339099;"+"
AAACCACCGGCCGGGATCGCCGAGGTGTGGCCTGTTTTCAT
>MYCBP_1:39339030-39340070;39339218;"+"
AGCCGCACCTCTTCCTCTTCCGGCCCCCGTAGCAATTAGGT
>MYCBP_1:39339030-39340070;39339295;"+"
TGGCGTCCGGAGGCAGGGCCCGGGAGCATTGAGACTATTGC
>MYCBP_1:39339030-39340070;39339315;"+"
CGGGAGCATTGAGACTATTGCGAGAGAAAGGACCGCCGCAC
>LOC105378663_1:39338052-39339092;39338518;"+"
CGGAGCTAGGCTACCCCACCCGGGCGGCGTCCAGCAGCCAG
>LOC105378663_1:39338052-39339092;39338576;"+"
AGGCCCACCTCGCTGGACCCCGGACGGGCCCCATCTGTTTC
>LOC105378663_1:39338052-39339092;39338641;"+"
GCTGGGGAACGGGGCAGCGCCGGGGAGCACGACGAGGGCAC
>LOC105378663_1:39338052-39339092;39338650;"+"
CGGGGCAGCGCCGGGGAGCACGACGAGGGCACGAGGTACCC
>LOC105378663_1:39338052-39339092;39338661;"+"
CGGGGAGCACGACGAGGGCACGAGGTACCCTCTCCTAGCCC
>LOC105378663_1:39338052-39339092;39338734;"+"
CCGACTTCTCCAAGTACCTCCGGAACTGCTCACGCTTCGAG
>LOC105378663_1:39338052-39339092;39338746;"+"
AGTACCTCCGGAACTGCTCACGCTTCGAGTCGGCGGCCTGA
>LOC105378663_1:39338052-39339092;39338756;"+"
GAACTGCTCACGCTTCGAGTCGGCGGCCTGAAGAGACACCG
>LOC105378663_1:39338052-39339092;39338829;"+"
GGAAGAAGGCGCTGGGAGTCCGGCAACCCCGCCTCCGCCTC
>LOC105378663_1:39338052-39339092;39338838;"+"
CGCTGGGAGTCCGGCAACCCCGCCTCCGCCTCACTACCTCG
>LOC105378663_1:39338052-39339092;39338857;"+"
CCGCCTCCGCCTCACTACCTCGGGGCCCTCCCGCCCAAACC
>LOC105378663_1:39338052-39339092;39339007;"+"
GGCAGCGGCGTAGCTGGCGCCGGAGACCGCGACTGGCGGGT
>LOC105378663_1:39338052-39339092;39339016;"+"
GTAGCTGGCGCCGGAGACCGCGACTGGCGGGTTGGGAGCAG
>AKIRIN1_1:39455895-39456935;39456765;"+"
GGTGGGGGTGGGGGCCTTCCCGGTGTTGCTTGGTGACCACG
>AKIRIN1_1:39455895-39456935;39456784;"+"
CCGGTGTTGCTTGGTGACCACGCTCTCCGCCCAGACCGTTC
>AKIRIN1_1:39455895-39456935;39456890;"+"
TCCGGCCTGCCCCCCTCTGCCGGGCGATGGTGTGCGCCCGT
>AKIRIN1_1:39455895-39456935;39456904;"+"
CTCTGCCGGGCGATGGTGTGCGCCCGTGACGTCACAGAAGG
>AKIRIN1_1:39455895-39456935;39456913;"+"
GCGATGGTGTGCGCCCGTGACGTCACAGAAGGCGGGGCCAG
>KIAA0754_1:39874155-39875195;39874227;"+"
CGAGTGGCCGTCGCCAGAGCCGGCTAGCTGGGGGAGCGCGG
>KIAA0754_1:39874155-39875195;39874243;"+"
GAGCCGGCTAGCTGGGGGAGCGCGGGCGCCCTTTCTGGATT
>KIAA0754_1:39874155-39875195;39874326;"+"
GAGACAGGGGCGGGAGGGGCCGGGCCAGCGGGAGGAGGGCG
>KIAA0754_1:39874155-39875195;39874345;"+"
CCGGGCCAGCGGGAGGAGGGCGGGGCTTTCCTTTGTCAGGG
>KIAA0754_1:39874155-39875195;39874451;"+"
GGGGCGTTCCCCTCTGGCCCCGGGGCGCGGTGGGCGTGGGC
>KIAA0754_1:39874155-39875195;39874465;"+"
TGGCCCCGGGGCGCGGTGGGCGTGGGCTGCGGGAGCCGAAC
>KIAA0754_1:39874155-39875195;39874474;"+"
GGCGCGGTGGGCGTGGGCTGCGGGAGCCGAACGGCTGGCGT
>KIAA0754_1:39874155-39875195;39874497;"+"
GAGCCGAACGGCTGGCGTCCCGGGTCTCTCGCTCCGAATCC
>KIAA0754_1:39874155-39875195;39874506;"+"
GGCTGGCGTCCCGGGTCTCTCGCTCCGAATCCCGCAGAAGC
>KIAA0754_1:39874155-39875195;39874518;"+"
GGGTCTCTCGCTCCGAATCCCGCAGAAGCCCCTCCTTCGGC
>KIAA0754_1:39874155-39875195;39874686;"+"
CTGGCTTCCAGGGGGCTGCCCGGGCGGGGCGGCGCAGCGCG
>KIAA0754_1:39874155-39875195;39874695;"+"
AGGGGGCTGCCCGGGCGGGGCGGCGCAGCGCGGCGGCGCGG
>KIAA0754_1:39874155-39875195;39874705;"+"
CCGGGCGGGGCGGCGCAGCGCGGCGGCGCGGGGAAGGGGGA
>KIAA0754_1:39874155-39875195;39874857;"+"
CCAGCCAGAAGTTTGCATGCCGGGACCGTGACAGCTGCGGG
>KIAA0754_1:39874155-39875195;39874874;"+"
TGCCGGGACCGTGACAGCTGCGGGCGGGGAGGACGGCGGGG
>KIAA0754_1:39874155-39875195;39874969;"+"
ACGGCGTGGCGGCTGCGGGCCGGGGACTGGCGGCGGCGGGC
>KIAA0754_1:39874155-39875195;39874979;"+"
GGCTGCGGGCCGGGGACTGGCGGCGGCGGGCGAGGCGGCGC
>KIAA0754_1:39874155-39875195;39874989;"+"
CGGGGACTGGCGGCGGCGGGCGAGGCGGCGCCCACAGCACT
>KIAA0754_1:39874155-39875195;39875024;"+"
AGCACTCGGGACTCAGCTGCCGGAGGGACAAACTAACTTCC
>KIAA0754_1:39874155-39875195;39875049;"+"
GGACAAACTAACTTCCTGAGCGCGGGACCTGAGGCTGGCGC
>PABPC4_1:40042501-40043541;40042525;"+"
GGGCGCTGCTGGTCGAAGGGCGCCTCGCGACCTGGGCGCAG
>PABPC4_1:40042501-40043541;40042640;"+"
GCTACAGCGACCCCTGGCGCCGGGAGGACCGCCCAGCTCGC
>PABPC4_1:40042501-40043541;40042649;"+"
ACCCCTGGCGCCGGGAGGACCGCCCAGCTCGCGGCTGCGGG
>PABPC4_1:40042501-40043541;40042658;"+"
GCCGGGAGGACCGCCCAGCTCGCGGCTGCGGGAGACCCCAG
>PABPC4_1:40042501-40043541;40042727;"+"
ACACCCTCCCACCCATCACCCGGGAATGGAACCTAGGAGCC
>PABPC4_1:40042501-40043541;40043365;"+"
TGACATGCTGGTGGCATTCCCGGACATTTAGTTTGTGTTTA
>HEYL_1:40105328-40106368;40105377;"+"
GCCCCGCCCCGGCCCCGCCCCGGCCCCGCCTCGGGGGCGCC
>HEYL_1:40105328-40106368;40105388;"+"
GCCCCGCCCCGGCCCCGCCTCGGGGGCGCCGCCACCGCCCT
>HEYL_1:40105328-40106368;40105397;"+"
CGGCCCCGCCTCGGGGGCGCCGCCACCGCCCTTTCCCAGGG
>HEYL_1:40105328-40106368;40105439;"+"
CCTTTCCTGCGCCGCAGCTCCGGGCGCCCAGGCGCCCCCTC
>HEYL_1:40105328-40106368;40105451;"+"
CGCAGCTCCGGGCGCCCAGGCGCCCCCTCGCCCCCGCGGTG
>HEYL_1:40105328-40106368;40105465;"+"
CCCAGGCGCCCCCTCGCCCCCGCGGTGACGCGCCGCCGAGC
>HEYL_1:40105328-40106368;40105535;"+"
TCATCGACGGCTGGGAGGTCCGGCTCTGCTCCGCTGTCTCG
>HEYL_1:40105328-40106368;40105546;"+"
TGGGAGGTCCGGCTCTGCTCCGCTGTCTCGGCTGCCGCGCG
>HEYL_1:40105328-40106368;40105561;"+"
TGCTCCGCTGTCTCGGCTGCCGCGCGCTGGGTGGCCTTGGG
>HPCAL4_1:40157137-40158177;40157169;"+"
CCCATCCCGGGCAGGTTGCACGGCTATTGGCTCCTCTGGAG
>HPCAL4_1:40157137-40158177;40157289;"+"
GCTGACCTTCCCGGAGTCGCCGGGAAGCGGGAGGGCTGCAC
>HPCAL4_1:40157137-40158177;40157778;"+"
ACCCCTCTGGCCCTTCATTCCGGTCCCTCCCCAGACGGGCC
>HPCAL4_1:40157137-40158177;40157793;"+"
CATTCCGGTCCCTCCCCAGACGGGCCCTCCTCCTTTCTCAT
>HPCAL4_1:40157137-40158177;40157941;"+"
CCCCAGCCGCCGCCAGTCTCCGGCCTCGGATGTTGACACAA
>HPCAL4_1:40157137-40158177;40157965;"+"
CTCGGATGTTGACACAAACCCGAGGCGGTTTACACTGAGCG
>HPCAL4_1:40157137-40158177;40158050;"+"
TTGGGGGTCTCCCCACAGCCCGGGCCGGCCGCCTGGGCTGC
>HPCAL4_1:40157137-40158177;40158059;"+"
TCCCCACAGCCCGGGCCGGCCGCCTGGGCTGCACTGGCGTC
>HPCAL4_1:40157137-40158177;40158076;"+"
GGCCGCCTGGGCTGCACTGGCGTCTGAGAGCTCCTGACACA
>NT5C1A_1:40137690-40138730;40137731;"+"
GCTCCGGCTCTGACCCGGCCCGGCCAGAGCAGGCGGCGGCG
>NT5C1A_1:40137690-40138730;40137744;"+"
CCCGGCCCGGCCAGAGCAGGCGGCGGCGTAGACGCGGAGGT
>NT5C1A_1:40137690-40138730;40137756;"+"
AGAGCAGGCGGCGGCGTAGACGCGGAGGTGGCTGGGGCTGG
>NT5C1A_1:40137690-40138730;40137799;"+"
TGCAGGAGGGAGGCGAGTCCCGGCGAGGGAAGGGGGCGGGC
>NT5C1A_1:40137690-40138730;40137815;"+"
GTCCCGGCGAGGGAAGGGGGCGGGCAGCGGCGAGGAGGCTG
>NT5C1A_1:40137690-40138730;40137825;"+"
GGGAAGGGGGCGGGCAGCGGCGAGGAGGCTGTGCGTGTGAG
>NT5C1A_1:40137690-40138730;40137863;"+"
GAGCTGGGCTCCCCGCCCGCCGGGCGGGGGGAGGTCACACT
>NT5C1A_1:40137690-40138730;40137987;"+"
GACCGACCCACGCCAGCAGCCGGTTGGGTGGTGAGGGGGGC
>NT5C1A_1:40137690-40138730;40138257;"+"
CCCTCCGAGGCCAGTCCATCCGGCAGACGGGCAGGAGGTGA
>LOC101929536_1:40253627-40254667;40253746;"+"
CTCCCCGTTCGGCCAGGGCCCGGCACAGCCCGCGGATGCGC
>LOC101929536_1:40253627-40254667;40253756;"+"
GGCCAGGGCCCGGCACAGCCCGCGGATGCGCGCCCCTCCCC
>LOC101929536_1:40253627-40254667;40253766;"+"
CGGCACAGCCCGCGGATGCGCGCCCCTCCCCTGCAGCCAGC
>LOC101929536_1:40253627-40254667;40253902;"+"
GCCGTCCTCGTCGTCGTCGCCGGCCATGGCGTGGTACAGGT
>LOC101929536_1:40253627-40254667;40253911;"+"
GTCGTCGTCGCCGGCCATGGCGTGGTACAGGTCCAGCATGA
>LOC101929536_1:40253627-40254667;40253982;"+"
CGGCGGGTGGCGCGCGGGGCCGGGGCCGCCCAGGCAGCCCG
>LOC101929536_1:40253627-40254667;40254001;"+"
CCGGGGCCGCCCAGGCAGCCCGAGCACCGCCAGGATCTCGC
>LOC101929536_1:40253627-40254667;40254088;"+"
GCCGGGCGGGGGTCGCAGGCCGGGGCCGCCCCCGCCCAGCG
>LOC101929536_1:40253627-40254667;40254100;"+"
TCGCAGGCCGGGGCCGCCCCCGCCCAGCGCGCATAGCGCCA
>LOC101929536_1:40253627-40254667;40254109;"+"
GGGGCCGCCCCCGCCCAGCGCGCATAGCGCCAGGCCCAGGA
>LOC101929536_1:40253627-40254667;40254391;"+"
GGACGCCACCGCCTCGAGGCCGGGGCTACTCTGCGGACTGG
>LOC101929536_1:40253627-40254667;40254404;"+"
TCGAGGCCGGGGCTACTCTGCGGACTGGGACTCTCGGCCAA
>LOC101929536_1:40253627-40254667;40254418;"+"
ACTCTGCGGACTGGGACTCTCGGCCAATCCGTCTGTCGCCG
>LOC101929536_1:40253627-40254667;40254454;"+"
CGCCGCCGTACCCGCCAGTCCGGCTGTGGCCGCGGTCCGAG
>LOC101929536_1:40253627-40254667;40254464;"+"
CCCGCCAGTCCGGCTGTGGCCGCGGTCCGAGCAGCGCAGGG
>LOC101929536_1:40253627-40254667;40254478;"+"
TGTGGCCGCGGTCCGAGCAGCGCAGGGGCGATGGGCGAGCT
>TRIT1_1:40349163-40350203;40349187;"+"
ATGGCAGTCTGCGCTTGCGCCGGAGCAGCTGTCCCCATGGC
>TRIT1_1:40349163-40350203;40349211;"+"
GCAGCTGTCCCCATGGCAACCGTCTATGCGCCTGCGCGGAT
>TRIT1_1:40349163-40350203;40349906;"+"
TGACCTGCCGGTCTAGTGCCCGGGGCAGTAAGCTCAGAGGT
>MYCL_1:40367667-40368707;40367721;"+"
CTTATATCTCGTCGCGCGCCCGGGACCCAGGGACTGGGGGG
>MYCL_1:40367667-40368707;40367742;"+"
GGGACCCAGGGACTGGGGGGCGGGCCCTATGGGACAAACCC
>MYCL_1:40367667-40368707;40367804;"+"
GGGCAGTCGACAGGTGGGGCCGGCCCCACCTCCTGGCAGCG
>MYCL_1:40367667-40368707;40367823;"+"
CCGGCCCCACCTCCTGGCAGCGCTCGCCCGCTCCGTTCAAT
>MYCL_1:40367667-40368707;40367847;"+"
CGCCCGCTCCGTTCAATCCCCGGTAGCCCCCCAAATAAATT
>MYCL_1:40367667-40368707;40367871;"+"
AGCCCCCCAAATAAATTGCACGCTGGGGAGCGCAAACAGGA
>MYCL_1:40367667-40368707;40367933;"+"
GGCCGCTTGGCGGTGCCAGCCGGCTGAGCTAAACCGTGCTC
>MYCL_1:40367667-40368707;40367947;"+"
GCCAGCCGGCTGAGCTAAACCGTGCTCCTTGCCCACTCCGA
>MYCL_1:40367667-40368707;40368018;"+"
CCCTGCGCGCCTACTTTCCCCGGCGCACCCCGCTGGGTTCA
>MYCL_1:40367667-40368707;40368028;"+"
CTACTTTCCCCGGCGCACCCCGCTGGGTTCAGGTGCGCCCG
>MYCL_1:40367667-40368707;40368043;"+"
CACCCCGCTGGGTTCAGGTGCGCCCGAGCCGCCGCGAGGGG
>MYCL_1:40367667-40368707;40368120;"+"
CCCTGAACTTGGGCTGGTCCCGGCGTCCGTCTGGTCACCCG
>MYCL_1:40367667-40368707;40368139;"+"
CCGGCGTCCGTCTGGTCACCCGTCGGCCCGTTTCTTGAGCT
>CAP1_1:40505234-40506274;40505377;"+"
CTTTGTGGGAGGATAATGACCGGTTGGAGAGTGTGAGTCTT
>CAP1_1:40505234-40506274;40505421;"+"
GGAACAAAGATCGGATCTCCCGGCCCAAGGAGTACGGAAGC
>CAP1_1:40505234-40506274;40505435;"+"
ATCTCCCGGCCCAAGGAGTACGGAAGCGAAGCCTCCCCTGC
>CAP1_1:40505234-40506274;40505543;"+"
GGCGAGGCTGCCTCAGAAGCCGGATTTCAGCAGAGTGGGTG
>CAP1_1:40505234-40506274;40505618;"+"
GGGGACCACACCCTGCGCGCCGGGAGGAAGGGCTCCAAAAC
>CAP1_1:40505234-40506274;40505646;"+"
AGGGCTCCAAAACCACAGGGCGGAGGCTTCCGCGCGGCCCC
>CAP1_1:40505234-40506274;40505763;"+"
CCAGCCCCGCGACTGCCAGCCGGGCTGGGGCTGACCCACCG
>CAP1_1:40505234-40506274;40505782;"+"
CCGGGCTGGGGCTGACCCACCGCGCCCTCACTGACCCCCAC
>CAP1_1:40505234-40506274;40505947;"+"
ACCGAGAGCTGACGGCCGCCCGGATTCCCGCCCTCAGAGAA
>CAP1_1:40505234-40506274;40506020;"+"
GGACTGCAGCTTAAAGGAACCGGCCTCTGCCATTGAGACCA
>CAP1_1:40505234-40506274;40506137;"+"
CCGGGCCTCGGGGGCGATTCCGGGTAGGTAAAGCGGAACGA
>CAP1_1:40505234-40506274;40506150;"+"
GCGATTCCGGGTAGGTAAAGCGGAACGAGGGCGTGGCCTCT
>CAP1_1:40505234-40506274;40506161;"+"
TAGGTAAAGCGGAACGAGGGCGTGGCCTCTCTTGTGAGCCC
>CAP1_1:40505502-40506542;40506259;"+"
GAGAGCCGGGCCGCTCTCTCCGGGGCGTGGCGAAGAGGGGC
>CAP1_1:40505502-40506542;40506269;"+"
CCGCTCTCTCCGGGGCGTGGCGAAGAGGGGCGGAGTCACGA
>CAP1_1:40505502-40506542;40506279;"+"
CGGGGCGTGGCGAAGAGGGGCGGAGTCACGAGCGGGGCGGT
>CAP1_1:40505502-40506542;40506384;"+"
CGCCGCGCCCAGTGAGGGCCCGGAAGTGGGTCGCGCGGAGA
>CAP1_1:40505502-40506542;40506395;"+"
GTGAGGGCCCGGAAGTGGGTCGCGCGGAGATTGCTGGGCGG
>CAP1_1:40505502-40506542;40506451;"+"
GAGAGCGGCTGATCGCAGTCCGGAGGTGAGGCGGAACTCTG
>CAP1_1:40505502-40506542;40506462;"+"
ATCGCAGTCCGGAGGTGAGGCGGAACTCTGAGGTGAGGGTG
>CAP1_1:40505502-40506542;40506512;"+"
GTAGGGATTGGGGTCCCTTCCGGGGCCCATCGGCCCCTGGT
>CAP1_1:40505502-40506542;40506522;"+"
GGGTCCCTTCCGGGGCCCATCGGCCCCTGGTGGTGTTAATG
>COL9A2_1:40782919-40783959;40782947;"+"
GTCTCCCGGCGCTCCTCCAGCGCTGGCTGTTCGCGGGCAGG
>COL9A2_1:40782919-40783959;40782958;"+"
CTCCTCCAGCGCTGGCTGTTCGCGGGCAGGGTGGGCTGGGG
>COL9A2_1:40782919-40783959;40783060;"+"
GGGGTTGCCGGGAGGGAGGCCGGCGCCAGGCATCCAGCTCC
>COL9A2_1:40782919-40783959;40783080;"+"
CGGCGCCAGGCATCCAGCTCCGCCCCGCTCGGTCCAGCCTC
>EXO5_1:40973370-40974410;40974057;"+"
TTTGCTCTCAATGGAAAAGCCGGCGGGAGGTGCTAAGGTGG
>EXO5_1:40973370-40974410;40974162;"+"
AGACCTTGCTCGGATTGTCCCGGTGGTAACTGGGAGACCTC
>EXO5_1:40973370-40974410;40974182;"+"
CGGTGGTAACTGGGAGACCTCGCCAGTGAGGGAAGTTACAG
>EXO5_1:40973370-40974410;40974215;"+"
AGTTACAGATCAGCTGCGCCCGGAATTAAACGACCCACAGA
>EXO5_1:40973370-40974410;40974225;"+"
CAGCTGCGCCCGGAATTAAACGACCCACAGACAACGGCGCA
>EXO5_1:40973370-40974410;40974239;"+"
ATTAAACGACCCACAGACAACGGCGCAAACAGAGGGACTGA
>ZFP69_1:40942281-40943321;40942755;"+"
TGACAGGGAAGGCGCTTCACCGGAAAGGCTGAAGGAGGTCT
>ZFP69_1:40942281-40943321;40942837;"+"
GTGGCCGCTACCCACGGTTCCGGACGGCCCTCGGGGGCGCG
>ZFP69_1:40942281-40943321;40942848;"+"
CCACGGTTCCGGACGGCCCTCGGGGGCGCGCTCGGGCGGCT
>ZFP69_1:40942281-40943321;40942860;"+"
ACGGCCCTCGGGGGCGCGCTCGGGCGGCTTCCAGCTTCCGG
>ZFP69_1:40942281-40943321;40942970;"+"
GGCCGGGGCTCACAACCCGCCGGAAGACGCGCGGGTTGTGG
>ZFP69_1:40942281-40943321;40942979;"+"
TCACAACCCGCCGGAAGACGCGCGGGTTGTGGCAGCTGCAG
>ZFP69_1:40942281-40943321;40943108;"+"
CAGAGGCCAGGCGAGACACCCGGCTGCGGCCTAAGAGGCCA
>ZFP69_1:40942281-40943321;40943238;"+"
TCAGGGCATCCCTCCCATTCCGGCCCTCAAAGCCTCGCTCC
>ZFP69_1:40942281-40943321;40943253;"+"
CATTCCGGCCCTCAAAGCCTCGCTCCTGGGGGCGCTGCTGG
>ZFP69_1:40942281-40943321;40943265;"+"
CAAAGCCTCGCTCCTGGGGGCGCTGCTGGGAAAGCCCACCC
>ZFP69B_1:40915316-40916356;40915343;"+"
GTATTCTTTTAACAATATACCGGAATCCATTCAACTGTCTG
>ZFP69B_1:40915316-40916356;40915691;"+"
GCGCTGGCGGAGCGGCTCCCCGGGAGGACGCTGGGAACCAT
>ZFP69B_1:40915316-40916356;40915889;"+"
GCTTGGGGAGCTGGGCGAGCCGGGAAGCGCGAGTTCCGCCC
>ZFP69B_1:40915316-40916356;40915898;"+"
GCTGGGCGAGCCGGGAAGCGCGAGTTCCGCCCGCGGCCACC
>ZFP69B_1:40915316-40916356;40915909;"+"
CGGGAAGCGCGAGTTCCGCCCGCGGCCACCCTGTCGCGCGC
>ZFP69B_1:40915316-40916356;40915984;"+"
AAAGGCTGGGAGGCTAGGGCCGGGGGCGTTTTGCTTTGTGG
>CTPS1_1:41444347-41445387;41444479;"+"
CAGGTGTGAGCCACTGCGCCCGGCCTACTATTATTATTTTT
>CTPS1_1:41444347-41445387;41444712;"+"
GCGCTGGGCACTCACTGCCCCGGCACCAGCATCTCTGCAGC
>CTPS1_1:41444347-41445387;41445016;"+"
CGCTGCCGCCGTCCCTCGCCCGGAGGCAGAGATGCGCTGGC
>CTPS1_1:41444347-41445387;41445030;"+"
CTCGCCCGGAGGCAGAGATGCGCTGGCGCATCACCGCCAGG
>CTPS1_1:41444347-41445387;41445044;"+"
GAGATGCGCTGGCGCATCACCGCCAGGAGCCCACAGTGAAA
>CTPS1_1:41444347-41445387;41445240;"+"
CAGACACGCCACCACCCGCCCGGCCTCGAACCTACGGCGGC
>CTPS1_1:41444347-41445387;41445254;"+"
CCCGCCCGGCCTCGAACCTACGGCGGCACAGTTCAGCGGAG
>CTPS1_1:41444347-41445387;41445342;"+"
CGCCCCGCGCCCTCCAGGCCCGGCCCGCCCTCCAACCTCTG
>CTPS1_1:41444347-41445387;41445363;"+"
GGCCCGCCCTCCAACCTCTGCGTGCGCACAGCCTAGAGCCC
>ZMYND12_1:42921918-42922958;42921942;"+"
AGAAAGGCCCGTACAGTGGCCGGTAAGGGTCAAACATGGCC
>ZMYND12_1:42921918-42922958;42922027;"+"
CTACCAGATGCCCACCCAGCCGGGGATCCCCCTCGTTGCAG
>ZMYND12_1:42921918-42922958;42922040;"+"
ACCCAGCCGGGGATCCCCCTCGTTGCAGTGTCACTTTCGCT
>ZMYND12_1:42921918-42922958;42922278;"+"
GCCGAGTTCCCCCAGCCTCCCGGTGCTGCGCGCTGGGCTGA
>ZMYND12_1:42921918-42922958;42922288;"+"
CCCAGCCTCCCGGTGCTGCGCGCTGGGCTGAGGTTATGGCT
>ZMYND12_1:42921918-42922958;42922339;"+"
CCAGGCTGGGCGCGCAGGGCCGGCGGGTGGTGTTGGTTACG
>ZMYND12_1:42921918-42922958;42922358;"+"
CCGGCGGGTGGTGTTGGTTACGTCAGGCGGCACCAAGGTCC
>ZMYND12_1:42921918-42922958;42922394;"+"
GGTCCCACTGGAAGCGCGGCCGGTGCGCTTCCTGGACAACT
>ZMYND12_1:42921918-42922958;42922422;"+"
TTCCTGGACAACTTCAGCAGCGGGCGGCGCGGTGCAACCTC
>ZMYND12_1:42921918-42922958;42922464;"+"
GCCGAGGCCTTCCTAGCCGCCGGCTACGGGGTCCTGTTCTT
>ZMYND12_1:42921918-42922958;42922489;"+"
ACGGGGTCCTGTTCTTGTATCGCGCTCGCTCTGCCTTCCCC
>PPCS_1:42921144-42922184;42921240;"+"
CAGGCGTGAGCCACCGCGCCCGGCCTGTTTCTTTACTGATT
>PPCS_1:42921144-42922184;42921501;"+"
CAAGGTACCCAAGCCAGACCCGGGAAAGGGAGAGAGGGAGG
>PPCS_1:42921144-42922184;42921727;"+"
AGCAAGGATACGCTGAACCCCGGCGTCACGTGACGATCGCG
>PPCS_1:42921144-42922184;42921740;"+"
TGAACCCCGGCGTCACGTGACGATCGCGGGGCTGCGTACTT
>PPCS_1:42921144-42922184;42921754;"+"
ACGTGACGATCGCGGGGCTGCGTACTTGCCAGCATTTCAAG
>C1orf50_1:43231895-43232935;43232035;"+"
TGCCAGGGAGCAGCTCTCCCCGGCTCCGAGGAGAGCTCCCC
>C1orf50_1:43231895-43232935;43232149;"+"
TCCTCTCCCCAGAAGGACCCCGGCCGCCTGGTTCCAGGCAG
>C1orf50_1:43231895-43232935;43232262;"+"
TCGCTGAGCGAGTGGGCGGCCGGCGGCCCGAGGCAGCGGCG
>C1orf50_1:43231895-43232935;43232278;"+"
CGGCCGGCGGCCCGAGGCAGCGGCGCAGGCAGGCAGCGCGA
>C1orf50_1:43231895-43232935;43232358;"+"
GCGGCGCCCGAGGCCTGGGCCGGGCTGGGGGACCAGTCGGG
>C1orf50_1:43231895-43232935;43232375;"+"
GGCCGGGCTGGGGGACCAGTCGGGGTCCAGCTCCCACGGGA
>C1orf50_1:43231895-43232935;43232486;"+"
TTCCATGCTCAGGACCACCCCGGGCCAGTCCCCGCGCGCGT
>C1orf50_1:43231895-43232935;43232498;"+"
GACCACCCCGGGCCAGTCCCCGCGCGCGTAGGCTGCGGTCC
>C1orf50_1:43231895-43232935;43232513;"+"
GTCCCCGCGCGCGTAGGCTGCGGTCCCCTCGGCGAAGAGCA
>C1orf50_1:43231895-43232935;43232744;"+"
CGAAGCCCCACCTTCCAAGCCGGGCGGCGCATGCCCACGAG
>C1orf50_1:43231895-43232935;43232761;"+"
AGCCGGGCGGCGCATGCCCACGAGGCTTGCACCGCCTCTTT
>C1orf50_1:43231895-43232935;43232839;"+"
GCGAATCCCGGCGCGTCAGCCGGAGCCCCGCCTCCGAGCTC
>C1orf50_1:43231895-43232935;43232853;"+"
GTCAGCCGGAGCCCCGCCTCCGAGCTCAGGCCTTGCTCAGT
>LOC105378683_1:43250546-43251586;43250855;"+"
GATGTGGTCGCGGCTGAAGCCGGGCCTGGGCATTCTCGGGA
>LOC105378683_1:43250546-43251586;43250871;"+"
AAGCCGGGCCTGGGCATTCTCGGGACAGCCAGAGTGGGCCA
>LOC105378683_1:43250546-43251586;43250918;"+"
CACGTCCCATCCCCAGAGGCCGGCCCTCCGTCGGAGGGTTT
>LOC105378683_1:43250546-43251586;43250929;"+"
CCCAGAGGCCGGCCCTCCGTCGGAGGGTTTCCAGCCTCCAG
>LOC105378683_1:43250546-43251586;43251032;"+"
GCCTGTGCCACGCGTGTCGCCGGCTGGAGAGCTCCGCCTGG
>LOC105378683_1:43250546-43251586;43251046;"+"
TGTCGCCGGCTGGAGAGCTCCGCCTGGATGGTTTCACTCCG
>SLC2A1-AS1_1:43423699-43424739;43423805;"+"
CGCCCACCTACAGGGGCGTCCGGGCTAGGGGAGCAGACGGA
>SLC2A1-AS1_1:43423699-43424739;43423822;"+"
GTCCGGGCTAGGGGAGCAGACGGAGAGCGGGGGCGGCTCCT
>SLC2A1-AS1_1:43423699-43424739;43423875;"+"
CGCCGGGGCCGGGGCCGGGCCGGGGGCTCGGCCCGCTCAGC
>SLC2A1-AS1_1:43423699-43424739;43423888;"+"
GCCGGGCCGGGGGCTCGGCCCGCTCAGCCAATGGGCGCCGC
>SLC2A1-AS1_1:43423699-43424739;43423903;"+"
CGGCCCGCTCAGCCAATGGGCGCCGCGCTCGGGCCCCCTCC
>SLC2A1-AS1_1:43423699-43424739;43423931;"+"
TCGGGCCCCCTCCCCCGCACCGGGAGGGGCCGAGGCTGGGC
>SLC2A1-AS1_1:43423699-43424739;43423941;"+"
TCCCCCGCACCGGGAGGGGCCGAGGCTGGGCTGCTGCTGCC
>SLC2A1-AS1_1:43423699-43424739;43423987;"+"
CGTGTGCGACGTGCCGCTCCCGGGCCCTGTGTCCCCAGCCC
>SLC2A1-AS1_1:43423699-43424739;43424092;"+"
ACTACGCACGCGGCGCCCTCCGGCCCGCTAGATCCGAAGCC
>SLC2A1-AS1_1:43423699-43424739;43424106;"+"
GCCCTCCGGCCCGCTAGATCCGAAGCCCATCCCCACTGCGG
>SLC2A1-AS1_1:43423699-43424739;43424136;"+"
CCCCACTGCGGCCAGCGGCCCGGCGGGGCGCTGCGCTCGGG
>SLC2A1-AS1_1:43423699-43424739;43424149;"+"
AGCGGCCCGGCGGGGCGCTGCGCTCGGGACCCGCACCGAGC
>SLC2A1-AS1_1:43423699-43424739;43424160;"+"
GGGGCGCTGCGCTCGGGACCCGCACCGAGCCAGGCTCGGAG
>SLC2A1-AS1_1:43423699-43424739;43424238;"+"
GCGGCGGGGGAGGCCCTGGCCGGCGTAAGGCGGGCAGGAGT
>SLC2A1-AS1_1:43423699-43424739;43424248;"+"
AGGCCCTGGCCGGCGTAAGGCGGGCAGGAGTCTGCGCCTTT
>SLC2A1-AS1_1:43423699-43424739;43424262;"+"
GTAAGGCGGGCAGGAGTCTGCGCCTTTGTTCCTGGCGGGAG
>SLC2A1-AS1_1:43423699-43424739;43424354;"+"
GCTGGTGGCTCTGGCTGCGCCGGGTACGCGGGTGGCGACGG
>SLC2A1-AS1_1:43423699-43424739;43424369;"+"
TGCGCCGGGTACGCGGGTGGCGACGGGCGTGCGAGCGGCGC
>SLC2A1-AS1_1:43423699-43424739;43424380;"+"
CGCGGGTGGCGACGGGCGTGCGAGCGGCGCTCTCCCGCTCA
>SLC2A1-AS1_1:43423699-43424739;43424417;"+"
CTCAGGCTCGTGCTCCGGTCCGGGGACTCCCACTGCGACTC
>SLC2A1-AS1_1:43423699-43424739;43424432;"+"
CGGTCCGGGGACTCCCACTGCGACTCTGACTCCGACCCCCG
>SLC2A1-AS1_1:43423699-43424739;43424444;"+"
TCCCACTGCGACTCTGACTCCGACCCCCGTCGTTTGGTCTC
>SLC2A1-AS1_1:43423699-43424739;43424507;"+"
GGGGACCCGCGACTAGCGACCGGCACGCTCGCTGTTGCTAC
>SLC2A1-AS1_1:43423699-43424739;43424516;"+"
CGACTAGCGACCGGCACGCTCGCTGTTGCTACCTCTTGCCT
>SLC2A1-AS1_1:43423699-43424739;43424597;"+"
CGGCCATTGGCTGGCGACGCCGGTGTGTCAGGGGTGTGTGG
>SLC2A1-AS1_1:43423699-43424739;43424700;"+"
GTGAGGGGAGTGGCCGGGGCCGGGGCCCCCCCTAACCACTG
>SLC2A1_1:43424519-43425559;43424724;"+"
GCCCCCCCTAACCACTGCCTCGCTCAGGCTGCCGATCGGCT
>SLC2A1_1:43424519-43425559;43424857;"+"
AAAATGGTGGAGCCGGTACCCGGCTGTAAGGCAAGCTGGGA
>SLC2A1_1:43424519-43425559;43424880;"+"
CTGTAAGGCAAGCTGGGATGCGCGGAGTAGCGGGTGGAAAG
>SLC2A1_1:43424519-43425559;43425156;"+"
AGCCTTGCTTTTGCACCGGCCGGGCTCTCTTGCCTGGAAAT
>SLC2A1_1:43424519-43425559;43425369;"+"
AGCTCAACTGTATACTGGCCCGGCCGCGATCCTGGGCGAGT
>SLC2A1_1:43424519-43425559;43425385;"+"
GGCCCGGCCGCGATCCTGGGCGAGTTCCTGGCCAGTGAGGC
>C1orf210_1:43751268-43752308;43751292;"+"
GCAGAACCTGGACAGGTGGGCGGGTCAAGGCAGAGCTTGAC
>C1orf210_1:43751268-43752308;43751567;"+"
TTGATAAACAACTGAACGTCCGGTGACTGGTACAAAGTCCA
>C1orf210_1:43751230-43752270;43751270;"+"
AGTAAGCTTCCGGCTGGGGCCGGCAGAACCTGGACAGGTGG
>ELOVL1_1:43833389-43834429;43833469;"+"
GACCTCCCACCCACTGGCCCCGGGAACACCCTCGCCCACAG
>ELOVL1_1:43833389-43834429;43833481;"+"
ACTGGCCCCGGGAACACCCTCGCCCACAGCCTGGGCAGGGC
>ELOVL1_1:43833389-43834429;43833550;"+"
GCTGGCCAGGCAGGGGGCGCCGGCACGTGGAGAGTCCGTGG
>ELOVL1_1:43833389-43834429;43833566;"+"
GCGCCGGCACGTGGAGAGTCCGTGGAAGGTCCAGACTCACC
>ELOVL1_1:43833389-43834429;43833648;"+"
CAGGGCCAGAGAGAAGTCCCCGGGGCCAGCCTGCCTGCCTG
>ELOVL1_1:43833389-43834429;43833867;"+"
CCACCCCTTCCCTCGCCGCCCGGGCCCGCCCTGGCCAGTTG
>ELOVL1_1:43833389-43834429;43833891;"+"
CCCGCCCTGGCCAGTTGCAGCGGCCTGGCCACCTCAGGAGC
>ELOVL1_1:43833389-43834429;43833972;"+"
GTCCCCGGGTGACTGCTCCCCGGCAGGACTGCACATCTGTG
>ELOVL1_1:43833389-43834429;43833994;"+"
GCAGGACTGCACATCTGTGGCGGCAGGCCCAGCTCAGGGCT
>MED8_1:43855463-43856503;43855490;"+"
CCGGTTTTCCAGTCAGCAAACGCCTACGAGAAGGCTTCGTC
>MED8_1:43855463-43856503;43855552;"+"
TCGGCCCTCCCACCAACTTCCGGTTCCTGCTGGGTGCCGAG
>MED8_1:43855463-43856503;43855569;"+"
TTCCGGTTCCTGCTGGGTGCCGAGGTAGCGAGGTCAGGGGT
>MED8_1:43855463-43856503;43855799;"+"
CGGCAGGGACCAGCCCAGCCCGGAAGGCCCGACTATGGTAC
>MED8_1:43855463-43856503;43855808;"+"
CCAGCCCAGCCCGGAAGGCCCGACTATGGTACCCCTGCGGA
>MED8_1:43855463-43856503;43855825;"+"
GCCCGACTATGGTACCCCTGCGGACTGTGTATGGGACGCGG
>HYI_1:43919640-43920680;43919693;"+"
AGGGGCGGAGCGAGGGCGGCCGGAAAAGGAGCAGGACCCGC
>HYI_1:43919640-43920680;43919711;"+"
GCCGGAAAAGGAGCAGGACCCGCGCCTGGAGAAGGTAGGGA
>B4GALT2_1:44444587-44445627;44444695;"+"
CACGGTCTGCACCCGCTCGCCGGTCCGACCTCTAAGCCCAC
>B4GALT2_1:44444587-44445627;44444789;"+"
GGGTGCCCGGGTTCGGCCGCCGGCAGGGCGGGCTCGCAGCG
>B4GALT2_1:44444587-44445627;44444803;"+"
GGCCGCCGGCAGGGCGGGCTCGCAGCGGCGCGCGGCGGGTG
>B4GALT2_1:44444587-44445627;44444813;"+"
AGGGCGGGCTCGCAGCGGCGCGCGGCGGGTGCGGGCGTGCT
>B4GALT2_1:44444587-44445627;44444875;"+"
GCGCGCGCGGGCGCGCGGGCCGGGCCTGCCCCTCCGAGGCG
>B4GALT2_1:44444587-44445627;44444889;"+"
GCGGGCCGGGCCTGCCCCTCCGAGGCGCCGTAGCGCGGGAG
>B4GALT2_1:44444587-44445627;44444902;"+"
GCCCCTCCGAGGCGCCGTAGCGCGGGAGGGAGGCGGCGGCG
>B4GALT2_1:44444587-44445627;44444985;"+"
CCCGGCCCCGCCCTGCCCCCCGGGGCGGCTCGGCTCCATGG
>B4GALT2_1:44444587-44445627;44444995;"+"
CCCTGCCCCCCGGGGCGGCTCGGCTCCATGGCCCGCGGCGG
>B4GALT2_1:44444587-44445627;44445008;"+"
GGCGGCTCGGCTCCATGGCCCGCGGCGGCGGCGGCGGCGGC
>B4GALT2_1:44444587-44445627;44445131;"+"
CCGTCCGCAGCCGCCGGAGCCGGGAGCCCTGCCCAAGTCGG
>B4GALT2_1:44444587-44445627;44445149;"+"
GCCGGGAGCCCTGCCCAAGTCGGAGCGGCGTCCCCTGCTGA
>B4GALT2_1:44444587-44445627;44445181;"+"
CCCTGCTGAGCCCCGAGCGCCGGGTGAGAGGAGGGCGCGCG
>B4GALT2_1:44444587-44445627;44445196;"+"
AGCGCCGGGTGAGAGGAGGGCGCGCGCGGCCCCCACCCAGG
>B4GALT2_1:44444587-44445627;44445417;"+"
GTCCTCGCTCGCCCCGGCCTCGTGGCGCGGGGAGGCGTTCC
>B4GALT2_1:44444587-44445627;44445432;"+"
GGCCTCGTGGCGCGGGGAGGCGTTCCATACACGTTTCCCCT
>B4GALT2_1:44444587-44445627;44445515;"+"
CCCCAGGCTCCACACCCACCCGGTCTGTGCGGCCTGCCCGT
>B4GALT2_1:44444587-44445627;44445524;"+"
CCACACCCACCCGGTCTGTGCGGCCTGCCCGTCCGCGGGTG
>B4GALT2_1:44444587-44445627;44445533;"+"
CCCGGTCTGTGCGGCCTGCCCGTCCGCGGGTGCCACGTGTT
>CCDC24_1:44456360-44457400;44456778;"+"
GGAGGCAGGAGCCCCAGGGCCGGCTTGTGTTTGTACATTGC
>CCDC24_1:44456360-44457400;44456953;"+"
CCCAACAAGTAAACCTGACCCGGGCCATCCTGGTTCTCCAA
>CCDC24_1:44456360-44457400;44456975;"+"
GGCCATCCTGGTTCTCCAAGCGCTGCCACTCCCTAGGCTTT
>CCDC24_1:44456360-44457400;44457034;"+"
GTTTGTCCTTGCACTGCTTCCGGGACAGTGGAGGCGACGAA
>CCDC24_1:44456360-44457400;44457048;"+"
TGCTTCCGGGACAGTGGAGGCGACGAAGTAATAAACCCGTG
>CCDC24_1:44456360-44457400;44457202;"+"
AGCCGGCACGCGCCGCCCGCCGGACCAAACACGGGAGGGGG
>CCDC24_1:44456360-44457400;44457213;"+"
GCCGCCCGCCGGACCAAACACGGGAGGGGGCGGGGCCCTAG
>CCDC24_1:44456360-44457400;44457252;"+"
AGAGTCGCGGCGTGGTTTCCCGGGTGATGGCCACGCGGAAG
>CCDC24_1:44456360-44457400;44457265;"+"
GGTTTCCCGGGTGATGGCCACGCGGAAGAGGTGGGGCTAGG
>CCDC24_1:44456360-44457400;44457375;"+"
GCGCCAAGGACTGGCAGTTCCGGAACGGGCAATCCCAGCCG
>CCDC24_1:44456498-44457538;44457394;"+"
CCGGAACGGGCAATCCCAGCCGAGGGGACCAGCGGCAGAGC
>CCDC24_1:44456498-44457538;44457474;"+"
CGGGGTTTGGTGAGCGTTGCCGGCGGGCCCGCGGTACCTCC
>CCDC24_1:44456498-44457538;44457483;"+"
GTGAGCGTTGCCGGCGGGCCCGCGGTACCTCCCGCACTCTG
>CCDC24_1:44456498-44457538;44457495;"+"
GGCGGGCCCGCGGTACCTCCCGCACTCTGACCTGCGGCCCG
>DPH2_1:44434632-44435672;44435442;"+"
TGGCCGCGGGTCGGCTGAACCGGACTCCCAGCGCCCGAGAG
>DPH2_1:44434632-44435672;44435453;"+"
CGGCTGAACCGGACTCCCAGCGCCCGAGAGGAGGCCAGGGG
>DPH2_1:44434632-44435672;44435518;"+"
CGCCTTCCTCGATGTACTTCCGGCTGGCCTGGGACTCAGGC
>B4GALT2_1:44445156-44446196;44445621;"+"
CTGACCCAGAACCCCTGCGCCGGAGGGAGGGTGGGAATGTC
>B4GALT2_1:44445156-44446196;44445646;"+"
GGAGGGTGGGAATGTCTGCACGTGGGTCTGGGTGTGAGCTG
>B4GALT2_1:44445156-44446196;44445751;"+"
CTTAGTGTGTTACTGTCACCCGGGTGTGTCTGTGACTGTAG
>B4GALT2_1:44445156-44446196;44445979;"+"
CAGGCCCAAGCATCCCGTTCCGGGAATCAGAACCAGCTGTG
>B4GALT2_1:44445156-44446196;44446148;"+"
CAGTCTGTATTTGGGCCCCCCGGATGCTGAGGGCAACTTCC
>ARMH1_1:45139373-45140413;45139394;"+"
GAAGGTTACTATCCTTATCCCGGTTTTGCAGAGGAGGAAAC
>ARMH1_1:45139373-45140413;45139563;"+"
CGGCTAAGGGTTCTGAGTCCCGGGCTTCTGCGAGGATCGGT
>ARMH1_1:45139373-45140413;45139573;"+"
TTCTGAGTCCCGGGCTTCTGCGAGGATCGGTGACCCCGCGA
>ARMH1_1:45139373-45140413;45139589;"+"
TCTGCGAGGATCGGTGACCCCGCGAGCCTCCCCCTCCACGC
>ARMH1_1:45139373-45140413;45139739;"+"
GGGCATGGACCTGAGCACCCCGGACAGGAAAGACAGAAAAA
>ARMH1_1:45139373-45140413;45140025;"+"
TGGCTCCAGCAGGGCTGATCCGGGATCTCGATGGTGTAGTC
>ARMH1_1:45139373-45140413;45140131;"+"
TTGCGCACCCGTGCCTCACCCGGGCGCCTCCTGGGCGCCGC
>ARMH1_1:45139373-45140413;45140146;"+"
TCACCCGGGCGCCTCCTGGGCGCCGCCCAATCACCACACAC
>PTCH2_1:45308596-45309636;45308679;"+"
CATAGGCTAGCCCGGTCTCCCGGTACCGCTGGGCCCCGCGT
>PTCH2_1:45308596-45309636;45308695;"+"
CTCCCGGTACCGCTGGGCCCCGCGTAGGGATTCAGTGGGGC
>PTCH2_1:45308596-45309636;45308811;"+"
GCGGGTCCGGGGCGCGGCGCCGGGATTCACCCGCTCCGTGG
>PTCH2_1:45308596-45309636;45308822;"+"
GCGCGGCGCCGGGATTCACCCGCTCCGTGGGCCGTGGGCCG
>PTCH2_1:45308596-45309636;45308834;"+"
GATTCACCCGCTCCGTGGGCCGTGGGCCGCGGCGGCTGGAG
>PTCH2_1:45308596-45309636;45308968;"+"
CTCCAGAAAAGGGAGCTGGCCGGGGCGACGCCCTCCCATTG
>PTCH2_1:45308596-45309636;45309025;"+"
ATTACCCTAGCCGCGCGGCCCGGCCCGCTGCTAGGTAACGG
>PTCH2_1:45308596-45309636;45309043;"+"
CCCGGCCCGCTGCTAGGTAACGGCGCCGCAGGGGGCGGGGC
>PTCH2_1:45308596-45309636;45309158;"+"
ATCCCGGAGAGGCGCAGCGCCGGCCAAGTGTAAGTCCAGAG
>PTCH2_1:45308596-45309636;45309184;"+"
AGTGTAAGTCCAGAGGCTTACGCTGAGAAAGGGCCTTTGCG
>PTCH2_1:45308596-45309636;45309379;"+"
CAGGCATGCACCACCACGCCCGGCTTTTTGTATTTTTGGTA
>PTCH2_1:45308596-45309636;45309405;"+"
TTTGTATTTTTGGTAGAGAACGGGTTTCGCCATGTTGCCCC
>PTCH2_1:45308596-45309636;45309425;"+"
CGGGTTTCGCCATGTTGCCCCGGTTGGTCTCAGACTCCCGA
>PTCH2_1:45308596-45309636;45309443;"+"
CCCGGTTGGTCTCAGACTCCCGAGCTCAGGATATCCGCCCG
>UROD_1:45476784-45477824;45476833;"+"
CGCTGCTGGCAGCGGCCGCCCGGCGCGGAGGCTCCGCGCTG
>UROD_1:45476784-45477824;45476847;"+"
GCCGCCCGGCGCGGAGGCTCCGCGCTGCCTCTGCCAAGAAG
>UROD_1:45476784-45477824;45476912;"+"
GGGGACTCCAGCACCGCGCCCGGGCCAGGACCCGCCATGGC
>UROD_1:45476784-45477824;45476924;"+"
ACCGCGCCCGGGCCAGGACCCGCCATGGCGAAGTGGCGGAG
>UROD_1:45476784-45477824;45476940;"+"
GACCCGCCATGGCGAAGTGGCGGAGGTGAGCACCTAGAGGC
>UROD_1:45476784-45477824;45477636;"+"
TGGGACTTGCGCCAAGCCTCCGGATACCCAGACTGTCAGAT
>HPDL_1:45791524-45792564;45792291;"+"
TCCAACTCTTTCCCTGAACCCGGGCTGAGTCCCTTCGCTGT
>HPDL_1:45791524-45792564;45792306;"+"
GAACCCGGGCTGAGTCCCTTCGCTGTGAGGTTGGGGGGATG
>HPDL_1:45791524-45792564;45792429;"+"
ATGTGACCAGGCGTGAGGCCCGGGGAAAGAGCAGCGCGGCG
>HPDL_1:45791524-45792564;45792443;"+"
GAGGCCCGGGGAAAGAGCAGCGCGGCGACCCCGCAGTATCC
>HPDL_1:45791524-45792564;45792454;"+"
AAAGAGCAGCGCGGCGACCCCGCAGTATCCGAGGCGACAGG
>MMACHC_1:45964835-45965875;45964856;"+"
CCAGGTCCCAGCCAGGTCCCCGGCTGAGGAAATAAGGAAGG
>MMACHC_1:45964835-45965875;45965628;"+"
CCAGTGACAACTGCCGCCGCCGGGTTCAAAACTTCGGGTTG
>MMACHC_1:45964835-45965875;45965642;"+"
CGCCGCCGGGTTCAAAACTTCGGGTTGGTTTTGAAAGTCCG
>MMACHC_1:45964835-45965875;45965724;"+"
TCGCCTCTTGCGAACACAACCGGCGATGGAGGCGGTGGAAC
>MMACHC_1:45964835-45965875;45965736;"+"
AACACAACCGGCGATGGAGGCGGTGGAACTACCTTTCTCTA
>MMACHC_1:45964835-45965875;45965797;"+"
ACCCCCACCGTGTAGCTTGCCGGGAAACTGAGTCTTCCTGA
>MMACHC_1:45964835-45965875;45965821;"+"
AAACTGAGTCTTCCTGATTTCGTGTGGCTGTCTCCAAGGAG
>AKR1A1_1:46015434-46016474;46016349;"+"
CACGGATGGCATTGTGAATCCGGAGGGCCGACACCAGAAGA
>AKR1A1_1:46015434-46016474;46016404;"+"
ATCTGCTACCTTACTTCCCCCGGAAAAGCGCCTGCGGCGGC
>AKR1A1_1:46015434-46016474;46016418;"+"
TTCCCCCGGAAAAGCGCCTGCGGCGGCGCCTAGGCGCGCGG
>AKR1A1_1:46015434-46016474;46016432;"+"
CGCCTGCGGCGGCGCCTAGGCGCGCGGTGCAATGTGGGCCA
>RAD54L_1:46712346-46713386;46712681;"+"
AGCGAGAAAGTCGCGTCATCCGGGGGCTCCCATTGCCCGAG
>RAD54L_1:46712346-46713386;46712698;"+"
ATCCGGGGGCTCCCATTGCCCGAGCCCGCCACGTGGCAGTC
>RAD54L_1:46712346-46713386;46712709;"+"
CCCATTGCCCGAGCCCGCCACGTGGCAGTCTGGGCCGAATG
>NSUN4_1:46805829-46806869;46806029;"+"
CAGGCGTGAGCCACCACGCCCGGCCAGGTCCCGAAACTTAA
>NSUN4_1:46805829-46806869;46806040;"+"
CACCACGCCCGGCCAGGTCCCGAAACTTAAGCTTCATTTGT
>NSUN4_1:46805829-46806869;46806288;"+"
TCCAGGCAGAGTCATTATTCCGGGTGCCAGGTTGCTCTTTT
>NSUN4_1:46805829-46806869;46806468;"+"
CGAGTCTCCTGTCGCGGTTCCGGTCGGAATTACCCCGTGGA
>NSUN4_1:46805829-46806869;46806483;"+"
GGTTCCGGTCGGAATTACCCCGTGGAGCACGCCGATATGGC
>NSUN4_1:46805829-46806869;46806492;"+"
CGGAATTACCCCGTGGAGCACGCCGATATGGCTGCGCTGAC
>NSUN4_1:46805829-46806869;46806526;"+"
CGCTGACACTGAGGGGTGTCCGGGAGCTGCTGAAGCGTGTG
>NSUN4_1:46805829-46806869;46806541;"+"
GTGTCCGGGAGCTGCTGAAGCGTGTGGACCTCGCGACGGTC
>NSUN4_1:46805829-46806869;46806552;"+"
CTGCTGAAGCGTGTGGACCTCGCGACGGTCCCGCGGAGACA
>NSUN4_1:46805829-46806869;46806600;"+"
AAGAAGAAATGGGTAAGGTCCGGCTGGGGGCGCAGGAGGGA
>NSUN4_1:46805829-46806869;46806610;"+"
GGGTAAGGTCCGGCTGGGGGCGCAGGAGGGAAAAGTGAGGG
>FAAH_1:46858918-46859958;46859671;"+"
GCATGTCTGGCATGGGGCTCCGGCTGGGGCGCAGTCTTCAG
>FAAH_1:46858918-46859958;46859680;"+"
GCATGGGGCTCCGGCTGGGGCGCAGTCTTCAGCATTTGGGG
>FAAH_1:46858918-46859958;46859748;"+"
CCGGGGCTGTGGTGCCCAACCGGTGCTAAACTCAAGCTTGG
>FAAH_1:46858918-46859958;46859774;"+"
TAAACTCAAGCTTGGGAGGTCGCCCACGAGAAACAGTCGCC
>EFCAB14_1:47184716-47185756;47184757;"+"
GCGGCCGCGAGCTCCAGCCCCGGGCCATCGCTCCAGCCCCA
>EFCAB14_1:47184716-47185756;47184864;"+"
CCGCTGGGGTGACGTCACGCCGGGGCGAAAGTCGTGGCGGA
>EFCAB14_1:47184716-47185756;47184876;"+"
CGTCACGCCGGGGCGAAAGTCGTGGCGGAGAGGTGGGGCGT
>EFCAB14_1:47184716-47185756;47184913;"+"
GCGTTAAAGGGGCCCTGCCCCGGCTGGGGCTGGGTCCCACC
>EFCAB14_1:47184716-47185756;47184937;"+"
TGGGGCTGGGTCCCACCTGCCGATTAGGGTGGCCCCGCCCC
>EFCAB14_1:47184716-47185756;47184993;"+"
GACCTGCTGCGAACCTGAGCCGGGTGGAGTCCTGCATCCTG
>EFCAB14_1:47184716-47185756;47185014;"+"
GGGTGGAGTCCTGCATCCTGCGGAGCGCGGGCGGGGCAGGC
>LINC01389_1:47902969-47904009;47903136;"+"
TGCGCTTCGGCCCGGTGGCCCGGGCGCCGCCTTGGGGAGAG
>LINC01389_1:47902969-47904009;47903159;"+"
GCGCCGCCTTGGGGAGAGGACGGGTGGGGACCGCCGCCACT
>LINC01389_1:47902969-47904009;47903344;"+"
CGGCGGCGGTTTGTTCCCGCCGGGTCCCTCAGCGGAGGCGC
>LINC01389_1:47902969-47904009;47903356;"+"
GTTCCCGCCGGGTCCCTCAGCGGAGGCGCTACGCCCGCCCC
>LINC01389_1:47902969-47904009;47903367;"+"
GTCCCTCAGCGGAGGCGCTACGCCCGCCCCTGTCGCCTCGC
>LINC01389_1:47902969-47904009;47903599;"+"
GGGGTAGTGGCGGGGGCCGCCGGCGGGTCGTGCCCTGGAAG
>LINC01389_1:47902969-47904009;47903625;"+"
GTCGTGCCCTGGAAGGTGAGCGCGGCCGAGCTGGGCCGCCA
>LINC01389_1:47902969-47904009;47903662;"+"
GCCAGGGGGCGCTGCGGAGCCGGGGGACACCCCTCCCTGCC
>LINC01389_1:47902969-47904009;47903786;"+"
GGAGCGGAGCCGGAGAGTGGCGGCGGCGGCGGCAGCGGCAC
>LINC01389_1:47902969-47904009;47903795;"+"
CCGGAGAGTGGCGGCGGCGGCGGCAGCGGCACCATGACCCT
>LINC01389_1:47902969-47904009;47903857;"+"
CATGTCCTCCGAGAGCTCCCCGGCCGCGCTGTCCGAGGCCG
>LINC01389_1:47902969-47904009;47903870;"+"
AGCTCCCCGGCCGCGCTGTCCGAGGCCGACGCAGACATAGA
>LINC01389_1:47902969-47904009;47903879;"+"
GCCGCGCTGTCCGAGGCCGACGCAGACATAGACGTGGTGGG
>LINC01389_1:47902969-47904009;47903952;"+"
GCTCCGGGCCCCGCGCCCCCCGGGACGTGCTCCCCCACGGC
>LINC01389_1:47902969-47904009;47903969;"+"
CCCCGGGACGTGCTCCCCCACGGCCACGAGCCTCCCGCGGA
>DMRTA2_1:50889099-50890139;50889120;"+"
CTGCCAGACTCTCAATGAGCCGCTCGCCCGCTCTATTGTTG
>DMRTA2_1:50889099-50890139;50889237;"+"
TGATTGGCCGGGCCCGCGCCCGGGGAGCCCCGCATTCTGCA
>DMRTA2_1:50889099-50890139;50889247;"+"
GGCCCGCGCCCGGGGAGCCCCGCATTCTGCAGTGTCCGAAA
>DMRTA2_1:50889099-50890139;50889263;"+"
GCCCCGCATTCTGCAGTGTCCGAAAGATTCGAAACTCCAAA
>DMRTA2_1:50889099-50890139;50889427;"+"
TTGCTCCTAATTACCGTGTCCGGTGCGCCTCTCTGCGTAGA
>DMRTA2_1:50889099-50890139;50889442;"+"
GTGTCCGGTGCGCCTCTCTGCGTAGACTTGTGTAACCTCTC
>CDKN2C_1:51433346-51434386;51434207;"+"
CCTAGCCGGCAGGAGGGAGCCGGCGCGAGAGACTTGACGGG
>CDKN2C_1:51433346-51434386;51434224;"+"
AGCCGGCGCGAGAGACTTGACGGGAGGAGGTGGAGAGCGGG
>CDKN2C_1:51433346-51434386;51434268;"+"
CGGGAATGAGGGCGCGGGACCGGGCGGGCGGAGCGTGCGAG
>CDKN2C_1:51433346-51434386;51434281;"+"
GCGGGACCGGGCGGGCGGAGCGTGCGAGACTGCGAGCGCGA
>CDKN2C_1:51433346-51434386;51434293;"+"
GGGCGGAGCGTGCGAGACTGCGAGCGCGAGCGCCAGCAGGG
>CDKN2C_1:51433346-51434386;51434339;"+"
GGCGGGGCGTGGGCGGCGCCCGGCCTTCCCGCTCCCGCGGC
>CDKN2C_1:51433346-51434386;51434348;"+"
TGGGCGGCGCCCGGCCTTCCCGCTCCCGCGGCGCTGCAACT
>CDKN2C_1:51433346-51434386;51434359;"+"
CGGCCTTCCCGCTCCCGCGGCGCTGCAACTCTGCCGAGCCT
>OSBPL9_1:52194465-52195505;52194859;"+"
GCAAGCCCACGATGTCTCACCGGATTAATAAAAATATAGGC
>OSBPL9_1:52194465-52195505;52194879;"+"
CGGATTAATAAAAATATAGGCGCTCACGCTTTTGTTTACCG
>OSBPL9_1:52194465-52195505;52194954;"+"
CCCCACGCGACACAACTTTCCGGAAGTAAGCAAAATCCGTT
>OSBPL9_1:52194465-52195505;52194971;"+"
TTCCGGAAGTAAGCAAAATCCGTTATCAAGGTGAAACTCCG
>OSBPL9_1:52194465-52195505;52194990;"+"
CCGTTATCAAGGTGAAACTCCGGGGACCAGGCTCCACAGCT
>OSBPL9_1:52194465-52195505;52195039;"+"
CTGGATGGCACGTTAGAAGCCGGTGGGTGTAGGTGAGGCAC
>OSBPL9_1:52194465-52195505;52195059;"+"
CGGTGGGTGTAGGTGAGGCACGCTGGCGCCCGCGGGCCCTT
>OSBPL9_1:52194465-52195505;52195173;"+"
TCCCTTTCCCCCAGCAGCGCCGGCGCCGCAGAAGCCGCGTG
>OSBPL9_1:52194465-52195505;52195188;"+"
AGCGCCGGCGCCGCAGAAGCCGCGTGTCCCCAGGCGCACTC
>OSBPL9_1:52194465-52195505;52195271;"+"
CGGGTCTGGGCGGGGCGCTCCGGACGCCCTCCCGCCGCTGC
>OSBPL9_1:52194465-52195505;52195283;"+"
GGGCGCTCCGGACGCCCTCCCGCCGCTGCGCACCCCTCCCG
>BTF3L4_1:52520836-52521876;52520943;"+"
TGGGTGGTGCCTCCGGGGTCCGGTTTGGGATGGAGTGAGCT
>SHISAL2A_1:53097995-53099035;53098512;"+"
TCTCGTGGGCTTAGGAACTCCGGGAAATGGCTTCTCTCTGG
>SHISAL2A_1:53097995-53099035;53098571;"+"
AACACGGATGCGAACATCCCCGGGCCCCTGGGTTTTTGCGG
>SHISAL2A_1:53097995-53099035;53098589;"+"
CCCGGGCCCCTGGGTTTTTGCGGAGGTTGGGTGAGGTTGTG
>SHISAL2A_1:53097995-53099035;53098644;"+"
TGACCCCGCCGTGTGGTCGCCGGCTGGTGCCTTGTCTGTCT
>SHISAL2A_1:53097995-53099035;53098699;"+"
TGCCCCGAGACTCCCGGCGCCGGCTCGGTGCAGGTAAGGCG
>SHISAL2A_1:53097995-53099035;53098718;"+"
CCGGCTCGGTGCAGGTAAGGCGCCCGCGCCCTGGCCTCGAA
>SHISAL2A_1:53097995-53099035;53098973;"+"
CCCTACCCCTCCGCGCGGGCCGGGCACCTGGCCGCCGCTCG
>SHISAL2A_1:53097995-53099035;53098985;"+"
GCGCGGGCCGGGCACCTGGCCGCCGCTCGGTCCTCGGGGCC
>LOC100507564_1:53703261-53704301;53703746;"+"
TTTGTTTATGATCTCTCTCCCGGCAGTAAAACACAAGTTCC
>LOC100507564_1:53703261-53704301;53703768;"+"
GCAGTAAAACACAAGTTCCACGAGAGGGGAAGTTTGTCTAC
>LOC100507564_1:53703261-53704301;53704037;"+"
GGCAGGCTGCTTTTACCGTCCGGTCGAAACTCAAACTCCAG
>LOC100507564_1:53703261-53704301;53704063;"+"
AAACTCAAACTCCAGGAACTCGTGGCCGAACTTGCCCTTGT
>LOC100507564_1:53703261-53704301;53704273;"+"
TTCTCGCTAACCTCTTCGCCCGGAAGTGGCAACAAGACTGC
>LINC01771_1:53792884-53793924;53793104;"+"
TGTCAAGCGGAGAAGCCGCCCGGCTCTGCTCATTACCGCCG
>LINC01771_1:53792884-53793924;53793120;"+"
CGCCCGGCTCTGCTCATTACCGCCGCGGAGCGCGCGTGTCA
>LINC01771_1:53792884-53793924;53793130;"+"
TGCTCATTACCGCCGCGGAGCGCGCGTGTCAAATAAACCCC
>LINC01771_1:53792884-53793924;53793200;"+"
ACCATGAATGGCCGCCCCTCCGGCAAAGTTCCCCGCTGGCC
>LINC01771_1:53792884-53793924;53793213;"+"
GCCCCTCCGGCAAAGTTCCCCGCTGGCCAAGCCCCCCTGCA
>LINC01771_1:53792884-53793924;53793399;"+"
CCCTCCCCGCTCCGGCCTCCCGGCCGCGCTTTGTTGGTGGC
>LINC01771_1:53792884-53793924;53793425;"+"
CGCTTTGTTGGTGGCTAGGGCGGAGCAGAGCCGAGTCAGAG
>LINC01771_1:53792884-53793924;53793448;"+"
AGCAGAGCCGAGTCAGAGACCGGCTGCACGCACCTTGGCCG
>LINC01771_1:53792884-53793924;53793467;"+"
CCGGCTGCACGCACCTTGGCCGCCGAGCAGCGGATCAGCCG
>LINC01771_1:53792884-53793924;53793601;"+"
CCATGGCGGGCCCGGGGCTCCGGCCGCCGCGCCCCGCGCTC
>LINC01771_1:53792884-53793924;53793610;"+"
GCCCGGGGCTCCGGCCGCCGCGCCCCGCGCTCCCCGCGCCG
>LINC01771_1:53792884-53793924;53793723;"+"
GCCGCCGCTGCCGCCCGCCCCGGCTCCTCGGCTGCATTTCA
>LRRC42_1:54410978-54412018;54411173;"+"
CCCCGTCCTTCTGCCTTGCCCGGCCAGGCCCCCATACCCTC
>LRRC42_1:54410978-54412018;54411263;"+"
GCTCTGGGCGCCGGACCTTCCGGGCTCGAAACCTCCCTTGC
>LRRC42_1:54410978-54412018;54411283;"+"
CGGGCTCGAAACCTCCCTTGCGCCCCGCCCCACGCAGAGCG
>LRRC42_1:54410978-54412018;54411349;"+"
GCCGCGGCCTCCGTGGAGTCCGGGGTCGCGCGCGCTCCAAC
>LRRC42_1:54410978-54412018;54411359;"+"
CCGTGGAGTCCGGGGTCGCGCGCGCTCCAACTCTGAAATCT
>LRRC42_1:54410978-54412018;54411452;"+"
CGCGGCCACCGCTGAGTTTCCGGGCGCGCGCTCCTACCCCG
>LRRC42_1:54410978-54412018;54411471;"+"
CCGGGCGCGCGCTCCTACCCCGAGCTCTTTGCGCCACGACT
>LRRC42_1:54410978-54412018;54411582;"+"
CGCTCGCTCCACCGAGTTCCCGGGCGCGCTCGCTCCTACCC
>LRRC42_1:54410978-54412018;54411592;"+"
ACCGAGTTCCCGGGCGCGCTCGCTCCTACCCCGAGCTTTTC
>LRRC42_1:54410978-54412018;54411742;"+"
ACAATCGGCCCCGCCCTCTCCGGCTCCCATTACTTCGCGGG
>LRRC42_1:54410978-54412018;54411757;"+"
CTCTCCGGCTCCCATTACTTCGCGGGCCAAGATGCGAAACC
>LRRC42_1:54410978-54412018;54411851;"+"
CCCCAGCTCAGCTCTATCCCCGGGGCCCGCAGGACCCAGGG
>MRPL37_1:54664819-54665859;54665764;"+"
AATGAGAATGGGTTGGGGGCCGGTGCAAGACAAGAATATCC
>DHCR24_1:55352848-55353888;55352897;"+"
AGCCCACAGCCCGGGGAGCCCGGGATCGCCCGCCGCCTCGC
>DHCR24_1:55352848-55353888;55352907;"+"
CCGGGGAGCCCGGGATCGCCCGCCGCCTCGCGATTGGCTCG
>DHCR24_1:55352848-55353888;55352917;"+"
CGGGATCGCCCGCCGCCTCGCGATTGGCTCGGGTCGCCGAG
>DHCR24_1:55352848-55353888;55352983;"+"
CGACCAATGGCGAGCCGCGCCGGGGATCGGACCAGGAACCC
>DHCR24_1:55352848-55353888;55353003;"+"
CGGGGATCGGACCAGGAACCCGCAGCTTTCATTGGCTGCGG
>DHCR24_1:55352848-55353888;55353090;"+"
GGGTGCCAGGGACTGGGTGCCGGTGGGGTCCGCTGCGAATA
>DHCR24_1:55352848-55353888;55353100;"+"
GACTGGGTGCCGGTGGGGTCCGCTGCGAATACTGGGGGTGG
>DHCR24_1:55352848-55353888;55353270;"+"
TTGGCCGGACAGGCGGTTCCCGGGCGCGGAGGATGGAAACC
>DHCR24_1:55352848-55353888;55353294;"+"
CGCGGAGGATGGAAACCTGGCGGTAACCTCTGCAGGTCGTG
>PCSK9_1:55504874-55505914;55504944;"+"
AAACACTGAAAAGGTGGGCCCGGCAGAACTTGGAGTCTGGC
>PCSK9_1:55504874-55505914;55504971;"+"
ACTTGGAGTCTGGCATCCCACGCAGGGTGAGAGGCGGGAGA
>PCSK9_1:55504874-55505914;55505011;"+"
AGGAGGAGCCCCTAGGGCGCCGGCCTGCCTTCCAGCCCAGT
>PCSK9_1:55504874-55505914;55505115;"+"
CGAAACCTGATCCTCCAGTCCGGGGGTTCCGTTAATGTTTA
>PCSK9_1:55504874-55505914;55505124;"+"
ATCCTCCAGTCCGGGGGTTCCGTTAATGTTTAATCAGATAG
>PCSK9_1:55504874-55505914;55505322;"+"
TGAGACTGGCTCGGGCGGGCCGGGACGCGTCGTTGCAGCAG
>PCSK9_1:55504874-55505914;55505332;"+"
TCGGGCGGGCCGGGACGCGTCGTTGCAGCAGCGGCTCCCAG
>PCSK9_1:55504874-55505914;55505343;"+"
GGGACGCGTCGTTGCAGCAGCGGCTCCCAGCTCCCAGCCAG
>PCSK9_1:55504874-55505914;55505447;"+"
CGCAAGGCTCAAGGCGCCGCCGGCGTGGACCGCGCACGGCC
>PCSK9_1:55504874-55505914;55505457;"+"
AAGGCGCCGCCGGCGTGGACCGCGCACGGCCTCTAGGTCTC
>PCSK9_1:55504874-55505914;55505758;"+"
GGCCGGGGCGAACCCGCAGCCGGGACGGTGCGGTGCTGTTT
>PCSK9_1:55504874-55505914;55505768;"+"
AACCCGCAGCCGGGACGGTGCGGTGCTGTTTCCTCTCGGGC
>PCSK9_1:55504874-55505914;55505784;"+"
GGTGCGGTGCTGTTTCCTCTCGGGCCTCAGTTTCCCCCCAT
>PCSK9_1:55504128-55505168;55504790;"+"
GGTGCATAAAGGGCAGAGGCCGGAGGGGGTCCAGGCTAAGT
>TMEM61_1:55445316-55446356;55445837;"+"
ACTGGCTGGGGCAGTGACGCCGGTAACGGGGAGCACTTTAA
>TMEM61_1:55445316-55446356;55446074;"+"
CGGGACTCCTAAGCCCTGTCCGGCTGAGCCTTAACGGCTCG
>TMEM61_1:55445316-55446356;55446088;"+"
CCTGTCCGGCTGAGCCTTAACGGCTCGGAGGAGTTTGTCTC
>TMEM61_1:55445316-55446356;55446190;"+"
CGATCCGCGCCAAGGCGTTCCGGTCAGCAGCAGCCCCGCGG
>TMEM61_1:55445316-55446356;55446206;"+"
GTTCCGGTCAGCAGCAGCCCCGCGGCTCCTCGGGCCCCGCC
>TMEM61_1:55445316-55446356;55446216;"+"
GCAGCAGCCCCGCGGCTCCTCGGGCCCCGCCGCGCTGGCAA
>LOC100507634_1:55680060-55681100;55680519;"+"
GTCGAAGCCGCCCCCGCCTCCGGTGCTCCCGCCGCGGGAGG
>LOC100507634_1:55680060-55681100;55680528;"+"
GCCCCCGCCTCCGGTGCTCCCGCCGCGGGAGGGGCCGCCGC
>LOC100507634_1:55680060-55681100;55680543;"+"
GCTCCCGCCGCGGGAGGGGCCGCCGCCGCCGCCGTCACCTC
>LOC100507634_1:55680060-55681100;55680594;"+"
CCGCGGGCCCCCGCCGGGCCCGGGGCTGGGGCCACCGCCGC
>LOC100507634_1:55680060-55681100;55680609;"+"
GGGCCCGGGGCTGGGGCCACCGCCGCTGTCCATGGGCTCGT
>LOC100507634_1:55680060-55681100;55680649;"+"
TAGCCGCCGTAGTCGAGGCCCGGCCGCTCGTTGGTGAGCAG
>LOC100507634_1:55680060-55681100;55680675;"+"
CTCGTTGGTGAGCAGTGCCACGGCCTCGTTAATGTCGTTCT
>LOC100507634_1:55680060-55681100;55680838;"+"
CACGGCGAAGCTACGGGTCCCGGGCCTGGCGGGCCGCGCGG
>LOC100507634_1:55680060-55681100;55680847;"+"
GCTACGGGTCCCGGGCCTGGCGGGCCGCGCGGCGCACCCTC
>LOC100507634_1:55680060-55681100;55680856;"+"
CCCGGGCCTGGCGGGCCGCGCGGCGCACCCTCCGCGCCGCC
>LOC100507634_1:55680060-55681100;55680928;"+"
CCCGGGTGCTCCGCAGCAGCCGGGCCAGGCTGGGTGCGGGC
>LOC100507634_1:55680060-55681100;55680944;"+"
CAGCCGGGCCAGGCTGGGTGCGGGCTTGGGTCCTGCGAGCC
>LOC100507634_1:55680060-55681100;55681003;"+"
GCTCAGGCGCGGCTGCGGCCCGGCCCAGCCCTGCGCGCCGC
>LOC100507634_1:55680060-55681100;55681016;"+"
TGCGGCCCGGCCCAGCCCTGCGCGCCGCCATGTTGGCCTCC
>JUN_1:59249765-59250805;59250021;"+"
GCCGTTTTTCCCGGCCCGCCCGGTGCATTGTGGGCTGACGT
>JUN_1:59249765-59250805;59250039;"+"
CCCGGTGCATTGTGGGCTGACGTCTTGGGGTTTGACTGTCT
>JUN_1:59249765-59250805;59250160;"+"
ATGCGGGGGATGCAGGGACCCGGGAGGCCAGGGAACCTGGC
>JUN_1:59249765-59250805;59250255;"+"
TGGGGCCCGAAGTCATCCACCGGCGGCCGCCACCGCGCGGG
>JUN_1:59249765-59250805;59250268;"+"
CATCCACCGGCGGCCGCCACCGCGCGGGGCTGGAGGCTGAG
>JUN_1:59249765-59250805;59250321;"+"
CTGCCACCCCCCCGCACTTCCGGGGGGGCGGGAATACCGCC
>JUN_1:59249765-59250805;59250338;"+"
TTCCGGGGGGGCGGGAATACCGCCCTTAAGGTGGCTCTGTG
>JUN_1:59249765-59250805;59250575;"+"
TTGCACCCCACTTCATCCTCCGGGACCGTGGGGGAAAGGGC
>JUN_1:59249765-59250805;59250595;"+"
CGGGACCGTGGGGGAAAGGGCGCGGGGGTTCACAGCTTTGC
>JUN_1:59249765-59250805;59250738;"+"
TCTACTCCCCCTCCCGCCCCCGGACAACACGCACACGCTTA
>JUN_1:59249765-59250805;59250747;"+"
CCTCCCGCCCCCGGACAACACGCACACGCTTAACACAACAC
>MIR6068_1:63792635-63793675;63792667;"+"
ACTCGCAGGGCTTTTTCCAGCGCTACATTCATTAGGCGGCG
>MIR6068_1:63792635-63793675;63792709;"+"
GGTGAACGGGAGAGACCTGCCGGCAACTTTCCTTCCAGCCA
>MIR6068_1:63792635-63793675;63793392;"+"
GAGTAGAGCAAAACATGTGCCGGCTGTTGAGGGCTGTCGAT
>MIR6068_1:63792635-63793675;63793409;"+"
TGCCGGCTGTTGAGGGCTGTCGATGCGATGGCAGATGTGGC
>MIR6068_1:63792635-63793675;63793557;"+"
CCTTGCTTATTCTCAGGCCCCGGAAGCCTAGGTCGAATCTC
>MIR6068_1:63792635-63793675;63793570;"+"
CAGGCCCCGGAAGCCTAGGTCGAATCTCGAGAAGCTGATTT
>FOXD3-AS1_1:63788109-63789149;63788149;"+"
TGAACCAACTTGAGTTTGGCCGGCTCGGCCGCGGCCCTGAC
>FOXD3-AS1_1:63788109-63789149;63788158;"+"
TTGAGTTTGGCCGGCTCGGCCGCGGCCCTGACGTCACGCAC
>FOXD3-AS1_1:63788109-63789149;63788169;"+"
CGGCTCGGCCGCGGCCCTGACGTCACGCACGGTCACGTGGC
>FOXD3-AS1_1:63788109-63789149;63788262;"+"
AAAACGGGACTTTCGACTACCGGGGCTTCGGCGTCCCTGAC
>FOXD3-AS1_1:63788109-63789149;63788273;"+"
TTCGACTACCGGGGCTTCGGCGTCCCTGACACCCAGCCCCC
>FOXD3-AS1_1:63788109-63789149;63788344;"+"
CTCCCGAGCTGCTCGGCGCCCGGCGTCCCGCGCCCGCCTGG
>FOXD3-AS1_1:63788109-63789149;63788354;"+"
GCTCGGCGCCCGGCGTCCCGCGCCCGCCTGGACCGCTCCTG
>FOXD3-AS1_1:63788109-63789149;63788367;"+"
CGTCCCGCGCCCGCCTGGACCGCTCCTGCGCCCCACGCCAG
>FOXD3-AS1_1:63788109-63789149;63788768;"+"
GGCAGCGCCAGCGACATGTCCGGCCAGACGGTGCTGACGGC
>FOXD3-AS1_1:63788109-63789149;63788785;"+"
GTCCGGCCAGACGGTGCTGACGGCCGAGGACGTGGACATCG
>FOXD3-AS1_1:63788109-63789149;63788795;"+"
ACGGTGCTGACGGCCGAGGACGTGGACATCGATGTGGTGGG
>FOXD3-AS1_1:63788109-63789149;63788917;"+"
CGAGGCGGACGAGGTGCCCCCGGCGGCACCCCATCACGGAC
>FOXD3-AS1_1:63788109-63789149;63788933;"+"
CCCCCGGCGGCACCCCATCACGGACAGCCTCAGCCGCCCCA
>FOXD3-AS1_1:63788109-63789149;63789025;"+"
GGGGGGCGACGTGGGCGCGCCGGAGGCGGACGGCTGCAAGG
>FOXD3-AS1_1:63788109-63789149;63789035;"+"
GTGGGCGCGCCGGAGGCGGACGGCTGCAAGGGCGGTGTTGG
>FOXD3-AS1_1:63788109-63789149;63789047;"+"
GAGGCGGACGGCTGCAAGGGCGGTGTTGGCGGCGAGGAGGG
>FOXD3_1:63787709-63788749;63788064;"+"
CCGCAGCGCCCTCCGTGCCCCGGGGATGCTGGCGCACAGTG
>FOXD3_1:63787709-63788749;63788076;"+"
CCGTGCCCCGGGGATGCTGGCGCACAGTGCGGAGCGGAGTT
>FOXD3_1:63787709-63788749;63788085;"+"
GGGGATGCTGGCGCACAGTGCGGAGCGGAGTTGCGCGTCTC
>ALG6_1:63832277-63833317;63832972;"+"
GGCCCAGAGGTGGTGAGGACCGGCCAAGGCTCTCTGCTCAG
>ALG6_1:63832277-63833317;63833047;"+"
CGTTGGCTAAGCAGCCGCTCCGGCCTTGGCCACGATCCCAG
>ALG6_1:63832277-63833317;63833059;"+"
AGCCGCTCCGGCCTTGGCCACGATCCCAGGAAAGAAGAGCA
>ALG6_1:63832277-63833317;63833110;"+"
CACCTGCCCCTAGCCTAACCCGGGGCTGGGGACCTCTCGGG
>ALG6_1:63832277-63833317;63833127;"+"
ACCCGGGGCTGGGGACCTCTCGGGTTCCATCGGCTCTTGCC
>ALG6_1:63832277-63833317;63833137;"+"
GGGGACCTCTCGGGTTCCATCGGCTCTTGCCCCGCCTCCTA
>ALG6_1:63832277-63833317;63833161;"+"
TCTTGCCCCGCCTCCTAAGCCGGCCGCCTCCTGTCCAGGCC
>ALG6_1:63832277-63833317;63833269;"+"
GGCACACGGAGGCGGAAGGCCGGAGGGGCAGTCCGCCGCGG
>ALG6_1:63832277-63833317;63833282;"+"
GGAAGGCCGGAGGGGCAGTCCGCCGCGGGGGCGAGCGCGCA
>ALG6_1:63832277-63833317;63833293;"+"
GGGGCAGTCCGCCGCGGGGGCGAGCGCGCATGCGCCTTCCT
>LINC01359_1:65468139-65469179;65468298;"+"
CGCTGAGGAGTAGGCCACCCCGGAGGGCTCCAGGTTTCAGC
>LINC01359_1:65468139-65469179;65468318;"+"
CGGAGGGCTCCAGGTTTCAGCGCAGGCTTCCGCGGAGCCAG
>LINC01359_1:65468139-65469179;65468441;"+"
TCTTACCGAAAGCGCGAGCCCGGACTTCCCCGCCACGATCG
>LINC01359_1:65468139-65469179;65468451;"+"
AGCGCGAGCCCGGACTTCCCCGCCACGATCGATGTGGCCAG
>LINC01359_1:65468139-65469179;65468460;"+"
CCGGACTTCCCCGCCACGATCGATGTGGCCAGTCTGCGCCT
>LINC01359_1:65468139-65469179;65468503;"+"
CGCAGTTCCCGCTCGCACCCCGGCCCCTCGCAGAGTCCCAG
>LINC01359_1:65468139-65469179;65468529;"+"
CTCGCAGAGTCCCAGGAAAGCGCTGTGGCGGGCGGGCAGTC
>LINC01359_1:65468139-65469179;65468655;"+"
CCAGCGGGAACCGGGCTGTCCGGCCGCGCCGTCGCGCCTCG
>LINC01359_1:65468139-65469179;65468664;"+"
ACCGGGCTGTCCGGCCGCGCCGTCGCGCCTCGCACGGCGTG
>LINC01359_1:65468139-65469179;65468674;"+"
CCGGCCGCGCCGTCGCGCCTCGCACGGCGTGAGACAACCTA
>LINC01359_1:65468139-65469179;65468884;"+"
AAAAGCGTGGGTGGGTGTCCCGGCCTGGCTCCAGGCGCCCT
>LINC01359_1:65468139-65469179;65468899;"+"
TGTCCCGGCCTGGCTCCAGGCGCCCTTTAAGTTGTATTTCT
>GADD45A_1:68149839-68150879;68150177;"+"
TCACGATTTCCCAGTTACACCGGGCAGGTGGGAAACCGTTC
>GADD45A_1:68149839-68150879;68150193;"+"
ACACCGGGCAGGTGGGAAACCGTTCTGCTTTCTGTGGAAAA
>GADD45A_1:68149839-68150879;68150400;"+"
TTCTGAGGTAAACTTTGCCCCGGAGGTCTGGAGACACTTTT
>GADD45A_1:68149839-68150879;68150637;"+"
TCCCAATGGTCCCCGCCAACCGGATAAGAGTGCGCGCGGGA
>GADD45A_1:68149839-68150879;68150649;"+"
CCGCCAACCGGATAAGAGTGCGCGCGGGACCCGCCTTCCCC
>GADD45A_1:68149839-68150879;68150660;"+"
ATAAGAGTGCGCGCGGGACCCGCCTTCCCCTCTCGGCACCG
>GADD45A_1:68149839-68150879;68150859;"+"
GAGGGTTGGCAGGATAACCCCGGAGAGCGGGGCCCTTTGTC
>HHLA3_1:70819472-70820512;70819546;"+"
TCATGATTTACCGAACGGCCCGGATGATGGGCAAAAAGAAG
>HHLA3_1:70819472-70820512;70819747;"+"
TTGAAGACGCACTCGTGCACCGGGTAGTGTGCGGGGCAACT
>HHLA3_1:70819472-70820512;70819758;"+"
CTCGTGCACCGGGTAGTGTGCGGGGCAACTGCCTCCATCCG
>HHLA3_1:70819472-70820512;70819816;"+"
TTGGTGCCGGCCAGAAGGGCCGGGGACTGGGAGTTGGCAGT
>HHLA3_1:70819472-70820512;70819839;"+"
GGACTGGGAGTTGGCAGTCACGGAGGAATTGTGCAGCGGCA
>HHLA3_1:70819472-70820512;70819913;"+"
GAGCTGCCTTCAGCTGTAGCCGGTGGTGATGGTTACTGAAG
>HHLA3_1:70819472-70820512;70820016;"+"
AGCCGCCGCTTCCTCATCCCCGGGCTCCAGCAGGTCCCCTT
>HHLA3_1:70819472-70820512;70820085;"+"
CAGTGAGCGGATCTTCTCCCCGGTCATCGCCGCCGCCAGGG
>HHLA3_1:70819472-70820512;70820095;"+"
ATCTTCTCCCCGGTCATCGCCGCCGCCAGGGGCAAGGGGGG
>HHLA3_1:70819472-70820512;70820258;"+"
CGCATCTCCCGGGGAAGAGCCGGCTCTCGCCTAGGCACGAA
>HHLA3_1:70819472-70820512;70820275;"+"
AGCCGGCTCTCGCCTAGGCACGAAGGGACGCGCGCTCGCTG
>HHLA3_1:70819472-70820512;70820285;"+"
CGCCTAGGCACGAAGGGACGCGCGCTCGCTGGGGGAAGCTA
>ZRANB2-AS1_1:71511168-71512208;71511462;"+"
TGAAGAAGCTGCTGAGCTTCCGGATCCCACTGACTGTCGTT
>ZRANB2-AS1_1:71511168-71512208;71511479;"+"
TTCCGGATCCCACTGACTGTCGTTCGGGCACTTCCTAGAGG
>ACADM_1:76189011-76190051;76189954;"+"
CTGGGTTTGACCGTTCTCTCCGGGTAAAGGTGAAGGCTGAC
>ACADM_1:76189011-76190051;76189977;"+"
GTAAAGGTGAAGGCTGACCACGGGGGCCGCTCTCCCTCCAG
>SPATA1_1:84970963-84972003;84971004;"+"
CCCACAATAATCATTTTCTCCGGCATGCGGACCAGTCGATA
>SPATA1_1:84970963-84972003;84971020;"+"
TCTCCGGCATGCGGACCAGTCGATATCCCCAAGGTCAAATA
>SPATA1_1:84970963-84972003;84971103;"+"
AGGTTGTACGGGGCACTGACCGGAACTTTACACTCCAGGAT
>SPATA1_1:84970963-84972003;84971124;"+"
GGAACTTTACACTCCAGGATCGTTTCGAAAAATGCTTATTC
>SPATA1_1:84970963-84972003;84971422;"+"
AGGTAGAGACGGAGGAGGACCGGAATGTCGGCCACGGTTCA
>SPATA1_1:84970963-84972003;84971436;"+"
GAGGACCGGAATGTCGGCCACGGTTCAACCCAGGGGCCAGC
>SPATA1_1:84970963-84972003;84971722;"+"
GGTTGAGTCCGGCCTCCAGCCGGAGCTGTTGAACCACTTTC
>SPATA1_1:84970963-84972003;84971750;"+"
TTGAACCACTTTCTTCATAGCGGCGACGCTGGAGGAGCCAG
>SPATA1_1:84970963-84972003;84971895;"+"
GAACTTTGTCTCTAAGTTTCCGGTTCTGTGCTCAGCGGCTC
>SPATA1_1:84970963-84972003;84971910;"+"
GTTTCCGGTTCTGTGCTCAGCGGCTCCACCCTCGGTGCGCA
>SPATA1_1:84970963-84972003;84971922;"+"
GTGCTCAGCGGCTCCACCCTCGGTGCGCATGCGCGCCTTGC
>SPATA1_1:84970963-84972003;84971968;"+"
CTCTGTTCCAGCTCCACACCCGGCCCCGAGCGCGAGCCTGG
>SPATA1_1:84970963-84972003;84971978;"+"
GCTCCACACCCGGCCCCGAGCGCGAGCCTGGAGGAGGGGGA
>SSX2IP_1:85156220-85157260;85156251;"+"
CCCACCCCGCCCCCGCGCGCCGGCGCCGCAGGCCCCGCCGC
>SSX2IP_1:85156220-85157260;85156269;"+"
GCCGGCGCCGCAGGCCCCGCCGCCTCCCATTGGCTCCGCCA
>SSX2IP_1:85156220-85157260;85156370;"+"
TCCTTACCTCCAAAAAAACCCGGAGAAAAAGAAGACCTTAT
>SSX2IP_1:85156220-85157260;85156396;"+"
AAAAGAAGACCTTATCCCTGCGGTCCGCGCGCGCTGCGGGC
>SSX2IP_1:85156220-85157260;85156542;"+"
GGCCGGGACTCTGCAGGGACCGGGGTCGTGGCTACTTTAGA
>SSX2IP_1:85156220-85157260;85156566;"+"
GTCGTGGCTACTTTAGAGCACGTTTTCCGAGCCCCACTGAA
>MCOLN3_1:85514203-85515243;85514259;"+"
TTAACTCGTGACCCTACTCCCGGCTCGGGTTCCCGCCGCGC
>MCOLN3_1:85514203-85515243;85514272;"+"
CTACTCCCGGCTCGGGTTCCCGCCGCGCCCTGTCGGGGGCC
>MCOLN3_1:85514203-85515243;85514285;"+"
GGGTTCCCGCCGCGCCCTGTCGGGGGCCGCTTTTCAGGAGC
>MCOLN3_1:85514203-85515243;85514340;"+"
GGAGGCCGTCCGGAGGAAGCCGGCGTTGTGCCCGTTCCCTG
>MCOLN3_1:85514203-85515243;85514352;"+"
GAGGAAGCCGGCGTTGTGCCCGTTCCCTGCCACCCCCACCC
>SYDE2_1:85666708-85667748;85666841;"+"
GGGCGCAGACTGCGAGCCGCCGGGCAGGTTTTCGTAGTAGT
>SYDE2_1:85666708-85667748;85666853;"+"
CGAGCCGCCGGGCAGGTTTTCGTAGTAGTCGGCGTCGTAGT
>SYDE2_1:85666708-85667748;85666862;"+"
GGGCAGGTTTTCGTAGTAGTCGGCGTCGTAGTCGTCTTCGT
>SYDE2_1:85666708-85667748;85666926;"+"
CCGCTGTCCTCGGAGCCCTCCGGGGAGTGCGGAGGGGCGTG
>SYDE2_1:85666708-85667748;85666935;"+"
TCGGAGCCCTCCGGGGAGTGCGGAGGGGCGTGAGCGAGCCC
>SYDE2_1:85666708-85667748;85666949;"+"
GGAGTGCGGAGGGGCGTGAGCGAGCCCATGGCTCTGGGGGG
>SYDE2_1:85666708-85667748;85667045;"+"
CCCTCCGGGGACCCGCGCCCCGGGACCCCACGCCTCAGGTG
>SYDE2_1:85666708-85667748;85667055;"+"
ACCCGCGCCCCGGGACCCCACGCCTCAGGTGACGGCGAGGG
>SYDE2_1:85666708-85667748;85667067;"+"
GGACCCCACGCCTCAGGTGACGGCGAGGGCTGCTGTAGGCT
>SYDE2_1:85666708-85667748;85667102;"+"
TAGGCTCCGCCCGTGTCCCCCGGCGTGCTCACGTGGGAGGG
>SYDE2_1:85666708-85667748;85667113;"+"
CGTGTCCCCCGGCGTGCTCACGTGGGAGGGTGTCTGCGGCA
>SYDE2_1:85666708-85667748;85667129;"+"
CTCACGTGGGAGGGTGTCTGCGGCACCCCAGGCGTCTCCCG
>SYDE2_1:85666708-85667748;85667233;"+"
CGCGGGGACCCCGCCTTCCCCGGAGCCTGGACAGCGTCCTC
>SYDE2_1:85666708-85667748;85667247;"+"
CTTCCCCGGAGCCTGGACAGCGTCCTCCTCAGAGGGTCCGC
>SYDE2_1:85666708-85667748;85667402;"+"
TGACCGGCGCTGGCCCTCGCCGGCTCCTCACATACTTGGCA
>SYDE2_1:85666708-85667748;85667511;"+"
CCGCGACGGGGCGCGCGGGCCGGGGGCGGCAGAGGTGGGTT
>SYDE2_1:85666708-85667748;85667534;"+"
GGGCGGCAGAGGTGGGTTCTCGGGGTGGGCGAGTGGTGCAG
>BCL10_1:85742295-85743335;85742415;"+"
ATCCTGTTCCCGCCCCCGACCGGAGCCTTTCGGGTGGCTCC
>BCL10_1:85742295-85743335;85742425;"+"
CGCCCCCGACCGGAGCCTTTCGGGTGGCTCCGCCCACAGCG
>BCL10_1:85742295-85743335;85742435;"+"
CGGAGCCTTTCGGGTGGCTCCGCCCACAGCGGGCGTTTCCT
>BCL10_1:85742295-85743335;85742491;"+"
CAGGTCGTCGGTAAGTGGCCCGGGTTAGCTTCCTCATAAGG
>BCL10_1:85742295-85743335;85742515;"+"
TTAGCTTCCTCATAAGGCATCGTTTCCGTGGGTGGGGTCCG
>ZNHIT6_1:86174096-86175136;86174120;"+"
GCCTGCTTGACGCGACTGCTCGAATCGCCGTAAAGCTACGC
>ZNHIT6_1:86174096-86175136;86174200;"+"
CGGCTCTGCGGAGGCCCTGCCGGATTCTCTGGGCGAACAAG
>ZNHIT6_1:86174096-86175136;86174213;"+"
GCCCTGCCGGATTCTCTGGGCGAACAAGCGTAACTGCGTGA
>SH3GLB1_1:87169232-87170272;87169782;"+"
CCGGAAGGTTGTCAAGTAACCGGCCAGGAGCTTGAGGGCAG
>SH3GLB1_1:87169232-87170272;87169876;"+"
ATGCTGAATGAATGAGCAACCGGCTCGGTGGGGGACAGTAA
>SH3GLB1_1:87169232-87170272;87169979;"+"
GCGCGGTGCCATACCGTGACCGGGACCTGTTATTTCTAATG
>SELENOF_1:87380240-87381280;87380331;"+"
GGGCGGCGCAGCCGCAGCGCCGGTGGAGGGGCGCGCGGCCG
>SELENOF_1:87380240-87381280;87380342;"+"
CCGCAGCGCCGGTGGAGGGGCGCGCGGCCGCGAGCAAAGGA
>SELENOF_1:87380240-87381280;87380352;"+"
GGTGGAGGGGCGCGCGGCCGCGAGCAAAGGAGGGAGGGAAG
>SELENOF_1:87380240-87381280;87380448;"+"
AGTAGAGGGAGGCGAGAGCCCGGCAGCCGCTTCGCGCTGTT
>SELENOF_1:87380240-87381280;87380460;"+"
CGAGAGCCCGGCAGCCGCTTCGCGCTGTTTGCTGCGCGGGC
>SELENOF_1:87380240-87381280;87380474;"+"
CCGCTTCGCGCTGTTTGCTGCGCGGGCTTTTGGAGGGGGCG
>SELENOF_1:87380240-87381280;87380665;"+"
CCCGGCGTCTCTCTCGCCTCCGGGGTCCCGCTCCCCGCCCC
>SELENOF_1:87380240-87381280;87380680;"+"
GCCTCCGGGGTCCCGCTCCCCGCCCCCCGCGGTATGTCTTG
>SELENOF_1:87380240-87381280;87380689;"+"
GTCCCGCTCCCCGCCCCCCGCGGTATGTCTTGATCCCGAGC
>SELENOF_1:87380240-87381280;87380904;"+"
GGCCGAGGAGGCGCTGCCGCCGGAGCAAGTGGGCGTTCATC
>SELENOF_1:87380240-87381280;87380917;"+"
CTGCCGCCGGAGCAAGTGGGCGTTCATCTAACCTGGGGTCT
>SELENOF_1:87380240-87381280;87380971;"+"
AAAGCGGTTTCAAAGAGAACCGGGAACAAGGGGCAGCGAGA
>SELENOF_1:87380240-87381280;87380987;"+"
GAACCGGGAACAAGGGGCAGCGAGAGCACGAGCTCCAAGAA
>SELENOF_1:87380240-87381280;87381172;"+"
GAGCGTGTGTTGCTGGTCTCCGGAGACAGAAGCGCTTAGCA
>SELENOF_1:87380240-87381280;87381184;"+"
CTGGTCTCCGGAGACAGAAGCGCTTAGCATCGCGTGTTCTC
>SELENOF_1:87380240-87381280;87381194;"+"
GAGACAGAAGCGCTTAGCATCGCGTGTTCTCTTGGAAGTCG
>LMO4_1:87793130-87794170;87793934;"+"
GGTCCCCGGCCCCAGGCGCCCGGGTCACTTCACCCCACCTG
>LMO4_1:87793130-87794170;87793958;"+"
TCACTTCACCCCACCTGATTCGGGCCCTTCCCTTCTCCTCT
>LMO4_1:87793130-87794170;87794052;"+"
GTCATCCCTTTGTCCTTCCCCGGATTGGCAGGTTTTATTAT
>LMO4_1:87793130-87794170;87794075;"+"
ATTGGCAGGTTTTATTATTCCGCCTGAACAATCCGGCCGCC
>LMO4_1:87793130-87794170;87794131;"+"
GCTGACGTCGGAGGCAGAGCCGGGGAGTAGTTGGGATTTTG
>BARHL2_1:91182774-91183814;91183197;"+"
GTCTGCCCACAGCCTGGCACCGGGCGGCAGCGGTGGCGGCG
>BARHL2_1:91182774-91183814;91183207;"+"
AGCCTGGCACCGGGCGGCAGCGGTGGCGGCGGCGGACGCGG
>BARHL2_1:91182774-91183814;91183216;"+"
CCGGGCGGCAGCGGTGGCGGCGGCGGACGCGGCAGGTGCAG
>BARHL2_1:91182774-91183814;91183225;"+"
AGCGGTGGCGGCGGCGGACGCGGCAGGTGCAGCGACCGCGA
>BARHL2_1:91182774-91183814;91183250;"+"
GGTGCAGCGACCGCGAAGCCCGGGCGGCCGCGCGCCCTCGG
>BARHL2_1:91182774-91183814;91183260;"+"
CCGCGAAGCCCGGGCGGCCGCGCGCCCTCGGAACTCCCCCG
>BARHL2_1:91182774-91183814;91183502;"+"
GGGCGCGTTCGCTTGTAATCCGGCTGCTGGCGGGCGGCGCC
>BARHL2_1:91182774-91183814;91183512;"+"
GCTTGTAATCCGGCTGCTGGCGGGCGGCGCCGACCCCCTCC
>BARHL2_1:91182774-91183814;91183522;"+"
CGGCTGCTGGCGGGCGGCGCCGACCCCCTCCCGTGACGTCA
>BARHL2_1:91182774-91183814;91183612;"+"
CGCCACCGAGGCCGCGCGTCCGGCCCCGCGCCCCTATTGGC
>BARHL2_1:91182774-91183814;91183633;"+"
GGCCCCGCGCCCCTATTGGCCGCGCCCGCGCGAGCGAGGGA
>BARHL2_1:91182774-91183814;91183791;"+"
AACTCCGAGTCCAGTGGTCCCGGTGTCCACAATCACGAGTG
>LINC02609_1:91317187-91318227;91317270;"+"
GGAGACGCTGCCCCGCCCCCCGGCCCCGCCCTTCGGCCCAT
>LINC02609_1:91317187-91318227;91317283;"+"
CGCCCCCCGGCCCCGCCCTTCGGCCCATCCCCGCCCCGCTG
>LINC02609_1:91317187-91318227;91317294;"+"
CCCGCCCTTCGGCCCATCCCCGCCCCGCTGGCCTCCTTTTC
>LINC01763_1:91316295-91317335;91316549;"+"
AGGCAGGCTGGGGCCCAGGCCGGCAGCGGGGAGGGGCAGGG
>LINC01763_1:91316295-91317335;91316604;"+"
CGTGGCCTTGGCGAGCGCTCCGGGGTCAGAGGCCGTCGTTC
>LINC01763_1:91316295-91317335;91316617;"+"
AGCGCTCCGGGGTCAGAGGCCGTCGTTCTCGCCGCGCTCCA
>LINC01763_1:91316295-91317335;91316626;"+"
GGGTCAGAGGCCGTCGTTCTCGCCGCGCTCCACAGCGCGTC
>LINC01763_1:91316295-91317335;91317150;"+"
AACCACGCGCGGGCTCCCGCCGGGGAGCGGAGCCCCAGCCT
>BRDT_1:92413907-92414947;92414770;"+"
GCGCTCCTACTCCTAACCCCCGGCTCTCTACACGGCAATCA
>BRDT_1:92413907-92414947;92414782;"+"
CTAACCCCCGGCTCTCTACACGGCAATCACCCGAACCCACT
>BRDT_1:92413907-92414947;92414793;"+"
CTCTCTACACGGCAATCACCCGAACCCACTCTGCCTGCCCT
>BRDT_1:92413907-92414947;92414864;"+"
TACACCTTTTTTGCACCGCCCGGGGCTGGGTGTGGTCACGT
>BRDT_1:92413907-92414947;92414882;"+"
CCCGGGGCTGGGTGTGGTCACGTGACAGGTTCAGACCAATG
>GFI1_1:92949491-92950531;92949608;"+"
ATGCCCAGTGGTCGAGGACCCGGAAGGGGCAAGGAGCCAAG
>GFI1_1:92949491-92950531;92949666;"+"
ACCAACTGGAGTGAAAGGACCGGGGGGAGGGGGGAACAGAA
>GFI1_1:92949491-92950531;92949913;"+"
CTCCCGGCTGCGGCGGGCACCGGTCGAGGCTGCGGCGAGCC
>GFI1_1:92949491-92950531;92949925;"+"
GCGGGCACCGGTCGAGGCTGCGGCGAGCCATCCCAGACCAT
>GFI1_1:92949491-92950531;92949973;"+"
TAACCTCGGGAATCAGGTCCCGGGAAAAAAGCACTTTCCGT
>GFI1_1:92949491-92950531;92949991;"+"
CCCGGGAAAAAAGCACTTTCCGTTCTGCTCACCAAAAAATC
>GFI1_1:92949491-92950531;92950185;"+"
CCGGGAGGGAACTAGCTGCCCGGGGCGTCGCTCTCATTAAC
>GFI1_1:92949491-92950531;92950292;"+"
CGCTAGGCTCCAGCCGGCTCCGGGGGCGGTACCCCACAGTC
>GFI1_1:92949491-92950531;92950312;"+"
CGGGGGCGGTACCCCACAGTCGAGGTGGTCTGGAGTAAACG
>GFI1_1:92949491-92950531;92950369;"+"
GGGGTGAAGGCGATGGTGACCGGGTTCACACGTGAGCTGCA
>GFI1_1:92949491-92950531;92950379;"+"
CGATGGTGACCGGGTTCACACGTGAGCTGCAGTACAGCAGT
>GFI1_1:92949491-92950531;92950495;"+"
CTTCGCGCTGTTTCCACTGCCGGACTAGGAGCCCCTCGGCT
>GFI1_1:92949491-92950531;92950511;"+"
CTGCCGGACTAGGAGCCCCTCGGCTTCCTAGGCAAGATGCA
>GFI1_1:92951637-92952677;92951778;"+"
CCCAACCCCCGTCGGGCGGCCGGGCGCGCTCCTTTGCGCAA
>GFI1_1:92951637-92952677;92951794;"+"
CGGCCGGGCGCGCTCCTTTGCGCAAGTGGCCAGGCGGTGGG
>GFI1_1:92951637-92952677;92951909;"+"
GATGGGGGAAATTGGAGGTCCGGACACTTAGGCACTAGAAA
>GFI1_1:92951637-92952677;92952176;"+"
GGTGCCGCCGGCCTGGAGCCCGGCGAGTGGCCACGGCGTCC
>GFI1_1:92951637-92952677;92952189;"+"
TGGAGCCCGGCGAGTGGCCACGGCGTCCGCAGAGCGAAACC
>GFI1_1:92951637-92952677;92952203;"+"
TGGCCACGGCGTCCGCAGAGCGAAACCTGCCCCGCAGGCCC
>TMED5_1:93646226-93647266;93646275;"+"
AGGCGCGTCCCAACGGCTCCCGCGGCGGTTCGAATTCTGTG
>TMED5_1:93646226-93647266;93646300;"+"
CGGTTCGAATTCTGTGCTGCCGGGGTTCGCTGGTTCTCCGA
>TMED5_1:93646226-93647266;93646318;"+"
GCCGGGGTTCGCTGGTTCTCCGAGTTGTGTCCGAGGCTTCC
>TMED5_1:93646226-93647266;93646352;"+"
GGCTTCCACGCGCAGGGGCCCGGGAAAGGGTCAGAGGCTTC
>TMED5_1:93646226-93647266;93646377;"+"
AAGGGTCAGAGGCTTCCTAACGCAGACTCGAGTGCGAAGCG
>TMED5_1:93646226-93647266;93646407;"+"
AGTGCGAAGCGCGCAGTCGCCGGGTGGGTCTCTCCCCAGCG
>TMED5_1:93646226-93647266;93646426;"+"
CCGGGTGGGTCTCTCCCCAGCGACGATTTGGGTGGTGAGCG
>TMED5_1:93646226-93647266;93646505;"+"
AGTTCTGTTCCTTTCCCTCCCGGCACCTTGGATGCGCTGGG
>TMED5_1:93646226-93647266;93646519;"+"
CCCTCCCGGCACCTTGGATGCGCTGGGACTGGTCCTCGTGG
>MIR760_1:94311367-94312407;94311968;"+"
GAGCTAATAGGAACGGGGGCCGGGCGTTCGGTCTCGCCGCT
>MIR760_1:94311367-94312407;94311982;"+"
GGGGGCCGGGCGTTCGGTCTCGCCGCTGCAGTCGCAGAGCA
>MIR760_1:94311367-94312407;94311994;"+"
TTCGGTCTCGCCGCTGCAGTCGCAGAGCAACCACGCGGCTT
>MIR760_1:94311367-94312407;94312082;"+"
TGCGGGCACTGGAAACCTGCCGGCCCCCACCCAGCCGCCTC
>MIR760_1:94311367-94312407;94312097;"+"
CCTGCCGGCCCCCACCCAGCCGCCTCTCAGATTCGTGGCGA
>MIR760_1:94311367-94312407;94312110;"+"
ACCCAGCCGCCTCTCAGATTCGTGGCGACCGCACCCTTCTG
>MIR760_1:94311367-94312407;94312300;"+"
GCCCACGCAGTCGCGGGCCCCGGGCGCGCGGGCTCGGGGCA
>MIR760_1:94311367-94312407;94312314;"+"
GGGCCCCGGGCGCGCGGGCTCGGGGCAGCTGCGCGGCGTCC
>MIR760_1:94311367-94312407;94312325;"+"
GCGCGGGCTCGGGGCAGCTGCGCGGCGTCCTTGGAGGCAGG
>F3_1:95007393-95008433;95007502;"+"
CTCCTCCCGGTAGGAAACTCCGGGACCCTGCAAGGGATGAC
>F3_1:95007393-95008433;95007611;"+"
CCCGGGTCCCCCAAGGCCCCCGGATTCACCCAGGCCCGCGA
>F3_1:95007393-95008433;95007627;"+"
CCCCCGGATTCACCCAGGCCCGCGACTCCGACGTGCAGCTT
>F3_1:95007393-95008433;95007638;"+"
ACCCAGGCCCGCGACTCCGACGTGCAGCTTAGGTGGGTTGC
>F3_1:95007393-95008433;95007798;"+"
GGGCAGCGGAGGGCATTTCCCGGATGCTTTGCCCACCTGGG
>F3_1:95007393-95008433;95008000;"+"
GGTGTCAGCCACGGTGTGACCGGCTCGGCTCACAGGTCTGA
>TMEM56_1:95581873-95582913;95582329;"+"
CCCCGACAACAGAGGGGTTCCGGGTGTAGGTGTAGTGCTGG
>RWDD3_1:95698690-95699730;95699080;"+"
CTGGACCTTGTCTAGAGTCCCGGCGCCAGTACCAGTTCGGA
>RWDD3_1:95698690-95699730;95699097;"+"
TCCCGGCGCCAGTACCAGTTCGGAGGGCATCCTGGAGGTTG
>RWDD3_1:95698690-95699730;95699241;"+"
CACTCAGTTCAGACCTGAGCCGGGCAAAGTCTCACCTTGTC
>RWDD3_1:95698690-95699730;95699434;"+"
CTCCCTGTGCTCAGAAGAGCCGGGGGTAAGCTGGGCGGTCG
>RWDD3_1:95698690-95699730;95699449;"+"
AGAGCCGGGGGTAAGCTGGGCGGTCGCCTTGGGTGCAGACA
>PLPPR5_1:99470429-99471469;99470527;"+"
CGAGGGAGGGCGGGGAGTCCCGGGCGACGGGCAGCGGCCGC
>PLPPR5_1:99470429-99471469;99470541;"+"
GAGTCCCGGGCGACGGGCAGCGGCCGCTGCGCCCCTGCACG
>PLPPR5_1:99470429-99471469;99470550;"+"
GCGACGGGCAGCGGCCGCTGCGCCCCTGCACGAGACCATTC
>PLPPR5_1:99470429-99471469;99470645;"+"
TGGGCGGACGGGGCGGCAGCCGGCGGGACAGCGGCACCTGT
>PLPPR5_1:99470429-99471469;99470656;"+"
GGCGGCAGCCGGCGGGACAGCGGCACCTGTACCCCTCACAG
>AGL_1:100315024-100316064;100315090;"+"
TAGTGTACATGAGGTACACCCGGACACCGTTAAGTATCAGT
>AGL_1:100315024-100316064;100315427;"+"
AGCTCAACCTAGCTCGCAGCCGGTACCGCGGGATTTTAATG
>AGL_1:100315024-100316064;100315569;"+"
AGGCTCCAGGTCCCCCGGCCCGGAGCCGACTGAGACGGTGC
>AGL_1:100315024-100316064;100315584;"+"
CGGCCCGGAGCCGACTGAGACGGTGCGGTGCCCACGCTCTC
>AGL_1:100315024-100316064;100315642;"+"
GGCGGGCGGGTCGAGCCTCCCGGAAGTGGGCCAGAGGTACG
>AGL_1:100315024-100316064;100315661;"+"
CCGGAAGTGGGCCAGAGGTACGGTCCGCTCCCACCTGGGGC
>AGL_1:100315024-100316064;100315709;"+"
CGCACGGCCAGGTTGGGTACCGGGTGCGCCCAGGAACCCGC
>AGL_1:100315024-100316064;100315727;"+"
ACCGGGTGCGCCCAGGAACCCGCGCGAGGCGAAGTCGCTGA
>AGL_1:100315024-100316064;100315736;"+"
GCCCAGGAACCCGCGCGAGGCGAAGTCGCTGAGACTCTGCC
>SLC35A3_1:100434971-100436011;100435551;"+"
GGGACGGGACCGCGGGAACCCGGAAACGCCTGGGCTGCACC
>SLC35A3_1:100434971-100436011;100435571;"+"
CGGAAACGCCTGGGCTGCACCGAGCTGGCGGTGGCTACGGC
>SLC35A3_1:100434971-100436011;100435601;"+"
GTGGCTACGGCGACGGGAGCCGGCGGCGCTGCGGGTCAGCG
>SLC35A3_1:100434971-100436011;100435612;"+"
GACGGGAGCCGGCGGCGCTGCGGGTCAGCGGTCGCGTAGGA
>SLC35A3_1:100434971-100436011;100435624;"+"
CGGCGCTGCGGGTCAGCGGTCGCGTAGGACCCAGCGGACTC
>SLC35A3_1:100434971-100436011;100435700;"+"
CCCCCGGTGGTGGGCTCAGCCGGTCGAGCTGCGCGGGAGGT
>SLC35A3_1:100434971-100436011;100435711;"+"
GGGCTCAGCCGGTCGAGCTGCGCGGGAGGTGAGTCCTCAGC
>SLC35A3_1:100434971-100436011;100435781;"+"
CTAGCGGCTGCGGGGCGGCCCGGGAAGCTCCTGGAGGAGGA
>SASS6_1:100598631-100599671;100598705;"+"
GGTTGCCGGATGCTGGACACCGGAAGCGAGCCCTAGAATTA
>SASS6_1:100598631-100599671;100598729;"+"
AGCGAGCCCTAGAATTATGGCGACCTCCGCGACGTCGCCGC
>S1PR1_1:101701284-101702324;101701307;"+"
CACATCTGCCGGGATGGGAACGCAGTGCGACCAGGGACTGG
>S1PR1_1:101701284-101702324;101701527;"+"
AGAATGTGAGAGAAGGGTGCCGGCTCCTGCTGGGCAGCTGC
>S1PR1_1:101701284-101702324;101701734;"+"
CCCTCGCCCAACACCAAAACCGGCGCTGGTTCATTTCTCTG
>S1PR1_1:101701284-101702324;101701858;"+"
TCCCGGTTCATTCTCCCTCCCGGGCTGCTTGTCTCCTCCGT
>S1PR1_1:101701284-101702324;101701876;"+"
CCCGGGCTGCTTGTCTCCTCCGTACCTCTCGCAGCCCCTTC
>S1PR1_1:101701284-101702324;101701885;"+"
CTTGTCTCCTCCGTACCTCTCGCAGCCCCTTCCCAGCCTCT
>S1PR1_1:101701284-101702324;101701933;"+"
AGAGCGCCGCCGACACTCGCCGGGCCGCGGCTCAGGTTTTC
>S1PR1_1:101701284-101702324;101701961;"+"
GGCTCAGGTTTTCTGCTGCTCGCGCGAAAGTGGCTCGGGGA
>S1PR1_1:101701284-101702324;101702062;"+"
GGCGGTGCGCTACGAGACTCCGGGCCGTCCTCTGCCTCCTC
>LOC101928370_1:101702064-101703104;101702361;"+"
GCGTCTCAGCAGTTCAGATCCGGGGGCCCCCAGCTGACAGA
>LOC101928370_1:101702064-101703104;101702385;"+"
GGCCCCCAGCTGACAGAGGGCGTGGGGGGTTAAGGCATTAA
>LOC101928370_1:101702064-101703104;101702618;"+"
GAAGCGAGCCGTACAGATCCCGGGCTCTCCGAACGCAACTT
>LOC101928370_1:101702064-101703104;101702627;"+"
CGTACAGATCCCGGGCTCTCCGAACGCAACTTCGCCCTGCT
>LOC101928370_1:101702064-101703104;101702639;"+"
GGGCTCTCCGAACGCAACTTCGCCCTGCTTGAGCGAGGTAG
>LOC101928370_1:101702064-101703104;101702698;"+"
GGTCGCGGGCGCGGGGAGCCCGGTTGTGGTAGGGCTTAGGT
>PRMT6_1:107598246-107599286;107599218;"+"
AGACCTTCCGCGCCGCCGGCCGGGCGACCCCGCAGGAAGTA
>PRMT6_1:107598246-107599286;107599228;"+"
CGCCGCCGGCCGGGCGACCCCGCAGGAAGTAGGAAGGACGA
>PRMT6_1:107598246-107599286;107599246;"+"
CCCGCAGGAAGTAGGAAGGACGAGCGCGCACTACAAGTCCC
>SLC25A24_1:108742960-108744000;108743042;"+"
CGGGCCCGCCTCCAGAGAGCCGGAAGTGAGGGAGCTGGGAG
>SLC25A24_1:108742960-108744000;108743091;"+"
CGGGAGGTGCTGTGCGGACCCGGGGTCGACCTCTGCCCAGT
>HENMT1_1:109203724-109204764;109203761;"+"
CGCTACCGCCGCGGCTACGCCGGCGCCCGCACCCGCGCCTC
>HENMT1_1:109203724-109204764;109203774;"+"
GCTACGCCGGCGCCCGCACCCGCGCCTCGGCCTCCCCGCGG
>HENMT1_1:109203724-109204764;109203837;"+"
TCACGGTCGGCCTTGGGCCCCGGGAGCCTCATGGTGCGCCG
>HENMT1_1:109203724-109204764;109203853;"+"
GCCCCGGGAGCCTCATGGTGCGCCGAGCTCCGTCCCTCTAG
>HENMT1_1:109203724-109204764;109203863;"+"
CCTCATGGTGCGCCGAGCTCCGTCCCTCTAGGCTCTCAGTT
>HENMT1_1:109203724-109204764;109204084;"+"
CGCGTCCGCAGACCGCGAGCCGGAAGGCGGCTTGGGCGGCT
>HENMT1_1:109203724-109204764;109204100;"+"
GAGCCGGAAGGCGGCTTGGGCGGCTGTTGAGTTCGTGGCGC
>C1orf194_1:109655349-109656389;109655377;"+"
GCCTCACTGGCATAAGATCCCGGGTCCCAATTGTTTGGAGC
>C1orf194_1:109655349-109656389;109655397;"+"
CGGGTCCCAATTGTTTGGAGCGCTGGTTTCGGTTGCCAGGC
>C1orf194_1:109655349-109656389;109655507;"+"
GGCCCCTGGGGAGGAAGCTCCGGGGACTGCAGAGGGAACGT
>C1orf194_1:109655349-109656389;109655525;"+"
TCCGGGGACTGCAGAGGGAACGTTCCGCTGAGCGGGCCCGA
>TMEM167B_1:109632342-109633382;109632915;"+"
CAGGCGTGAACCACCGCGCCCGGCCGCGACTTGTTTTTGTT
>TAF13_1:109618604-109619644;109618645;"+"
TACTTCCGCCGCCTCACTTCCGGTGACGCGCGGGGCCGTAG
>TAF13_1:109618604-109619644;109618655;"+"
GCCTCACTTCCGGTGACGCGCGGGGCCGTAGCTGGGCCTAG
>TAF13_1:109618604-109619644;109618753;"+"
CAGTCTCTAAGGGAGGAGGCCGGAGCGCCTCCCTGTAATCC
>TAF13_1:109618604-109619644;109618774;"+"
GGAGCGCCTCCCTGTAATCCCGAAGGAATTGAAAACTAACA
>TAF13_1:109618604-109619644;109619247;"+"
CAGGCGTGCGCCACCATGCCCGGCCTTATTTTTGTTTTTTT
>TAF13_1:109618604-109619644;109619546;"+"
GTGTGAGCCACCGTGTCCACCGGGGAAGGCTTTTGGTCAGA
>SARS_1:109755494-109756534;109756267;"+"
CGGGCACCTGGTGAAGGCCCCGGCCTCTAAGCTAGGGATGA
>SARS_1:109755494-109756534;109756471;"+"
CGCCTCCAACCAGCCGCTTCCGGTCGCGGGGAGGGTCGCCT
>SARS_1:109755494-109756534;109756487;"+"
CTTCCGGTCGCGGGGAGGGTCGCCTGCGGGCTCCAGCTGCG
>CELSR2_1:109791620-109792660;109791741;"+"
CGGTAGGGAGCGAGTGGGCCCGGTGACTCATTGTGGGTGCT
>CELSR2_1:109791620-109792660;109791995;"+"
CACCGGGCATCTGGCGAGGCCGGCCTGGGGAAATTGGGATG
>CELSR2_1:109791620-109792660;109792093;"+"
CCCACCTCCTCCAGCGCGGCCGGCGTTGCCGCTTTAAGGCG
>CELSR2_1:109791620-109792660;109792102;"+"
TCCAGCGCGGCCGGCGTTGCCGCTTTAAGGCGGCCGCGGCG
>CELSR2_1:109791620-109792660;109792112;"+"
CCGGCGTTGCCGCTTTAAGGCGGCCGCGGCGCGAGCAGGTC
>CELSR2_1:109791620-109792660;109792121;"+"
CCGCTTTAAGGCGGCCGCGGCGCGAGCAGGTCTATGGTAAT
>CELSR2_1:109791620-109792660;109792210;"+"
AGGGAGCGCGGGGCTGGGCCCGGGGCCGCGGCGACAGGCAG
>CELSR2_1:109791620-109792660;109792221;"+"
GGCTGGGCCCGGGGCCGCGGCGACAGGCAGCAGCCGCGGCG
>CELSR2_1:109791620-109792660;109792235;"+"
CCGCGGCGACAGGCAGCAGCCGCGGCGGGGACGCGGGGCGC
>CELSR2_1:109791620-109792660;109792298;"+"
GGGGGCCGCCGGGGCCGGGCCGGGGTCGGGGCGCACGGCTA
>CELSR2_1:109791620-109792660;109792313;"+"
CGGGCCGGGGTCGGGGCGCACGGCTACGCGGGCGCAGGTGG
>CELSR2_1:109791620-109792660;109792325;"+"
GGGGCGCACGGCTACGCGGGCGCAGGTGGGCGATCCCATAG
>CELSR2_1:109791620-109792660;109792433;"+"
GGGCGCAGGTGGTGAGTGCCCGGAGCGCAGGTGGAGGCGCG
>CELSR2_1:109791620-109792660;109792450;"+"
GCCCGGAGCGCAGGTGGAGGCGCGGCGGCAGCCCGCGGTGC
>CELSR2_1:109791620-109792660;109792517;"+"
CTCAGGGGGCAGTGGGAGCCCGGGCTCGTCGGAGGGTGCAG
>CELSR2_1:109791620-109792660;109792526;"+"
CAGTGGGAGCCCGGGCTCGTCGGAGGGTGCAGCGCGGGGTC
>CELSR2_1:109791620-109792660;109792538;"+"
GGGCTCGTCGGAGGGTGCAGCGCGGGGTCCCGCCGAGCCAT
>SORT1_1:109940547-109941587;109940573;"+"
GCGCGCCCGCCCACCCCCGCCGGCGCGCGCCACACCCCCGA
>SORT1_1:109940547-109941587;109940591;"+"
GCCGGCGCGCGCCACACCCCCGAGCCGAGCGCGGCGCTCCT
>SORT1_1:109940547-109941587;109940600;"+"
CGCCACACCCCCGAGCCGAGCGCGGCGCTCCTTGGATACGC
>SORT1_1:109940547-109941587;109940626;"+"
GCTCCTTGGATACGCGCGGCCGGGCCTCTCCGCCCCATAGG
>SORT1_1:109940547-109941587;109940636;"+"
TACGCGCGGCCGGGCCTCTCCGCCCCATAGGCTGGCCGCCT
>SORT1_1:109940547-109941587;109940652;"+"
TCTCCGCCCCATAGGCTGGCCGCCTGTCCCTCTTCCCCGGC
>SORT1_1:109940547-109941587;109940700;"+"
TCATTGGCTCGCGTCGCCTCCGGCTTCGGGGGTCCTGGATT
>SORT1_1:109940547-109941587;109940721;"+"
GGCTTCGGGGGTCCTGGATTCGGATGCTAAGATGCGGGACT
>SORT1_1:109940547-109941587;109940806;"+"
CGCCCGGCGTCTCCCGGGCCCGGCTTGTGGAGTTCACGTAG
>SORT1_1:109940547-109941587;109940822;"+"
GGCCCGGCTTGTGGAGTTCACGTAGGAGCTTCTCATACCTT
>SORT1_1:109940547-109941587;109940855;"+"
CATACCTTCCCGCCGAGCCCCGGGCTCCTGGCGTCGCGACC
>SORT1_1:109940547-109941587;109940866;"+"
GCCGAGCCCCGGGCTCCTGGCGTCGCGACCCCTTGCCGCAC
>SORT1_1:109940547-109941587;109940882;"+"
CTGGCGTCGCGACCCCTTGCCGCACCTCTAGCGCCCTCAAG
>CYB561D1_1:110035680-110036720;110036589;"+"
CTCGCGGGAGCGGGCCTCTCCGGGGCACTCGCGTTTCCCCC
>CYB561D1_1:110035680-110036720;110036598;"+"
GCGGGCCTCTCCGGGGCACTCGCGTTTCCCCCCCAGCCCCC
>CYB561D1_1:110035680-110036720;110036663;"+"
CGCACTGCCGGCGGCGTCCCCGGGGAGGAGCCTCTCCTGCA
>CYB561D1_1:110035680-110036720;110036686;"+"
GGAGGAGCCTCTCCTGCAGCCGCCACCGCCTCCGCGATCGC
>AMPD2_1:110162515-110163555;110162538;"+"
TGACTCCCCCACAGTCCGGCCGCGGGAGTCCGACCCTGAAT
>AMPD2_1:110162515-110163555;110162548;"+"
ACAGTCCGGCCGCGGGAGTCCGACCCTGAATGCCCAGGGAG
>AMPD2_1:110162515-110163555;110162715;"+"
GGTCTGCGGGAGTCCACCTCCGGCCAGCTGGCAATTTTGAA
>AMPD2_1:110162515-110163555;110162834;"+"
CCCTGCCGTCCCTCAGGACCCGGGCTTTCTGCTGTACAGAC
>AMPD2_1:110162515-110163555;110162859;"+"
TTTCTGCTGTACAGACTTCTCGTGGGCAGCCTCCCCTCGGA
>AMPD2_1:110162515-110163555;110163175;"+"
TGGCGACGGTGGAATTTTCCCGGGACAGGCCCCTCCCTCCT
>AMPD2_1:110162515-110163555;110163244;"+"
CTCCCAGAGCTGGGCTACCCCGGGAGCTGAGGGTCAGATGT
>AMPD2_1:110162515-110163555;110163313;"+"
GGAGTATGCCTGCCCTGCCCCGGGAGGACTGTGTTTGAGCT
>AMPD2_1:110162515-110163555;110163340;"+"
ACTGTGTTTGAGCTTGGACTCGCTCGCTGCTGAATTCCTGT
>AHCYL1_1:110526366-110527406;110526763;"+"
TGCTTTGGTGGAGCAAGGACCGGAAGGCCATTCTGGCTGGG
>AHCYL1_1:110526366-110527406;110527037;"+"
GAGTGGGCTGTCTCGAGCCCCGGACATTTCCTAGGAATCGC
>AHCYL1_1:110526366-110527406;110527055;"+"
CCCGGACATTTCCTAGGAATCGCTGTAGGATGTGTCGTGTG
>AHCYL1_1:110526366-110527406;110527342;"+"
TCCCCGCCTCTTCCCCCTCCCGGGAGCTGCCAGTACTTGAC
>AHCYL1_1:110526366-110527406;110527362;"+"
CGGGAGCTGCCAGTACTTGACGTGGCGTCACCGCCCTCTAC
>LINC02586_1:110752589-110753629;110753352;"+"
CCGCAGCGCTGCGCCCGGTCCGGCGCAGCTCCCAGCCGCGG
>LINC02586_1:110752589-110753629;110753368;"+"
GGTCCGGCGCAGCTCCCAGCCGCGGACGCAGGACCCGAGGC
>LINC02586_1:110752589-110753629;110753492;"+"
CCCCGCCTGCCTTCCTCGCCCGGCGCTGGATTTATGAATGG
>SLC6A17_1:110692115-110693155;110693064;"+"
CGAGAGCCTCGCATTGACGCCGGCCCGCGCGTGAGTCAAGC
>SLC6A17_1:110692115-110693155;110693073;"+"
CGCATTGACGCCGGCCCGCGCGTGAGTCAAGCCTGCGTCAC
>SLC6A17_1:110692115-110693155;110693088;"+"
CCGCGCGTGAGTCAAGCCTGCGTCACGGCGCCCCGCCGCCA
>KCNA2_1:111148955-111149995;111149138;"+"
CCATCGCCCCGGGCTCCGGCCGGGATTCCGTTCGGCGCACT
>KCNA2_1:111148955-111149995;111149150;"+"
GCTCCGGCCGGGATTCCGTTCGGCGCACTCAGCGCTCGCCT
>KCNA2_1:111148955-111149995;111149162;"+"
ATTCCGTTCGGCGCACTCAGCGCTCGCCTCCGCGCAGAGGA
>KCNA2_1:111148955-111149995;111149288;"+"
CAGTTCAGCTCTTAAGCCCCCGGCGTCCAGCCGAGGGACCG
>KCNA2_1:111148955-111149995;111149299;"+"
TTAAGCCCCCGGCGTCCAGCCGAGGGACCGCCGAGGCTCAG
>KCNA2_1:111148955-111149995;111149310;"+"
GCGTCCAGCCGAGGGACCGCCGAGGCTCAGTGTCCAACCCA
>KCNA2_1:111148955-111149995;111149337;"+"
CAGTGTCCAACCCAAAATCCCGGAACCTGATCTCTGGGGGT
>KCNA2_1:111148955-111149995;111149507;"+"
CCGAAGAGGCGAATGCAGCCCGGCCGTCCCAAGTGGTTCAG
>KCNA2_1:111148955-111149995;111149699;"+"
CAAGTTCCCCTTGATCTCCCCGGTCTGGGACCTGCCGAGCA
>KCNA2_1:111148955-111149995;111149714;"+"
CTCCCCGGTCTGGGACCTGCCGAGCAGACGGCAGTGGTCGG
>KCNA2_1:111148955-111149995;111149824;"+"
GCCCCTCTGGGCGCCGCAGCCGGGCAGGGAAGGCAGCACGC
>KCNA2_1:111148955-111149995;111149842;"+"
GCCGGGCAGGGAAGGCAGCACGCGCCGCGCAACGCCCCGAC
>KCNA3_1:111217635-111218675;111217715;"+"
CCGCTCTCGGGGGCAGCCGCCGGGCCTGCATTTCTTGCAGC
>KCNA3_1:111217635-111218675;111217888;"+"
TGGTCAGCGCCCCTCGCCCCCGGCCCGCCTGGCCGCGTCCC
>KCNA3_1:111217635-111218675;111217901;"+"
TCGCCCCCGGCCCGCCTGGCCGCGTCCCAGTCGCCAGGGTT
>KCNA3_1:111217635-111218675;111217912;"+"
CCGCCTGGCCGCGTCCCAGTCGCCAGGGTTTTCGGCCCGTG
>KCNA3_1:111217635-111218675;111218002;"+"
CCACACCCCTAGGTACAGCCCGGGGAGGGCAGGCGGGCCCA
>KCNA3_1:111217635-111218675;111218015;"+"
TACAGCCCGGGGAGGGCAGGCGGGCCCAGTGTCCAGGGAGG
>KCNA3_1:111216056-111217096;111216600;"+"
GGACCCCGACGTGCTGTTGCCGGCTGCTTCGAATGAGTCCT
>KCNA3_1:111216056-111217096;111216609;"+"
CGTGCTGTTGCCGGCTGCTTCGAATGAGTCCTGCGACGTCG
>KCNA3_1:111216056-111217096;111216622;"+"
GCTGCTTCGAATGAGTCCTGCGACGTCGAGGCGGGGTAGTC
>KCNA3_1:111216056-111217096;111216661;"+"
TCCTTCTCGTCGCGGAACTCCGGCAGCGTCTCCAGGCAGAA
>KCNA3_1:111216056-111217096;111216741;"+"
GGCGATGCCCCGGGCCGGCCCGGAGCTCTCGGGGTACTCGA
>KCNA3_1:111216056-111217096;111216750;"+"
CCGGGCCGGCCCGGAGCTCTCGGGGTACTCGAAGAGCAGCC
>KCNA3_1:111216056-111217096;111216759;"+"
CCCGGAGCTCTCGGGGTACTCGAAGAGCAGCCACACCTGGC
>KCNA3_1:111216056-111217096;111216974;"+"
GGATGGCGTCGAAGCTGGGCCGGTTGCGGTCGAAGAAGTAC
>KCNA3_1:111216056-111217096;111216984;"+"
GAAGCTGGGCCGGTTGCGGTCGAAGAAGTACTCGTTGCGGA
>KCNA3_1:111216056-111217096;111216996;"+"
GTTGCGGTCGAAGAAGTACTCGTTGCGGAGCGGGTCGAAGT
>DENND2D_1:111747140-111748180;111747215;"+"
GAGGGCGCTCGACGCGCGTCCGGGACTGGGCGGCGCCACCT
>DENND2D_1:111747140-111748180;111747225;"+"
GACGCGCGTCCGGGACTGGGCGGCGCCACCTCGTTCCCACC
>DENND2D_1:111747140-111748180;111747236;"+"
GGGACTGGGCGGCGCCACCTCGTTCCCACCCTCCGTGGGGC
>DENND2D_1:111747140-111748180;111748053;"+"
TCCAGTCACCATGGGAGAGCCGGAATTGGGAATCCAGCCCT
>WDR77_1:111991910-111992950;111991956;"+"
TATGGCTCCATCCTGCTTTCCGGCTGTCGCCCTCATGCGAT
>WDR77_1:111991910-111992950;111991973;"+"
TTCCGGCTGTCGCCCTCATGCGATAGGCTCTCAGCGTTACT
>INKA2-AS1_1:112281442-112282482;112281787;"+"
CGGAGCAGCCCTCCCTGCCCCGGCGCCAGCTTCGCTCTTAC
>INKA2-AS1_1:112281442-112282482;112281799;"+"
CCCTGCCCCGGCGCCAGCTTCGCTCTTACCAGCTCCTGTTT
>INKA2-AS1_1:112281442-112282482;112282004;"+"
CTGAGCCTGCGCTCCGAGCCCGGGACTCAGAGTCGCTTCCC
>INKA2-AS1_1:112281442-112282482;112282017;"+"
CCGAGCCCGGGACTCAGAGTCGCTTCCCCAGCGGCTAGCCG
>INKA2-AS1_1:112281442-112282482;112282028;"+"
ACTCAGAGTCGCTTCCCCAGCGGCTAGCCGCGCGCGGTCGG
>INKA2-AS1_1:112281442-112282482;112282133;"+"
GGGCAGGGCGGCCGGGAGGCCGGGCTGGGCGGCCGAGGCGG
>INKA2-AS1_1:112281442-112282482;112282142;"+"
GGCCGGGAGGCCGGGCTGGGCGGCCGAGGCGGACCCTACCG
>INKA2-AS1_1:112281442-112282482;112282151;"+"
GCCGGGCTGGGCGGCCGAGGCGGACCCTACCGCAGTGTTTG
>INKA2-AS1_1:112281442-112282482;112282161;"+"
GCGGCCGAGGCGGACCCTACCGCAGTGTTTGCACAGGACCC
>INKA2_1:112282026-112283066;112282928;"+"
CTTTGTTATTCAAAAGGAGCCGGGCGAGCGCCAGCCAGGCC
>LOC101928718_1:112298111-112299151;112298218;"+"
CGGCGAGAGGGCGGTGGCGCCGGGGGCACGGCTGGGCGGCT
>LOC101928718_1:112298111-112299151;112298234;"+"
GCGCCGGGGGCACGGCTGGGCGGCTCCGCCCAGAAGAGGGC
>LOC101928718_1:112298111-112299151;112298437;"+"
CCTTTCTTCCACTTCCAGGCCGGGCGTGTTAGTGTCTTCGC
>LOC101928718_1:112298111-112299151;112298455;"+"
GCCGGGCGTGTTAGTGTCTTCGCGGGAAAACTGCCAATAAA
>LOC101928718_1:112298111-112299151;112298648;"+"
CCGGCCCCAGAGCCAACACCCGGGCCTGTGAGGATCCTGCG
>LOC101928718_1:112298111-112299151;112298667;"+"
CCGGGCCTGTGAGGATCCTGCGGACCGCTCAGGATCTCAGC
>LOC101928718_1:112298111-112299151;112298806;"+"
CGGCTTCGAGAGGCCCTCGCCGGTGCAGCTCAAGGCCATCC
>LOC101928718_1:112298111-112299151;112298827;"+"
GGTGCAGCTCAAGGCCATCCCGTTGGGGCGCTGCGGGCTCG
>LOC101928718_1:112298111-112299151;112298863;"+"
GCTCGGTGAGAGCGGGGGCCCGGGATAGGTCGGGGGGTGGG
>LOC101928718_1:112298111-112299151;112298873;"+"
AGCGGGGGCCCGGGATAGGTCGGGGGGTGGGGTGGGAGAAG
>LOC101928718_1:112298111-112299151;112298975;"+"
CCCCCGGAGCAGGGCCCTGCCGGGGGCTAGGCGCTACGCTC
>LOC101928718_1:112298111-112299151;112298986;"+"
GGGCCCTGCCGGGGGCTAGGCGCTACGCTCAGTTAACTTAT
>LINC01750_1:112532137-112533177;112532195;"+"
AGGAAGCTGCGGCCGGGAGCCGGGGCCGCGGAGGCGCCGAG
>LINC01750_1:112532137-112533177;112532209;"+"
GGGAGCCGGGGCCGCGGAGGCGCCGAGCGCCCAGCAGCGCG
>LINC01750_1:112532137-112533177;112532421;"+"
AGCCTCCGCCGCTCCAGCCCCGGCTCGGCAGCGCGTCCCCT
>LINC01750_1:112532137-112533177;112532432;"+"
CTCCAGCCCCGGCTCGGCAGCGCGTCCCCTCCCCGCCTCGC
>LINC01750_1:112532137-112533177;112532445;"+"
TCGGCAGCGCGTCCCCTCCCCGCCTCGCCGCTCCGCTCGCG
>LINC01750_1:112532137-112533177;112532530;"+"
GCGCCGCGCCGAGCGGAGCCCGGCCGGCCACGGGCTGCCTC
>LINC01750_1:112532137-112533177;112532540;"+"
GAGCGGAGCCCGGCCGGCCACGGGCTGCCTCTCCCGAGGTC
>LINC01750_1:112532137-112533177;112532554;"+"
CGGCCACGGGCTGCCTCTCCCGAGGTCCCTTTCCCGAGGGG
>LINC01750_1:112532137-112533177;112532625;"+"
GCGGGGAGGAGAGGAGAGTCCGGGGGAGGCGGCAAGGCTGC
>LINC01750_1:112532137-112533177;112532634;"+"
AGAGGAGAGTCCGGGGGAGGCGGCAAGGCTGCGCCCTCGGC
>LINC01750_1:112532137-112533177;112532645;"+"
CGGGGGAGGCGGCAAGGCTGCGCCCTCGGCTCCCCTCCGAT
>LINC01750_1:112532137-112533177;112532696;"+"
CCAGCGGCCCCAGGCCGGGCCGGAGAGCGCCGAGCCGCCAG
>LINC01750_1:112532137-112533177;112532706;"+"
CAGGCCGGGCCGGAGAGCGCCGAGCCGCCAGGCAGTGGAGG
>LINC01750_1:112532137-112533177;112532744;"+"
AGGAAGAGAGGAGGAGGACCCGGAGTCTCGCCGCGGGAGGG
>LINC01750_1:112532137-112533177;112532755;"+"
AGGAGGACCCGGAGTCTCGCCGCGGGAGGGTGCCCAGGGCG
>LINC01750_1:112532137-112533177;112532914;"+"
CAGAGCCTAGTGCGTCTCCCCGGGCGAGTGGAGGAATCCTA
>LINC01750_1:112532137-112533177;112533123;"+"
GGAGAGGTGGCAGGGAGGGCCGGCGTGTGCGCGCGTGGGGT
>LINC01750_1:112532137-112533177;112533132;"+"
GCAGGGAGGGCCGGCGTGTGCGCGCGTGGGGTATGTGTGCA
>WNT2B_1:113050349-113051389;113050970;"+"
AGCACCCGGGCCGGGCAGGCCGGGCAAGCAGGAGCCAGGTC
>WNT2B_1:113050349-113051389;113050995;"+"
AAGCAGGAGCCAGGTCTAAACGTGATGCATTGGGGGTGGGG
>WNT2B_1:113050349-113051389;113051139;"+"
TAGTTAAGACCTCCAACTCCCGGTGGCAGGGACTCTACCCA
>WNT2B_1:113050349-113051389;113051213;"+"
GCATCCTCCGTGCTCAGCGCCGGTGTCACTGTAGGTTGGGG
>WNT2B_1:113050349-113051389;113051325;"+"
GAGTGAAGGGCGCTAGGACCCGGTGGCGCGGTGTCGGCAGG
>WNT2B_1:113050349-113051389;113051339;"+"
AGGACCCGGTGGCGCGGTGTCGGCAGGGACTGGGCGCTTGG
>WNT2B_1:113050349-113051389;113051353;"+"
CGGTGTCGGCAGGGACTGGGCGCTTGGGGCGCAGGAGGGAG
>CAPZA1_1:113161054-113162094;113161343;"+"
TAAGAGTTCTACGGAGGAGCCGGTAACGGCAGCAGGCTTGT
>CAPZA1_1:113161054-113162094;113161630;"+"
GGCCCCAGTCCCCGCCAGCCCGGCCCGCAGTCGCTCCCTCC
>CAPZA1_1:113161054-113162094;113161641;"+"
CCGCCAGCCCGGCCCGCAGTCGCTCCCTCCAGCCTAGCGTC
>CAPZA1_1:113161054-113162094;113161658;"+"
AGTCGCTCCCTCCAGCCTAGCGTCGGGTTTAGGCCAGGGAC
>PPM1J_1:113257930-113258970;113258131;"+"
GCCTCTGCCCCGCCCCATTCCGGCTTGGCCCCGCCTCCGTT
>PPM1J_1:113257930-113258970;113258142;"+"
GCCCCATTCCGGCTTGGCCCCGCCTCCGTTTCTTAGGGGTA
>PPM1J_1:113257930-113258970;113258440;"+"
GAGAGCGGGCAAGCTGGTACCGGGTGGGGTTGCGGGATTAA
>PPM1J_1:113257930-113258970;113258452;"+"
GCTGGTACCGGGTGGGGTTGCGGGATTAATGACGCAGGCTG
>PPM1J_1:113257930-113258970;113258464;"+"
TGGGGTTGCGGGATTAATGACGCAGGCTGCAGCCGACCACC
>PPM1J_1:113257930-113258970;113258937;"+"
AAGAACCAAGCTTACTTCTCCGGATCAGGGAGGAAGGGCTA
>SLC16A1-AS1_1:113498016-113499056;113498411;"+"
TCCTCGGCCAGGCCTGGGACCGGCATCTTAGCACGGGGCCC
>SLC16A1-AS1_1:113498016-113499056;113498424;"+"
CTGGGACCGGCATCTTAGCACGGGGCCCGCGGCTCGGCTAA
>SLC16A1-AS1_1:113498016-113499056;113498433;"+"
GCATCTTAGCACGGGGCCCGCGGCTCGGCTAAGAGAGGCGC
>SLC16A1-AS1_1:113498016-113499056;113498575;"+"
GAGACAAAGTCTCCCAACCCCGGAGGTCCCCTCCGACCCCA
>SLC16A1-AS1_1:113498016-113499056;113498588;"+"
CCAACCCCGGAGGTCCCCTCCGACCCCACCAGGGCAGCGAG
>SLC16A1-AS1_1:113498016-113499056;113498638;"+"
GGGTCCGCGCCGCGTGCCGCCGGCTGTTACCCAACTAACCG
>SLC16A1-AS1_1:113498016-113499056;113498657;"+"
CCGGCTGTTACCCAACTAACCGTTATATGCGCGGATCGCAG
>SLC16A1-AS1_1:113498016-113499056;113498666;"+"
ACCCAACTAACCGTTATATGCGCGGATCGCAGCGCCGAGCG
>SLC16A1-AS1_1:113498016-113499056;113498735;"+"
GTTCCACGGGGCCCAGGGTCCGGCTCCCGTCCTTCGCTCGC
>SLC16A1-AS1_1:113498016-113499056;113498749;"+"
AGGGTCCGGCTCCCGTCCTTCGCTCGCTGCCTCGTTTGCTT
>SLC16A1-AS1_1:113498016-113499056;113498761;"+"
CCGTCCTTCGCTCGCTGCCTCGTTTGCTTGTTCCAGTACCC
>SLC16A1-AS1_1:113498016-113499056;113498895;"+"
GGGGGCGGAGTCGTCTCTCCCGGCCGCCGCCCCCTCCCCGC
>SLC16A1-AS1_1:113498016-113499056;113498913;"+"
CCCGGCCGCCGCCCCCTCCCCGCCACACAGACATCCGAACT
>SLC16A1-AS1_1:113498016-113499056;113499018;"+"
CCCCCTCCCCGCCACGTGACCGGCGTCCCAGTCCGACCCGC
>SLC16A1-AS1_1:113498016-113499056;113499031;"+"
ACGTGACCGGCGTCCCAGTCCGACCCGCGCGCTGCGCCCCT
>SLC16A1_1:113498955-113499995;113499040;"+"
GCGTCCCAGTCCGACCCGCGCGCTGCGCCCCTGCTGAGCGG
>LOC100996251_1:113615704-113616744;113615747;"+"
CCCCTCACTGAGTTCCGCCCCGGGCGCAACCTCATCTTATG
>LOC100996251_1:113615704-113616744;113615772;"+"
GCAACCTCATCTTATGGCACCGATTGGCTGGCCCCTGTGCG
>LOC100996251_1:113615704-113616744;113615919;"+"
TAGATGGTACAGCCTTCAGCCGGGGCTTCGGGAGACAGTGC
>LOC100996251_1:113615704-113616744;113615946;"+"
TCGGGAGACAGTGCAGCCACCGAGCATCTCTGCTGAGCTTC
>LOC100996251_1:113615704-113616744;113616054;"+"
GCCGGCGCCCCTAGGCGTCCCGGAGGAGCAGTTGCTGGGGT
>LOC100996251_1:113615704-113616744;113616077;"+"
AGGAGCAGTTGCTGGGGTGTCGATCTAGAGTGCTTTCTCGG
>LOC100996251_1:113615704-113616744;113616142;"+"
CTCCTCCTGTTGCCCGCCGCCGGAGCAGGTCTCTGCCCCGC
>LOC100996251_1:113615704-113616744;113616160;"+"
GCCGGAGCAGGTCTCTGCCCCGCGCCCTGCTCCTGCCGCAT
>ATP1A1_1:116915468-116916508;116915797;"+"
GGTTGCTCCGGTAACGGTGACGTTTCGCGGCGTGGGCGGGG
>ATP1A1_1:116915468-116916508;116915807;"+"
GTAACGGTGACGTTTCGCGGCGTGGGCGGGGCCAGCACGCA
>ATP1A1_1:116915468-116916508;116915983;"+"
GCGGCATCGGCCCGAGCCGCCGGCCGCCCTCCCACCCTCCC
>ATP1A1_1:116915468-116916508;116916003;"+"
CGGCCGCCCTCCCACCCTCCCGCCCCGCGGCAGCCCTAGCT
>ATP1A1_1:116915468-116916508;116916060;"+"
CCTGGTCCCGCTCGCTCGGCCGGGAGCTGCTCTGTGCTTTT
>ATP1A1_1:116915468-116916508;116916164;"+"
GGGTGAGTGTCCGGCGCGCCCGGGGAGGGGGCTCGGGGAGC
>ATP1A1_1:116915468-116916508;116916177;"+"
GCGCGCCCGGGGAGGGGGCTCGGGGAGCCCTCGAGGGGAAG
>ATP1A1_1:116915468-116916508;116916188;"+"
GAGGGGGCTCGGGGAGCCCTCGAGGGGAAGAGGAGGAAGTC
>PTGFRN_1:117451524-117452564;117451998;"+"
GACAGGCCCACCCTAGCCACCGGGGAGTGGGCAGAGTCAGG
>PTGFRN_1:117451524-117452564;117452023;"+"
AGTGGGCAGAGTCAGGAGAGCGGGGTTCTGATTTTGCCCCT
>PTGFRN_1:117451524-117452564;117452288;"+"
TGATGGAACGCGGGGTGTCCCGGGATAGGGCTAAAGCGATG
>PTGFRN_1:117451524-117452564;117452304;"+"
GTCCCGGGATAGGGCTAAAGCGATGGGATTTCCAGACGAGT
>PTGFRN_1:117451524-117452564;117452435;"+"
CGCCTTTAAGCGGGTGGCCCCGGCTCTTCCTCCGTTACCTG
>PTGFRN_1:117451524-117452564;117452447;"+"
GGTGGCCCCGGCTCTTCCTCCGTTACCTGGAGCGGGGAGGG
>PTGFRN_1:117451524-117452564;117452459;"+"
TCTTCCTCCGTTACCTGGAGCGGGGAGGGGCTTGGGAAAGT
>PTGFRN_1:117451524-117452564;117452504;"+"
GTTTGTTGCTGGCAAAGCGCCGGATGGGAGGCGCGGGCGGG
>PTGFRN_1:117451524-117452564;117452515;"+"
GCAAAGCGCCGGATGGGAGGCGCGGGCGGGCGCTGCGGTTC
>PTGFRN_1:117451524-117452564;117452525;"+"
GGATGGGAGGCGCGGGCGGGCGCTGCGGTTCTTCCCTTCTG
>LOC105378933_1:119544008-119545048;119544064;"+"
AAACTGCCGTCAGCGGGTCCCGGCCCCGCCTCCCGAACGCA
>LOC105378933_1:119544008-119545048;119544077;"+"
CGGGTCCCGGCCCCGCCTCCCGAACGCAACGTCCAGGAAAC
>LOC105378933_1:119544008-119545048;119544086;"+"
GCCCCGCCTCCCGAACGCAACGTCCAGGAAACCTCAGAACT
>LOC105378933_1:119544008-119545048;119544699;"+"
AGAGCACCCTTAACCTCACCCGGCGCGCTTGTGGGTAGATT
>LOC105378933_1:119544008-119545048;119544722;"+"
CGCGCTTGTGGGTAGATTCCCGAGAGGGTCAGGGAATCTCT
>LOC105378933_1:119544008-119545048;119544797;"+"
ACCTCCTCTCAGGAAACACCCGGATGTGGGTGTGGACCAGA
>LINC01780_1:119869854-119870894;119870029;"+"
CACCCCGCCCCTCCTGCTCCCGGCTTTCATGTGGATCAAGG
>LINC01780_1:119869854-119870894;119870189;"+"
CTGACTCCAAGTGGCAGCCCCGGGGCGAGCATGTGATGTCA
>LINC01780_1:119869854-119870894;119870264;"+"
CTGTGTACTGTAAGCCGGCCCGGGTCGTAAAAGTGTCAGCA
>LINC01780_1:119869854-119870894;119870285;"+"
GGGTCGTAAAAGTGTCAGCACGCGATATATTTCTTGCAGGG
>LINC01780_1:119869854-119870894;119870419;"+"
TCCGCCCTGCCCCGGAGCGCCGGGCCCTCACGTTCTCGCTC
>LINC01780_1:119869854-119870894;119870429;"+"
CCCGGAGCGCCGGGCCCTCACGTTCTCGCTCCAGCCTGGGG
>LINC01780_1:119869854-119870894;119870714;"+"
GCAGGCCTCACCTTGGCCACCGGCCTGAGTTGTTCTCATTT
>ZNF697_1:120190370-120191410;120190520;"+"
GCGAGAGCACCCCATAAGCCCGGGGCCCTGCGCCCCAGGGG
>ZNF697_1:120190370-120191410;120190530;"+"
CCCATAAGCCCGGGGCCCTGCGCCCCAGGGGAGCGGACAAC
>ZNF697_1:120190370-120191410;120190543;"+"
GGCCCTGCGCCCCAGGGGAGCGGACAACGGTCCACTTTACG
>ZNF697_1:120190370-120191410;120190656;"+"
GTCCCGATCAGCCCCATCCCCGGGAGGCGGTTGAGCCCAGC
>ZNF697_1:120190370-120191410;120190739;"+"
AGCTAGGGCACCGAGCGCCCCGGCCCGAGCCCCGCACCGCA
>ZNF697_1:120190370-120191410;120190751;"+"
GAGCGCCCCGGCCCGAGCCCCGCACCGCAGCGCGTCTGCCC
>ZNF697_1:120190370-120191410;120190761;"+"
GCCCGAGCCCCGCACCGCAGCGCGTCTGCCCTTGTGCGGCG
>ZNF697_1:120190370-120191410;120190874;"+"
TGGCTCGCTGGCTGGCTGCCCGGCTGACTCCTCACTGGGGC
>ZNF697_1:120190370-120191410;120190972;"+"
ATGCCTCGATTTGTAGTTCCCGGGGACTTCCTGCCACCGCA
>ZNF697_1:120190370-120191410;120190989;"+"
TCCCGGGGACTTCCTGCCACCGCAGCAGCGGGCGCCCTGGA
>ZNF697_1:120190370-120191410;120191035;"+"
CTCGGGCCAGGCTAGGACTCCGGGACAGGAGGAAAGGCGCT
>ZNF697_1:120190370-120191410;120191052;"+"
CTCCGGGACAGGAGGAAAGGCGCTCGCTGCTTCTCTAAGCG
>ZNF697_1:120190370-120191410;120191092;"+"
GCTGTGGGGAAGGGAGCGGCCGGCGGGTCTTGCCCCACGCC
>ZNF697_1:120190370-120191410;120191109;"+"
GGCCGGCGGGTCTTGCCCCACGCCCCGCCCCGCGGCGCTCA
>ZNF697_1:120190370-120191410;120191119;"+"
TCTTGCCCCACGCCCCGCCCCGCGGCGCTCAAGGAGCCCGC
>ZNF697_1:120190370-120191410;120191145;"+"
GCTCAAGGAGCCCGCTGTCCCGGAGCACGCGAGATCCCAGC
>ZNF697_1:120190370-120191410;120191154;"+"
GCCCGCTGTCCCGGAGCACGCGAGATCCCAGCGCTGCACTC
>ZNF697_1:120190370-120191410;120191165;"+"
CGGAGCACGCGAGATCCCAGCGCTGCACTCCGAGCTCGCGG
>EMBP1_1:121259889-121260929;121260684;"+"
TAAGAAAGCCCAAAGATGTCCGGGGTCGGGGAGGAGGAAAG
>EMBP1_1:121259889-121260929;121260900;"+"
CGGGAGTAGCACCGCACATCCGGGAACGCCAGCAGCGGGCT
>LOC102723769_1:143202219-143203259;143202325;"+"
TGGACATGCCCACAGCAGACCGGAGGCCAACATGCAGTGGG
>PDE4DIP_1:144932345-144933385;144932455;"+"
TCGGACAGTGCCACGTCCTCCGGCTGCCAGCGGGGCAGCGC
>PDE4DIP_1:144932345-144933385;144932465;"+"
CCACGTCCTCCGGCTGCCAGCGGGGCAGCGCCGCTAGGTAC
>PDE4DIP_1:144932345-144933385;144932476;"+"
GGCTGCCAGCGGGGCAGCGCCGCTAGGTACCGCTGCGCGCC
>PDE4DIP_1:144932345-144933385;144932530;"+"
GCCAGCAGCCTCACCTTTCCCGGCCCCGCCCCGCCTGGGTT
>PDE4DIP_1:144932345-144933385;144932541;"+"
CACCTTTCCCGGCCCCGCCCCGCCTGGGTTCTAAGGGCCTG
>PDE4DIP_1:144932345-144933385;144932761;"+"
CAGTCACCTGAGAAAGAGTCCGGCACATACAATGTGAATCT
>POLR3GL_1:145470388-145471428;145470413;"+"
GGCGTTCTAAGCCCGCCTCCCGGAGCTCCCTATTGGTGAGT
>POLR3GL_1:145470388-145471428;145470439;"+"
TCCCTATTGGTGAGTTTTCTCGGCCAATGCAGGAGAAGCCG
>POLR3GL_1:145470388-145471428;145470520;"+"
AGGGAGGGAGCGAGTACGCCCGGAACCGAAGCTTGCGAAGC
>POLR3GL_1:145470388-145471428;145470535;"+"
ACGCCCGGAACCGAAGCTTGCGAAGCGGGTCGCAGAGAGAG
>POLR3GL_1:145470388-145471428;145470545;"+"
CCGAAGCTTGCGAAGCGGGTCGCAGAGAGAGATGGGCGTTG
>ANKRD34A_1:145469487-145470527;145470272;"+"
TGTCTATTTCGCAGCCTGGCCGGGGTGAACAAGTTTGGCAA
>ANKRD34A_1:145469487-145470527;145470297;"+"
TGAACAAGTTTGGCAAGTGTCGGACCGAACCAGGTCAAGCC
>PEX11B_1:145515144-145516184;145515164;"+"
ACCCAAATCCCTGTCCTGCCCGGTCCTGAGTCCTAGGTCAC
>PEX11B_1:145515144-145516184;145516052;"+"
TGCCAGGCGCACACCTATGCCGGCGGCCTCCAAGACGTGGA
>PEX11B_1:145515144-145516184;145516067;"+"
TATGCCGGCGGCCTCCAAGACGTGGAGATCACTGCGGCGCT
>PEX11B_1:145515144-145516184;145516102;"+"
GGCGCTTTCTCGCCCCGCCCCGGCCCCTGCAGGCCCCGCCC
>PEX11B_1:145515144-145516184;145516118;"+"
GCCCCGGCCCCTGCAGGCCCCGCCCTTGGTCATGAATATTT
>POLR3C_1:145610648-145611688;145610762;"+"
ACCTCAGGGTCAGCGCAATCCGGGGGCTCCAACTCCAATTC
>POLR3C_1:145610648-145611688;145610782;"+"
CGGGGGCTCCAACTCCAATTCGGCTGAGCTTCCCGCGACGG
>POLR3C_1:145610648-145611688;145610936;"+"
CCCAGAGTTTCGGCGGCTTCCGGGGACGCTCTTTCTTTCTT
>POLR3C_1:145610648-145611688;145610959;"+"
GGACGCTCTTTCTTTCTTCTCGCTGGAAGACTGGAGGACCA
>POLR3C_1:145610648-145611688;145611001;"+"
CGAGGGGCTGTTTGTGGAGCCGGCGGGCGGGCCGTTTGTCT
>POLR3C_1:145610648-145611688;145611013;"+"
TGTGGAGCCGGCGGGCGGGCCGTTTGTCTCTCCTTCCTGCG
>POLR3C_1:145610648-145611688;145611203;"+"
CGGCCTGGCGAGGGACGGGCCGGCTGCCCTCTCGGACGGCC
>POLR3C_1:145610648-145611688;145611215;"+"
GGACGGGCCGGCTGCCCTCTCGGACGGCCGCGGCGGAGGGC
>POLR3C_1:145610648-145611688;145611225;"+"
GCTGCCCTCTCGGACGGCCGCGGCGGAGGGCAAAAATGGCG
>RNVU1-8_1:146556283-146557323;146556324;"+"
GAGTCTGCACGCTTCCGCCCCGGCACAGCCTCATACGCCTC
>RNVU1-8_1:146556283-146557323;146556339;"+"
CGCCCCGGCACAGCCTCATACGCCTCACCCTTTACACGCAC
>RNVU1-8_1:146556283-146557323;146556482;"+"
CTCCTTCGTGGCGAAGCCGCCGGTGACGAAGCAGCAGCCCC
>RNVU1-8_1:146556283-146557323;146556505;"+"
TGACGAAGCAGCAGCCCCTGCGCTGCCTCATCTACATAGAA
>RNVU1-8_1:146556283-146557323;146556806;"+"
CTCACTACAACCTCCCTTCCCGGGTTGAGACGGTTTTTCTG
>RNVU1-8_1:146556283-146557323;146556816;"+"
CCTCCCTTCCCGGGTTGAGACGGTTTTTCTGCCTCAGGCTT
>CHD1L_1:146713771-146714811;146714213;"+"
TGACTGCACCAGCTCCGCTCCGGATATCTTGGCAGGACGCG
>CHD1L_1:146713771-146714811;146714230;"+"
CTCCGGATATCTTGGCAGGACGCGCCCTCTGGCGGCGCCTC
>CHD1L_1:146713771-146714811;146714347;"+"
GCGCGGGGCGGGGCCTCTACCGGCCCGATGGAGCGCGCGGG
>CHD1L_1:146713771-146714811;146714360;"+"
CCTCTACCGGCCCGATGGAGCGCGCGGGCGCTACTAGCCGC
>CHD1L_1:146713771-146714811;146714493;"+"
GCTGACAGGTGAGCGGGCTCCGGGCGGACTTCGGCCAGGCG
>CHD1L_1:146713771-146714811;146714504;"+"
AGCGGGCTCCGGGCGGACTTCGGCCAGGCGGGCCAACCTAT
>CHD1L_1:146713771-146714811;146714569;"+"
GGCGCAGCGGGTGGGCCGCCCGGTGGGCAGTTTACCCGCCC
>CHD1L_1:146713771-146714811;146714585;"+"
CGCCCGGTGGGCAGTTTACCCGCCCGCGCCAGGGCCTTCCT
>CHD1L_1:146713771-146714811;146714714;"+"
GATGAATGAGGTCGCGGGCCCGGTAGCCAGGCCTGGCCCCT
>MIR5087_1:147806658-147807698;147807076;"+"
CGTAGCGAAGCAGCCGGTGGCGAAGCAGCAGCCCCTGTGCT
>LOC101060524_1:148900824-148901864;148901530;"+"
GTGGAGAAGGAAACCAAGGCCGGGTAAAGTAATGTAGGGCC
>ANP32E_1:150207006-150208046;150207422;"+"
TCCCGTCCCCTCTCCACCTCCGGTCACTGCGACGAGTCCCC
>ANP32E_1:150207006-150208046;150207431;"+"
CTCTCCACCTCCGGTCACTGCGACGAGTCCCCAAACTCGCC
>ANP32E_1:150207006-150208046;150207448;"+"
CTGCGACGAGTCCCCAAACTCGCCCGCGGTCGGAGAACCCG
>ANP32E_1:150207006-150208046;150207541;"+"
CCCGGAGGAGTGGGCGCCGCCGGAGCAGACAGTGCGCGGAC
>ANP32E_1:150207006-150208046;150207555;"+"
CGCCGCCGGAGCAGACAGTGCGCGGACCCTGCAAGCGACCC
>ANP32E_1:150207006-150208046;150207620;"+"
GACGCCCAGGGCCTCGAGGCCGGGGAAGCCCACCCCCTAAA
>ANP32E_1:150207006-150208046;150207763;"+"
GCCCCCAGGAGGAGGAGTGCCGGGAGCGAAGCGGCGGAGCG
>ANP32E_1:150207006-150208046;150207774;"+"
GAGGAGTGCCGGGAGCGAAGCGGCGGAGCGCCCCCACCAGC
>ANP32E_1:150207006-150208046;150207964;"+"
ACATTTCCCCAACCCTAACCCGGGGGGATGGGGGCTAACTT
>CIART_1:150253922-150254962;150254115;"+"
AATCAGATAATTTAGGACGCCGGGCCCGAGAAGCCTGGATA
>CIART_1:150253922-150254962;150254366;"+"
GGGGGAGGTGAAACAGAGACCGGAGAGTCACGAGGGCTGGG
>CIART_1:150253922-150254962;150254376;"+"
AAACAGAGACCGGAGAGTCACGAGGGCTGGGCCGCCGAGAG
>CIART_1:150253922-150254962;150254388;"+"
GAGAGTCACGAGGGCTGGGCCGCCGAGAGCAGGAGAATATA
>CIART_1:150253922-150254962;150254535;"+"
GTTACTTCCCGAGACGGAACCGGGGGTCCCACGTCCGCCGC
>CIART_1:150253922-150254962;150254546;"+"
AGACGGAACCGGGGGTCCCACGTCCGCCGCCTTCAGTAGCA
>CIART_1:150253922-150254962;150254698;"+"
CCTCCTCCTTTTCTCATCACCGGGTCCTCTCCAGCAGCCGC
>CIART_1:150253922-150254962;150254716;"+"
ACCGGGTCCTCTCCAGCAGCCGCATGTAGGGGAGGAGCACG
>CIART_1:150253922-150254962;150254846;"+"
TAACTAGAGTCACGTGTTACCGGCGACACAACCAATGAGGG
>CIART_1:150253922-150254962;150254867;"+"
GGCGACACAACCAATGAGGGCGCGAGATCTGTGTAAGCAGG
>CIART_1:150253922-150254962;150254901;"+"
AAGCAGGGGGAGGCACGTGCCGGGCCGCACGTGTCTGGGAG
>CIART_1:150253922-150254962;150254910;"+"
GAGGCACGTGCCGGGCCGCACGTGTCTGGGAGGGGGGGAAG
>MRPS21_1:150265241-150266281;150265896;"+"
GAATCAATCTATTTTTCGTCCGGAGAGCAGATCTCAAAGAG
>MRPS21_1:150265241-150266281;150266158;"+"
TCAGGTGTAGAGTCCAGGCCCGGGGAAGAGAGGCAGTCAAC
>PRPF3_1:150292896-150293936;150293263;"+"
CAGGCGTGAGCCACGGCGCCCGGCCTGACACCACTGTTAAA
>PRPF3_1:150292896-150293936;150293902;"+"
GGCTGCGCGAATTGGCGGCCCGGCCCTCCTTGGTCACGTGT
>CIART_1:150254111-150255151;150254973;"+"
CGGAGGTGGGTAGATAGACCCGGAGAGACGGCGAAGGAGCT
>CIART_1:150254111-150255151;150254984;"+"
AGATAGACCCGGAGAGACGGCGAAGGAGCTGGAAACCGAGC
>CIART_1:150254111-150255151;150255000;"+"
ACGGCGAAGGAGCTGGAAACCGAGCCAGGGCTGAGCCGGCT
>CIART_1:150254111-150255151;150255016;"+"
AAACCGAGCCAGGGCTGAGCCGGCTGACAACAGGTAAGGAG
>CIART_1:150254111-150255151;150255040;"+"
TGACAACAGGTAAGGAGATTCGGAGGACAAAGCGAGCTGTT
>FALEC_1:150487212-150488252;150487481;"+"
ATAATGTCTAGTCGGAGAGCCGGGGAGGTGGCGCGCGCCTG
>FALEC_1:150487212-150488252;150487492;"+"
TCGGAGAGCCGGGGAGGTGGCGCGCGCCTGTAATCCCAGCC
>FALEC_1:150487212-150488252;150488057;"+"
CGGCTCCTCAGATCTTTCGCCGGCTGTCCGCCCCACCTGTC
>FALEC_1:150487212-150488252;150488078;"+"
GGCTGTCCGCCCCACCTGTCCGTCAGCACGCGAGCCAATGA
>FALEC_1:150487212-150488252;150488156;"+"
GCAGCCCAGTCTCGGGAGCCCGGGGCCGCCTGGGCCTCCTG
>FALEC_1:150487212-150488252;150488179;"+"
GGCCGCCTGGGCCTCCTGCCCGCCGCGCTCGAGTCTGGAGC
>ENSA_1:150601589-150602629;150601991;"+"
AAGGGGCCCGGGAAGGCAACCGGAGAAGGGAAGGGGGAGGG
>ENSA_1:150601589-150602629;150602016;"+"
AAGGGAAGGGGGAGGGGAAACGGGGACAACCTGCGCTGCTG
>PSMD4_1:151226155-151227195;151226935;"+"
CTTTTTTAAAATGCCGAAGCCGGAATCGACACAGCACTTTC
>PSMD4_1:151226155-151227195;151226985;"+"
TCCATAGCTCCCCTGAGATCCGGCCAGCGGGAAACCCCAAC
>TNFAIP8L2-SCNM1_1:151128084-151129124;151129062;"+"
TGGTGACAGAAGTGATGAACCGGAGGTTAAGCAGAGAGTAG
>TNFAIP8L2-SCNM1_1:151128084-151129124;151129088;"+"
TTAAGCAGAGAGTAGGTAGGCGGGGCTCAAGGGGTGGGGCC
>SELENBP1_1:151345190-151346230;151346122;"+"
TCTTAGCATTTAGGGGCACCCGGGACTGTGGGCCCATCAGC
>CGN_1:151482841-151483881;151483505;"+"
AGGACAGAAAGGGCCCTGGCCGGCGATTCCCTTGGAGTAAA
>CGN_1:151482841-151483881;151483526;"+"
GGCGATTCCCTTGGAGTAAACGGGAGGCAGGAGGCTGTTTT
>CGN_1:151482841-151483881;151483596;"+"
ACGGCTCCCGGGATCTTGGCCGGCGGTCACTCGCGACCATC
>CGN_1:151482841-151483881;151483607;"+"
GATCTTGGCCGGCGGTCACTCGCGACCATCCGCGACGCCCC
>CGN_1:151482841-151483881;151483617;"+"
GGCGGTCACTCGCGACCATCCGCGACGCCCCCAAAATGGCC
>TDRKH-AS1_1:151762204-151763244;151762616;"+"
AAACACAAACGCTCCCGCACCGGGTCCGTTGTGGCGTAAGC
>TDRKH-AS1_1:151762204-151763244;151762630;"+"
CCGCACCGGGTCCGTTGTGGCGTAAGCGGGTGACTGGAGCA
>TDRKH-AS1_1:151762204-151763244;151762761;"+"
CCCACATCCTTCCCTCGCCCCGGGGCACGCCAGACCCCTCC
>TDRKH-AS1_1:151762204-151763244;151762789;"+"
GCCAGACCCCTCCCTTCCCTCGCTCCCGCATTTCCGTCTCC
>TDRKH-AS1_1:151762204-151763244;151762982;"+"
ACCACCACAGTGAGCCCCGCCGGCGGCGCTTCAGCCGCCAC
>TDRKH-AS1_1:151762204-151763244;151762997;"+"
CCCGCCGGCGGCGCTTCAGCCGCCACTTCCCCGCCCCCGCA
>TDRKH-AS1_1:151762204-151763244;151763008;"+"
CGCTTCAGCCGCCACTTCCCCGCCCCCGCAGCCCGACAGCA
>TDRKH-AS1_1:151762204-151763244;151763140;"+"
CTAGCCGCTGCCCAATTACCCGGATGGAATCCAAAGCAGGC
>RIIAD1_1:151692977-151694017;151693604;"+"
CTCCAGTGTCGAATGTGTACCGGACAGAGGGACGGGTTGGC
>RIIAD1_1:151692977-151694017;151693616;"+"
ATGTGTACCGGACAGAGGGACGGGTTGGCTTCTGGGACAGT
>RIIAD1_1:151692977-151694017;151693838;"+"
CAGAAATCAGTCCCCCAATCCGGGAAAGGCGATCCTTTAGA
>RIIAD1_1:151692977-151694017;151693847;"+"
GTCCCCCAATCCGGGAAAGGCGATCCTTTAGAGACCCACCC
>RIIAD1_1:151692977-151694017;151693883;"+"
CACCCCCCAAGCCCCCGCCCCGGAGCTCACCCCTCAGTTCC
>RIIAD1_1:151692977-151694017;151693988;"+"
GGGCCTCGCCGGCTCGCGGCCGGTCGCCTTGACGACCGCAG
>C2CD4D-AS1_1:151809732-151810772;151810023;"+"
TGTTCGGGGGCCTTGTTGGCCGGGGACCTTAGGACCTACTT
>C2CD4D-AS1_1:151809732-151810772;151810224;"+"
ATCTTCCCCCCGCGTATGGCCGGGATAGAGGGAAGATCGGT
>C2CD4D-AS1_1:151809732-151810772;151810241;"+"
GGCCGGGATAGAGGGAAGATCGGTAGGCTCTATGCCCGAGC
>C2CD4D-AS1_1:151809732-151810772;151810336;"+"
TAGCAAAAATAAATACAAGCCGGGCAGGGTGGAAAGAATGT
>C2CD4D-AS1_1:151809732-151810772;151810439;"+"
GGTGGGCGCCAGGGATGACCCGGGACCTAGTCCCCCACCCA
>C2CD4D-AS1_1:151809732-151810772;151810461;"+"
GGACCTAGTCCCCCACCCAGCGGGGGCAGCAGCGCAATGAG
>C2CD4D-AS1_1:151809732-151810772;151810572;"+"
AGGCTGCGGGCGGCCAGGTCCGGGGGGCCGAGCCCGTCGAA
>C2CD4D-AS1_1:151809732-151810772;151810586;"+"
CAGGTCCGGGGGGCCGAGCCCGTCGAAAAAGAAATCCTCGT
>C2CD4D-AS1_1:151809732-151810772;151810660;"+"
GGCTCTGCTGCTCCCGCGGCCGGACGCGGGGCCGCAGCCTC
>C2CD4D-AS1_1:151809732-151810772;151810672;"+"
CCCGCGGCCGGACGCGGGGCCGCAGCCTCAGCACCACACAG
>S100A11_1:152009491-152010531;152009584;"+"
GCTGGGCCTGGGACCGCGGCCGGCGCTAACCACAGAACTGA
>S100A11_1:152009491-152010531;152009696;"+"
TTTTCCCTCCTCTTTCCCCCCGGCCCCCTCCACCCCGTCCT
>S100A11_1:152009491-152010531;152009711;"+"
CCCCCCGGCCCCCTCCACCCCGTCCTGTGATTCCTGAAGAT
>S100A1_1:153599852-153600892;153599960;"+"
GGTCAGCCATGAGACTCACCCGGCAAGGAGATGGGGTAGAG
>S100A1_1:153599852-153600892;153600047;"+"
GAGAGAGCTGCTTCCAAGCCCGGAGGTGTCAAATTTCCGTG
>S100A1_1:153599852-153600892;153600064;"+"
GCCCGGAGGTGTCAAATTTCCGTGGTCGATTCTGAAGACCA
>S100A13_1:153599504-153600544;153599684;"+"
TCCTCCCCGCTCCTGTCTCCCGGTGACAAGGGTCCTGGAAC
>S100A13_1:153599504-153600544;153599704;"+"
CGGTGACAAGGGTCCTGGAACGGGGCGTCTCTGACTCCCTG
>S100A2_1:153538300-153539340;153538964;"+"
ACACATGTCCTCCCCAGACCCGGAGAAAGGCAAACACTGTG
>SNAPIN_1:153630109-153631149;153630883;"+"
TGGGTGCCCGCCACCATGCCCGGCTATCTCATAAAGTTAAC
>NPR1_1:153650143-153651183;153650861;"+"
GGTGGGGCGCAAGTGGGCCCCGGTTGCTTCCACACACACCC
>NPR1_1:153650143-153651183;153650884;"+"
TTGCTTCCACACACACCCTCCGTTCAGCCGTCCTTTCCATC
>NPR1_1:153650143-153651183;153650906;"+"
TTCAGCCGTCCTTTCCATCCCGGCGAGGGCGCACCTTCAGA
>NPR1_1:153650143-153651183;153650915;"+"
CCTTTCCATCCCGGCGAGGGCGCACCTTCAGAGGGTCCTGT
>NPR1_1:153650143-153651183;153650969;"+"
AGGCGTGGGGCGGCCGAGACCGGGGAAGATGGTCCACGGGG
>NPR1_1:153650143-153651183;153650985;"+"
AGACCGGGGAAGATGGTCCACGGGGAAGCGCGCGGGCTGGG
>NPR1_1:153650143-153651183;153650995;"+"
AGATGGTCCACGGGGAAGCGCGCGGGCTGGGCGGCGGGGAG
>SLC27A3_1:153746862-153747902;153747432;"+"
TGGGGTTGCGGCTGGCAGGCCGGGACTTGCAGAACCAAATG
>SLC27A3_1:153746862-153747902;153747702;"+"
GGTGCGAGCCGCGAGCAGTCCGGGAGGGAGCGCGCCTAGGG
>SLC27A3_1:153746862-153747902;153747712;"+"
GCGAGCAGTCCGGGAGGGAGCGCGCCTAGGGCGGAGCGTAG
>SLC27A3_1:153746862-153747902;153747723;"+"
GGGAGGGAGCGCGCCTAGGGCGGAGCGTAGGCTGTGGGGGG
>SLC27A3_1:153746862-153747902;153747785;"+"
CCCCACACCCGCACTCCTCCCGGGTTTCTGCTCTCCGCCCG
>SLC27A3_1:153746862-153747902;153747800;"+"
CCTCCCGGGTTTCTGCTCTCCGCCCGTGTGGAGTGGTGGGG
>RAB13_1:153957822-153958862;153958535;"+"
GTCACTAGTAATCCGGGAGCCGGAGAAGGAGGTCACAGGAG
>RAB13_1:153957822-153958862;153958559;"+"
GAAGGAGGTCACAGGAGAGTCGGGGTCTGGGACATGGCCAG
>RAB13_1:153957822-153958862;153958753;"+"
GGGGAGGGGTGGGGAGCGCCCGGCACTGGTAGGCGGGACTG
>RAB13_1:153957822-153958862;153958766;"+"
GAGCGCCCGGCACTGGTAGGCGGGACTGGACGGTTGGCAAA
>RAB13_1:153957822-153958862;153958776;"+"
CACTGGTAGGCGGGACTGGACGGTTGGCAAACAGAGCGGCA
>SLC39A1_1:153935948-153936988;153936008;"+"
ACATGGTCTCCGCGCGCTTCCGGCCTAGAGTCGGGAATTCC
>SLC39A1_1:153935948-153936988;153936019;"+"
GCGCGCTTCCGGCCTAGAGTCGGGAATTCCCGCCCCCTCCC
>SLC39A1_1:153935948-153936988;153936029;"+"
GGCCTAGAGTCGGGAATTCCCGCCCCCTCCCATAGCTCCCC
>SLC39A1_1:153935948-153936988;153936118;"+"
CCGAGTGGGCGGGGACAGACCGGGAGTGACGTCAGTTAGGA
>SLC39A1_1:153935948-153936988;153936127;"+"
CGGGGACAGACCGGGAGTGACGTCAGTTAGGAGCAATCAGA
>SLC39A1_1:153935948-153936988;153936270;"+"
TCTGTGGAGGACTGAGGGGCCGGAGCGGGCCAGTCAACAAA
>SLC39A1_1:153935948-153936988;153936347;"+"
CCCCGCATTGTCAAGTCTTCCGGCCCACATCTGAAAACATC
>SLC39A1_1:153935948-153936988;153936642;"+"
GGGTGGGGACGTGGTGGGACCGGAATGCGGGGTGCTGAAGC
>SLC39A1_1:153935948-153936988;153936663;"+"
GGAATGCGGGGTGCTGAAGCCGCGCCCAGGGAAGAGCCCCC
>SLC39A1_1:153935948-153936988;153936729;"+"
CGCGCCTGCGGGCGTCTGGCCGGTTCTCCCACCTGATTTCC
>SLC39A1_1:153935948-153936988;153936773;"+"
CCAGCTCCCGCCACCCTCGCCGGTCGGTTTGCTGTTTGCTG
>CRTC2_1:153931112-153932152;153931149;"+"
CGGGAATTGTAGTTTGTTTACGAGACTCCTTCACATCCCCA
>CRTC2_1:153931112-153932152;153931224;"+"
CCCAGCAGCCCTGCTGACTCCGGAAACTGGGGACTTGGCTC
>SLC39A1_1:153935824-153936864;153935844;"+"
AAAGTCCGGGCTCCAGGAGGCGGGGTGCGAGGCCGCCAAGC
>SLC39A1_1:153935824-153936864;153935857;"+"
CAGGAGGCGGGGTGCGAGGCCGCCAAGCGTCGCGGGAAGCA
>SLC39A1_1:153935824-153936864;153935917;"+"
GGGACTCCTGTTCCCGGGCCCGGGGAGGCCTGGGCAGCCGA
>SLC39A1_1:153935824-153936864;153935935;"+"
CCCGGGGAGGCCTGGGCAGCCGACATGGACCCCGCTGCCAG
>C1orf43_1:154193253-154194293;154193425;"+"
GTGACAGGGGCGGCGCGGCCCGGGGTGTCAGTGTGGAGGAG
>C1orf43_1:154193253-154194293;154193514;"+"
CAGCGGCAGCGCGGCGGGGCCGGGTATTGTCCGCGGCCCCT
>C1orf43_1:154193253-154194293;154193525;"+"
CGGCGGGGCCGGGTATTGTCCGCGGCCCCTTTAAATCCGCG
>C1orf43_1:154193253-154194293;154193542;"+"
GTCCGCGGCCCCTTTAAATCCGCGATCCCCCTTTTACCCTC
>C1orf43_1:154193253-154194293;154193690;"+"
CCCCACCTCGAGTCGGCCCCCGGAGGTTTTGTTTATGGTTG
>C1orf43_1:154193253-154194293;154193715;"+"
GTTTTGTTTATGGTTGGGTTCGCGGCCTAGTGGGCCGCGCC
>C1orf43_1:154193253-154194293;154193766;"+"
CCTCGATTTGGGAGCGTGGCCGGGGCGGGGCTTGGAGCAGC
>C1orf43_1:154193253-154194293;154193787;"+"
GGGGCGGGGCTTGGAGCAGCCGTAGGAAGGGGGGGCCATGC
>C1orf43_1:154193253-154194293;154193897;"+"
GGCTCTCTCTTCACCCCGGCCGGTGCCTGCGGAGGAGAGGG
>C1orf43_1:154193253-154194293;154193906;"+"
TTCACCCCGGCCGGTGCCTGCGGAGGAGAGGGCCTCCTCCC
>C1orf43_1:154193253-154194293;154193962;"+"
GGCCTCCTCTGATCCGGATCCGGCCTGGTTTGGGGGTGGCG
>C1orf43_1:154193253-154194293;154193981;"+"
CCGGCCTGGTTTGGGGGTGGCGTGGGGGAGGGAGGGCGATG
>MIR190B_1:154166199-154167239;154166483;"+"
ACCTGGCAGGGCTCCACATCCGGGCAACTATCGTTCCCTAG
>MIR190B_1:154166199-154167239;154166494;"+"
CTCCACATCCGGGCAACTATCGTTCCCTAGAGCTCCCACAC
>ATP8B2_1:154297015-154298055;154297991;"+"
CGCCCCCCGGCCCCCGCCGCCGGCTCCGTCACTTCCGCCCC
>ATP8B2_1:154297015-154298055;154298006;"+"
GCCGCCGGCTCCGTCACTTCCGCCCCGCCGTGGCCGAAACT
>UBE2Q1_1:154531100-154532140;154531367;"+"
GCCACCCTCCACATGTGACCCGGGGCCTGGGGCTTGCCTCT
>UBE2Q1_1:154531100-154532140;154531393;"+"
CTGGGGCTTGCCTCTGTGGGCGCCTCAGTGCGAGTTTGCGT
>UBE2Q1_1:154531100-154532140;154531564;"+"
CGAGCCGTGGCGAGCGTGCCCGGCACTCCATGGACAGAGAA
>UBE2Q1_1:154531100-154532140;154531732;"+"
TCGGGGTAGGAGCCGGGAACCGGAATGGAAGAGGCGTGGAT
>UBE2Q1_1:154531100-154532140;154531746;"+"
GGGAACCGGAATGGAAGAGGCGTGGATTCTCGTCCCAGCCC
>UBE2Q1_1:154531100-154532140;154531756;"+"
ATGGAAGAGGCGTGGATTCTCGTCCCAGCCCTGGCTCTCAT
>TDRD10_1:154473674-154474714;154474132;"+"
GGGGCTCCTCCTCCGTGGCCCGGGAGTTTTTGCGGCCCTTG
>TDRD10_1:154473674-154474714;154474144;"+"
CCGTGGCCCGGGAGTTTTTGCGGCCCTTGCCCGCGGCGGCC
>TDRD10_1:154473674-154474714;154474155;"+"
GAGTTTTTGCGGCCCTTGCCCGCGGCGGCCTGAATCAGACC
>TDRD10_1:154473674-154474714;154474220;"+"
GCTGTCCTTGGGGCCGACGCCGGCCCTGCCGCTCCCCAGCT
>TDRD10_1:154473674-154474714;154474229;"+"
GGGGCCGACGCCGGCCCTGCCGCTCCCCAGCTCGGCCGCCG
>TDRD10_1:154473674-154474714;154474241;"+"
GGCCCTGCCGCTCCCCAGCTCGGCCGCCGAGTTCTTGCGGC
>TDRD10_1:154473674-154474714;154474275;"+"
TTGCGGCCCTTGCCAGGACCCGGCCCAGCGCCGCCCGCCTC
>TDRD10_1:154473674-154474714;154474286;"+"
GCCAGGACCCGGCCCAGCGCCGCCCGCCTCCGAGTTCTTGC
>TDRD10_1:154473674-154474714;154474296;"+"
GGCCCAGCGCCGCCCGCCTCCGAGTTCTTGCGCAATTTGCC
>TDRD10_1:154473674-154474714;154474328;"+"
CAATTTGCCGCCGCCGCCCCCGGGCTTGGCCCGCTCCGACA
>TDRD10_1:154473674-154474714;154474339;"+"
CGCCGCCCCCGGGCTTGGCCCGCTCCGACACGGTCTTCAGG
>TDRD10_1:154473674-154474714;154474349;"+"
GGGCTTGGCCCGCTCCGACACGGTCTTCAGGTTCAGGGGGA
>TDRD10_1:154473674-154474714;154474409;"+"
CGCCATGAGGGGGCCCCGGCCGGCTCGGCCCAGGAGCGTCG
>TDRD10_1:154473674-154474714;154474425;"+"
CGGCCGGCTCGGCCCAGGAGCGTCGGGGCCGTGGAGCAGGC
>TDRD10_1:154473674-154474714;154474434;"+"
CGGCCCAGGAGCGTCGGGGCCGTGGAGCAGGCGAGCGAGGA
>TDRD10_1:154473674-154474714;154474586;"+"
GGCCGGCCGTCGCCCACGCCCGGCAGGGTGGGGTTCTCACG
>TDRD10_1:154473674-154474714;154474605;"+"
CCGGCAGGGTGGGGTTCTCACGGCTCGGGGCGCCGAGCGGG
>ADAR_1:154580642-154581682;154580668;"+"
AGATGGCTCCGGTTCAATTTCGCTTTCGTTTCCTCGGAAAG
>ADAR_1:154580642-154581682;154580682;"+"
CAATTTCGCTTTCGTTTCCTCGGAAAGCCTTCCCCTCCGGA
>ADAR_1:154580642-154581682;154580699;"+"
CCTCGGAAAGCCTTCCCCTCCGGAAAGTTTGGCCAAGAGGA
>ADAR_1:154580642-154581682;154580759;"+"
CGCCACGCTTGGTTTCAGGCCGGTTACAAGTCGAACCCCTC
>ADAR_1:154580642-154581682;154580770;"+"
GTTTCAGGCCGGTTACAAGTCGAACCCCTCCGCTGCATGAG
>ADAR_1:154580642-154581682;154580780;"+"
GGTTACAAGTCGAACCCCTCCGCTGCATGAGAACTACGGAA
>ADAR_1:154580642-154581682;154581117;"+"
CGTCAGCCCCCGCGCCCGTCCGGTACTGTTTAGGAAAACCG
>ADAR_1:154580642-154581682;154581136;"+"
CCGGTACTGTTTAGGAAAACCGCCGTTTCAGTACTGAGCTC
>ADAM15_1:155022727-155023767;155023062;"+"
CTTCTTTCCCGCCTCGCTCCCGGGCTGGCGCTAACGCCCAC
>ADAM15_1:155022727-155023767;155023076;"+"
CGCTCCCGGGCTGGCGCTAACGCCCACCTCCCAACAGCGCC
>ADAM15_1:155022727-155023767;155023153;"+"
TCCTGCGCCGCTGGCTGTGCCGGCGCTGCGTGGTGTGCCAG
>ADAM15_1:155022727-155023767;155023179;"+"
TGCGTGGTGTGCCAGGCACCCGAGACGCCCGAGTCCTACGT
>ADAM15_1:155022727-155023767;155023204;"+"
CGCCCGAGTCCTACGTGTGCCGGACGCTGGACTGCGAGGCC
>ADAM15_1:155022727-155023767;155023218;"+"
GTGTGCCGGACGCTGGACTGCGAGGCCGTGTACTGCTGGTC
>ADAM15_1:155022727-155023767;155023268;"+"
CGACATGCGGCAGCGGTGCCCGGTCTGCACGCCCCGCGAAG
>ADAM15_1:155022727-155023767;155023277;"+"
GCAGCGGTGCCCGGTCTGCACGCCCCGCGAAGAGCTCTCTT
>ADAM15_1:155022727-155023767;155023381;"+"
CTCTTCCGCACCGTCCTTCCCGGTTAATAAAATGCCCTGTA
>ADAM15_1:155022727-155023767;155023402;"+"
GGTTAATAAAATGCCCTGTACGCTTCACGTGGGTCGGGGAC
>ADAM15_1:155022727-155023767;155023589;"+"
AAGCCGGTCGGACCGGGCACCGGCTCCCACTCCGCACAGTT
>ADAM15_1:155022727-155023767;155023601;"+"
CCGGGCACCGGCTCCCACTCCGCACAGTTGCGGGGAAGCGG
>ADAM15_1:155022727-155023767;155023611;"+"
GCTCCCACTCCGCACAGTTGCGGGGAAGCGGTAGCGCTGAG
>ADAM15_1:155022727-155023767;155023742;"+"
CCGGGTGGGAGGGGGCGGGCCGGGGCGGGGCCTGGTGGCCG
>DCST1-AS1_1:155023621-155024661;155023761;"+"
CCGGGGCGGGGCCTGGTGGCCGCGCGGCGCTGCTGGGTTCT
>DCST1-AS1_1:155023621-155024661;155023848;"+"
CTTGCTGCCCTCGCCCGGCCCGGAGCGCCGCTGCCATGCGG
>DCST1-AS1_1:155023621-155024661;155023866;"+"
CCCGGAGCGCCGCTGCCATGCGGCTGGCGCTGCTCTGGGCC
>DCST1-AS1_1:155023621-155024661;155024024;"+"
AGGCATTAGGGTAATGGGGCCGGACGGAGACCCTGGGAGAG
>DCST1-AS1_1:155023621-155024661;155024094;"+"
GCTGTCCTGGGCCTAGGGCCCGGTGACTTGGCGATGGGGTG
>DCST1-AS1_1:155023621-155024661;155024105;"+"
CCTAGGGCCCGGTGACTTGGCGATGGGGTGAAAAGAGAAGG
>DCST1-AS1_1:155023621-155024661;155024137;"+"
AAGAGAAGGAGGGGGGATGCCGGCGCCCCCTGCCTCCTGCC
>DCST1-AS1_1:155023621-155024661;155024313;"+"
GCCTAGCTAACCGTTCGACCCGGTGCCAGGGCGCTGAGCGG
>DCST1-AS1_1:155023621-155024661;155024324;"+"
CGTTCGACCCGGTGCCAGGGCGCTGAGCGGGCATGGCTTGT
>DCST1-AS1_1:155023621-155024661;155024580;"+"
GCAGGCGCGGGTGGAGTGTCCGGAGGAGAGAGGGCCATTGT
>DCST1-AS1_1:155036447-155037487;155036469;"+"
CTGCGCGCTCCCGGGCTTTGCGCGCGCCCGCCACCCGCTCT
>DCST1-AS1_1:155036447-155037487;155036484;"+"
CTTTGCGCGCGCCCGCCACCCGCTCTTTGCGCGGCGCCGCC
>DCST1-AS1_1:155036447-155037487;155036542;"+"
CGGGGCTCCTTTGTTTGAGCCGGCGGGGGAGGGGGGAGGGG
>DCST1-AS1_1:155036447-155037487;155036563;"+"
GGCGGGGGAGGGGGGAGGGGCGAGGGGCGAGGCGCGCCCTG
>MUC1_1:155162686-155163726;155162940;"+"
CACCAACCACTCCCTGGCTCCGGGGGAGGGGGGAGGGGCAG
>MUC1_1:155162686-155163726;155163110;"+"
CTCCACTTCCCCGCCCTCCCCGGGTCCACTGAAGCAGAGCG
>MUC1_1:155162686-155163726;155163129;"+"
CCGGGTCCACTGAAGCAGAGCGGGGCCGAGAAATAAGAGGG
>MUC1_1:155162686-155163726;155163205;"+"
TCCCTCCCCCCACCACTTCCCGGAATAGCCCCACCCTTCTA
>MUC1_1:155162686-155163726;155163228;"+"
AATAGCCCCACCCTTCTAACCGCTCCCTGTCCCGTTCCACA
>MUC1_1:155162686-155163726;155163287;"+"
CCCACAGTCCCCGCCCCAGCCGGACTTTCCAGCAGCCTGGG
>MUC1_1:155162686-155163726;155163452;"+"
TCCCGCCCTCTAGTGGTCACCGGGAGCCTTGCGGGGCTGGG
>MUC1_1:155162686-155163726;155163463;"+"
AGTGGTCACCGGGAGCCTTGCGGGGCTGGGCCGCGCAAGCT
>MUC1_1:155162686-155163726;155163474;"+"
GGAGCCTTGCGGGGCTGGGCCGCGCAAGCTGAGGGGCCGCT
>MUC1_1:155162686-155163726;155163500;"+"
AGCTGAGGGGCCGCTCGGACCGGGCGGAGAGGAGTAAGGGC
>MUC1_1:155162686-155163726;155163523;"+"
GCGGAGAGGAGTAAGGGCAGCGCTGCCTAAGTGAGGCAGCG
>MUC1_1:155162686-155163726;155163570;"+"
CGCGAGAGGGAAGCAGGGCCCGGGAGAGAAGGGTCACTGCC
>MUC1_1:155162686-155163726;155163590;"+"
CGGGAGAGAAGGGTCACTGCCGTGGCCAGGGAGGGAGGAAC
>MUC1_1:155162686-155163726;155163654;"+"
AGCTTTAGGAGGGGGCACTCCGGGACGCGTGGTGGTGGCGT
>MUC1_1:155162686-155163726;155163672;"+"
TCCGGGACGCGTGGTGGTGGCGTCTGGAGGAAATGGAGCTA
>TRIM46_1:155146209-155147249;155146241;"+"
ATATTCCCCAACCCCCCGACCGGCTTTCGAGAACCACGTGG
>TRIM46_1:155146209-155147249;155146257;"+"
CGACCGGCTTTCGAGAACCACGTGGGGAGAACTATTTCCCA
>TRIM46_1:155146209-155147249;155146314;"+"
GCGCTGTTCGAGGCTGGTCCCGGGAGCATGCGCAGTGACAC
>TRIM46_1:155146209-155147249;155146324;"+"
AGGCTGGTCCCGGGAGCATGCGCAGTGACACCTCAACCCCC
>TRIM46_1:155146209-155147249;155146403;"+"
CCGGGGTTCGCAGCCGCAGCCGGGATCGGGCACCCAGGGGC
>TRIM46_1:155146209-155147249;155146423;"+"
CGGGATCGGGCACCCAGGGGCGGGCGGGCACGGTAGGGCCA
>TRIM46_1:155146209-155147249;155146683;"+"
GGGTAATCCCGGGAGCAGCCCGGAGGTGAGTGCCGTGAAGG
>TRIM46_1:155146209-155147249;155146696;"+"
AGCAGCCCGGAGGTGAGTGCCGTGAAGGCGTCGGTGTGCTG
>TRIM46_1:155146209-155147249;155146707;"+"
GGTGAGTGCCGTGAAGGCGTCGGTGTGCTGGAGCGTGAGGA
>TRIM46_1:155146209-155147249;155147090;"+"
GTGTCAGCTGCGCCCCTGACCGGGATGGCTGCGAAGAGAGG
>TRIM46_1:155146209-155147249;155147101;"+"
GCCCCTGACCGGGATGGCTGCGAAGAGAGGGACCAAGGTGA
>TRIM46_1:155146209-155147249;155147186;"+"
CAAGAGGGGGAGGGGACTTCCGGTGGGGAGGGGGCGAGTAG
>TRIM46_1:155146209-155147249;155147200;"+"
GACTTCCGGTGGGGAGGGGGCGAGTAGGCGGGGCTCTTGAT
>FAM189B_1:155225254-155226294;155225328;"+"
AGGGCCGGCGCGGTGCACCCCGGGAGTTGTAGTTCGGGACT
>FAM189B_1:155225254-155226294;155225342;"+"
GCACCCCGGGAGTTGTAGTTCGGGACTGAGACCCTGTCGGG
>FAM189B_1:155225254-155226294;155225521;"+"
CGCGTATTCCTTGGCGTTCCCGGCAGAGGCGGTGGCTCTTC
>FAM189B_1:155225254-155226294;155225530;"+"
CTTGGCGTTCCCGGCAGAGGCGGTGGCTCTTCCCCGTCATT
>FAM189B_1:155225254-155226294;155225544;"+"
CAGAGGCGGTGGCTCTTCCCCGTCATTAATGGAGAGGGGTG
>FAM189B_1:155225254-155226294;155225589;"+"
GCAGGGCTCCCTGGCGTCTCCGGGTTTCGCGTTTCCGTGGA
>FAM189B_1:155225254-155226294;155225598;"+"
CCTGGCGTCTCCGGGTTTCGCGTTTCCGTGGACTTCCCACC
>RUSC1_1:155292707-155293747;155292762;"+"
GCTGGGCTTTGGTCCCGCCCCGGCCCCCACCCCCGCCTGTC
>RUSC1_1:155292707-155293747;155292775;"+"
CCCGCCCCGGCCCCCACCCCCGCCTGTCCCTCCCCGAAGGA
>RUSC1_1:155292707-155293747;155292789;"+"
CACCCCCGCCTGTCCCTCCCCGAAGGAAGAAGAACCGACCT
>RUSC1_1:155292707-155293747;155292849;"+"
AGGGGCAGTCCGAGGAGGGCCGGGCTGTCAGCCCAGCGGCT
>RUSC1_1:155292707-155293747;155292865;"+"
GGGCCGGGCTGTCAGCCCAGCGGCTGGCGAGGAGGCCCCAG
>RUSC1_1:155292707-155293747;155292911;"+"
AAGGAGCCGGGCGCGCAGGCCGGCCTGGAGGGTAAGAGGTC
>RUSC1_1:155292707-155293747;155292931;"+"
CGGCCTGGAGGGTAAGAGGTCGCAAGAAGCGGGAGGAGGGC
>RUSC1_1:155292707-155293747;155293055;"+"
CCTTCTACCAGGGAGCGCTCCGGGAAAGGGAAACTGGGTGG
>RUSC1_1:155292707-155293747;155293228;"+"
TCCCTCGGCCCCTGGTTTTCCGGTTCTCGGCCGACGGGCGC
>RUSC1_1:155292707-155293747;155293239;"+"
CTGGTTTTCCGGTTCTCGGCCGACGGGCGCCCCCTGTTGGA
>RUSC1_1:155292707-155293747;155293323;"+"
CTGGCCGGGTGGCCCGGCGCCGGGCTGCGGCTGCTGGGGGC
>RUSC1_1:155292707-155293747;155293343;"+"
CGGGCTGCGGCTGCTGGGGGCGCCGAGCCCCCCAGAGGAGC
>RUSC1_1:155292707-155293747;155293388;"+"
GCTGCCCGTCCGCCTGTCCCCGGTGGGAGCCTATTCGCCTC
>RUSC1_1:155292707-155293747;155293403;"+"
GTCCCCGGTGGGAGCCTATTCGCCTCCGACTCGGGGAGCCT
>RUSC1_1:155292707-155293747;155293414;"+"
GAGCCTATTCGCCTCCGACTCGGGGAGCCTTGCCCTGCCTG
>RUSC1_1:155292707-155293747;155293616;"+"
CAGGCTACGTAAGACGGACCCGGGCTAGCCCCGCGGGCCAC
>RUSC1_1:155292707-155293747;155293627;"+"
AGACGGACCCGGGCTAGCCCCGCGGGCCACGCCTCAGGCGG
>RUSC1_1:155292707-155293747;155293636;"+"
CGGGCTAGCCCCGCGGGCCACGCCTCAGGCGGGCCGCCCCG
>RUSC1_1:155292707-155293747;155293692;"+"
CCCCGTTTTCGCTTTTTTTCCGGGGTTGCCCAGCTTAGTCC
>RUSC1_1:155292707-155293747;155293713;"+"
GGGGTTGCCCAGCTTAGTCCCGCCCTTCAGTTTAAGCCGAC
>RUSC1-AS1_1:155293947-155294987;155294010;"+"
GGGGTGGAGGGTGAAGCTCCCGGGAGCTCATTGGCACTAGA
>RUSC1-AS1_1:155293947-155294987;155294128;"+"
GGACCCGGGTTTCCCCTTTCCGGCGCCTTCCAGCCTCCCAA
>RUSC1-AS1_1:155293947-155294987;155294153;"+"
CCTTCCAGCCTCCCAATCCTCGGGTCTCGCCTCCCTCCGTC
>RUSC1-AS1_1:155293947-155294987;155294366;"+"
CCATCCCGCTCCCGGAGTTCCGGGATCCTGGAGGTGGGGGC
>RUSC1-AS1_1:155293947-155294987;155294414;"+"
TGAGGGAGGGCACAGGGAACCGGGATGGGGCTGGGGGACAG
>RUSC1-AS1_1:155293947-155294987;155294435;"+"
GGGATGGGGCTGGGGGACAGCGAGTGCTGGGAAGTGTGCGA
>RUSC1-AS1_1:155293947-155294987;155294466;"+"
AAGTGTGCGAGATTTCACTCCGGGGCTCGGGTCGAGCTACC
>RUSC1-AS1_1:155293947-155294987;155294478;"+"
TTTCACTCCGGGGCTCGGGTCGAGCTACCCCGTGCTTCAGG
>RUSC1-AS1_1:155293947-155294987;155294488;"+"
GGGCTCGGGTCGAGCTACCCCGTGCTTCAGGCGGTCCTGCG
>RUSC1-AS1_1:155293947-155294987;155294578;"+"
AGACAACTTGTGCGGGAGCCCGGAGTCCTCGGAATAACACT
>RUSC1-AS1_1:155293947-155294987;155294587;"+"
GTGCGGGAGCCCGGAGTCCTCGGAATAACACTTGGTAAGTG
>RUSC1-AS1_1:155293947-155294987;155294667;"+"
TGGTCCTTCGCCGGTGTCCCCGGAGCCCAGCGGCTGTGGAT
>RUSC1-AS1_1:155293947-155294987;155294677;"+"
CCGGTGTCCCCGGAGCCCAGCGGCTGTGGATGGCAGAAGCC
>RUSC1-AS1_1:155293947-155294987;155294789;"+"
AATAAACTGCCCTTCGCCCCCGGCCCTGCTCTCAGGCTGTC
>RUSC1-AS1_1:155293947-155294987;155294810;"+"
GGCCCTGCTCTCAGGCTGTCCGAAGGCAGTCTCTCCACGCC
>RUSC1-AS1_1:155293947-155294987;155294952;"+"
TCTCGCATTTCGGGGCCGCCCGGAACTTGGTGCAGAAGGTG
>SCAMP3_1:155232156-155233196;155232263;"+"
GCAGGCCTCGCGTAGGAATCCGGCCTTCCTAGTCTCCCGAG
>SCAMP3_1:155232156-155233196;155232280;"+"
ATCCGGCCTTCCTAGTCTCCCGAGATGGACGACGGGAGCCT
>SCAMP3_1:155232156-155233196;155232289;"+"
TCCTAGTCTCCCGAGATGGACGACGGGAGCCTTCTGACCGG
>KHDC4_1:155904213-155905253;155904276;"+"
GTCGTGGGGCCGAGCGGTTCCGGTGAAAATGTCGATTCCGA
>KHDC4_1:155904213-155905253;155904288;"+"
AGCGGTTCCGGTGAAAATGTCGATTCCGATTGGACTCTCGA
>KHDC4_1:155904213-155905253;155904357;"+"
GCAGGTAGGGTGTGATCTTCCGGGTTGCGCCTTAACCTTAA
>RIT1_1:155881173-155882213;155881193;"+"
GGCGCCACCGGCGCCCGAGTCGCGGAAGGAGGGGCGGGGCC
>RIT1_1:155881173-155882213;155881207;"+"
CCGAGTCGCGGAAGGAGGGGCGGGGCCACTCAGTGACGCCC
>RIT1_1:155881173-155882213;155881280;"+"
AGGTCCCTAAAACCCAGTTCCGGGACCCACCGCTGAAGGTC
>RIT1_1:155881173-155882213;155881290;"+"
AACCCAGTTCCGGGACCCACCGCTGAAGGTCCTCTGGTCAC
>MEX3A_1:156051769-156052809;156052346;"+"
TGCCGGGAGTTGTAGTTTCCCGCCCTTGGGGGCGCGGGGAC
>MEX3A_1:156051769-156052809;156052423;"+"
TCGGTCTTTCCTCGCAGCTCCGGGGCAAGCTAGGAGTGGGA
>MEX3A_1:156051769-156052809;156052451;"+"
GCTAGGAGTGGGATGGAAGTCGAGGTCCCTAATTTTTTAAG
>MEX3A_1:156051769-156052809;156052639;"+"
CGGGGCCGGGGGCGGGGAGCCGGGAGCCGTCCCCGCTCGCT
>MEX3A_1:156051769-156052809;156052652;"+"
GGGGAGCCGGGAGCCGTCCCCGCTCGCTCACTGCGGCTTTC
>MEX3A_1:156051769-156052809;156052665;"+"
CCGTCCCCGCTCGCTCACTGCGGCTTTCTCTCTCGCTCCCC
>CCT3_1:156308186-156309226;156308271;"+"
CGCAGTAGGGTGGCCGCTCCCGGCCGCGTGCAGCGCGAACG
>CCT3_1:156308186-156309226;156308284;"+"
CCGCTCCCGGCCGCGTGCAGCGCGAACGTCGGCGCAGGCGC
>CCT3_1:156308186-156309226;156308293;"+"
GCCGCGTGCAGCGCGAACGTCGGCGCAGGCGCCAAGGCTCT
>CCT3_1:156308186-156309226;156308548;"+"
CACATGGGGGAAAGACCTGCCGGCTTGGCGCAGGGTGAAGT
>CCT3_1:156308186-156309226;156308611;"+"
CGGACTGCGCAGCCTTTTTCCGGGCACACTGGGAGTTGTGG
>CCT3_1:156308186-156309226;156308637;"+"
CACTGGGAGTTGTGGTTTATCGCCTCTGGACTAATGGCTGT
>CCT3_1:156308186-156309226;156308711;"+"
AGTGAGGCTGTGAGCAGTACCGGAGGGTGATGGCTTGCGTT
>CCT3_1:156308186-156309226;156308728;"+"
TACCGGAGGGTGATGGCTTGCGTTTCCTTAAGTTATCCTAT
>RHBG_1:156337959-156338999;156338639;"+"
CCACCATACCCAGCCCAGACCGGGGTCTTTAAGGGCCATTT
>RHBG_1:156337959-156338999;156338901;"+"
GACGCCCCGCTCCTGGTCCCCGGGGCCCTGGGCCTGCGGCA
>RHBG_1:156337959-156338999;156338917;"+"
TCCCCGGGGCCCTGGGCCTGCGGCAGGTGAGGGCGGGGCCT
>TSACC_1:156307672-156308712;156307852;"+"
GATTGGAAGGCTCAGTGGCCCGGTCAGTGGGGGACGGAGCT
>TSACC_1:156307672-156308712;156307866;"+"
GTGGCCCGGTCAGTGGGGGACGGAGCTGGGGCAACACTGAA
>TSACC_1:156307672-156308712;156308017;"+"
GTACCCAGAGCTGGGGGAACCGGCAGAACCTTCTGGAGAGA
[truncated: 5,451,747 more chars]
