# Supplementary material for: DeepMethylation: a deep learning based framework with GloVe and Transformer encoder for DNA methylation prediction
Source: PeerJ. 2023 Sep 25;11:e16125. doi: 10.7717/peerj.16125 (PMC10538282; doi:10.7717/peerj.16125)
Supplement: Supplemental Information 1 [file peerj-11-16125-s001.zip › git/shuju/vecters.txt]

CCC -0.124914 -0.090114 0.255169 0.258061 -0.047429 -0.187098 -0.416910 -0.093489 0.177570 -0.812253 -0.742406 -0.233545 0.084101 -0.182005 -0.199175 -0.164099 -0.630061 0.308878 -0.306081 -0.099768 -0.200265 0.147785 0.260753 0.109126 -0.042708 0.504286 -0.090560 0.253988 0.371135 0.698274 -1.073364 -0.717374 -0.206842 0.261245 -0.102837 0.213570 0.003403 -0.925026 0.314356 -0.205754 -0.055079 -0.018022 -0.657643 0.013425 0.008884 0.101229 0.150471 -0.261939 0.049542 -0.105451 0.370387 -0.087093 -0.210306 0.053164 0.156954 0.119867 -0.206489 0.458676 -0.251425 -0.165871 0.110650 0.085161 0.049542 0.205585 -0.159973 0.150057 0.132105 0.066262 0.111499 -0.104846 -0.169427 -0.009129 -0.092577 -0.205021 -0.217740 -0.113086 -0.202893 -0.032517 -0.029458 -0.064443 -0.139491 1.018633 -0.115210 0.215424 -0.608409 -0.251707 0.294761 -0.099505 0.061731 -0.049664 -0.079337 -0.054769 -0.142152 -0.062616 0.137699 -0.132537 -0.109446 0.250497 0.232368 0.063822 0.120803 -0.114209 0.015484 0.117529 0.162046 -0.267879 0.020095 -0.105385 -0.010941 0.113134 -0.051452 -0.010573 -0.167737 0.049656 -0.026866 0.154421 -0.170136 0.115073 -0.082969 0.043487 0.125739 -0.037749 0.094460 -0.320220 0.104022 0.103391 0.029733 0.041280 -0.059404 -0.096633 -0.188781 0.195361 -0.928474 -0.027043 -0.082303 0.062694 0.190256 -0.079722 -0.423337 -0.789983 0.508905 0.010860 -0.157311 -0.099268 0.075833 -0.145503 -0.072698 0.092697 1.178311 -0.081734 0.043434 0.800652 0.107824 -0.063159 -0.546506 -0.081675 -0.103459 -0.115255 -0.143129 0.037458 -0.050761 -0.067262 0.063037 0.078956 0.327166 -0.196967 0.035529 -0.078945 0.197329 -0.420615 0.154441 -0.276826 0.035154 -0.012477 -0.140564 0.299012 -0.118283 0.077553 -0.028031 0.388674 -0.075716 0.140267 -0.041718 0.218434 -0.018561 -0.049129 0.086399 0.002411 -0.034851 -0.042273 0.011624 0.126361 -0.297028 -0.017873 -0.287164 -0.463975 -0.171458 0.083436 -0.092911 0.050958 0.001028 0.537337 0.705220 -0.955545 -0.146565 0.005195 -0.174617 1.042611 -0.159346 0.581830 -0.094503 -0.508691 0.125249 0.340828 -0.936321 0.211797 -0.100595 0.078528 -0.226707 0.011634 -0.050111 0.110811 -0.477506 -0.161021 -0.184512 0.127410 -0.094426 0.219056 -0.089903 0.164885 -0.407847 -0.084584 -0.256396 -0.014625 0.089967 0.130940 -0.129042 -0.247831 -0.044643 0.412768 0.137683 -0.146409 -0.309624 -0.055428 0.545717 0.121105 -0.118860 -0.276371 0.059150 -0.277647 -0.117641 -0.232010 -0.017073 -0.120917 0.319540 -0.029660 -0.153261 0.252023 0.042288 0.181169 -0.077209 0.074463 -0.057191 0.071833 -0.338655 0.017740 -1.011670 -0.031671 0.107538 0.156593 -0.138281 -0.231312 0.538583 -0.323280 -0.085482 -0.031125 -0.138982 -0.191335 0.236409 0.755697 -0.056512 0.070675 -1.102404 -0.175337 -0.058371 -0.274888 0.197447 0.050620 0.088879 0.221368 -0.082570 -0.028933 -0.202886 -0.277824 -0.082017 0.029726 -0.365999 -0.059606 0.022857 0.134092
GGG -0.185021 0.250720 0.021477 0.053250 0.002178 0.054989 0.102363 -0.017560 -0.210339 -0.087670 0.115315 0.287928 -0.195226 -0.037050 0.087611 0.099297 0.055490 -0.128558 0.076046 -0.067760 -0.279415 -0.041698 0.219357 -0.220341 0.166305 0.162110 0.111953 -0.281577 0.085746 -0.075706 -0.028457 -0.043802 -0.220407 -0.034377 0.158374 -0.000649 0.102395 -0.102562 -0.066938 0.052900 -0.040115 -0.087941 -0.036675 -0.087783 0.062218 -0.155480 -0.218689 0.067161 -0.089864 -0.054725 -0.059554 0.138162 0.089130 -0.015367 0.142255 -0.179571 0.000278 -0.128882 -0.268766 0.139238 -0.080218 -0.110147 -0.130342 -0.157777 0.149936 -0.126695 0.017419 0.062253 -0.125064 0.238730 0.100190 -0.135599 0.122660 -0.221191 0.088927 0.116144 0.139290 -0.115903 0.175380 -0.002149 0.158508 0.054452 0.204496 0.120766 0.068982 0.073810 -0.172450 0.153983 0.213535 -0.018722 -0.028012 0.130984 0.031361 -0.138713 -0.177825 0.116293 -0.021342 0.055844 -0.257913 0.150558 0.154956 0.160684 -0.062505 -0.093739 0.050099 0.075862 0.040018 -0.186001 0.154507 -0.001251 -0.175196 -0.093800 0.194153 0.166130 -0.153124 -0.139486 0.186142 -0.085819 -0.086734 -0.070921 -0.022882 0.105724 -0.070512 0.013521 0.025711 -0.077735 0.184163 -0.135424 -0.116828 -0.040155 0.167339 -0.163954 0.043415 -0.138720 -0.027335 -0.144812 0.012070 0.074622 0.148860 0.011273 -0.034035 -0.096593 -0.058405 -0.069302 0.136497 -0.204411 0.140077 -0.181240 -0.004265 -0.089044 -0.264709 0.039811 0.073999 0.061599 -0.021970 0.158545 0.174138 -0.199167 -0.176532 0.151169 -0.114209 -0.062261 -0.122915 0.096401 0.044118 -0.103372 0.134447 -0.065791 0.027692 -0.114570 -0.187728 -0.212757 0.046705 0.202520 0.162170 -0.060378 -0.074315 0.150483 0.120501 0.135396 0.203232 -0.041346 0.107741 0.263249 0.131605 0.060769 0.212726 -0.112460 0.069395 0.062036 0.044286 0.198929 -0.033185 -0.160284 0.047143 -0.047808 -0.123408 -0.010970 0.129316 -0.108323 -0.136456 -0.016100 0.002886 -0.001238 0.122045 0.125954 0.115303 0.068971 0.034051 -0.190160 -0.122204 0.115445 0.107295 0.022849 -0.068044 -0.041156 -0.117809 0.102048 0.014240 -0.256941 -0.144759 -0.092573 0.197703 0.133321 0.103239 0.000752 0.126388 0.007554 0.107864 -0.029685 0.048182 0.069395 0.005968 0.044635 -0.260719 -0.176217 -0.080946 0.124279 -0.019447 -0.102204 -0.156696 0.081537 0.195480 0.236707 -0.035800 0.233549 -0.154495 0.032424 0.113880 0.135109 0.075211 0.114411 0.137175 0.016789 -0.139457 -0.164703 0.053036 0.140396 -0.056694 -0.043267 -0.061828 -0.141778 0.120183 -0.017307 -0.062074 0.141615 -0.048061 -0.149699 0.040194 -0.057824 -0.077735 0.024803 -0.067251 0.101516 0.214173 -0.269848 -0.062455 0.093253 -0.196184 -0.076727 -0.048314 0.085890 -0.017209 0.104317 0.001850 -0.104825 0.004840 -0.181823 0.092798 -0.390699 0.234482 -0.080791 0.038008 0.103618 -0.149393 -0.133470 -0.008510 -0.077646 -0.061044 0.023141
GCC 0.180599 0.146843 0.264603 0.227267 -0.012953 -0.124851 -0.413941 0.071247 -0.163719 -0.558267 -0.557385 0.219327 -0.049752 -0.073596 0.095812 0.008948 -0.598433 -0.237904 0.058942 -0.022462 -0.047504 -0.029416 0.029032 -0.097428 0.076994 0.317772 -0.005731 -0.237929 0.289477 0.689699 -0.801406 -0.592598 -0.094888 -0.125826 0.114456 -0.019352 0.057652 -0.666369 0.065540 -0.006050 0.107679 -0.144453 -0.544139 0.173623 0.085385 -0.100758 -0.062533 -0.016758 -0.120151 -0.028749 -0.059383 0.087556 -0.037092 -0.100211 0.053731 -0.171244 0.049197 -0.025888 -0.075798 0.036673 -0.151299 -0.057146 -0.007422 -0.046638 0.231265 0.267712 -0.133418 -0.272231 -0.054912 -0.012509 -0.072427 0.145802 -0.228159 -0.060024 -0.071383 -0.228953 -0.305602 0.151456 -0.230572 -0.093972 0.138745 0.761597 0.086527 0.179637 -0.521214 -0.032048 0.281097 0.093741 0.072696 0.007492 -0.264987 -0.032394 0.161321 0.003074 -0.133985 -0.339113 -0.283987 0.119783 0.299761 -0.045034 -0.251204 0.259870 0.166730 -0.066522 0.065501 0.140973 -0.028081 0.169267 -0.146730 0.067827 -0.106404 0.202713 0.070218 -0.227917 0.195253 0.094139 -0.005349 0.230803 0.169313 0.233190 -0.098322 -0.022191 0.042409 0.006454 0.185509 0.076000 -0.178417 0.292688 0.000523 -0.089941 -0.292806 0.074951 -0.657364 0.078998 0.270658 0.233955 0.153792 0.114322 -0.186235 -0.760526 0.427519 0.175314 -0.051121 -0.048760 -0.141933 0.115324 -0.255550 0.241235 0.893448 -0.060185 -0.227790 0.598699 0.195356 0.229924 -0.508338 -0.193570 -0.242058 0.214633 0.049950 -0.204673 0.133579 0.077743 0.278349 0.093638 0.251300 -0.187735 0.065154 0.085753 0.075891 -0.349597 -0.093979 -0.011540 -0.104502 0.007527 -0.040464 0.271456 0.064795 -0.124894 -0.219675 0.320113 0.219420 0.225105 -0.019552 -0.005172 -0.254751 0.072971 -0.006096 -0.114814 -0.071413 0.163461 -0.023090 -0.088960 -0.296092 0.193900 -0.282878 -0.389015 0.000242 -0.093588 -0.218918 0.248132 0.110857 0.525259 0.605978 -0.768190 -0.279785 -0.031503 0.087014 0.851099 -0.011342 0.711706 0.129647 -0.577525 0.046232 0.327552 -0.691726 0.042080 -0.126523 -0.126306 0.049002 -0.052495 0.205670 -0.187485 -0.583875 -0.361310 -0.193254 0.070660 -0.173552 0.089373 -0.000017 0.030655 -0.510302 -0.188998 -0.237922 -0.086174 -0.203186 0.071017 -0.058502 -0.087592 0.106433 0.410496 -0.134530 -0.112565 -0.008973 0.064791 0.556069 -0.227828 -0.011903 -0.014343 0.212555 -0.041002 -0.033479 -0.029017 0.059191 0.020224 -0.191325 -0.246809 0.185191 0.086687 -0.151549 0.084067 -0.160509 0.287563 0.131897 0.052152 -0.285100 0.177926 -0.776338 -0.149785 -0.172467 0.313015 0.097207 -0.124897 0.541137 0.111017 0.201585 -0.193354 -0.029793 -0.257931 0.065686 0.769733 -0.072430 -0.187986 -0.850302 -0.276493 0.229104 -0.145616 0.292525 -0.246310 -0.115296 -0.383010 0.293628 0.131412 0.182765 -0.088384 -0.299156 -0.048944 -0.260144 0.087705 0.295657 -0.234836
GGC -0.246698 0.153338 0.019871 0.109874 0.070759 0.001341 0.039343 -0.180729 -0.179509 -0.193415 0.239926 0.171432 -0.161487 -0.025093 0.152672 0.117089 0.120581 -0.280705 -0.113356 -0.014825 -0.062640 -0.132410 0.139251 -0.160800 0.203961 0.259849 0.124492 -0.261726 0.165715 -0.128764 -0.034692 -0.102748 -0.079225 -0.079842 0.092491 0.047967 0.103883 -0.209875 -0.113886 0.037465 -0.118296 -0.079965 -0.129386 -0.184020 0.085732 -0.176739 -0.076548 0.010632 -0.112356 -0.003516 -0.008129 0.050931 0.138251 0.087683 0.059233 -0.081279 0.045231 -0.073697 -0.124688 0.170030 -0.228924 -0.067144 -0.162849 -0.140046 0.027965 -0.214699 -0.037034 0.056613 -0.113945 0.173869 0.152877 -0.170303 0.169223 -0.059757 -0.052899 0.091893 0.241471 -0.162778 0.205594 -0.093522 0.180281 -0.020675 0.178596 0.137979 0.116367 0.003339 -0.198395 0.131971 0.117768 0.078029 -0.014021 0.107286 0.071177 -0.061329 -0.158999 0.266529 0.119611 -0.016535 -0.394779 0.092753 0.290051 0.087702 -0.181261 -0.157831 0.030943 0.156434 0.123764 -0.197065 0.231244 0.124943 0.005336 -0.177911 0.160508 0.262367 -0.234693 -0.137128 0.232611 -0.168683 -0.173248 -0.232530 -0.012257 -0.029924 -0.035004 0.091102 0.047431 0.002940 0.207113 -0.143106 0.035744 0.026394 0.287046 -0.143072 -0.058901 -0.014541 -0.021552 -0.285058 0.051635 -0.004883 0.121120 0.083050 0.031740 -0.182960 0.124231 0.103600 0.220619 -0.256239 0.215982 -0.238236 -0.015805 -0.117394 -0.129234 0.083860 0.001709 0.051066 -0.073709 0.160607 0.186466 -0.281834 -0.038363 0.189130 -0.183202 -0.165882 -0.204070 0.007444 0.080051 -0.115850 0.158316 -0.015770 0.103520 -0.164291 -0.103436 -0.208136 0.091766 0.133053 0.085538 -0.116912 -0.084903 0.157283 0.181156 0.098583 0.105466 -0.005421 0.041125 0.174534 0.148672 -0.085639 0.101250 -0.059356 0.093354 0.177454 0.052154 0.116198 -0.024098 -0.079298 0.079788 -0.162385 0.015210 -0.065418 0.149069 -0.137472 -0.120694 0.053307 0.116715 -0.034530 0.123856 0.159892 0.195085 0.050708 0.097501 -0.227013 -0.179096 0.096226 0.045423 0.064126 -0.163678 -0.104576 -0.040075 0.162144 0.014718 -0.272425 -0.168970 -0.127180 0.200629 0.200686 0.106195 0.023869 0.123378 -0.030915 0.064627 0.028798 0.000535 0.144258 0.058187 0.112483 -0.143626 -0.153356 0.033224 0.126814 -0.109439 -0.161046 -0.067587 0.081874 0.206606 0.160239 -0.028539 0.322742 -0.124002 0.146682 0.050524 0.127180 0.192643 0.112566 0.179686 -0.043835 -0.131837 -0.127482 -0.037864 0.000319 0.006852 -0.022470 0.263471 -0.284318 0.128376 0.033956 -0.091474 0.073395 -0.079863 -0.036386 0.118831 -0.172582 -0.184441 0.087873 -0.068139 0.095239 0.158287 -0.183494 0.060572 0.285493 -0.086937 -0.184997 -0.194128 0.069278 -0.015285 0.181434 -0.131811 0.018578 -0.163155 -0.216965 -0.087932 -0.320530 0.168284 -0.141799 0.073839 0.099944 -0.104124 -0.132234 -0.133112 -0.138125 -0.148063 0.099268
CCT -0.455440 0.100698 0.279691 0.345159 0.072048 -0.256574 -0.283183 0.130555 -0.221935 -0.607322 -0.474184 0.118458 -0.064799 0.112358 0.084487 0.274114 -0.336682 0.051525 0.142936 0.169604 -0.284123 -0.071919 0.405501 -0.187913 0.122280 0.362995 -0.042261 -0.099947 0.329681 0.428862 -0.867828 -0.513565 -0.070749 -0.225030 0.267404 -0.455516 0.131438 -0.707672 -0.214967 0.059314 0.094978 -0.379127 -0.488288 -0.042954 0.166502 -0.374104 -0.016813 0.319381 -0.269590 0.386917 -0.331006 0.174283 0.203267 -0.524069 -0.346741 -0.206899 0.227853 -0.084296 -0.140923 0.297585 -0.181416 -0.321098 -0.337310 -0.449261 0.220581 -0.063559 -0.120698 -0.252383 -0.290587 0.333744 0.055892 0.075907 0.067594 -0.410631 -0.111072 -0.046594 0.053896 0.116703 -0.510342 0.212173 0.293909 0.827019 0.217285 0.186845 -0.424081 0.276372 0.480918 0.103639 0.148797 -0.179754 -0.563053 0.213870 0.240212 0.421846 -0.228045 0.257482 -0.088907 0.500506 0.451133 0.178189 0.528673 -0.020434 0.198468 -0.088662 -0.180985 0.178250 -0.262162 -0.542035 0.188907 -0.616393 -0.503665 0.174937 0.302598 0.278269 -0.148089 -0.350761 -0.142327 0.011760 0.001498 0.196748 0.095571 0.273567 0.252507 0.039449 0.139187 0.270745 0.079780 0.234305 -0.087247 -0.227287 0.055899 0.322829 -0.632732 0.300051 0.443470 0.354600 0.283408 0.450874 -0.139292 -0.551091 0.502255 0.176281 0.329565 -0.188938 -0.255751 0.303803 0.002480 0.343918 0.947650 -0.016507 -0.063271 0.523937 0.499694 0.368621 -0.602749 -0.384439 -0.273328 -0.316387 0.237905 -0.025328 0.157186 0.212669 0.182558 -0.001335 0.185017 0.010436 -0.083297 0.129259 -0.281599 -0.353016 -0.143006 -0.409644 -0.258738 -0.431673 0.299576 0.614229 0.374764 0.456777 0.111601 0.240727 -0.013643 0.202460 0.176646 0.558733 -0.210327 0.295664 0.141125 -0.153898 0.328739 0.234481 0.274227 -0.278708 -0.423920 0.313349 -0.461946 -0.312885 -0.193250 -0.184231 -0.070452 0.300312 0.060663 0.373120 0.510444 -0.745570 -0.142772 -0.010389 -0.000110 0.800055 0.062717 0.417198 0.261823 -0.424337 0.171482 0.361098 -0.704648 -0.251277 -0.450497 0.001003 0.248190 0.426182 -0.146960 -0.117467 -0.214702 0.118702 -0.323667 -0.230788 -0.155709 0.086298 -0.035952 -0.358979 -0.371653 -0.184808 -0.323396 0.091386 0.047556 0.035343 0.133894 0.201855 -0.341053 0.263694 -0.168098 -0.249665 0.188138 0.150812 0.444886 0.553190 0.171834 0.044170 0.250825 -0.082050 0.290124 0.208949 0.058324 0.162594 0.053692 -0.215875 0.068880 -0.128639 -0.219735 0.059043 -0.072597 -0.344711 0.031198 -0.050419 -0.180410 -0.053023 -0.684134 0.099720 -0.032186 0.012550 -0.218806 -0.114886 0.353937 0.013195 -0.049680 0.147587 0.289599 0.194625 -0.084215 0.544598 0.241448 -0.098820 -0.868498 -0.157807 0.116875 -0.237813 -0.053270 -0.223044 -0.133395 0.078842 -0.060863 0.138992 0.439330 -0.295439 -0.201981 -0.286089 -0.289959 -0.118333 0.405067 -0.292863
CTG -0.267474 -0.191424 -0.004501 0.014584 0.041243 -0.216654 -0.096533 -0.108236 0.265190 -0.199835 -0.196963 -0.200582 0.252574 -0.236447 -0.149540 -0.206294 -0.142053 0.184350 0.043951 -0.143280 -0.520993 0.229486 0.318214 0.380175 -0.016384 -0.008521 -0.141802 0.416166 -0.009526 0.151446 -0.261733 -0.183475 -0.444567 -0.047396 -0.357400 0.263026 -0.090243 -0.263266 0.358386 -0.286900 -0.294648 0.178894 -0.138386 -0.160586 0.067876 0.148268 0.069402 -0.206832 0.282012 -0.304306 0.310195 -0.055211 -0.044075 0.210882 0.426665 0.174641 -0.244329 0.107629 -0.504848 -0.148806 0.188757 0.004893 0.033382 0.187515 -0.272923 -0.054495 0.138692 0.013151 0.247931 -0.112399 -0.087686 -0.170214 0.137367 -0.263011 -0.080977 0.051727 0.038304 -0.063193 0.019457 -0.179895 -0.241665 0.282389 -0.232661 -0.038863 -0.124969 -0.179113 0.003509 -0.142603 -0.014630 0.054364 0.133196 -0.252206 -0.119953 -0.364198 0.199324 0.029781 0.015124 -0.093969 -0.059938 -0.038598 0.273572 -0.070807 -0.144327 0.056550 0.027508 -0.099758 0.078106 -0.362552 0.256135 0.085478 0.218739 -0.175068 -0.304259 0.278094 -0.307783 0.099495 0.257084 -0.075089 -0.140646 -0.187345 -0.000562 -0.175440 -0.049483 0.090966 -0.030567 -0.092425 0.320413 -0.144949 0.021508 0.141992 0.131472 -0.201840 -0.241576 0.027537 -0.210978 0.124801 -0.025292 -0.185581 0.183568 -0.273898 0.098968 -0.194456 -0.504285 0.159929 0.183233 -0.320877 0.157740 -0.214866 0.234593 -0.181709 0.212988 0.207007 -0.054437 -0.270779 -0.128842 -0.114339 0.093676 -0.266541 -0.051417 0.168819 -0.171890 -0.137569 -0.146034 -0.126664 -0.055916 -0.221043 0.095232 -0.037175 0.276337 0.028666 0.128106 -0.396632 0.365341 0.135405 -0.221666 0.096925 -0.155993 0.295698 0.228431 -0.039400 -0.099470 -0.207100 0.037966 0.398353 0.091939 -0.128074 0.356444 -0.128144 -0.182800 -0.114609 -0.333005 0.136451 -0.167873 -0.116453 0.185790 -0.020586 -0.260841 0.158938 0.123128 -0.064592 -0.392560 0.147501 0.156466 -0.245357 0.095892 -0.000297 -0.268305 0.275563 -0.366086 0.212117 -0.104641 -0.155676 0.000836 0.051377 -0.251984 0.434204 0.057655 0.175845 -0.047341 0.171045 -0.287614 0.124807 -0.178353 0.036925 -0.059669 0.376184 0.071326 -0.001178 0.019182 0.313576 -0.125510 0.086127 -0.065016 0.289756 0.065660 0.082513 -0.243297 -0.180847 -0.244323 0.075475 0.291700 0.016498 -0.140202 -0.208807 0.137713 0.270218 -0.365701 -0.437097 -0.126816 -0.020660 0.007244 -0.492307 -0.118098 -0.123436 0.205231 0.109660 -0.102154 0.545244 0.075765 -0.015430 -0.008821 -0.106409 -0.129790 0.221522 -0.043530 -0.131214 -0.295909 0.075357 0.156655 -0.016926 -0.298574 0.084977 0.089600 -0.229627 -0.205210 0.060883 -0.447728 0.065144 0.011557 0.262240 -0.134680 0.335388 -0.264006 0.090852 -0.033204 0.035714 -0.036769 0.016607 0.041127 0.080672 -0.136480 -0.371026 -0.222921 -0.108434 0.050835 0.139850 -0.063430 -0.347772 -0.297048 0.180726
CAG -0.071361 0.045938 -0.110058 -0.067793 -0.007239 -0.185854 0.098326 -0.028421 -0.032123 0.087268 0.078079 0.024833 0.065184 -0.098344 -0.055285 -0.076082 0.087521 0.175856 -0.060242 -0.164311 -0.149904 0.173738 0.170422 0.045352 0.036661 -0.006607 -0.025919 0.044511 -0.031650 -0.116338 0.111717 0.101726 -0.103365 0.050980 -0.004582 0.067755 -0.049514 0.067058 0.133933 -0.118671 -0.072911 0.034093 0.143769 -0.046038 -0.022686 -0.006391 -0.026666 -0.158347 0.003274 -0.092171 0.155026 -0.036873 0.003749 0.031883 0.075902 -0.084274 -0.149939 0.047172 -0.108204 -0.037463 -0.022731 0.012219 0.006604 0.094505 -0.115232 -0.015412 0.002370 -0.039450 -0.000292 -0.011492 -0.018930 -0.088587 0.035516 -0.142639 -0.020014 -0.090693 -0.000559 -0.041513 -0.096349 -0.133530 0.022792 -0.098622 -0.005839 0.057887 0.182853 -0.134592 -0.228549 -0.033083 0.053689 -0.040632 -0.080752 -0.059381 -0.008289 -0.051338 0.023768 0.030650 -0.095697 0.066645 -0.081127 -0.080516 0.104117 0.008064 -0.028922 0.008772 0.001357 -0.033911 0.202537 -0.093541 0.077222 -0.122932 -0.083945 0.022790 -0.028232 0.063391 -0.071636 0.073400 0.166446 0.007749 -0.030706 0.043802 -0.179308 -0.038643 -0.069918 0.114343 0.068419 -0.004355 0.063023 0.018392 -0.013171 0.009394 0.022755 -0.048494 0.102113 -0.085804 -0.009855 0.028786 0.066264 -0.030102 0.008940 0.032936 -0.121537 0.014063 -0.023431 -0.073791 -0.022237 -0.122035 0.033877 0.011975 -0.124539 -0.166862 -0.061387 -0.131751 0.026799 0.047056 0.154381 0.076039 0.023637 -0.079787 -0.022140 0.075997 -0.070120 -0.064978 -0.040964 -0.050756 -0.026988 -0.107972 0.171365 -0.041633 0.079729 0.004911 0.021222 -0.196457 0.113302 0.303985 -0.088258 -0.146372 -0.076752 0.152147 0.081367 -0.009542 0.025311 -0.059211 -0.029208 0.179401 -0.010309 -0.005522 0.110268 0.030421 -0.003407 0.040508 -0.087157 0.017367 0.051465 0.028645 -0.071137 0.028166 -0.139787 0.071576 0.011319 0.097567 -0.094869 -0.113922 -0.106296 0.070853 -0.014022 0.040866 -0.031096 -0.083536 -0.081109 -0.101120 -0.024254 0.129805 0.015431 -0.084630 0.080159 0.028488 -0.011323 0.061110 -0.096856 0.028730 -0.057523 -0.019224 0.106711 0.021801 0.167178 0.083288 0.054831 -0.150882 0.036421 0.090613 0.151149 0.000902 0.190074 0.123882 -0.068354 0.085802 -0.108624 -0.040514 -0.188055 -0.171044 0.052660 0.136224 -0.016288 0.010817 -0.157569 0.095611 -0.115033 -0.056005 -0.035224 -0.010637 0.035279 -0.044381 0.019195 -0.006912 0.121937 0.043264 0.002062 0.065034 -0.027103 -0.032392 0.044933 -0.051297 -0.040539 0.108994 0.026457 0.028551 0.104043 0.126460 0.022791 0.026118 -0.052302 0.075171 -0.194702 -0.072402 0.048020 -0.010227 -0.044487 0.047352 0.089043 -0.081512 -0.130639 0.093690 0.108150 -0.007274 0.029860 -0.007757 0.076825 -0.074494 -0.012941 -0.095731 0.075111 -0.088908 -0.029976 0.101179 -0.091928 -0.055132 0.000628 -0.041525 0.000530 0.009695
CTC -0.374735 -0.197875 0.039051 -0.077433 0.037317 -0.328441 -0.206191 -0.009127 0.233091 -0.286566 -0.213019 -0.167420 0.243347 -0.237979 -0.114525 -0.000099 -0.168976 0.048967 0.020641 -0.099618 -0.680588 0.233117 0.537582 0.274954 -0.081005 0.050310 -0.181430 0.357800 -0.022020 0.223300 -0.496230 -0.244685 -0.507703 0.008156 -0.282058 0.073033 -0.194581 -0.326762 0.498111 -0.099597 -0.194058 0.230790 -0.195096 -0.075525 -0.041963 0.159172 0.194895 -0.238726 0.320587 -0.253435 0.169296 -0.041177 -0.065860 -0.027402 0.401982 0.135369 -0.107985 0.138441 -0.694418 -0.011652 0.099248 -0.034506 0.055693 -0.068529 -0.177772 0.125944 0.106735 -0.050023 0.240575 -0.187178 -0.260439 -0.028012 0.014770 -0.465634 -0.098423 -0.103350 -0.177892 0.016392 -0.123223 -0.036034 -0.216460 0.459777 -0.274529 0.011199 -0.236179 -0.158765 0.226511 -0.177541 -0.060900 -0.221505 -0.116435 -0.188008 -0.167620 -0.343225 -0.000084 -0.080892 -0.160024 0.171723 0.343166 0.007535 0.335663 -0.132726 0.037065 0.055668 -0.200290 -0.028702 0.089970 -0.558589 0.138544 -0.125950 0.043179 0.068830 -0.265699 0.204226 -0.196840 0.140999 0.046739 0.162246 0.000593 0.104242 0.097624 -0.108179 -0.018003 -0.066738 -0.147453 -0.102479 0.159642 0.140075 0.023763 0.044227 -0.149231 0.111290 -0.357444 0.124349 0.031378 0.262298 -0.042368 -0.004628 -0.210988 -0.355888 0.181889 0.051694 -0.556852 0.071495 -0.064642 -0.001700 -0.044998 0.205078 0.558777 0.116510 0.188754 0.222853 0.100967 -0.297100 -0.169955 -0.273528 -0.172100 -0.245339 0.117384 -0.003965 0.014277 -0.041999 0.111690 -0.008542 0.029532 -0.276067 -0.378877 0.088239 0.298828 0.010543 0.147059 -0.596062 0.177640 0.093308 -0.165176 0.120501 -0.009946 0.333089 0.101476 -0.072446 -0.122864 -0.087529 -0.037892 0.689522 -0.103979 -0.008053 0.474721 0.010687 -0.105372 -0.081599 -0.137657 -0.059955 -0.155559 0.060147 -0.087649 -0.008498 -0.358221 0.091256 -0.127415 0.128735 -0.301142 0.058065 0.169342 -0.359408 -0.081716 -0.032521 -0.194470 0.444505 -0.262403 0.265432 0.162249 -0.259446 -0.014356 0.066422 -0.336748 0.447050 -0.072166 0.062207 -0.130566 0.315778 -0.185304 0.033131 -0.185653 -0.155893 -0.090436 0.360570 -0.128324 -0.138975 -0.080650 0.233301 -0.195181 -0.069028 -0.055523 0.243775 0.180621 0.248933 -0.241961 -0.211375 -0.244669 0.049037 0.233868 -0.049280 -0.235667 -0.196786 0.161324 0.373494 -0.330528 -0.503242 -0.247641 -0.268259 -0.064490 -0.543979 -0.296784 -0.055081 0.107996 0.163240 -0.144096 0.667147 0.100133 0.145646 -0.090792 -0.036766 -0.111597 0.198202 -0.125242 -0.106543 -0.399073 0.093193 0.074233 0.113705 -0.437230 -0.034686 0.070760 -0.113099 -0.018635 0.021807 -0.473473 -0.053954 0.029547 0.322682 0.244969 0.253982 -0.485072 -0.137376 0.087525 -0.138781 0.149148 -0.045008 -0.101678 0.093055 -0.006835 -0.268552 -0.008824 -0.188620 0.120749 -0.198132 -0.076670 -0.386432 0.004963 -0.043803
TCC 0.014188 0.109245 0.399332 0.177036 0.097984 -0.067820 -0.427670 0.098286 -0.093947 -0.518368 -0.417896 -0.018760 -0.144983 0.095682 0.126830 0.019946 -0.412721 -0.111797 -0.124328 0.159995 0.031352 0.025583 -0.049460 -0.130763 0.035858 0.361893 0.083830 0.008101 0.332570 0.408600 -0.568638 -0.480825 0.043359 -0.002504 0.209510 -0.073479 0.139508 -0.498670 -0.014104 0.117139 -0.032193 -0.199537 -0.424636 0.086577 0.023217 -0.149824 0.083795 0.077384 0.043646 0.147050 -0.048433 0.089715 -0.074381 -0.125565 -0.086138 -0.041446 0.209719 -0.154056 0.036112 0.072562 -0.178890 -0.022434 -0.180347 -0.031535 0.068104 0.174304 -0.019681 0.019904 -0.265694 0.063887 0.183154 0.084474 -0.091637 0.038849 -0.109770 -0.068927 -0.217540 0.060219 -0.157921 0.080239 0.123814 0.568890 0.061388 0.008358 -0.494036 0.054141 0.469167 -0.014112 0.106809 -0.135346 -0.046678 0.145475 -0.043003 0.038365 -0.074362 -0.172211 -0.159257 0.128332 0.291627 0.007832 -0.017693 -0.082814 0.100027 -0.057571 -0.208389 0.075252 0.087040 0.045978 -0.000809 -0.105245 -0.266885 0.142744 0.160602 -0.059083 0.055492 -0.127845 0.007690 0.194806 0.061892 0.188786 0.073312 0.019110 0.083121 -0.130382 0.062580 0.202678 -0.040659 0.165014 -0.003985 -0.044752 -0.245606 0.171708 -0.484695 0.185555 0.084504 0.210531 0.120811 0.056549 -0.045364 -0.413010 0.434533 0.165605 0.024372 -0.242211 -0.181349 0.076986 -0.125572 0.182109 0.618017 0.261305 -0.085249 0.496072 0.194973 0.017426 -0.478978 -0.361983 -0.235449 0.055825 0.111264 -0.100585 0.121712 0.009310 0.166372 0.117897 0.194613 0.057632 -0.153309 0.224100 -0.100208 -0.289869 -0.007768 0.035884 -0.051232 -0.109796 0.068946 0.404607 0.059852 0.101986 -0.017953 0.199349 0.032641 0.017757 -0.086595 -0.006954 -0.130727 0.102210 -0.056096 0.065409 0.148614 0.110033 0.168397 -0.105452 -0.348840 0.059508 -0.105380 -0.409909 0.088841 -0.004566 -0.152571 0.194904 0.048883 0.439354 0.460125 -0.478882 -0.155459 -0.162162 0.182694 0.518929 0.132721 0.354135 0.182786 -0.281717 0.076538 0.347052 -0.471635 -0.082413 -0.089141 0.001877 0.124868 0.263297 0.002162 -0.111660 -0.418252 -0.187463 -0.314735 -0.075945 -0.110622 -0.003536 -0.056824 -0.088396 -0.340680 -0.065576 -0.332598 0.095356 -0.014248 -0.082301 0.095338 0.135156 -0.060318 0.313904 -0.091528 -0.254536 0.010897 0.085551 0.412070 -0.035360 0.036187 0.034226 -0.010253 0.014070 -0.078290 0.025809 0.010683 -0.100268 -0.034624 -0.122967 -0.069394 0.011141 -0.040035 0.106033 -0.047440 0.085691 0.102183 0.093302 -0.306622 0.028453 -0.507544 0.206800 -0.013339 0.179456 0.023641 -0.235478 0.443551 0.000230 0.175464 -0.051550 0.093364 -0.216173 0.005848 0.420415 0.071471 -0.080091 -0.565663 -0.219957 0.057687 -0.160649 0.193529 -0.026076 -0.020317 -0.000602 0.134201 0.037626 0.036124 -0.277127 -0.043093 -0.049222 -0.288988 0.014944 0.127472 -0.039059
AGG 0.119708 0.018908 0.199082 0.188444 0.240894 0.053499 -0.273647 0.110748 -0.008663 -0.486124 -0.329854 0.137443 -0.029811 0.065105 0.011147 -0.057848 -0.354375 0.365065 0.034227 0.003760 0.033584 -0.006605 -0.062571 0.016402 -0.052506 0.239509 -0.032764 -0.025876 0.192258 0.376476 -0.575271 -0.383351 -0.012395 -0.069670 -0.009346 -0.148579 0.025871 -0.493013 -0.104405 0.061029 0.089074 -0.262667 -0.372386 0.059955 0.013338 0.042487 -0.134809 -0.004250 -0.072950 0.068288 0.005006 -0.049322 -0.077678 -0.118116 -0.102891 -0.141688 -0.013806 -0.027529 0.116618 -0.065846 0.036250 0.007625 -0.001778 -0.098042 0.136143 0.039394 0.059491 0.014998 -0.085458 0.106818 0.034513 0.032485 -0.033647 0.042782 0.088342 -0.094398 -0.025231 -0.142694 0.008927 -0.161305 -0.007944 0.516156 0.108889 0.101337 -0.234365 0.006480 0.101253 0.060840 0.072085 -0.011023 -0.047487 0.043752 0.052147 0.087648 0.012935 -0.025428 -0.006797 -0.046448 0.046358 0.039325 -0.095775 0.110457 0.016489 -0.123556 -0.071098 -0.145395 0.101323 0.136545 -0.019988 -0.290213 -0.078638 -0.043364 0.094698 -0.075219 0.085310 -0.033760 0.035781 -0.002925 0.055385 -0.128004 -0.049023 0.026999 0.040887 0.087968 0.157595 0.133115 -0.048450 0.008614 -0.092660 -0.089374 -0.026853 -0.008917 -0.451781 -0.097304 0.037761 0.201022 -0.070341 0.169907 0.188677 -0.421834 0.333117 0.023129 0.136905 -0.084530 -0.115333 0.088835 -0.031266 0.052177 0.661668 -0.022638 -0.033709 0.359547 0.053193 0.160570 -0.387957 -0.107399 -0.020761 0.064143 -0.020670 0.024346 0.097486 0.055000 0.054351 -0.051072 0.086746 0.044630 0.245022 0.056955 -0.112010 -0.239344 -0.082283 0.096783 -0.105052 0.096891 0.064634 0.257978 0.105777 -0.038728 0.011539 0.180320 0.048190 -0.031882 0.134008 -0.107832 0.003283 0.216148 -0.067451 -0.027900 0.056873 -0.035727 0.028006 -0.017625 -0.084669 -0.061545 0.006513 -0.216318 0.009538 0.025298 0.009645 -0.025964 0.082484 0.331694 0.392216 -0.545443 -0.029275 -0.061302 -0.058265 0.588220 0.042968 0.384873 -0.010114 -0.347261 -0.004747 0.238175 -0.541081 -0.090018 -0.037035 -0.027371 -0.035245 -0.094409 0.031128 0.082460 -0.292628 0.000310 -0.141699 -0.143947 -0.048797 0.010584 -0.199668 -0.198363 -0.390378 -0.076242 -0.245152 -0.073840 -0.104112 -0.073721 0.122952 0.171083 0.115201 0.232558 -0.035357 -0.136094 0.110496 0.056619 0.392371 -0.124698 0.163724 0.069583 0.215008 0.140215 0.084048 0.110156 -0.017672 0.100818 0.091965 -0.189242 0.131673 -0.109949 -0.092713 0.007657 -0.050591 0.051202 -0.085273 -0.056501 -0.202279 0.045151 -0.566704 -0.033979 -0.052008 0.030309 0.108764 -0.079060 0.320985 -0.040185 -0.077865 0.030520 0.096577 0.000524 -0.181741 0.438916 -0.149384 -0.083522 -0.568651 0.011743 -0.061998 -0.007182 0.045305 0.107586 0.079768 -0.115424 -0.045111 0.114243 0.092795 -0.029505 -0.275924 -0.031352 -0.144716 0.143154 0.125493 -0.034548
CCA -1.070280 -0.272707 -0.290097 0.039993 -0.465282 -0.813830 -0.000324 -0.602874 0.382404 -0.220940 0.092922 -0.431584 0.753172 -0.393563 -0.298878 -0.525532 0.095995 0.191979 -0.346399 -0.086690 -0.511194 -0.316772 0.779657 0.249285 -0.366297 0.194289 -0.581284 0.141833 0.106678 -0.189548 -0.264488 -0.092470 -0.367519 -0.259787 -0.386232 0.171082 -0.447390 -0.275447 -0.412817 -0.874023 -0.464462 -0.329989 -0.062598 -0.873457 0.288414 0.496594 -0.055328 0.278683 -0.044817 -0.060871 0.423309 -0.180923 -0.464930 0.069483 0.065035 -0.053694 -0.396359 -0.188508 -0.461799 -0.644806 0.432521 0.366728 0.343212 0.784001 -0.031933 -0.940104 -0.027850 0.222168 0.415530 -0.601967 -0.367154 -0.581342 0.829121 -0.566304 -0.148756 0.552238 1.046998 -0.280369 0.112206 -0.268200 -0.379542 0.150187 -0.055412 -0.071758 0.109039 -0.559176 -0.367641 -0.249770 -0.303776 0.670505 0.134426 -0.152238 -0.088076 -0.036003 0.531474 1.201815 0.758021 -0.092326 -0.335366 -0.506326 1.322220 -0.161397 -0.600560 -0.131597 0.407348 -0.390241 0.045271 -0.933232 0.868562 0.211475 0.264529 -0.610999 -0.117690 1.067405 -0.881637 0.498700 0.344381 -0.866915 -0.890041 -0.602768 -0.353823 -0.328557 -0.108564 0.782733 0.013737 0.321106 0.658509 -0.668000 0.378112 0.171995 1.112220 0.121855 -0.255814 0.255410 -0.514930 -0.174696 -0.028204 -0.666429 0.009566 -0.050325 0.032072 -0.538886 0.008596 0.137818 0.517594 -0.723272 0.831002 -0.419398 0.243686 -0.686137 0.415211 0.171529 -0.049882 0.059055 0.014995 0.118633 0.707039 -1.122803 -0.409984 0.823974 -0.621577 -0.686130 -0.823685 0.036345 -0.033326 -0.370296 0.723908 -0.144278 0.390914 -0.048627 0.472278 -0.844840 0.426248 -0.110945 -0.816296 -0.184833 -0.325891 0.947324 0.999518 -0.124506 -0.320441 -0.202498 -0.274192 0.707373 0.593340 -0.384748 0.500355 0.215421 -0.210638 -0.310711 -0.127448 0.443067 0.049096 -0.210989 0.036840 -0.021324 -0.561381 0.548288 0.527725 -0.423679 -0.380122 -0.072583 0.007629 -0.154432 0.679281 0.414326 -0.482390 0.127101 -0.182201 -0.175165 -0.351306 0.061159 -0.359554 -0.057538 -0.230339 0.098485 0.049035 0.573019 0.251898 -0.123382 -0.903950 0.344143 0.137654 1.052681 0.272936 0.025847 0.471839 0.007219 0.236095 0.041970 0.042071 0.413282 0.208548 0.551413 -0.322775 0.407751 -0.204526 -0.183578 -1.026879 -0.179163 0.320564 0.322045 -0.603678 -0.252617 -0.058582 1.278747 -0.200858 -0.259007 -0.031796 -0.461833 -0.102583 -0.091895 0.247629 -0.492366 -0.201882 -0.292208 0.268757 0.135483 0.040354 -0.360625 0.357885 -1.187333 -0.386920 0.635422 -0.028164 -0.138784 -0.252082 -0.134597 0.659557 -0.955335 -0.821994 0.567236 -0.325312 -0.720784 -0.718800 0.381994 -0.135081 1.101777 0.680158 -0.108194 -0.239906 0.394702 -0.123382 0.704418 -0.486672 0.342766 -0.779941 0.619271 -0.016448 0.147684 -0.378174 -0.377434 -0.493319 0.131265 0.015187 0.773236 -0.106956 -0.493965 -0.471268 0.599949
GAG -0.052074 -0.099707 -0.127577 -0.016558 0.157212 -0.089849 0.076206 0.027762 0.024354 -0.020645 0.059983 0.102772 0.044754 -0.019686 0.010537 -0.011925 0.064919 0.058173 0.030371 -0.107747 -0.105930 0.005597 0.088895 0.070944 -0.021802 -0.006201 -0.001900 0.001908 -0.036964 -0.056405 -0.042599 0.019575 -0.086705 0.024796 -0.056748 -0.049651 -0.074802 -0.078791 0.101106 -0.030746 0.010094 -0.050342 0.028343 -0.044959 0.016602 0.017508 0.021855 -0.080490 -0.094289 -0.005161 0.095759 -0.015829 -0.034975 -0.033774 -0.002197 -0.119536 -0.166699 0.100853 -0.033055 -0.036549 0.075675 0.000556 0.019030 0.014402 0.083499 -0.022438 -0.017331 -0.001008 0.021496 0.017552 -0.009948 -0.013806 0.057817 -0.114160 0.078094 -0.156636 0.019634 0.064131 -0.073266 0.029246 0.026489 0.000517 0.098814 0.029920 0.127269 -0.061137 -0.225929 0.046094 0.064687 -0.019057 -0.052453 -0.001453 0.090071 0.015336 -0.108973 0.073122 -0.129756 -0.102194 -0.095761 -0.040958 0.046424 0.116381 0.098026 -0.042438 0.012532 0.001230 -0.033027 -0.064902 0.058198 -0.044020 -0.097465 0.066766 0.003384 0.046951 -0.020332 0.034217 0.106897 0.034275 0.000197 0.166866 -0.079346 -0.031776 -0.131913 0.014989 0.068498 0.039417 0.018965 0.051466 0.103098 0.024445 0.078965 -0.100016 0.000704 -0.252855 0.014849 0.002498 0.094963 0.058953 0.139465 0.003480 -0.080104 0.056435 -0.037071 -0.018004 -0.016806 0.063129 0.006122 0.001630 0.022414 -0.256342 -0.001388 -0.025185 -0.038620 0.057191 0.049491 0.206941 -0.012013 -0.027545 -0.055652 0.074892 0.025600 -0.009693 0.002486 -0.002293 -0.069288 -0.030466 0.153859 -0.220874 -0.067018 0.011714 -0.022355 -0.072918 0.001934 0.289937 -0.012397 -0.116142 -0.162047 0.077972 0.035187 0.045597 -0.023686 -0.058938 0.042729 0.100023 -0.027033 -0.073729 0.038358 -0.084068 0.018601 -0.004017 -0.003984 0.108842 0.101254 -0.042854 0.021021 0.059700 -0.099904 0.101351 0.021553 -0.009615 -0.041762 -0.061738 -0.019094 0.003308 -0.017431 0.053945 -0.076023 0.016683 -0.096811 -0.095425 -0.108369 0.044599 -0.091024 -0.105009 -0.042122 0.025444 0.020069 0.040583 -0.082760 -0.166968 -0.034344 0.092970 0.220285 0.081054 0.131235 0.004698 0.014701 0.008352 -0.128289 -0.058567 0.055016 -0.000443 0.082407 0.052575 -0.027410 0.042788 -0.014480 0.042735 -0.097893 -0.028572 0.052461 0.171736 0.024046 -0.027596 -0.061822 0.046736 0.060668 -0.032937 0.022660 -0.103827 -0.040281 0.033942 0.026919 0.036359 -0.047523 -0.061780 0.147112 -0.003468 -0.020587 -0.038035 -0.077099 -0.065954 -0.062264 0.029123 -0.007617 0.025410 -0.041729 0.055072 -0.000483 0.020463 0.018326 0.076556 -0.077434 -0.007611 0.120074 -0.224316 0.008674 0.085757 -0.092214 -0.026846 -0.047233 0.005325 -0.044270 -0.036795 0.047911 -0.019593 0.062330 0.005991 0.011022 -0.185285 0.067883 0.012694 0.009252 0.132302 -0.101907 -0.046234 0.046332 -0.025140 0.033786 -0.009207
GGA -0.212880 -0.286342 -0.293550 -0.167798 -0.065441 -0.288833 0.173119 -0.183122 0.395164 0.092789 0.230267 -0.245922 0.297957 -0.284337 -0.255752 -0.278034 0.069095 0.421699 -0.003702 -0.119920 -0.359827 0.260557 0.360251 0.392447 -0.131258 -0.194087 -0.106923 0.377680 -0.189801 -0.075122 -0.132542 0.087011 -0.345952 -0.030548 -0.399969 0.293044 -0.222264 0.000118 0.341492 -0.263382 -0.271620 0.161445 0.131897 -0.196942 -0.100361 0.495517 0.103187 -0.218345 0.422660 -0.375719 0.364490 -0.198338 -0.101398 0.308002 0.396267 0.160163 -0.400789 0.225869 -0.371057 -0.374289 0.366076 0.184455 0.343489 0.383900 -0.300953 -0.158389 0.129647 0.193590 0.355001 -0.328915 -0.262732 -0.219243 0.201155 -0.280052 0.142045 0.137411 0.135240 -0.037760 0.203276 -0.077818 -0.460149 0.086140 -0.383098 -0.077283 0.102990 -0.318201 -0.304388 -0.199820 -0.158248 0.091701 0.285926 -0.259747 -0.213880 -0.376474 0.195828 0.115869 0.113237 -0.293971 -0.270865 -0.162817 0.195356 -0.079362 -0.157525 0.193674 -0.172846 -0.286492 0.128884 -0.267804 0.249225 0.201968 0.349740 -0.187092 -0.354686 0.267409 -0.262782 0.385578 0.223394 -0.171184 -0.221879 -0.097496 -0.181259 -0.224361 -0.262238 0.079320 -0.273540 -0.227532 0.270802 -0.231612 0.127440 0.220662 0.163600 -0.288485 0.098768 -0.300837 -0.346365 -0.106149 -0.184402 -0.330808 0.276684 0.083012 -0.232360 -0.145581 -0.343823 0.136485 0.210222 -0.176136 0.184920 -0.225529 0.206282 -0.090098 0.215387 -0.129377 -0.208329 -0.454517 0.238287 0.188370 0.225848 -0.256466 -0.213319 0.236287 -0.167950 -0.259300 -0.199366 -0.046490 -0.155232 -0.266578 0.063639 -0.290968 0.310221 0.194035 0.272729 -0.339037 0.330812 0.423242 -0.309441 -0.295496 -0.371096 0.266905 0.214445 -0.188698 -0.204720 -0.224776 -0.172913 0.297633 0.202353 -0.310735 0.294019 0.122274 -0.237528 -0.247572 -0.301175 0.196067 0.146647 -0.216823 0.303293 0.269113 -0.309352 0.330905 0.178725 -0.222400 -0.321160 -0.220822 -0.177029 0.013974 0.179299 0.016142 -0.294785 0.074317 -0.271743 -0.162302 -0.229297 0.221982 -0.241502 -0.293640 -0.000261 0.338520 0.288800 0.232664 -0.300632 -0.302935 -0.261785 0.321737 0.052495 0.119569 0.216266 0.305732 0.184241 -0.097494 -0.002598 0.279777 0.135349 0.233721 0.211518 0.268936 -0.005639 0.239129 -0.266512 -0.217181 -0.215853 -0.199253 0.397159 0.311945 -0.263491 -0.282906 -0.140764 0.190434 -0.283961 -0.299684 -0.274360 -0.018398 -0.147611 -0.368656 -0.232406 -0.222289 0.136551 0.083169 -0.073266 0.364346 0.171088 -0.079754 -0.087138 -0.129109 -0.316902 0.309993 0.128852 -0.115115 -0.089907 0.068106 0.200057 -0.136925 -0.287884 0.277316 -0.228426 -0.357108 -0.161058 -0.021175 -0.358637 0.117652 -0.005284 -0.048716 -0.071273 0.318129 -0.071134 0.184661 -0.122050 0.156235 -0.106477 0.238671 0.169041 0.131274 -0.186631 -0.309746 -0.373074 0.264570 0.201178 0.266506 0.206949 -0.278250 -0.332040 0.303276
TGG -0.091923 0.064400 0.002294 -0.057186 0.050170 -0.008784 -0.000843 -0.066256 -0.066710 0.057095 0.051674 0.088796 -0.148558 -0.086485 0.078395 -0.032321 -0.036865 0.070506 -0.001357 -0.036813 -0.121948 0.023082 0.052828 -0.017588 0.074182 -0.113324 0.050806 -0.102303 -0.051623 0.020975 0.225423 -0.008105 -0.126952 0.066386 0.049984 0.307073 0.017209 0.067981 -0.024799 0.014056 -0.278000 -0.007340 0.034888 -0.050530 -0.024388 -0.125119 -0.062086 -0.062353 -0.063996 -0.161764 0.039692 -0.022862 -0.076728 0.313493 0.244166 -0.016616 0.056151 -0.010667 -0.154691 -0.022069 0.087314 0.056540 0.031047 0.240083 0.075800 -0.024811 0.035292 0.129359 0.026044 0.039092 0.113870 -0.143319 0.073913 -0.006986 0.061916 -0.058582 0.000857 -0.030881 0.083295 -0.038270 0.061940 -0.092981 0.181359 0.099187 -0.016011 0.154200 -0.075437 0.169315 0.166598 0.130995 0.204598 0.004709 -0.037176 -0.258510 0.000213 -0.060789 -0.011413 -0.253559 -0.307953 0.057207 -0.019908 -0.027527 -0.031966 -0.090869 0.066270 0.046227 0.196565 -0.008372 0.132030 0.254462 0.005671 -0.009031 -0.045665 0.104254 -0.165011 -0.035234 0.261081 -0.026849 -0.060942 -0.078442 -0.040643 -0.149664 -0.118059 -0.130810 0.061251 -0.034171 0.249455 -0.143197 -0.060090 0.077991 -0.032184 -0.239250 0.157450 -0.158427 -0.140629 -0.146908 -0.048653 -0.202861 0.317476 0.109539 -0.092165 -0.009993 -0.223109 -0.070495 0.098237 -0.210950 0.081917 -0.252300 -0.258290 0.047221 -0.139687 -0.007139 -0.078381 -0.025541 0.069060 0.134698 0.110394 -0.075612 -0.009794 0.109933 -0.072949 -0.175968 -0.144304 -0.026599 -0.021125 -0.096354 0.228719 -0.075394 0.109708 0.087048 -0.063899 -0.028578 0.290369 0.129430 0.041582 -0.137015 -0.087352 0.123322 0.085570 0.021375 0.107979 -0.324647 0.036138 0.055198 0.079740 0.011955 0.165226 0.016182 -0.017698 -0.081952 -0.112846 0.151804 0.111403 -0.212811 0.312032 0.081083 -0.057917 0.101777 0.049317 -0.085666 -0.289949 0.056237 -0.005041 0.171254 0.010477 -0.024446 -0.022921 -0.159007 -0.133211 -0.111595 -0.122011 0.087482 0.047414 -0.031549 0.080520 0.067117 0.204518 0.154665 -0.004096 -0.091584 -0.123960 -0.016775 -0.018487 -0.036940 0.129592 0.164808 0.035225 0.029085 0.020711 0.203192 0.012087 0.096054 0.053190 0.255103 -0.113615 -0.085714 -0.152368 0.031125 0.027285 0.016554 -0.130100 0.024672 0.077087 0.056390 -0.022756 0.038149 -0.237703 -0.000848 0.138252 -0.058776 -0.127376 -0.050198 -0.016223 -0.218501 0.101800 -0.009165 -0.092135 0.187724 0.198584 -0.067229 -0.072147 -0.046534 0.009236 0.166354 0.005240 0.041096 0.108535 0.153694 0.159389 0.020321 -0.054946 0.049895 0.146511 -0.044605 0.160387 -0.122846 -0.101835 -0.139595 0.045106 -0.070799 -0.149198 0.226973 0.112645 0.041085 -0.013752 -0.002957 0.178245 -0.085536 0.018368 -0.069989 0.076843 -0.246205 -0.195779 0.115637 -0.074217 0.133139 0.102669 -0.172595 -0.291968 0.208956
GCT -0.029733 0.082622 0.109304 -0.005583 0.207307 0.006548 -0.115832 0.143911 -0.084655 -0.169057 -0.081482 0.158569 -0.206478 -0.027401 0.131741 0.143175 -0.172374 -0.121586 0.061258 0.084485 -0.218546 0.107762 0.094321 0.053687 0.124397 0.126868 0.155943 0.057335 0.106700 0.212233 -0.159511 -0.173867 -0.227362 0.098399 0.047938 0.052589 0.160631 -0.144469 0.294481 0.187442 -0.023602 0.049196 -0.172115 0.113334 -0.075648 -0.138382 -0.107242 -0.145754 0.068701 -0.144660 -0.107936 0.061716 0.096856 0.026276 0.261119 -0.075037 0.153300 0.005639 -0.220856 0.231178 -0.149983 -0.119940 -0.107270 -0.160059 0.015212 0.227358 0.055148 -0.013610 -0.082401 0.096119 0.051952 0.078369 -0.131125 -0.091268 0.004000 -0.137236 -0.280078 -0.015270 0.018770 0.124245 0.113845 0.199451 0.048617 0.118734 -0.143887 0.173257 0.095776 0.098513 0.131470 -0.138960 -0.089578 -0.088169 0.003924 -0.205947 -0.130606 -0.266776 -0.249455 0.002190 0.064133 0.141317 -0.045288 0.060129 0.119506 -0.090338 -0.170544 0.089623 0.099109 -0.046300 -0.023903 -0.018620 -0.072467 0.136264 -0.075949 -0.017424 -0.008761 -0.083599 -0.007459 0.201062 0.085881 0.150102 0.044759 0.054170 -0.010788 -0.197821 0.099436 -0.058402 0.003007 0.126474 -0.085165 -0.070718 -0.234989 0.005797 -0.076036 -0.091701 0.115597 0.079090 0.011610 0.094139 -0.007129 -0.171258 0.103189 0.102148 -0.307625 -0.039504 -0.081685 0.061935 -0.129856 0.075003 0.147844 0.159397 -0.142885 0.115892 0.016520 -0.030154 -0.152824 -0.050430 -0.164184 0.022054 0.090481 -0.095766 0.107109 0.068167 0.148981 -0.051528 0.072246 -0.153448 -0.242367 0.095941 0.119820 -0.083826 -0.151702 -0.182054 0.045020 0.188489 0.120807 0.050355 0.036303 0.031440 -0.097235 0.102468 0.103297 -0.092827 0.135812 0.204110 -0.108989 0.139987 0.100600 -0.038808 -0.004774 0.067952 -0.097291 -0.021736 -0.014941 -0.052414 -0.015626 -0.130822 -0.069633 -0.050650 -0.095345 0.089126 -0.050573 0.143793 0.170015 -0.125903 -0.129762 -0.059464 0.113562 0.201266 -0.136485 0.146758 0.009819 -0.137157 0.139349 0.117696 -0.137914 0.233435 -0.034232 -0.005669 0.074233 0.044166 0.062395 -0.135332 -0.078186 -0.262817 -0.027549 0.250431 -0.109609 0.066360 -0.088291 0.183662 -0.158418 -0.088434 -0.064618 0.014327 -0.041752 -0.029051 -0.090609 -0.044241 0.091660 0.020884 -0.026235 -0.051065 0.098161 -0.033753 0.125053 0.002686 -0.169441 -0.191472 0.015109 0.046618 -0.117173 -0.282180 -0.060371 0.026994 0.014049 0.087807 -0.017997 0.365370 0.077802 0.043994 -0.086546 0.156864 0.136210 0.000241 -0.032924 0.026278 -0.136865 0.018727 -0.031468 0.202817 -0.069595 -0.076966 0.176690 0.214114 0.207000 -0.068470 -0.236375 -0.212013 -0.071143 0.183733 0.045373 -0.061673 -0.240507 -0.197120 0.148981 -0.137041 0.240375 -0.228482 -0.040033 -0.175297 0.149110 -0.025045 0.093865 -0.063644 -0.085113 -0.199066 -0.061020 -0.036852 0.049782 -0.089469
AGC -0.472628 -0.193891 -0.060061 0.039710 -0.135777 -0.444689 -0.092518 -0.307026 0.241537 -0.189947 -0.051559 -0.201389 0.345736 -0.355249 -0.144862 -0.168951 -0.117112 0.169556 -0.174888 -0.028939 -0.496986 0.039691 0.514094 0.267751 -0.115767 0.162778 -0.141291 0.252756 0.060888 0.094942 -0.222236 -0.114458 -0.397803 -0.152331 -0.299534 0.300928 -0.195233 -0.204150 0.128788 -0.220294 -0.370383 -0.041920 -0.117226 -0.314037 0.119288 0.301299 -0.069589 -0.006238 0.115740 -0.293055 0.143204 -0.079984 -0.087151 0.272177 0.332861 0.012186 -0.095206 -0.036542 -0.504546 -0.151454 0.165412 0.077039 0.231349 0.273971 -0.084419 -0.352176 -0.054597 0.134138 0.321219 -0.360200 -0.318263 -0.155207 0.281764 -0.458415 -0.096740 0.011925 0.412910 0.011810 0.203499 -0.097113 -0.276537 0.200211 -0.211471 0.005978 -0.074414 -0.179961 -0.052020 -0.091668 -0.080859 0.034208 0.304056 -0.197964 -0.115143 -0.326087 0.154982 0.414141 0.200763 -0.223028 -0.195576 -0.161706 0.484430 -0.068926 -0.128421 0.027979 -0.000975 -0.155669 0.086777 -0.503159 0.429828 0.209927 0.252161 -0.109064 -0.216181 0.470531 -0.447771 0.302839 0.173537 -0.269757 -0.323890 -0.124301 -0.065421 -0.139515 -0.024873 0.209034 -0.016562 0.030697 0.408270 -0.259173 -0.022678 0.046092 0.350696 -0.063713 -0.188040 -0.036402 -0.311897 -0.041510 -0.112374 -0.346537 0.053997 -0.191773 0.053665 -0.155792 -0.280642 -0.028714 0.199382 -0.016821 0.374584 -0.205511 0.235888 -0.057926 0.135207 0.132578 -0.258546 -0.124189 -0.061876 0.007013 0.324644 -0.546907 -0.060240 0.299550 -0.163849 -0.347229 -0.347731 0.077284 0.030193 -0.394906 -0.046109 0.071729 0.411368 -0.105748 0.181387 -0.592452 0.384652 0.112246 -0.361158 -0.047718 -0.101192 0.468351 0.380747 0.004633 -0.132718 -0.161835 -0.092382 0.554760 0.189603 -0.157506 0.461240 0.121723 -0.218765 -0.173719 -0.178864 0.036882 -0.047748 -0.154489 0.235783 -0.104943 -0.432978 0.223312 0.117430 -0.166628 -0.391932 0.064247 0.100877 -0.203041 0.197020 -0.149644 -0.277716 0.203844 -0.272185 0.097264 -0.128549 -0.052086 -0.058471 -0.001673 -0.217155 0.250356 0.249538 0.237264 -0.066231 -0.027944 -0.438674 0.154662 -0.176582 0.341219 0.056944 0.263565 0.172290 -0.085782 -0.070712 0.304079 -0.085441 0.210314 0.043822 0.345288 -0.123344 0.299178 -0.295163 -0.280829 -0.268089 0.005203 0.250690 0.086039 -0.208044 -0.224427 0.096270 0.529353 -0.358067 -0.295198 -0.050284 0.005219 -0.174469 -0.269394 0.025193 -0.219010 -0.107534 -0.200517 0.137185 0.383506 0.243517 -0.045640 0.091213 -0.442821 -0.096078 0.355675 -0.091143 0.047622 -0.238082 -0.096892 0.270034 -0.302752 -0.519125 0.072968 0.016610 -0.144031 -0.131389 -0.029521 -0.357531 0.354457 0.155977 0.112815 -0.010756 0.400988 -0.206985 0.250894 -0.160691 0.059347 -0.199023 0.140198 -0.008564 0.040740 -0.038825 -0.385330 -0.363509 0.004323 -0.057227 0.119877 -0.115682 -0.436789 -0.352644 0.324623
CCG 0.195068 0.114383 0.285174 0.163201 0.213829 -0.207327 -0.426330 0.109296 -0.062635 -0.587792 -0.527209 0.218416 -0.003574 -0.124257 0.020656 -0.005884 -0.575005 -0.120646 0.119307 -0.002519 0.087176 -0.118559 0.092954 -0.055069 0.009292 0.416265 0.130082 -0.264302 0.226452 0.641299 -0.879887 -0.572879 0.022838 -0.238577 0.035849 0.094176 -0.080635 -0.685962 0.110035 0.029788 0.000272 -0.194058 -0.537800 0.284008 0.049160 0.108517 -0.103486 -0.042796 0.035043 0.102463 0.095318 0.015716 0.035021 0.047423 -0.068233 -0.145115 -0.102242 0.041069 0.004444 -0.019838 -0.122952 -0.025328 0.096289 -0.206683 0.116932 0.401267 -0.078610 -0.247826 -0.059838 -0.150512 -0.222290 0.219175 -0.299400 -0.096800 -0.035897 -0.337712 -0.408635 0.175555 -0.191932 -0.151568 0.045523 0.815799 0.040966 0.134395 -0.553654 -0.302600 0.416415 -0.026226 0.072685 -0.265888 -0.129039 0.046624 -0.021132 0.139896 -0.155651 -0.438618 -0.463020 0.065235 0.310615 0.103393 -0.251094 0.181753 0.261468 -0.091082 -0.256710 0.083578 -0.011440 0.155366 -0.086161 0.334541 0.010995 0.354721 0.215041 -0.201204 0.155787 0.274547 -0.097222 0.431514 0.264791 0.310701 0.087390 -0.127800 -0.014686 -0.364047 0.081950 0.070200 -0.149389 0.377408 -0.095509 -0.004049 -0.508531 0.062721 -0.555962 0.088240 0.204518 0.315480 0.084390 0.029750 -0.242373 -0.685298 0.358970 0.318045 0.214565 -0.112212 -0.179621 0.257697 -0.281036 0.228282 0.977636 0.234984 -0.286689 0.526676 0.036818 0.054804 -0.462923 -0.329450 -0.284094 0.169564 0.126869 -0.300528 0.290444 -0.021383 0.338769 0.147120 0.164124 -0.359236 -0.370989 0.091482 0.165411 -0.303039 -0.004050 -0.115468 -0.089071 0.192140 -0.143639 0.181568 0.000273 -0.071691 -0.316813 0.275662 0.199927 0.129807 -0.125304 0.018748 -0.367454 -0.046230 -0.062408 -0.064135 -0.144929 0.179456 0.052691 -0.133198 -0.323520 0.134948 -0.164406 -0.345572 -0.117375 -0.100174 -0.330735 0.325941 0.123298 0.454560 0.540074 -0.708819 -0.376758 -0.162624 0.001292 0.852658 0.194331 0.675856 0.219787 -0.463744 -0.005789 0.231211 -0.671693 -0.193098 -0.048612 -0.139218 -0.063442 0.169139 0.178261 -0.103185 -0.618315 -0.481107 -0.221006 -0.038993 -0.247750 -0.082051 -0.234511 -0.042600 -0.472152 -0.130842 -0.201727 0.052607 -0.183208 0.385135 0.000035 -0.042279 0.258433 0.335488 0.055428 -0.113806 -0.192987 -0.045614 0.508185 -0.164131 -0.034850 0.163927 -0.080541 0.067041 -0.375840 0.086461 0.051214 -0.067794 -0.114339 -0.206023 0.094985 -0.021000 0.145393 0.281590 -0.316318 0.350894 -0.088523 0.084515 -0.219098 0.136684 -0.744918 -0.080634 -0.231234 0.444945 0.029294 -0.231598 0.525040 0.076240 0.319326 -0.214326 0.180567 -0.435939 -0.086588 0.711804 0.075529 -0.196534 -0.858071 -0.338548 0.347479 -0.267977 0.521095 -0.321693 0.018657 -0.358650 0.298876 0.116625 0.147432 -0.093110 -0.306156 -0.302215 -0.226195 0.132071 0.262434 -0.273246
CGC 0.173848 0.216892 0.285588 0.120902 -0.079528 -0.144697 -0.325587 0.035790 -0.198775 -0.575428 -0.530750 0.258355 -0.087187 -0.060738 0.038626 0.143686 -0.528466 -0.465919 0.052472 -0.017371 0.025139 0.125805 0.058594 -0.121351 0.150665 0.394411 0.045645 -0.247511 0.209164 0.651278 -0.883101 -0.505230 -0.019942 -0.096995 0.113117 0.065146 -0.021759 -0.665527 0.121987 -0.000710 0.052139 -0.145816 -0.521219 0.181945 -0.111565 0.001548 -0.107892 -0.089160 0.023941 -0.027124 -0.036146 0.112274 0.071128 0.079608 0.036394 -0.135211 -0.013171 0.086268 -0.073869 0.140081 -0.184628 -0.050761 0.010568 -0.210454 0.146257 0.230611 0.063084 -0.207959 -0.082992 -0.050334 -0.145722 0.147060 -0.222702 -0.130839 0.084806 -0.258842 -0.239259 0.117312 -0.082893 -0.035940 0.097046 0.759963 -0.009913 0.137389 -0.450897 -0.149236 0.291359 0.045407 0.050866 -0.121924 -0.090947 0.042407 0.078555 0.018749 -0.201380 -0.265908 -0.318121 -0.028036 0.244946 -0.155230 -0.167845 0.149406 0.202710 -0.027412 0.001910 0.212445 -0.099283 0.154945 -0.061973 0.232669 -0.073330 0.294420 0.172267 -0.154763 0.141247 0.109243 -0.094205 0.262187 0.204666 0.316362 -0.107371 -0.076652 -0.041264 -0.175110 0.027908 -0.041275 -0.168581 0.340781 -0.008038 -0.011256 -0.281022 -0.035297 -0.565805 -0.076177 0.195988 0.210628 -0.081011 0.065122 -0.321071 -0.722965 0.372402 0.209079 0.158361 -0.032995 -0.077146 0.288298 -0.197459 0.199329 0.980637 -0.083999 -0.318540 0.450187 -0.061144 0.053212 -0.485621 -0.198397 -0.172970 0.081228 0.056640 -0.202985 0.151069 -0.010585 0.257980 0.035929 0.204338 -0.253878 -0.063359 0.038980 0.125175 -0.418344 -0.107058 -0.106889 -0.102315 0.134770 -0.040789 0.253426 0.053732 -0.108610 -0.247477 0.341304 0.292006 0.206163 0.057254 0.046551 -0.298933 0.002604 -0.012721 -0.134941 -0.028970 0.237599 0.062560 -0.090617 -0.308745 0.139424 -0.216184 -0.430765 -0.038418 -0.132334 -0.252452 0.226588 0.089365 0.440265 0.557095 -0.762816 -0.301227 0.123724 0.171615 0.873569 0.146096 0.708220 -0.003328 -0.450259 -0.035309 0.250614 -0.694255 -0.104225 -0.033151 -0.146635 -0.136682 -0.073616 0.186718 -0.208268 -0.531278 -0.343480 -0.186626 -0.005261 -0.105863 -0.012489 -0.012023 0.030778 -0.436503 -0.076643 -0.219035 -0.021491 -0.045416 0.191474 -0.045742 -0.046043 0.093162 0.321171 -0.044145 -0.079729 0.004574 0.078918 0.497236 -0.077932 -0.087144 0.112314 -0.023527 -0.024056 -0.166119 0.030932 -0.068921 -0.046176 -0.271719 -0.238805 0.076477 0.016452 0.061700 0.194205 -0.071565 0.198216 0.033278 0.034593 -0.241649 0.121543 -0.754175 -0.064980 -0.249733 0.292932 -0.009529 -0.163399 0.497962 0.082847 0.310531 -0.244769 0.039987 -0.202333 0.138530 0.779946 -0.080450 -0.094653 -0.885673 -0.189754 0.202688 -0.228947 0.362109 -0.235142 0.054640 -0.423219 0.371044 0.042086 0.140446 -0.092577 -0.217253 -0.240664 -0.188424 0.075425 0.205716 -0.247419
CAC -0.692314 0.478152 -0.142724 0.264516 -0.352837 -0.502210 0.328570 -0.391881 -0.428641 0.105305 0.419885 0.148249 0.192114 -0.017954 0.124715 0.049960 0.463214 -0.487969 -0.258230 0.121500 0.188435 -0.497257 0.305754 -0.586891 -0.084824 0.280428 -0.425757 -0.713872 0.275327 -0.534569 0.270881 0.220265 0.320596 -0.316919 0.457332 -0.158326 -0.060546 0.155317 -0.803416 -0.393976 -0.148950 -0.603599 0.217595 -0.658568 0.236726 -0.266346 -0.352223 0.594603 -0.512273 0.467936 -0.203590 0.210531 -0.242605 -0.199528 -0.553049 -0.454994 0.176078 -0.527790 0.201697 -0.167296 -0.257976 0.039156 -0.023969 0.337940 0.409370 -0.877587 -0.215094 0.103142 -0.247697 -0.140966 0.005508 -0.465311 0.699191 -0.125783 -0.201619 0.469746 0.940185 -0.249299 0.012334 0.136446 0.427379 -0.338671 0.647349 0.109422 0.434511 0.067270 -0.405176 0.113495 0.013517 0.283875 0.008389 0.493997 0.318303 0.445335 -0.035677 1.044685 0.671025 0.135093 -0.247715 -0.260352 0.873626 0.230513 -0.446738 -0.428985 0.368762 0.204421 -0.268285 -0.472526 0.551966 0.139654 -0.477988 -0.413578 0.664027 0.649283 -0.490251 0.131995 0.224289 -0.793628 -0.671699 -0.348159 -0.164501 -0.039710 0.144338 0.576572 0.320357 0.523755 0.295399 -0.441269 0.172234 -0.127951 0.948943 0.345621 0.192268 0.492204 -0.031081 -0.113887 0.276210 -0.119817 -0.450281 0.411158 -0.084295 -0.342728 0.697137 -0.143937 0.334591 -0.463483 0.605489 -0.196095 -0.314515 -0.551114 -0.136476 -0.122301 0.169537 0.600343 0.152589 0.153156 0.547879 -0.664370 -0.178471 0.632264 -0.456409 -0.292035 -0.589033 0.063039 0.141759 -0.071185 0.448243 0.019977 -0.153525 -0.233256 -0.011607 -0.193663 -0.006897 -0.538882 -0.152804 -0.168108 0.082885 0.613957 0.707803 0.101119 0.147434 0.056184 -0.000527 0.134947 0.449933 0.082586 0.047185 -0.151282 0.305553 0.420849 0.567911 0.180603 0.015014 -0.064369 -0.004951 -0.120528 -0.157653 0.196237 0.389767 -0.250186 0.017233 -0.276033 -0.234946 0.296007 0.554512 0.364965 0.137932 -0.358454 0.518910 -0.515264 -0.175517 0.354750 -0.032210 -0.014848 0.170644 -0.637680 -0.107393 0.405605 0.441151 -0.078158 -0.520751 -0.263290 0.498061 0.924218 0.101079 -0.633961 0.414072 0.153556 0.259610 -0.498392 0.329865 0.242863 0.160078 0.281305 -0.373296 -0.001660 0.188467 0.340508 -0.859052 -0.337931 -0.521035 0.058579 -0.083661 0.484974 -0.375076 0.856042 0.240888 0.540355 0.346058 -0.429678 -0.064411 0.724301 0.475340 -0.292745 -0.539972 -0.459125 0.326599 -0.603778 0.031913 -0.185140 0.317042 -0.957209 0.049975 0.332274 0.021803 0.019681 0.302179 -0.231146 0.442692 -0.847702 -0.358069 0.347237 -0.502949 -0.311862 -0.324123 0.032136 0.574465 0.958951 0.488096 -0.548751 0.012168 -0.032174 0.382663 0.552473 -0.298401 0.125754 -0.645359 0.163732 -0.120815 -0.384391 0.122240 0.087935 -0.074283 0.035321 -0.353653 0.318486 -0.219072 -0.065152 -0.063032 0.201819
TCT -0.028644 -0.047466 0.051217 0.039375 0.050475 -0.075375 0.041983 -0.059710 -0.028091 0.134449 0.059129 -0.052238 0.039620 -0.050679 0.016260 -0.051272 0.130070 -0.069466 -0.113726 -0.006817 0.044633 0.048571 0.038494 -0.041626 -0.096517 -0.070387 -0.066542 0.018919 0.039695 -0.153498 0.172921 0.132619 0.011605 0.076888 0.053398 0.085061 -0.079772 0.197580 0.104540 -0.056941 -0.140358 0.079403 0.123339 -0.113290 -0.007451 -0.092123 0.120428 0.003868 0.025537 -0.024012 0.109019 0.067321 -0.161663 0.040703 0.041889 0.046235 -0.015313 -0.005667 0.060533 -0.031881 -0.083866 0.053795 -0.021528 0.060912 -0.049208 -0.047113 -0.012024 0.083169 -0.059345 -0.052802 -0.056418 -0.088868 0.076497 0.007207 -0.038579 0.050418 0.007008 -0.002318 0.037549 0.061884 0.130745 -0.108701 0.111708 0.064170 0.079878 -0.154625 0.042126 -0.124514 0.038524 -0.035826 0.022062 -0.044645 -0.118172 -0.070833 -0.037063 -0.027834 0.069992 0.121946 0.226843 -0.063148 0.010316 -0.023085 -0.078312 -0.027931 -0.128713 0.088391 0.036896 -0.046711 0.048188 -0.011529 -0.124222 -0.086939 0.008146 0.024620 -0.053445 0.019417 -0.010689 -0.038220 -0.076316 0.045800 0.072305 -0.148418 0.013767 -0.096951 0.073672 0.028595 0.041771 -0.037250 0.070619 -0.006970 0.006758 0.074751 0.122511 0.051761 0.014736 0.168847 0.045520 -0.011957 -0.111561 0.155291 0.032663 -0.096378 -0.117570 0.021193 0.051096 -0.170690 0.030185 0.025240 -0.144190 0.180928 0.119522 -0.106542 0.058780 -0.037543 -0.006138 -0.123170 0.009133 0.020838 -0.031347 0.079115 -0.123376 -0.083499 -0.041071 0.030253 0.048089 -0.041129 -0.174175 0.043812 -0.005438 0.007320 0.124535 0.048326 0.059807 0.056585 -0.079163 0.068183 -0.025892 0.112380 0.132396 -0.001843 -0.112840 -0.109636 -0.087877 -0.009249 0.115481 -0.002897 0.069087 -0.040366 0.016714 0.043530 0.034618 0.070625 -0.034846 -0.069521 0.104288 0.007882 -0.011188 0.066803 0.068775 -0.055245 -0.107904 -0.057028 -0.088806 0.145033 0.113279 0.063260 -0.043332 -0.136292 -0.065755 -0.068718 -0.031282 -0.029903 0.031143 0.102651 0.134706 0.063998 0.039537 0.053219 -0.089363 0.297079 -0.079488 -0.034675 0.088223 0.024079 -0.074291 0.058691 0.081553 -0.067736 0.078230 0.045966 0.067192 0.053778 -0.028801 0.096913 0.358513 0.016780 -0.054877 -0.009067 -0.110107 -0.046564 0.000604 -0.095644 -0.103630 0.031764 -0.091971 -0.036005 -0.059620 -0.039502 -0.114706 0.059201 -0.022291 -0.046585 -0.119518 -0.087074 0.219529 0.212957 -0.184838 0.029624 0.128073 0.002435 0.018890 -0.005939 -0.046962 0.115383 0.027013 -0.118284 0.223026 0.268213 0.127173 -0.115851 -0.087542 -0.026039 -0.108458 -0.009817 -0.054124 0.126672 -0.005192 0.065774 0.058632 -0.138569 0.158400 0.055226 0.144606 0.034016 -0.078926 -0.054744 -0.042380 -0.012302 -0.084372 0.065734 0.020424 -0.056215 0.025208 -0.133365 0.027154 -0.062374 -0.071495 -0.065303 0.038874 0.040346
CGG -0.584670 0.087116 -0.101128 -0.032075 -0.068188 -0.252704 0.068808 -0.340572 -0.038798 -0.258002 0.337505 -0.023923 0.083325 -0.171963 0.078568 -0.059147 0.171622 -0.221558 -0.147663 -0.067530 -0.233270 -0.218278 0.407775 -0.065489 0.180147 0.250596 0.168428 -0.138153 0.120406 -0.217296 -0.180448 -0.096561 -0.180192 0.018832 -0.053861 0.084273 -0.035904 -0.295167 -0.295846 -0.187032 -0.256995 -0.096155 -0.153895 -0.526194 0.046732 0.020913 -0.124561 0.143028 -0.145720 -0.000209 0.043598 0.007817 0.170675 0.072636 0.014031 -0.021470 -0.037653 -0.177842 -0.246270 0.039304 -0.114641 0.027312 -0.037376 -0.032044 0.002537 -0.581819 -0.014371 0.085932 0.036289 -0.068461 -0.018807 -0.290452 0.437480 -0.265256 0.063610 0.472777 0.657089 -0.367115 0.333961 -0.121833 0.028456 0.077707 0.131951 -0.061511 0.194324 -0.148038 -0.379601 0.002277 -0.006309 0.238468 0.013538 0.072885 -0.053050 0.021795 0.052855 0.692366 0.455718 -0.035690 -0.713071 0.053591 0.746951 -0.004554 -0.402141 0.003113 0.278993 0.023786 0.092259 -0.434679 0.548752 0.192453 0.227988 -0.352076 0.143927 0.616269 -0.531873 -0.005956 0.118798 -0.598940 -0.497501 -0.479373 -0.045146 -0.016689 -0.204254 0.199655 -0.048830 -0.009048 0.413084 -0.388750 0.055212 0.160722 0.775576 -0.238168 -0.141802 -0.070755 -0.253825 -0.437909 -0.235964 -0.200437 0.144358 0.036593 0.017106 -0.350483 0.244275 0.285510 0.424592 -0.511835 0.483031 -0.371874 0.170380 -0.290140 -0.030845 0.135518 -0.070975 0.053984 -0.064748 0.265686 0.514450 -0.718873 -0.232753 0.463211 -0.427237 -0.361751 -0.472152 0.020191 0.021136 -0.304607 0.197309 -0.185190 0.319849 -0.129852 0.032816 -0.536492 0.225739 0.013167 -0.182457 -0.210016 -0.274704 0.497768 0.513037 -0.015222 0.033072 -0.015658 -0.036793 0.441572 0.408693 -0.300119 0.257108 0.045794 -0.024347 0.008068 0.019879 0.214305 0.114942 -0.165575 -0.017966 -0.167777 -0.233185 0.074374 0.310443 -0.360448 -0.173833 -0.007960 0.095184 -0.109833 0.424687 0.276887 0.110026 0.155105 0.059437 -0.359484 -0.334200 0.160027 -0.056480 0.020562 -0.243207 -0.109167 -0.066674 0.311664 0.039195 -0.470485 -0.502136 0.017102 0.305594 0.590404 0.267782 0.019297 0.340784 -0.109550 0.063378 0.060802 0.041058 0.300166 0.144669 0.265197 -0.100286 0.020745 -0.004864 0.018550 -0.443676 -0.290988 0.071403 0.305317 0.032961 0.024541 -0.072045 0.810636 -0.178405 0.118242 0.033835 0.226579 0.101317 0.175200 0.185625 -0.178146 -0.164543 -0.187860 0.059449 -0.032037 0.063751 -0.173323 0.324289 -0.718367 0.083846 0.212346 -0.086448 0.019589 -0.227158 -0.075266 0.296728 -0.580448 -0.491892 0.295731 -0.212251 -0.051623 0.004086 -0.168874 0.046938 0.769323 -0.030121 -0.255958 -0.278801 0.136564 -0.117510 0.516678 -0.256317 0.211234 -0.557174 -0.065388 0.052402 -0.170900 0.089307 -0.245604 -0.150989 0.155467 0.040536 0.067029 -0.058037 -0.267949 -0.315512 0.324891
TTT -0.153019 -0.084423 0.049032 -0.033080 -0.006582 -0.187238 0.012351 -0.025714 0.122354 0.110563 0.022045 -0.131149 0.195687 -0.047982 -0.047249 -0.042303 0.040349 0.296302 -0.052432 0.140928 -0.103834 -0.155786 0.113217 0.043236 -0.168817 -0.078352 -0.232757 0.033692 0.059808 -0.093162 0.120679 0.085991 -0.087831 0.104911 -0.054844 -0.045786 -0.129217 0.166725 -0.301328 -0.109335 -0.016850 0.039568 0.135577 -0.062434 -0.004953 0.028282 0.110895 0.149305 -0.077785 0.000661 -0.173766 -0.003383 -0.198612 -0.079813 0.022916 0.055782 0.155559 -0.065588 -0.092300 -0.095618 0.158027 0.044662 -0.032359 0.135617 0.105280 -0.052712 0.014538 0.057863 0.085549 -0.091612 -0.135942 -0.075143 0.066551 -0.052617 0.116838 -0.026851 0.057429 -0.008742 -0.046059 0.010353 -0.035700 -0.106278 0.021447 -0.184909 -0.001656 0.131230 0.099372 -0.051113 -0.168295 0.155520 -0.037356 -0.128916 0.014512 -0.001516 0.118750 0.163782 0.158871 0.026459 0.087400 -0.085119 0.200469 -0.124032 -0.071095 0.126636 0.071917 -0.165978 -0.024050 -0.161913 0.098875 0.045294 -0.024686 -0.166080 -0.110423 0.133710 -0.096698 0.060764 -0.171672 -0.038409 -0.091767 -0.028486 0.072589 0.182377 0.076667 0.260443 -0.064681 -0.033783 0.087769 -0.141071 -0.014243 -0.054452 0.059312 -0.000389 0.117837 0.135112 -0.071533 0.009295 0.061514 -0.097303 0.050227 0.253185 -0.017147 -0.023635 -0.107201 -0.024572 -0.029336 -0.007148 0.101324 -0.065391 -0.115322 -0.042040 0.180179 -0.117768 0.019931 0.138141 0.110817 -0.027186 -0.005330 -0.103330 0.071232 0.065796 0.002927 -0.071878 -0.067657 -0.058682 -0.039040 -0.053289 -0.092495 -0.045598 0.064338 0.176215 0.071772 -0.126976 -0.001215 -0.334289 -0.124161 0.041109 0.037907 0.194797 0.165136 -0.177789 -0.246189 0.023110 -0.062579 0.087894 0.102401 0.084483 0.063422 0.092763 -0.016487 -0.132275 -0.020021 0.014237 0.038542 -0.030688 -0.044861 0.079404 -0.089902 0.130637 0.108795 -0.054075 0.015375 -0.062420 -0.125250 0.138621 0.071420 0.171811 -0.169281 -0.186766 -0.102743 -0.165189 0.232548 0.098882 -0.093488 0.004337 0.171191 0.108038 -0.111938 0.056110 0.107402 0.206534 -0.123056 0.130807 0.052628 0.136973 -0.158356 0.020234 -0.040173 -0.099060 0.133515 -0.008993 0.057758 -0.005237 -0.061922 0.089416 -0.019599 0.109884 -0.049915 -0.088070 -0.307949 0.032845 -0.053504 -0.164595 -0.037976 -0.068284 -0.022560 0.151695 -0.010373 -0.145739 0.089250 -0.201197 -0.112278 -0.051368 -0.043627 -0.080466 0.125061 0.083262 -0.074193 0.077677 -0.010657 0.019641 -0.049432 -0.133636 -0.090288 0.158556 0.060548 -0.119428 0.127544 -0.010009 0.100448 -0.092753 -0.054976 -0.002355 -0.037943 -0.126132 -0.322343 0.362649 -0.050685 0.040381 0.011764 -0.179240 0.154160 0.014574 0.176325 0.023960 -0.103299 0.050115 -0.090501 0.189412 -0.056913 0.311804 -0.331387 0.029366 -0.088333 -0.133964 0.104571 0.204492 -0.042431 -0.020144 -0.057747 0.118890
GCG -0.652864 -0.036025 -0.158056 0.063511 -0.245853 -0.480170 0.056325 -0.229321 0.082498 -0.233633 0.096983 0.035889 0.260264 -0.329876 0.014654 -0.144551 0.096809 -0.480494 -0.107425 0.008029 -0.505191 -0.260833 0.677314 -0.035201 -0.111639 0.282743 -0.139245 -0.261492 0.081245 -0.136978 -0.247938 -0.105838 -0.362082 -0.225294 -0.178314 0.120288 -0.216697 -0.321278 -0.320321 -0.401399 -0.263778 -0.230010 -0.127837 -0.374309 0.065565 0.274159 -0.056000 0.175270 0.052708 0.060940 0.150337 -0.070602 -0.209515 0.024811 -0.092078 0.025155 -0.117663 -0.236453 -0.489294 -0.302137 0.067924 0.211397 0.274211 0.348724 0.068498 -0.521010 -0.092548 0.108302 0.227335 -0.332661 -0.312154 -0.206855 0.365407 -0.610375 0.081441 0.187262 0.601888 -0.279747 0.248873 -0.145591 -0.166852 0.068078 -0.055288 -0.109920 0.194493 -0.438151 -0.377797 -0.108265 -0.039753 0.270582 0.034086 0.053598 -0.062769 0.145021 -0.026729 0.725319 0.310388 -0.171020 -0.531152 -0.309448 0.785084 0.045063 -0.243186 -0.168375 0.277069 0.067890 -0.029065 -0.608186 0.468984 0.409143 0.260700 -0.214757 0.179725 0.574449 -0.468542 0.422458 0.263230 -0.415672 -0.419852 -0.301990 -0.167218 -0.304771 -0.216162 0.240004 -0.102101 0.076722 0.330989 -0.232400 0.163787 0.225892 0.608850 -0.199490 -0.129812 -0.073320 -0.256384 -0.344201 -0.186462 -0.379175 -0.088649 -0.034746 -0.015373 -0.190704 0.310279 0.121946 0.279335 -0.358295 0.381117 -0.205401 0.228101 -0.471919 -0.089056 0.145189 -0.050432 0.004288 -0.035591 0.222372 0.367533 -0.621882 -0.250414 0.356292 -0.213178 -0.411472 -0.384701 0.072858 -0.036595 -0.467932 0.355673 -0.081708 0.379484 -0.130096 0.129455 -0.773739 0.228887 0.169409 -0.364859 -0.248249 -0.265417 0.451161 0.346283 0.052123 0.075708 0.033907 -0.134147 0.662901 0.203169 -0.313918 0.393924 0.014570 -0.237646 -0.009498 -0.015521 0.254455 0.040627 -0.078216 -0.094970 -0.097264 -0.450383 0.237111 0.132516 -0.164566 -0.204007 0.019146 0.106476 -0.135690 0.213395 0.248342 -0.196743 0.190917 0.066258 -0.189281 -0.224487 0.083152 -0.199678 -0.073283 -0.230222 -0.153434 -0.011553 0.265455 -0.037190 -0.519106 -0.374861 0.056134 0.173649 0.501451 0.216713 -0.120994 0.203301 -0.109786 0.242556 -0.082997 0.035992 0.193083 0.156776 0.289417 -0.236024 0.385481 -0.122016 -0.097522 -0.378834 -0.075978 0.194428 0.327978 -0.375527 -0.044149 -0.056832 0.817540 -0.118540 -0.016164 -0.122591 -0.174802 -0.186446 0.180395 0.281263 -0.378489 -0.398597 -0.263057 0.199899 -0.003895 0.101986 -0.180398 0.264949 -0.696941 -0.103281 0.401569 -0.022366 0.035108 -0.210350 -0.078814 0.301356 -0.466568 -0.515350 0.331649 -0.181989 -0.274331 -0.061923 -0.198625 0.056680 0.594727 0.287199 -0.141996 -0.276175 0.190366 -0.163945 0.341906 -0.182245 0.189804 -0.307709 0.146689 0.056365 -0.348203 0.186205 -0.237297 -0.279707 0.250086 -0.084673 0.312477 -0.031436 -0.359457 -0.209377 0.262640
AAA -0.183234 -0.276547 0.346493 0.324229 -0.043852 -0.057111 -0.348341 -0.194272 0.237817 -0.450146 -0.245453 -0.197852 0.258408 -0.124407 -0.199906 -0.147897 -0.356824 0.657443 -0.086336 -0.014177 -0.114686 -0.019014 0.119669 0.237610 -0.235266 0.338841 -0.217090 0.275476 0.389205 0.392806 -0.471761 -0.435274 -0.082370 -0.086138 -0.165490 -0.039187 -0.092621 -0.412813 -0.433671 0.030345 -0.036376 -0.407569 -0.407650 -0.132318 0.057875 0.226347 -0.013547 0.300257 -0.007704 -0.166023 -0.094708 -0.152914 -0.325365 0.027799 0.136081 0.006654 -0.083679 -0.046205 -0.100226 -0.243689 0.326295 0.295982 0.253723 0.280232 -0.069190 -0.281153 -0.066955 0.154423 0.197723 -0.230409 -0.230321 -0.066578 0.159658 -0.102098 -0.034419 0.213658 0.293582 0.171647 0.013741 -0.087065 -0.119568 0.458844 -0.020042 0.031764 -0.470302 0.289900 0.489698 0.053152 -0.221418 0.107361 0.105157 -0.184680 0.135373 -0.169535 0.193079 0.251155 0.468702 -0.121332 0.326215 -0.185324 0.179463 0.019115 -0.089661 0.073515 -0.058986 -0.398556 -0.062832 -0.236304 0.107852 -0.223029 0.297020 -0.227475 -0.227797 0.201116 -0.125109 0.128955 -0.330184 -0.341550 -0.193836 -0.149225 -0.053357 0.102016 0.207276 0.309715 -0.011519 0.319959 0.176090 -0.317886 0.165119 -0.150545 0.235874 0.104481 -0.492376 0.110166 -0.194435 0.075638 0.161927 -0.124974 0.428580 -0.328687 0.409988 -0.135801 -0.161236 -0.045650 0.058063 0.157508 0.277895 -0.163170 0.537374 0.190980 0.268447 0.426572 -0.220225 0.148173 -0.445446 -0.227490 0.203262 -0.171626 0.168476 0.120034 -0.053297 -0.039334 -0.227916 -0.046012 0.171365 -0.018210 0.100839 0.139935 0.045447 -0.243754 0.041867 0.006421 0.064450 -0.353142 -0.017262 0.442881 0.242647 0.135527 0.157195 0.116391 -0.158105 -0.108244 -0.046077 0.079617 0.216028 0.115148 0.123297 0.119061 -0.084347 -0.296997 -0.063150 -0.235801 -0.200203 -0.091112 0.138471 -0.280310 -0.095282 0.183212 0.201967 -0.202491 -0.116403 0.366610 0.410209 -0.518084 0.231913 -0.259812 -0.228817 0.453451 -0.245286 0.338829 0.085717 -0.294226 -0.137512 0.321701 -0.496848 0.143712 0.102514 0.089645 0.164807 0.124422 -0.157504 0.257015 -0.313269 0.278268 -0.290367 0.111075 0.145390 0.145167 -0.111261 0.099689 -0.399795 0.081083 -0.378652 0.032445 -0.082205 0.055063 -0.107457 -0.190751 -0.085224 0.254286 0.016083 -0.303958 0.024234 -0.286773 0.455155 0.139957 -0.085969 -0.177184 0.302278 -0.203444 -0.085844 -0.117553 0.109210 0.027855 0.148943 -0.395402 0.150949 0.097513 0.094841 0.104548 -0.025782 -0.184090 -0.107611 0.064938 -0.221146 0.053173 -0.453076 -0.149974 0.171822 -0.303423 -0.131779 -0.081000 0.340461 -0.068530 -0.367010 0.362032 -0.206976 0.212598 0.112998 0.337509 0.229015 0.203902 -0.392428 0.234412 -0.276105 0.053870 -0.363775 0.529832 0.001029 0.407510 -0.358643 -0.147910 -0.185341 -0.143292 -0.097879 0.351352 -0.219356 -0.219414 -0.127255 0.160012
CTT 0.052359 -0.033958 0.203848 0.052670 -0.050121 0.007561 -0.155014 -0.025507 -0.027283 -0.238903 -0.151599 -0.035892 0.041447 0.039684 0.043047 0.059745 -0.199011 0.185102 -0.015589 -0.002950 0.070902 0.032281 -0.058408 -0.003441 -0.082834 0.155094 -0.103841 0.040936 0.199000 0.171921 -0.286828 -0.202670 0.050327 0.088469 0.069430 -0.061427 -0.057825 -0.233480 -0.119651 -0.078303 0.012357 -0.197561 -0.187219 -0.026690 0.040884 -0.172769 0.008304 0.099350 -0.253742 0.068012 -0.061634 0.098530 -0.138451 -0.053955 -0.033632 0.013129 0.120148 0.027669 0.118986 0.017800 -0.022967 0.018660 -0.083948 0.003484 0.045134 0.016872 0.029662 0.005341 -0.075337 -0.039001 -0.098599 -0.020584 -0.007097 0.072209 -0.009101 -0.015895 -0.025143 0.039203 -0.134526 0.019512 0.140109 0.291291 0.201723 -0.030545 -0.196575 0.095841 0.216981 -0.018249 -0.069266 0.063576 -0.068548 0.002626 -0.091116 0.024838 0.025523 -0.007803 -0.000959 0.107766 0.116278 -0.041853 0.003822 -0.088071 0.013274 -0.031778 -0.030528 -0.023184 0.100448 0.088373 -0.091793 -0.043756 -0.131187 -0.018496 0.071915 -0.089968 0.103542 -0.055887 -0.120942 0.030887 0.024390 0.045834 -0.086067 -0.007245 0.043617 0.008975 0.065429 0.074384 -0.086211 0.044549 -0.040544 -0.052623 -0.041527 0.016012 -0.231125 0.059522 0.004112 0.091143 -0.034922 0.008327 0.052347 -0.168438 0.259177 0.005767 -0.017103 0.071750 -0.042675 -0.016263 -0.039875 0.018458 0.356213 0.110739 0.047641 0.221313 0.018768 0.097070 -0.251602 -0.132438 -0.113048 0.088504 0.032066 -0.027882 0.007723 0.048316 0.058949 -0.005411 0.041443 0.045067 -0.005409 -0.013061 -0.017557 -0.098658 0.040078 0.043434 -0.055225 -0.196160 -0.066790 0.220480 -0.030416 0.010373 0.041426 0.026107 -0.104824 -0.024344 -0.108438 -0.063001 0.048367 0.021327 -0.068441 0.038633 0.035911 -0.013019 0.115021 0.047991 -0.081675 -0.050272 -0.009530 -0.172373 0.025752 0.030758 0.120906 -0.001778 0.069822 0.200867 0.226156 -0.238042 0.020514 0.070137 -0.097215 0.259169 -0.009836 0.194716 0.102202 -0.231090 -0.002289 0.229210 -0.275079 -0.009306 -0.140130 -0.074483 0.137753 0.261439 0.080745 -0.021796 -0.199197 -0.019564 -0.178114 -0.042328 -0.025683 0.019322 -0.060783 -0.040441 -0.193391 0.008497 -0.217772 -0.088895 0.082241 0.009410 0.057458 0.040337 -0.131335 0.177039 -0.116318 -0.186099 0.054107 -0.043932 0.221437 -0.038264 0.047118 -0.007621 0.004051 0.013200 -0.054276 0.001585 -0.072160 0.053307 0.144960 0.032753 -0.094902 -0.031132 -0.009289 -0.013661 -0.016670 0.007586 -0.006890 -0.065468 -0.066294 -0.103015 -0.273564 0.044944 -0.045327 0.000891 0.144850 -0.035602 0.220298 -0.114357 -0.207687 0.189595 0.048097 0.004501 0.026501 0.220131 0.092254 -0.087371 -0.283998 -0.063176 -0.026848 -0.007560 -0.006296 0.049593 -0.017272 0.079865 -0.134514 0.073997 0.025098 -0.171282 0.008392 0.158712 -0.123130 0.133461 0.076484 0.001292
TGC -0.467039 0.338591 -0.063852 0.233158 -0.271999 -0.291263 0.179501 -0.211926 -0.412100 0.085556 0.167303 0.260551 0.040746 -0.034967 0.180947 0.132676 0.256509 -0.577089 -0.187187 0.105810 -0.041838 -0.738235 0.303728 -0.511425 -0.042483 0.099061 -0.244014 -0.672616 0.147544 -0.319011 0.161835 0.138143 0.068018 -0.335303 0.352022 -0.067483 -0.042116 0.080873 -0.740606 -0.273173 -0.108356 -0.376056 0.123757 -0.409570 0.259791 -0.308333 -0.286172 0.477051 -0.600539 0.258065 -0.225199 0.170909 -0.127538 -0.196950 -0.326783 -0.362497 0.171096 -0.328331 -0.010463 -0.064323 -0.302208 -0.036977 -0.056380 0.224386 0.468817 -0.515610 -0.300881 0.028520 -0.149628 -0.040567 0.000242 -0.242911 0.415578 -0.249326 -0.051220 0.265785 0.568588 -0.245014 0.006070 -0.029438 0.390457 -0.196866 0.462678 0.142601 0.273143 -0.036884 -0.307754 0.207081 0.030497 0.323503 -0.144103 0.285445 0.279795 0.236389 -0.151027 0.681125 0.376916 0.183187 -0.204994 -0.203049 0.592020 0.265164 -0.214939 -0.284064 0.263977 0.287873 -0.153642 -0.339939 0.332068 0.089608 -0.342859 -0.220280 0.389653 0.409951 -0.308033 0.102168 0.293457 -0.428645 -0.409837 -0.158659 -0.242261 -0.145022 0.052450 0.410356 0.265657 0.342600 0.204180 -0.201630 0.217100 -0.062750 0.591431 0.102364 0.128700 0.301982 -0.082984 -0.212679 0.095244 -0.143885 -0.252715 0.248999 -0.060290 -0.207177 0.316207 0.048254 0.163959 -0.371876 0.351300 -0.023691 -0.209987 -0.468261 -0.172299 -0.068207 0.287662 0.561132 0.094839 0.176372 0.218334 -0.429372 -0.221368 0.380800 -0.219517 -0.187531 -0.313478 0.128277 0.085447 -0.075293 0.432064 -0.098922 -0.086437 -0.127881 -0.064754 -0.228841 0.019392 -0.405759 -0.086790 -0.119302 0.035221 0.367691 0.412628 0.160548 0.183361 0.106573 -0.070766 0.241494 0.223034 -0.029481 0.105385 -0.092392 0.177920 0.304316 0.305458 0.200427 0.021837 0.038434 -0.222428 -0.070535 -0.150698 0.189944 0.270958 -0.063267 -0.034100 -0.144723 -0.115911 0.197923 0.275627 0.375105 0.060088 -0.233322 0.251374 -0.337992 -0.123506 0.160375 -0.140134 -0.007372 0.131461 -0.338378 -0.167153 0.255950 0.252341 -0.245372 -0.300669 -0.197957 0.324869 0.567995 0.135594 -0.356289 0.198287 0.077202 0.241996 -0.288704 0.216071 0.123366 0.107684 0.173190 -0.260823 -0.011491 0.038443 0.137632 -0.471643 -0.155971 -0.407913 0.102438 -0.081744 0.375699 -0.232434 0.563545 0.114188 0.244837 0.357468 -0.282407 -0.017751 0.447842 0.553511 -0.237858 -0.577268 -0.299454 0.412914 -0.311671 -0.079722 -0.167109 0.286571 -0.621032 0.091455 0.246979 0.013981 0.118561 0.185350 -0.277223 0.257634 -0.488798 -0.242806 0.269322 -0.293780 -0.196384 -0.251237 -0.065594 0.276016 0.563056 0.256146 -0.314561 -0.115575 0.025150 0.195445 0.255398 -0.172153 0.107939 -0.391878 0.011504 -0.115194 -0.422258 0.168048 -0.006330 -0.086517 0.101881 -0.351046 0.224953 -0.118558 -0.104261 0.010982 0.130019
GCA -0.466672 -0.205331 -0.045847 0.056124 0.045891 -0.461023 -0.064116 -0.202627 0.229619 -0.215673 -0.088895 -0.138824 0.342549 -0.340211 -0.120890 -0.155714 -0.090225 0.250783 -0.091684 -0.110496 -0.507696 0.091853 0.519686 0.300802 -0.017621 0.259432 -0.197696 0.340314 0.146334 0.081855 -0.236283 -0.118384 -0.392008 -0.205435 -0.316820 0.239587 -0.190169 -0.219046 -0.097160 -0.300566 -0.292404 -0.151090 -0.084309 -0.258422 -0.003872 0.250514 -0.027351 0.086435 0.121843 -0.240762 0.186226 -0.073359 -0.091076 0.238359 0.278999 0.002549 -0.151884 -0.079400 -0.475569 -0.170334 0.171326 0.075285 0.167660 0.313248 -0.191691 -0.252346 0.044247 0.169564 0.265274 -0.238192 -0.224606 -0.155808 0.235428 -0.442656 -0.059922 0.017060 0.326854 -0.035637 0.233069 -0.148040 -0.284146 0.160032 -0.200980 -0.053534 -0.026474 -0.188145 -0.130441 -0.116332 -0.078158 0.018947 0.287336 -0.169249 -0.027989 -0.250612 0.151466 0.411586 0.195497 -0.201314 -0.074734 -0.196200 0.556838 -0.018390 -0.204225 0.040252 -0.267101 -0.163028 0.098888 -0.518580 0.395250 0.162683 0.308588 -0.236360 -0.155263 0.440476 -0.394866 0.267147 0.046864 -0.191394 -0.286798 -0.244283 0.004885 -0.122390 -0.047356 0.266147 -0.045135 0.048566 0.353202 -0.306470 0.031955 0.079031 0.299644 -0.093163 -0.166339 0.023269 -0.372965 0.007491 -0.065181 -0.346816 0.125632 -0.169543 0.086194 -0.191507 -0.157273 0.022979 0.215882 -0.130861 0.357674 -0.373240 0.196351 -0.155102 0.148639 0.108929 -0.197805 -0.002145 -0.069946 -0.032992 0.302528 -0.484147 -0.049947 0.286691 -0.136821 -0.352713 -0.339915 -0.015386 -0.012569 -0.382746 -0.054346 0.125369 0.414546 -0.149712 0.089803 -0.614749 0.357213 -0.023701 -0.300835 -0.001552 -0.067487 0.441583 0.339300 0.014302 -0.157546 -0.185622 0.034256 0.546994 0.219353 -0.058708 0.420504 0.059947 -0.190993 -0.146910 -0.219505 0.148220 -0.065748 -0.220049 0.208280 -0.104025 -0.434661 0.287908 0.062271 -0.211862 -0.321927 0.032268 0.082896 -0.183520 0.205512 -0.011010 -0.231815 0.210665 -0.191779 0.090681 -0.144875 -0.026216 -0.067775 0.012489 -0.178842 0.186204 0.145618 0.243350 0.078477 -0.007105 -0.364149 0.163273 -0.073331 0.302558 0.023569 0.225137 0.127913 -0.148841 -0.125504 0.216260 -0.037513 0.188313 0.016058 0.317693 -0.099434 0.251472 -0.229403 -0.178683 -0.389679 0.027699 0.311296 0.003336 -0.161112 -0.222174 0.050437 0.564313 -0.315678 -0.241493 -0.057154 -0.075597 -0.101724 -0.210604 -0.125529 -0.196764 0.074838 -0.096980 0.090505 0.324173 0.131544 -0.096560 -0.122621 -0.430096 -0.186867 0.338902 -0.073551 -0.055959 -0.209101 -0.042091 0.277751 -0.281611 -0.439742 0.048269 -0.047470 -0.179196 -0.221867 0.128070 -0.289880 0.338559 0.032495 0.133808 -0.064221 0.328979 -0.192427 0.262051 -0.182132 0.019241 -0.135651 0.151626 0.018380 0.103502 -0.140752 -0.351893 -0.355697 0.039385 -0.029609 0.096582 -0.102031 -0.331723 -0.368942 0.331564
TTC -0.232079 -0.045467 0.060481 0.012218 -0.213822 -0.162049 0.018439 -0.111492 0.098263 0.010855 0.038511 -0.104373 0.049294 -0.086681 0.012865 -0.028615 0.041941 0.067882 -0.086017 0.078275 -0.137747 0.003119 0.159012 0.059550 -0.068320 0.028376 -0.065606 0.146089 0.062733 -0.052126 -0.038926 0.017975 -0.124184 -0.042139 -0.046484 0.056887 -0.066610 0.034900 -0.105831 -0.133214 -0.127655 -0.066485 0.047522 -0.119680 0.002890 -0.001863 0.067289 0.093576 0.029093 -0.051053 0.091856 0.051766 -0.133132 0.050564 0.102164 0.110072 0.040914 -0.024260 -0.154729 -0.017051 0.003124 0.071937 0.015916 0.080008 -0.032885 -0.001845 0.028878 0.077949 0.111081 -0.106065 -0.144006 -0.136495 0.080738 -0.096747 0.042799 -0.087493 0.009356 -0.006487 -0.085835 -0.051872 -0.010042 0.035459 0.004048 -0.062418 -0.022997 -0.067269 0.088793 -0.088876 -0.010628 0.163191 0.027155 -0.043287 -0.096520 -0.085449 0.050973 0.108460 0.010265 0.033605 0.020511 -0.070392 0.273409 -0.053112 -0.018534 0.030927 0.000316 0.015497 0.027914 -0.202739 0.141328 -0.085451 0.033004 -0.008241 -0.026349 0.175870 -0.139600 0.055443 -0.036451 0.069560 -0.070383 0.084876 -0.071767 0.027737 0.013356 -0.048935 0.024647 0.035500 0.109494 -0.006886 0.011103 -0.000736 -0.038400 0.081196 0.010929 0.169674 -0.007353 -0.018377 -0.021187 -0.133172 -0.037117 0.062199 0.009772 -0.004342 -0.086886 -0.043587 0.026380 -0.118793 0.077051 -0.043163 0.048800 -0.008244 0.128172 -0.034732 -0.016687 -0.029604 0.005237 -0.041127 -0.059600 -0.169655 -0.014815 0.050136 -0.078133 -0.138341 -0.040061 -0.034411 -0.049678 -0.093512 -0.029937 0.077128 0.126111 0.040039 0.174841 -0.155821 0.091159 -0.199295 -0.102053 -0.013481 -0.123878 0.214453 0.168902 -0.118077 -0.124919 -0.139768 -0.033045 0.154223 0.045186 -0.069282 0.117430 0.015585 -0.103573 -0.069273 -0.015910 0.097921 0.023718 -0.075920 0.114739 0.034758 -0.096118 0.111383 0.081422 -0.035607 -0.069497 -0.052066 -0.052876 0.044828 -0.002075 0.125148 -0.096166 -0.003748 -0.104662 -0.020166 0.033991 0.060113 -0.054271 0.051603 0.028187 0.090218 0.035365 0.061911 0.169873 0.154389 -0.155654 0.009955 0.010354 0.036379 -0.016053 0.078911 0.021660 -0.012405 0.099247 0.090869 0.052709 0.113023 -0.009953 0.160018 0.258412 0.126483 -0.098638 -0.097727 -0.262588 -0.086023 0.025901 -0.044403 -0.138310 -0.071775 -0.044672 0.272321 -0.119651 -0.133640 -0.053471 -0.099600 -0.017347 -0.083888 -0.140210 -0.211465 0.100062 0.107918 -0.110077 0.154161 0.091355 -0.031591 0.014423 -0.174378 -0.060617 0.156857 0.054103 -0.093551 0.034664 0.137378 0.117601 -0.016092 -0.175988 0.098747 -0.083839 -0.194458 -0.285518 0.245264 -0.108756 0.042807 0.181942 -0.058834 0.117494 0.058664 0.035339 0.002546 -0.079785 0.051010 0.057373 0.030174 -0.086949 0.120209 -0.105414 -0.097812 -0.078678 -0.071316 0.121937 0.123558 -0.007938 -0.115655 -0.090532 0.109854
AGA -0.103711 -0.219363 0.263935 0.311072 0.149441 -0.086240 -0.325102 -0.061608 0.126659 -0.603122 -0.303380 -0.007637 0.241643 -0.093209 -0.163910 -0.131167 -0.404671 0.509802 -0.091637 0.041668 -0.185195 -0.114913 0.143722 0.218332 -0.170798 0.337581 -0.224187 0.150010 0.317134 0.471021 -0.719735 -0.483205 -0.163973 -0.111369 -0.190926 0.018003 -0.158963 -0.599701 -0.362846 -0.043134 -0.048114 -0.389753 -0.466824 -0.110191 0.174893 0.190252 -0.123724 0.233838 -0.029079 -0.154096 0.087600 -0.173682 -0.194976 0.123878 0.164838 -0.060745 -0.190993 -0.084536 -0.152775 -0.223716 0.223743 0.196362 0.131022 0.201060 0.029725 -0.164261 0.111308 0.187931 0.172455 -0.179799 -0.187553 -0.057454 0.123206 -0.128312 -0.084895 0.103902 0.210522 0.061084 0.123238 -0.112026 -0.120125 0.645279 0.076472 0.220662 -0.458289 0.010267 0.319843 0.069516 -0.144818 0.037477 0.244160 -0.181490 0.034015 -0.212671 0.168685 0.209998 0.278537 -0.195717 0.124342 -0.118094 0.136436 0.103300 -0.076047 -0.093822 -0.294466 -0.258405 -0.005465 -0.149847 0.114404 -0.105448 0.128740 -0.168595 -0.175280 0.137532 -0.090957 0.086027 -0.106196 -0.171321 -0.108292 -0.247693 0.002434 -0.016752 0.099605 0.169210 0.049332 0.210474 0.146200 -0.191995 0.033564 -0.119367 0.176439 0.079692 -0.605610 0.122369 -0.155940 0.174788 0.030618 -0.022604 0.371530 -0.496410 0.401134 -0.050206 -0.203269 0.003775 -0.014241 0.118013 0.172090 -0.108367 0.796632 -0.130550 0.154556 0.479115 -0.278982 0.150065 -0.476350 -0.143515 0.128007 -0.163392 0.045831 0.108881 0.025967 0.030811 -0.120977 0.038254 0.169555 -0.052046 0.052873 0.000675 0.084978 -0.320765 0.045096 -0.104156 0.098669 -0.245893 -0.127372 0.369534 0.117588 0.150419 0.196169 0.202303 -0.157499 -0.211519 0.043017 0.152171 0.192308 0.104106 0.210813 0.124657 -0.075759 -0.185760 -0.098174 -0.021826 -0.181217 -0.262079 0.319846 -0.299675 -0.158125 0.114900 0.049985 -0.229054 -0.182269 0.365695 0.455660 -0.660223 0.111864 -0.069264 -0.218904 0.669943 -0.252057 0.463571 -0.046364 -0.354712 -0.185269 0.285772 -0.663138 0.237763 0.215172 0.046955 0.114465 0.026327 -0.148243 0.253769 -0.405787 0.188025 -0.195839 0.146007 0.058002 0.205078 -0.187898 0.098916 -0.458471 0.046211 -0.320176 0.058360 -0.100223 0.067655 -0.101669 -0.092488 -0.051713 0.251256 0.125757 -0.217652 0.039006 -0.224589 0.471704 0.106622 -0.135219 -0.193659 0.191057 -0.112333 0.039126 -0.169329 0.022344 0.054741 0.128448 -0.385931 0.146702 0.169598 0.117412 0.138056 -0.149623 -0.133628 -0.222410 0.018950 -0.275533 0.053691 -0.687379 -0.189041 0.075849 -0.167075 -0.099460 -0.149309 0.394068 0.039960 -0.163476 0.221528 -0.175222 0.212129 0.001046 0.499367 0.179846 0.189646 -0.659477 0.151798 -0.197851 -0.088991 -0.141756 0.423241 0.007794 0.186194 -0.268476 -0.161352 -0.111624 -0.179409 -0.195189 0.266127 -0.235602 -0.162239 -0.166437 0.113738
ACC -0.824692 -0.063457 0.219389 0.473721 -0.361997 -0.606098 -0.341993 -0.500238 0.116172 -0.485859 0.005066 -0.201134 0.611672 -0.155898 -0.128174 -0.316395 -0.106827 0.160133 -0.151632 -0.024109 -0.128633 -0.411491 0.431316 0.090752 -0.157734 0.767493 -0.347610 -0.052627 0.723069 -0.037111 -0.055422 -0.302417 0.074827 -0.122068 -0.278865 -0.231404 -0.417742 -0.382947 -0.809549 -0.706471 -0.318053 -0.739808 -0.435797 -0.680859 0.303636 0.177400 -0.274283 0.532671 -0.270429 0.390872 0.271007 -0.146923 -0.253425 -0.225312 -0.344041 -0.088446 -0.304807 -0.502734 -0.077368 -0.289790 -0.071005 0.327701 0.079268 0.399933 -0.059475 -0.743460 -0.082828 -0.008897 0.253564 -0.499896 -0.131329 -0.375149 0.643927 -0.155699 -0.249617 0.234748 0.902728 -0.173731 0.021700 -0.076965 0.047591 -0.057295 0.391906 0.389428 -0.058631 -0.239608 -0.109068 -0.035481 -0.253188 0.765578 -0.219100 0.256427 0.006935 0.434365 0.473687 1.136196 0.537859 -0.037866 -0.286071 -0.336778 1.194339 -0.011275 -0.321527 -0.422391 0.424405 -0.250631 0.068820 -0.652896 0.773431 0.033987 0.329257 -0.363865 0.452210 0.859400 -0.659267 0.217492 0.089095 -0.585773 -0.553804 -0.385167 -0.183289 0.015812 0.073021 0.624318 0.276550 0.507605 0.396078 -0.343151 0.162713 -0.058648 0.878090 -0.000568 -0.438297 0.307734 -0.379910 0.032948 0.012593 -0.528313 -0.031561 -0.257113 0.418233 -0.353524 0.599447 0.212665 0.280833 -0.275057 0.658105 -0.092897 -0.125813 -0.484781 0.374211 0.387259 -0.013004 0.225188 -0.326491 -0.167018 0.405002 -0.994229 -0.143970 0.553931 -0.374834 -0.514442 -0.516151 0.064215 0.445626 -0.240443 0.436546 -0.192013 0.274293 -0.587600 0.440226 -0.640938 0.175219 -0.223476 -0.716079 0.148695 -0.268673 0.820951 0.813172 0.309714 -0.269328 -0.031042 -0.093884 0.477826 0.310142 -0.312891 0.200245 0.237199 0.008345 -0.027903 0.222882 0.135853 -0.204800 -0.054755 -0.249831 -0.536003 -0.353972 0.244320 0.383853 -0.187982 -0.059670 0.278076 0.270242 -0.214147 0.420727 0.527246 -0.093051 -0.038952 0.178411 0.137328 -0.086521 -0.241681 -0.316537 0.496002 -0.429256 -0.434487 -0.371767 0.263818 0.443374 -0.087832 -0.682335 0.174817 -0.216268 0.859647 -0.057908 -0.349705 0.258135 0.330152 0.376361 -0.320057 -0.387976 0.283940 -0.182028 0.441517 -0.507429 0.211229 0.298106 0.248529 -0.892314 0.033358 0.216528 0.074118 -0.152898 -0.043228 0.245326 1.199816 0.091275 0.343263 0.202639 -0.091926 0.144473 0.486291 0.493331 -0.276101 -0.123552 -0.776879 0.309053 -0.341657 -0.100899 0.020189 0.342103 -1.112667 -0.200693 0.403052 -0.548368 -0.031991 -0.235573 -0.388758 0.317380 -0.674569 -0.525598 0.288904 -0.081210 -0.518560 -0.672806 0.138364 0.357222 0.986278 0.416835 0.073494 -0.217933 -0.053806 0.131869 0.454917 -0.315064 0.071617 -0.567699 0.495470 -0.210923 0.035369 -0.309762 -0.110030 -0.114865 -0.295443 -0.214341 0.603314 -0.570433 -0.189992 -0.183234 0.357494
GTG -0.161104 0.159330 0.114656 0.297064 0.385798 0.014324 -0.196513 0.046585 -0.294051 -0.411634 -0.253599 0.328396 0.012839 0.096979 0.239458 0.262719 -0.158228 -0.138159 0.097318 0.122951 -0.004549 -0.282824 0.034091 -0.424312 -0.000893 0.230344 0.021418 -0.455562 0.178007 0.169197 -0.487062 -0.282103 0.041584 -0.246502 0.237861 -0.208074 0.070961 -0.453900 -0.443688 0.001568 0.111704 -0.421627 -0.277449 -0.086366 0.045337 -0.284469 -0.169233 0.352835 -0.266434 0.184965 -0.353653 0.085983 0.039745 -0.200730 -0.246825 -0.217258 0.236763 -0.226872 0.073503 0.022054 -0.067250 -0.123262 -0.112072 -0.158990 0.320016 -0.204393 -0.093095 0.065893 -0.150140 0.221000 0.077830 0.033005 0.115959 -0.048258 0.034810 0.149979 0.206772 -0.018896 0.120596 0.084882 0.259922 0.383478 0.314979 0.118218 -0.223113 0.251555 0.238249 0.326721 0.171873 -0.037464 -0.028521 0.205528 0.372542 0.129583 -0.338957 0.361155 0.191369 0.029815 0.300283 0.189320 0.208726 0.270722 0.006356 -0.129044 -0.148623 0.297347 -0.133120 -0.130501 0.060086 -0.132147 -0.355569 -0.060063 0.270245 0.138648 -0.081886 -0.100644 0.159881 -0.202918 -0.131064 -0.086944 0.111047 0.053819 0.240933 -0.042462 0.142096 0.286107 0.087884 -0.138314 -0.051647 -0.205839 0.288517 0.128091 -0.370577 0.129259 0.045942 0.149721 0.158180 0.205457 0.154282 -0.191810 0.260403 -0.094163 0.129705 -0.050291 0.036182 -0.038964 0.151299 -0.115944 0.527062 0.107977 -0.168247 0.336173 0.031987 0.326820 -0.352666 -0.160566 0.100617 -0.101326 0.058706 0.143589 0.000650 0.140120 -0.126325 0.178729 0.081571 0.166189 0.151961 0.247108 -0.262063 -0.220088 -0.379917 0.072839 -0.109605 -0.482426 0.204733 0.383692 0.450206 0.049389 0.069541 0.243174 0.329598 0.042619 0.190325 -0.019239 0.070962 0.424792 -0.012172 -0.246927 0.193470 0.199110 0.227195 -0.074359 -0.274822 -0.053329 0.019128 -0.207101 0.010504 -0.035429 0.049762 -0.110713 0.006815 0.220416 0.285029 -0.365073 0.101606 -0.250310 -0.029408 0.410880 0.143145 0.124180 -0.074654 -0.238507 0.131289 0.216224 -0.416179 -0.197096 -0.083135 0.005945 0.144194 0.132764 -0.069918 -0.248975 -0.034562 0.292976 -0.257652 -0.315678 0.060869 0.188252 -0.319669 -0.326925 -0.196865 -0.034589 -0.297440 -0.110093 -0.022701 -0.177377 0.095185 0.169892 -0.018204 0.318825 -0.397996 -0.235546 0.071509 0.316703 0.227402 0.134959 0.197942 0.076119 0.333627 0.088372 0.123814 0.319049 0.200701 0.163885 -0.207858 -0.256395 0.237520 -0.210728 -0.063794 0.042993 -0.188232 -0.254073 0.213526 -0.093344 -0.165482 0.187334 -0.390617 -0.001684 0.096750 -0.201176 -0.005382 -0.150637 0.169117 0.126246 -0.004659 -0.043332 0.138084 0.252734 -0.269088 0.200882 0.230022 0.030185 -0.450529 0.082482 -0.075579 -0.124924 -0.168756 -0.028422 -0.071493 -0.135156 0.111766 0.040806 0.027403 -0.202183 -0.381780 -0.117347 -0.198473 -0.014592 0.044257 -0.054315
AAG -0.041423 -0.081203 -0.042510 0.068370 -0.012804 -0.110142 0.032090 0.000171 0.045520 0.051481 0.122439 0.027944 0.063689 -0.033893 -0.007767 -0.036656 0.009504 0.215337 -0.089361 0.083488 -0.111416 0.147537 0.087687 0.062881 -0.129300 -0.046485 -0.142184 0.080545 0.019820 -0.028922 0.076713 0.029790 -0.064264 0.078196 -0.011671 -0.114479 0.035925 0.042785 -0.146225 -0.073810 0.000637 -0.132267 0.042839 0.056643 0.022114 0.014130 -0.048493 0.056914 -0.101155 0.024388 -0.021273 0.008204 -0.020164 -0.086071 -0.061845 -0.064153 0.054154 0.069037 -0.052489 -0.063169 0.022129 0.000909 0.062606 -0.012933 0.170177 0.022394 -0.016377 0.035639 0.053420 0.005806 -0.101841 -0.034801 -0.028878 -0.089811 0.092489 -0.054597 -0.015734 0.017407 -0.113066 -0.072869 -0.019961 -0.098504 0.073120 0.010377 0.064251 -0.011993 -0.139039 -0.024594 0.038654 -0.028110 -0.017150 -0.002628 0.007675 0.032095 -0.049227 0.043210 0.029562 -0.047983 -0.059119 -0.029457 0.016225 0.088829 0.008675 -0.089386 -0.031644 -0.061872 -0.091255 -0.070058 0.027129 -0.229132 -0.033737 -0.003518 0.064080 0.000408 0.001454 0.005948 -0.112159 -0.004824 0.023868 0.010503 -0.011931 0.101531 0.001924 0.178038 0.123507 0.047517 0.065160 -0.044639 -0.012549 -0.108978 -0.063042 0.003458 0.052286 -0.203865 0.038879 -0.030885 0.033793 0.092412 0.076670 0.087110 -0.043496 0.056083 0.028520 -0.221987 -0.080863 0.067475 0.024082 -0.009476 -0.073965 -0.119919 -0.040388 -0.015003 -0.007726 0.127050 0.046104 0.175441 0.010120 -0.000668 -0.043979 -0.033008 0.070302 0.047164 -0.010038 -0.012085 -0.019316 -0.041847 0.120927 -0.054612 -0.031481 0.009365 0.016973 -0.060275 0.009743 -0.003618 0.045798 -0.069667 -0.042813 0.070445 -0.024836 0.004150 -0.141078 -0.035164 -0.011219 0.108038 0.063704 -0.033795 0.105699 -0.014047 -0.032129 -0.052603 0.037716 0.001544 0.111088 -0.062383 0.036954 0.062618 -0.127478 0.048666 0.053965 -0.032639 -0.074379 -0.004564 -0.042551 0.048206 -0.019531 0.020767 -0.125814 -0.078550 -0.072363 -0.024424 0.089411 0.054869 0.013173 -0.009933 0.046506 0.005191 0.025490 0.012441 -0.023148 -0.189277 -0.015357 0.073280 0.056983 0.026747 0.103712 -0.080088 0.038863 0.059483 0.050067 -0.080450 0.005516 -0.011350 0.049413 0.044916 0.050802 0.087016 -0.049116 -0.011928 0.033939 -0.052234 -0.014849 0.108166 0.015856 -0.060553 -0.010015 0.019717 0.042673 -0.071400 0.073778 -0.086529 0.051577 0.071381 -0.081131 0.011546 0.083842 -0.041851 0.052498 -0.037350 -0.039871 -0.024777 -0.000360 -0.006108 -0.095058 0.019892 0.050541 -0.058641 0.084007 0.011542 0.021099 0.040990 0.002977 0.166460 -0.069633 -0.169511 -0.168985 0.097958 0.015607 -0.036887 0.015027 -0.087002 0.157851 0.048639 0.124463 -0.002867 -0.044079 0.029709 0.049052 0.074881 0.045194 0.052085 -0.101821 -0.001821 0.035620 0.078677 -0.089571 0.030016 0.008440 -0.062455 0.038390 -0.034051
GAA 0.091225 -0.046965 0.176387 0.134986 0.037891 0.081332 -0.140861 0.020793 -0.024853 -0.255240 -0.149136 0.069449 0.001293 0.092831 -0.114281 0.004538 -0.186103 0.448152 0.056748 0.065296 0.068228 0.002001 -0.060907 0.032716 -0.128277 0.087972 0.019773 0.014247 0.132892 0.206020 -0.279301 -0.188557 0.070571 0.070669 0.049007 -0.186500 -0.052171 -0.230564 -0.174630 0.112503 0.072503 -0.244377 -0.215031 0.060162 0.069006 0.005643 -0.065110 0.156956 -0.165037 0.078435 -0.155119 -0.085224 -0.038771 -0.084170 -0.091003 -0.087595 -0.030151 0.035150 0.104850 -0.064081 0.077024 0.033000 0.005744 -0.063247 0.042644 0.036840 -0.004391 -0.027257 -0.065217 -0.008477 0.002992 0.053855 -0.036767 0.036377 0.058197 0.041767 -0.027784 0.093545 -0.119145 -0.002064 0.066723 0.249163 0.167344 0.027086 -0.178249 0.156160 0.151552 0.075260 -0.109710 0.031271 0.023547 0.022702 0.057494 0.062895 0.054840 0.000246 0.024571 -0.085551 -0.005508 0.021408 -0.052928 0.004747 0.077604 -0.028269 -0.004433 -0.200546 -0.018873 0.011395 -0.054691 -0.133517 -0.019233 0.057422 0.038067 -0.074955 0.113077 -0.062542 -0.121542 -0.025520 0.077464 -0.035532 -0.177665 0.023437 0.037043 0.165413 0.060309 0.058956 -0.033915 0.034486 0.035181 -0.082552 -0.022210 -0.038358 -0.220850 -0.166060 -0.006347 0.066481 0.056900 0.098085 0.234673 -0.223638 0.199464 0.087663 0.072236 -0.115632 -0.130140 0.115364 -0.043526 0.084907 0.367822 0.063501 0.041347 0.202315 -0.116068 0.202838 -0.249034 -0.044006 -0.084779 0.071963 -0.038373 -0.077272 0.110127 0.091761 0.115124 -0.023339 0.012788 0.139905 0.060469 -0.064765 -0.161757 -0.117514 -0.017181 0.149224 -0.101974 -0.050650 0.089528 0.247726 0.108391 -0.000118 -0.045632 0.076126 -0.057417 -0.046277 -0.015196 -0.083743 -0.017347 0.064318 -0.056797 0.110352 0.060116 -0.086569 0.093881 -0.038174 -0.070576 -0.064779 0.076522 -0.141295 0.049022 0.015024 0.058714 0.032501 0.043839 0.178486 0.207886 -0.301766 -0.022324 -0.001055 -0.010915 0.289134 -0.006244 0.285567 0.090857 -0.148423 -0.109263 0.155389 -0.298647 -0.065885 -0.024177 -0.068049 0.040725 -0.044067 0.026331 0.135258 -0.243935 0.037532 -0.109265 -0.093696 -0.011108 0.051227 -0.097115 -0.136630 -0.233103 0.033281 -0.216540 -0.027658 0.024928 -0.079262 0.110584 0.096658 0.110217 0.059314 -0.059736 -0.100949 0.142473 -0.085709 0.246727 -0.100406 0.116834 0.049239 0.153267 0.135221 -0.043292 0.065992 -0.040154 0.071075 0.202469 -0.127045 0.026085 -0.080877 -0.013460 0.028448 -0.142565 0.040404 -0.112555 -0.072597 -0.089644 -0.037475 -0.276109 0.026342 -0.120794 0.034445 0.112116 -0.038744 0.194743 0.049567 -0.090120 0.030994 0.058362 0.025926 -0.057191 0.287211 0.092265 -0.008499 -0.248059 -0.010333 -0.017807 0.043316 -0.078109 0.230342 0.047546 0.056947 -0.159011 0.053749 -0.004298 -0.098286 -0.182361 0.163445 -0.053225 0.041891 0.051290 0.010177
TCA -0.407431 -0.138353 0.019038 0.126011 0.020919 -0.308280 -0.127994 -0.179362 0.225811 -0.153708 -0.103562 -0.233675 0.308079 -0.275610 -0.113491 -0.228534 -0.119170 0.190018 -0.014538 -0.113848 -0.375614 0.135456 0.337519 0.257667 -0.088033 0.052902 -0.223808 0.264564 0.071125 0.103898 -0.112400 -0.116598 -0.312021 -0.014496 -0.262533 0.233136 -0.165299 -0.132451 0.025921 -0.243416 -0.296407 -0.094200 -0.104502 -0.297210 0.078822 0.262762 0.024854 0.075125 0.071468 -0.342578 0.188445 -0.121070 -0.131310 0.249345 0.365095 0.047036 -0.201073 0.059422 -0.385690 -0.251093 0.254942 0.147039 0.244373 0.295983 -0.122307 -0.320378 0.011002 0.134894 0.284719 -0.289389 -0.238419 -0.236036 0.316686 -0.280588 -0.118049 0.036313 0.346832 0.068132 0.086386 -0.048676 -0.247738 0.147789 -0.107782 0.058776 -0.154388 -0.099386 0.099469 -0.110743 -0.033092 0.189705 0.240251 -0.207003 -0.086583 -0.386457 0.245785 0.335111 0.244675 -0.046929 0.106031 -0.149893 0.418703 -0.180022 -0.155956 0.059444 -0.020125 -0.202595 0.020945 -0.387693 0.378511 0.019085 0.222622 -0.213617 -0.267000 0.417488 -0.386882 0.237705 -0.165646 -0.250420 -0.334249 -0.104184 -0.053636 0.070651 0.107086 0.242275 -0.074648 0.161697 0.361699 -0.299232 0.020696 -0.024823 0.255564 0.106361 -0.175089 0.217399 -0.257154 0.082282 0.039028 -0.284006 0.018584 -0.144327 0.100211 -0.209468 -0.362018 -0.062133 0.136148 -0.065144 0.386156 -0.189079 0.112802 -0.043389 0.181232 0.122212 -0.131113 -0.023800 -0.098159 -0.129553 0.255115 -0.439132 -0.012707 0.311736 -0.149573 -0.274530 -0.327882 -0.060222 0.046275 -0.238320 0.060216 0.040390 0.247130 -0.076252 0.184933 -0.307845 0.269678 -0.074470 -0.241781 0.078047 -0.007657 0.404064 0.394303 -0.024798 -0.192298 -0.272174 -0.084505 0.314848 0.197743 -0.039896 0.345247 0.133731 -0.139516 -0.168589 -0.143344 -0.041270 -0.124216 -0.203548 0.249446 -0.007583 -0.317306 0.262223 0.220660 -0.132830 -0.306147 0.062481 0.070640 -0.160531 0.250227 -0.077354 -0.275820 0.113157 -0.267802 0.123967 -0.051635 -0.096228 -0.031096 0.040800 -0.159537 0.275234 0.215636 0.296630 0.122404 0.234548 -0.401623 0.120496 -0.144575 0.293894 -0.019425 0.286175 0.127589 -0.000942 0.011362 0.309676 -0.112478 0.125943 -0.007394 0.329936 -0.048065 0.200693 -0.303157 -0.258121 -0.198061 -0.000513 0.173849 -0.075218 -0.200703 -0.156839 0.098943 0.441237 -0.305716 -0.294816 0.028134 -0.114242 -0.007882 -0.303200 0.002694 -0.228541 -0.007107 -0.076638 0.002555 0.386198 0.178915 -0.056554 0.077705 -0.368888 -0.155151 0.325952 -0.005531 -0.071764 -0.139137 -0.059355 0.332474 -0.320636 -0.404971 0.094799 0.036114 -0.242158 -0.302850 0.229130 -0.390517 0.238363 0.152371 0.119231 0.026536 0.333909 -0.090226 0.261507 -0.197729 -0.015830 -0.198738 0.224962 -0.062569 0.208726 -0.259641 -0.271772 -0.251119 -0.040535 0.038256 0.189631 -0.079487 -0.324064 -0.271647 0.255348
ACA -0.179155 -0.221009 0.085464 0.145716 -0.029342 -0.218039 -0.076608 -0.053952 0.146863 -0.200536 -0.202645 -0.152979 0.280628 -0.148329 -0.134167 -0.112263 -0.137446 0.480303 -0.099510 -0.105042 -0.247896 0.257340 0.249548 0.278634 -0.062967 0.150929 -0.308698 0.356117 0.221575 0.181110 -0.271978 -0.168234 -0.161868 -0.113289 -0.161875 0.120649 -0.129808 -0.181113 -0.140727 -0.167133 -0.092108 -0.157246 -0.069862 -0.133351 -0.068262 0.122310 0.074459 0.165767 -0.014130 -0.186755 0.080106 -0.121024 -0.233919 0.188891 0.197262 0.004345 -0.090190 -0.125726 -0.229428 -0.163475 0.111356 0.157241 0.074085 0.197666 -0.068971 -0.144698 0.016239 0.262899 0.088811 -0.157642 -0.180460 -0.155381 0.166259 -0.202189 -0.140967 0.133827 0.150806 0.034449 0.069161 -0.082713 0.007187 0.281872 0.064017 0.060193 -0.160381 0.091366 0.086186 -0.097312 -0.159256 -0.020157 0.252266 -0.108340 0.088072 -0.207659 0.238580 0.160474 0.266949 -0.060012 0.056363 -0.166567 0.241287 -0.035272 -0.165848 -0.081619 -0.002721 -0.310235 0.072418 -0.258715 0.067434 -0.008382 0.100540 -0.225835 -0.109489 0.135293 -0.084354 0.048670 -0.200126 -0.159456 -0.117047 -0.165773 -0.019954 0.028450 -0.032875 0.370095 0.091217 0.111701 0.070972 -0.143687 -0.082543 0.000277 0.137145 0.175362 -0.246364 0.148287 -0.143127 0.059094 0.204339 -0.060036 0.071375 -0.224657 0.182333 -0.127151 -0.161805 -0.078624 0.034657 -0.147250 0.144451 -0.092691 0.290903 -0.169579 0.143955 0.130966 -0.185982 0.308589 -0.152845 -0.151953 0.056208 -0.135468 0.272228 0.091803 -0.040133 -0.003189 -0.092421 -0.094338 0.121490 -0.095897 0.094774 0.070017 0.122268 -0.169400 0.023196 -0.262211 0.074801 -0.165778 -0.131041 0.183745 0.067118 0.176726 0.182864 0.076010 -0.051222 -0.156882 0.101965 0.222014 0.189519 0.075001 0.159280 -0.017080 -0.038315 -0.058005 -0.035826 -0.023544 -0.109637 -0.133750 0.272718 -0.120426 -0.171868 0.138172 0.125406 -0.128032 -0.089966 0.098408 0.176994 -0.301358 0.163689 -0.055202 -0.119226 0.281001 -0.135511 0.214858 -0.039296 -0.065850 -0.010511 0.069165 -0.214842 0.122949 0.188515 0.081543 0.177732 0.115530 -0.140291 0.117963 -0.141002 0.170962 -0.084420 0.108758 0.062322 -0.110353 -0.109339 0.148800 -0.055485 0.078165 -0.058764 0.109856 -0.099862 0.134690 -0.138745 -0.108327 -0.268244 -0.015248 0.087437 -0.128732 -0.023758 -0.241056 0.129318 0.209097 -0.154307 -0.128081 0.067051 -0.168230 -0.080428 -0.183922 -0.005325 -0.013532 0.129274 -0.177461 0.096581 0.155558 0.107086 0.022155 -0.128612 -0.145912 -0.092861 0.104513 -0.090404 0.075515 -0.272809 -0.069684 0.116068 -0.196608 -0.147301 0.051980 0.051966 -0.062291 -0.226830 0.284860 -0.158618 0.178922 0.154529 0.261374 0.052737 0.151630 -0.253366 0.139722 -0.219651 -0.007614 -0.221942 0.355782 0.014607 0.210442 -0.209232 -0.138037 -0.179727 -0.039433 -0.038720 0.303465 -0.085915 -0.116807 -0.119872 0.169140
GGT -0.069161 -0.058215 -0.092946 -0.081947 -0.116219 -0.114370 0.197032 -0.117692 0.068331 0.024072 0.044793 0.039508 0.081911 -0.123030 -0.072136 0.042610 0.226293 0.093815 -0.087271 -0.153588 -0.118649 0.144320 0.103336 0.015645 -0.068924 -0.098093 -0.063322 0.011752 -0.112561 -0.227218 0.002312 0.137193 -0.175939 0.081803 -0.076233 0.031766 -0.171224 -0.006545 0.119528 -0.227490 -0.105584 0.078277 0.145782 -0.103135 -0.140331 -0.052945 0.056617 -0.194318 0.070481 0.013826 0.100935 -0.058747 -0.141645 -0.040489 0.021877 0.131513 -0.113986 0.189959 -0.073715 0.026587 0.095931 0.008540 0.042133 -0.096945 -0.110738 -0.047015 0.187801 0.078381 0.015982 0.055440 -0.107696 -0.135730 0.077222 -0.132732 0.153756 -0.095044 0.009222 -0.031152 -0.006086 -0.066907 -0.049279 -0.065684 -0.060629 -0.188551 0.294169 -0.132558 -0.220451 -0.102050 -0.063493 0.260607 -0.085571 -0.043803 -0.166685 0.028668 0.027325 0.037904 -0.031915 -0.005891 -0.177135 -0.126302 0.071401 -0.030878 0.027423 0.100340 0.331408 -0.103648 0.220145 -0.059463 0.062120 -0.138526 0.011629 -0.055585 0.035191 0.043072 -0.033869 0.025900 0.230949 -0.028365 -0.029537 0.030618 0.012695 -0.060167 -0.145758 -0.046376 -0.065095 -0.166714 0.077033 -0.016619 -0.013987 0.085637 0.077724 -0.216474 0.090042 -0.180207 0.028158 -0.175299 -0.207995 0.067663 0.151668 0.147302 -0.101601 -0.111473 0.029714 0.194276 0.113309 -0.069314 0.055037 -0.092108 0.027809 -0.229937 0.101717 -0.098461 0.086322 -0.116210 0.058568 0.166751 -0.019271 -0.011722 -0.079401 0.113007 -0.094430 -0.115545 -0.035087 -0.076769 -0.114032 -0.154871 0.501313 -0.136575 0.083090 0.136445 0.045055 -0.112643 0.052005 0.295417 -0.068160 -0.092560 -0.165677 0.090656 0.083421 -0.065548 -0.078927 -0.127639 0.026011 0.119606 0.021734 -0.024537 0.103482 0.019313 -0.104138 -0.088502 -0.094959 0.150809 0.152864 -0.107194 -0.027199 0.158960 -0.109153 0.123080 0.090288 -0.039228 -0.107230 -0.148561 -0.114212 0.077491 -0.017820 0.288736 -0.181384 0.004071 -0.095890 -0.243405 -0.043533 0.124574 -0.068105 -0.097363 0.034239 0.036782 -0.046047 0.089956 -0.183551 -0.237313 -0.064272 0.122767 0.347159 0.047318 0.119332 0.015522 0.008240 -0.069837 0.178946 -0.044610 0.207271 0.066969 0.091580 0.090847 0.147087 0.110663 -0.071477 -0.017641 -0.152234 -0.073990 0.116580 0.176440 -0.090617 -0.025980 -0.179675 0.061896 -0.055660 -0.103337 -0.057576 -0.069621 -0.032359 0.012587 -0.120296 -0.130895 0.186220 0.109896 -0.069096 0.039090 0.021189 -0.121740 -0.027911 -0.077608 -0.108148 0.098470 0.106275 -0.124404 0.083000 0.046982 0.060333 0.027782 0.022117 0.119112 -0.148957 -0.159813 -0.179961 0.042756 0.033062 0.054818 0.050641 -0.127046 -0.202210 0.041540 -0.019692 -0.014516 -0.069882 0.105443 0.055471 -0.017574 0.195970 0.037220 -0.120156 -0.037245 0.042834 0.162132 0.065510 -0.027061 0.199235 -0.046499 0.056573 0.010653
CAA -0.037483 -0.106414 -0.060877 0.079331 -0.199324 -0.177039 0.146622 -0.014193 0.048258 0.126890 0.103076 -0.084746 0.087225 0.011549 -0.075838 -0.024928 0.075940 0.200430 0.042643 0.001581 0.033771 0.169572 0.041735 0.042988 -0.002805 -0.035803 -0.091684 0.139881 0.033052 -0.077421 0.108982 0.107823 0.036014 0.035276 0.002670 -0.055725 -0.015328 0.117250 -0.015819 -0.126065 0.024950 -0.007551 0.142106 -0.018618 -0.104327 0.028094 0.041856 0.068464 0.031229 0.032746 0.002586 -0.035739 -0.057156 -0.059513 -0.041023 0.086569 -0.049631 0.020810 0.019189 -0.042439 0.019797 0.024200 -0.080490 0.091590 -0.067526 -0.008405 -0.018169 -0.082429 -0.052383 -0.015120 -0.049775 -0.011438 0.038513 -0.045086 -0.087649 -0.014808 0.022525 0.159132 -0.089568 0.028914 -0.044278 -0.112948 -0.013321 0.011364 0.074021 0.040745 -0.104925 -0.055881 -0.116298 0.149586 -0.014576 -0.008961 0.127612 0.018387 0.121624 0.036959 0.053936 0.021606 0.020048 -0.089361 0.059611 -0.011983 0.000021 0.014525 0.093969 -0.111475 0.032964 -0.062499 0.026486 -0.068755 -0.031144 0.064840 -0.045288 0.034457 -0.022206 -0.039587 -0.084422 0.021083 -0.026326 0.121836 -0.162820 0.064107 0.042083 0.119008 -0.017420 0.111440 0.012850 -0.032854 0.019829 -0.026712 -0.008849 0.139546 0.092039 0.016926 0.058492 0.037025 0.074165 -0.013932 0.179937 0.084460 -0.020561 0.048974 -0.020990 -0.101850 -0.024953 0.098760 0.022827 -0.030540 -0.127313 -0.023618 0.061508 -0.075360 0.065835 0.113849 0.081849 0.001702 -0.001228 -0.025208 0.041202 0.025204 -0.043291 -0.051464 -0.048019 -0.039479 0.044307 -0.051964 0.057175 -0.004098 -0.014283 -0.061252 0.056872 -0.056168 0.007924 -0.212410 -0.104339 -0.022926 0.008313 0.104540 0.038640 -0.008702 -0.048587 0.091991 -0.150974 0.049149 0.008592 0.079946 0.053764 0.069635 0.047189 -0.074787 0.042874 -0.092590 -0.050623 0.030655 -0.010625 -0.036591 -0.086941 0.049684 -0.057549 -0.012657 0.006801 -0.097885 -0.106158 0.114605 0.046603 0.097692 -0.013971 -0.136433 0.003890 -0.031097 0.025810 0.105412 0.011319 0.019384 0.113987 0.027560 -0.005753 0.052704 -0.021442 -0.001679 -0.047921 0.025227 -0.021116 0.020757 0.022320 -0.046945 0.053598 -0.036226 0.045129 -0.051736 0.123865 0.041924 0.026644 0.072772 0.057545 0.026564 0.001064 -0.014614 -0.157138 -0.062606 -0.004341 -0.003179 0.026699 -0.099218 -0.103213 0.042403 0.046551 -0.023817 0.037779 0.001172 0.055496 -0.016549 -0.024727 -0.080226 0.211931 -0.018345 -0.016748 -0.031984 -0.062766 -0.018158 -0.041941 -0.015119 -0.004267 0.086794 -0.025448 0.001279 0.116593 0.047368 0.042661 -0.000455 -0.009501 0.070653 -0.136649 -0.074476 -0.130444 0.109389 0.017469 -0.008449 0.105246 -0.061112 0.011162 -0.030983 0.147208 -0.001964 0.072444 0.105547 0.009118 0.032646 0.000641 0.086186 -0.000172 0.023904 0.007563 -0.001661 0.047668 0.188287 -0.054063 -0.025516 0.013315 -0.011770
GTC -0.269228 -0.129243 -0.083280 -0.062801 -0.011419 -0.402181 0.045844 -0.149482 0.157178 -0.196187 -0.238992 -0.213691 0.252207 -0.236208 -0.022533 -0.185807 -0.110003 0.190700 -0.133103 0.054469 -0.356665 0.033013 0.395339 0.197340 0.004882 -0.042195 -0.031545 0.155041 -0.018603 0.085260 -0.282468 -0.125788 -0.361020 0.018288 -0.218275 0.194229 -0.184500 -0.231959 0.100515 -0.385171 -0.187565 0.061918 -0.011030 -0.217407 -0.096798 0.158233 0.031344 -0.062154 0.086972 -0.114196 0.240424 -0.076151 -0.214849 0.091845 0.214418 0.114761 -0.222884 -0.005722 -0.340434 -0.144815 0.138116 0.140112 0.031504 0.120426 -0.151558 -0.176237 0.089103 -0.005159 0.128349 -0.263184 -0.179475 -0.155751 0.173007 -0.290530 -0.028723 0.010661 0.145628 -0.034092 -0.093095 0.024346 -0.137948 0.236249 -0.051660 -0.248278 0.000291 -0.247749 -0.135068 -0.129746 -0.092984 0.521938 0.014305 -0.179219 -0.212541 -0.163728 0.248540 0.167407 0.054867 -0.019838 -0.157683 -0.167365 0.356279 -0.138487 -0.006120 -0.022264 0.141299 -0.201413 -0.046717 -0.308273 0.358166 0.001410 0.128205 -0.014024 -0.044366 0.326816 -0.276216 0.194783 0.066638 -0.090653 -0.180763 0.020346 -0.034447 -0.134885 -0.123308 0.187437 -0.141064 -0.067849 0.266479 -0.099362 0.092995 0.155546 0.208202 -0.092856 -0.153862 0.057788 -0.137143 -0.236051 -0.159131 -0.248382 -0.019909 -0.148773 -0.081471 -0.130181 -0.101344 0.024929 0.099987 -0.019834 0.163099 -0.112108 0.305139 -0.248944 0.272051 0.139191 -0.048961 -0.120957 -0.018877 0.138849 0.008476 -0.329437 -0.081785 0.177956 -0.101119 -0.264759 -0.084062 0.065894 -0.177687 -0.313731 0.342661 -0.047883 0.337462 0.143571 0.210482 -0.422048 0.181458 0.228674 -0.452026 -0.129172 -0.290716 0.422549 0.311291 -0.192231 -0.225084 -0.126376 -0.173304 0.381573 0.083056 -0.169881 0.331301 0.193868 -0.187593 -0.186134 -0.128043 0.126122 0.154741 -0.099403 -0.004354 0.136692 -0.251097 0.141020 0.171626 -0.048018 -0.216848 0.024274 0.044697 -0.221183 0.021725 0.446427 -0.180605 0.246786 -0.175644 0.035863 -0.059874 0.106624 -0.215449 -0.152821 -0.215755 0.188787 0.075221 0.199386 0.016890 -0.236355 -0.340470 0.208860 -0.038746 0.150458 0.168196 0.148366 0.105704 -0.018411 0.074255 0.154546 0.115916 0.092612 0.167226 0.252023 0.115845 0.236897 -0.195660 -0.114384 -0.364656 -0.094402 0.257040 0.219075 -0.209921 -0.212696 0.004945 0.361646 -0.265003 -0.232814 -0.194747 -0.079201 -0.088978 -0.182560 0.072157 -0.200612 0.199237 0.097772 -0.125296 0.265473 0.030768 -0.248998 0.154655 -0.260200 -0.122227 0.253464 0.161785 -0.175321 -0.232634 -0.028589 0.147046 -0.082329 -0.247437 0.182440 0.015979 -0.200276 -0.291304 0.150093 -0.129560 0.214949 0.262188 0.176211 -0.150013 0.145182 -0.260910 0.034862 -0.122524 0.161032 -0.075036 0.115024 0.042758 0.201359 -0.271321 -0.219785 -0.141472 0.151107 0.086970 0.163737 0.132835 -0.255067 -0.084989 0.185897
TGT -0.371608 -0.246681 -0.103969 0.087938 0.103477 -0.331805 -0.084108 -0.146841 0.196224 -0.058108 -0.196235 -0.093504 0.364121 -0.241598 0.030176 -0.102936 -0.078654 0.380851 0.010165 0.002138 -0.425298 -0.021721 0.380620 0.195612 -0.170618 -0.021389 -0.154797 0.173048 0.028719 0.066453 -0.093688 -0.025821 -0.329607 -0.144725 -0.306717 0.203182 -0.256595 -0.052635 -0.219934 -0.276483 -0.237361 -0.122273 -0.010149 -0.245222 0.124528 0.126678 0.043022 0.211246 0.090196 -0.226112 -0.034572 -0.150005 -0.314736 0.205626 0.243614 0.139302 -0.068986 -0.073221 -0.342883 -0.254355 0.232014 0.180875 0.196201 0.262929 -0.124263 -0.197284 0.116663 0.164950 0.275457 -0.180155 -0.207552 -0.166829 0.231471 -0.294954 -0.023599 0.174808 0.236255 -0.101334 0.224073 0.081147 -0.157893 0.071987 -0.021111 -0.014026 -0.128629 0.089367 0.100344 0.079030 -0.037760 0.309536 0.166554 -0.131629 0.034499 -0.282304 0.116023 0.330974 0.200550 -0.123384 0.131706 -0.066490 0.434573 -0.126016 -0.146488 -0.020827 0.041689 -0.130648 0.005885 -0.425840 0.288153 0.204451 0.228862 -0.221056 -0.126458 0.371585 -0.328266 0.215908 0.074998 -0.169638 -0.253231 -0.099262 0.043226 -0.019939 0.127562 0.170139 -0.122023 0.156534 0.273060 -0.240709 0.031824 0.024022 0.238756 -0.104938 -0.092669 0.110158 -0.317802 0.023271 0.042916 -0.262126 0.101537 -0.031415 0.011299 -0.210494 -0.337706 0.103812 0.175695 -0.229521 0.255268 -0.179672 0.076601 0.040567 0.188124 0.058549 -0.135725 -0.148883 -0.011051 -0.142893 0.112055 -0.326283 -0.121279 0.238200 -0.142897 -0.168546 -0.218670 -0.014139 -0.026267 -0.196706 0.046694 -0.067354 0.212404 0.087891 -0.049856 -0.396340 0.219010 -0.243130 -0.182717 0.091901 0.181534 0.324231 0.268600 -0.039587 -0.100804 -0.314346 0.031731 0.358622 0.162446 0.166651 0.266512 0.008211 -0.160417 -0.134121 -0.159914 0.119731 -0.077364 -0.183012 0.193341 0.126858 -0.326603 0.283178 0.217072 -0.144188 -0.232194 -0.051423 -0.048864 -0.021276 0.184237 0.017185 -0.352436 0.040536 -0.245010 0.074593 -0.074946 -0.048560 -0.086513 -0.018038 -0.020996 0.217528 0.117912 0.228813 0.126648 0.193207 -0.314707 0.144975 -0.102851 0.257106 -0.128122 0.199829 0.047263 0.000960 0.041617 0.173932 -0.027622 0.134603 -0.079636 0.240152 -0.022057 0.172449 -0.205623 -0.140030 -0.298620 0.162304 0.156197 -0.149852 -0.227543 -0.153731 0.012302 0.388920 -0.199800 -0.301785 0.036955 -0.071554 -0.247206 -0.193481 0.046812 -0.157046 0.248218 0.029675 -0.042503 0.298029 0.147151 -0.058271 -0.026718 -0.330437 -0.122634 0.213228 0.052934 -0.147744 -0.053422 0.075540 0.284371 -0.232431 -0.280982 0.005235 -0.054286 -0.072276 -0.352378 0.202998 -0.310731 0.213168 -0.000144 0.121894 -0.015196 0.227951 -0.061559 0.118207 -0.154237 0.029837 -0.163479 0.231780 0.006521 0.223266 -0.307748 -0.221957 -0.251924 -0.051717 0.036672 0.238800 -0.009630 -0.243840 -0.213623 0.251046
TGA -0.339763 0.045161 0.100892 0.240395 0.113454 0.033425 -0.213708 -0.052585 -0.109629 -0.361691 -0.109611 0.011070 0.032471 0.205415 -0.031252 0.049832 -0.100333 0.255753 0.061167 0.043035 0.143560 -0.389363 0.035445 -0.218141 0.060569 0.404233 0.079432 -0.142888 0.277574 0.002572 -0.209151 -0.191726 0.251809 -0.215165 0.136467 -0.293204 0.008685 -0.329574 -0.613783 -0.044852 0.035203 -0.506397 -0.194623 -0.263485 0.176390 -0.200028 -0.134460 0.375894 -0.539903 0.434287 -0.239024 0.019195 0.054333 -0.336921 -0.464328 -0.223297 0.139843 -0.220121 0.219023 0.062464 0.101526 -0.034756 -0.227255 -0.005859 0.240926 -0.405586 -0.093775 0.006292 -0.169302 0.187988 0.266469 -0.087359 0.282994 0.063012 -0.094842 0.263039 0.511463 -0.047655 -0.051472 0.141280 0.174836 0.154304 0.398193 -0.045654 -0.115991 0.360227 0.071547 0.187782 0.000902 0.096177 -0.185409 0.294171 0.320557 0.441342 0.051737 0.600981 0.336858 0.150139 -0.028447 0.179287 0.460845 -0.008779 -0.145690 -0.314425 0.019994 -0.001393 -0.276899 -0.265904 0.189296 -0.331594 -0.189076 -0.209825 0.321571 0.329035 -0.239488 -0.291486 -0.011546 -0.387276 -0.240775 -0.322616 0.001395 0.302241 0.278089 0.129647 0.190101 0.433107 0.215982 -0.335249 -0.045327 -0.206876 0.551797 0.326501 -0.297003 0.303200 -0.078843 0.009236 0.254446 0.050137 0.344317 -0.087991 0.233687 -0.204570 0.548797 -0.071876 0.126380 -0.084926 0.335294 -0.290746 0.173167 -0.014709 0.074114 0.245443 0.177861 0.459443 -0.180888 -0.088550 0.313048 -0.349105 0.058701 0.302013 -0.165427 -0.020186 -0.366873 0.125562 0.059112 0.274899 0.148490 0.100879 -0.239251 -0.230878 -0.113810 -0.020506 -0.030668 -0.617839 0.045769 0.215411 0.214945 0.271126 0.360011 0.060186 -0.064387 -0.067558 0.173880 0.036268 0.313184 0.214937 -0.015647 0.037664 0.235411 -0.079511 0.216021 0.065497 -0.146262 -0.084362 -0.079968 -0.203090 0.033469 0.022483 0.222771 -0.291209 -0.009858 0.155469 0.150521 -0.158981 0.322443 -0.147923 0.007395 0.130612 0.229397 -0.015606 -0.101250 -0.101739 0.035859 0.176468 -0.314302 -0.467155 -0.267186 0.101671 0.469734 0.260052 -0.260546 0.029922 -0.097458 0.563008 -0.225188 -0.416482 0.167040 0.242935 -0.158993 -0.394997 -0.156629 0.067795 -0.249556 -0.011616 -0.205987 -0.329152 0.308144 0.327260 -0.264635 0.186752 -0.241763 -0.284137 0.289813 0.186897 0.143022 0.379450 0.271355 0.398790 0.337869 0.265497 0.261770 0.558257 0.266918 0.184996 0.032825 -0.330882 0.193500 -0.508587 -0.241513 0.012864 -0.064738 -0.489851 0.053116 -0.141766 -0.197444 -0.008875 -0.243759 -0.014733 0.185422 -0.430853 -0.099729 -0.101364 0.030513 0.115848 -0.048144 0.084605 0.436280 0.549524 -0.154911 -0.006163 -0.038340 0.022918 -0.136252 0.300587 -0.170980 -0.058084 -0.402313 0.158355 -0.155947 0.119212 -0.190531 0.043046 -0.011671 -0.227325 -0.225447 0.133058 -0.230517 -0.014682 -0.164301 0.169179
GAC -0.479070 -0.113170 0.159971 0.347675 0.189602 -0.263828 -0.144959 -0.195010 -0.015593 -0.281164 0.116100 -0.069103 0.221627 -0.004224 -0.003483 -0.001972 -0.035891 0.314556 0.027965 -0.002106 0.142831 -0.211211 0.170426 0.010324 0.096288 0.590401 0.060274 0.126134 0.495521 -0.018544 0.046642 -0.159083 0.306515 -0.086515 -0.034048 -0.298815 -0.113974 -0.231967 -0.558713 -0.120919 -0.181302 -0.580162 -0.263483 -0.354878 0.218789 -0.149300 -0.190176 0.476239 -0.239814 0.532844 -0.038860 -0.041293 0.179578 -0.209526 -0.459923 -0.062814 -0.076777 -0.405786 0.221927 0.114748 -0.267784 -0.042657 -0.229802 -0.185403 -0.062033 -0.436689 -0.060090 -0.023026 -0.169996 0.053966 0.079225 -0.181387 0.382427 -0.043824 -0.164016 0.165036 0.543417 0.054212 0.062353 0.019170 0.245404 -0.076101 0.431993 0.264887 -0.033670 0.098435 0.036191 0.050287 -0.023375 -0.014468 -0.185923 0.415203 0.167647 0.463741 0.097733 0.665239 0.266263 0.160626 -0.113479 0.111892 0.614117 0.052107 -0.110575 -0.374451 -0.132713 -0.056672 -0.097941 -0.370478 0.483255 -0.139574 -0.054595 -0.133168 0.632868 0.502220 -0.421722 -0.215463 -0.089275 -0.324257 -0.282200 -0.045043 0.159954 0.232650 0.151625 0.056068 0.219873 0.477716 0.296694 -0.211093 -0.106344 -0.100054 0.540387 0.109490 -0.211415 0.085691 -0.057286 0.042664 0.167106 0.062637 0.002954 -0.076291 0.298026 -0.158319 0.715399 0.047991 0.178850 0.033138 0.436473 -0.191999 -0.159247 0.082475 0.167978 0.222591 0.084415 0.232888 -0.272159 -0.107084 0.272261 -0.609961 0.091015 0.343155 -0.173369 -0.158632 -0.321948 0.044722 0.301250 -0.152150 -0.035438 -0.003244 -0.002356 -0.493293 0.012007 -0.339408 0.100105 -0.196121 -0.130938 0.252958 0.077750 0.496362 0.411822 0.289816 -0.135984 -0.095280 0.108568 0.296932 0.191178 0.107184 0.063910 -0.044486 0.265567 0.162906 0.390437 -0.073878 -0.186112 -0.134040 -0.047561 -0.455444 -0.200397 -0.010228 0.156382 -0.179032 -0.069070 0.194196 0.189724 -0.075664 0.215968 0.036463 0.111460 -0.056716 0.332855 -0.005906 -0.089479 -0.159403 0.049744 0.393397 -0.249684 -0.630404 -0.401150 0.131436 0.157194 0.047428 -0.356024 0.072734 0.006987 0.482436 -0.142896 -0.382910 0.166157 0.172565 -0.136000 -0.392540 -0.223211 0.152197 -0.212259 0.276852 -0.145767 0.076209 0.385049 0.459705 -0.368265 0.061006 0.136911 -0.084703 0.220261 0.065170 0.153166 0.670117 0.125760 0.566448 0.129844 0.210301 0.248408 0.654231 0.330878 0.045582 0.196747 -0.505915 0.113669 -0.559097 0.025997 0.112227 -0.112042 -0.648571 -0.063284 0.056068 -0.344553 0.040130 -0.072483 -0.091863 0.153408 -0.355257 -0.279891 -0.076781 0.060428 0.038089 -0.050845 -0.071395 0.598426 0.580871 -0.225662 -0.056337 0.093760 -0.067053 0.100359 0.272799 -0.112856 -0.055840 -0.284468 -0.025362 -0.076144 0.043410 -0.109502 -0.093391 0.123923 -0.256159 -0.133744 -0.082385 -0.451446 -0.139568 -0.090061 0.071296
ACT -0.237383 -0.144184 -0.061512 -0.068758 0.035835 -0.226773 0.081872 -0.105331 0.091279 0.041782 0.070957 -0.105811 0.261953 -0.146596 0.045369 -0.048628 0.067100 0.352058 -0.091522 0.002077 -0.137069 -0.090093 0.199748 0.199503 -0.073055 -0.048975 -0.152755 0.242251 -0.003624 -0.037736 0.037205 0.062626 -0.094741 0.078689 -0.128618 0.047633 -0.083405 0.020027 -0.172678 -0.167457 -0.093701 0.052743 0.033438 -0.099720 -0.008750 0.026313 0.026647 -0.011877 -0.044733 -0.080483 0.041584 -0.045928 -0.087151 0.074759 0.119654 0.064558 -0.078900 -0.021010 -0.126781 -0.148628 0.085190 0.088947 -0.008455 0.150024 -0.156032 -0.077925 0.092455 0.003106 0.112795 -0.166812 -0.176273 -0.019460 0.082541 -0.144274 -0.152260 0.116411 0.102710 -0.126138 -0.086480 -0.041683 -0.066812 -0.042592 0.038148 0.034828 0.057177 -0.080797 -0.002885 -0.031050 -0.077120 0.109249 0.090409 -0.159313 0.005442 -0.169189 0.152190 0.172922 0.172658 -0.029424 -0.043857 -0.091619 0.267510 -0.021060 -0.084147 -0.077680 0.047861 -0.083033 -0.035058 -0.244956 0.173838 -0.027547 0.016847 -0.056267 -0.162995 0.204091 -0.196659 0.126694 -0.068165 -0.060570 -0.136709 -0.209527 -0.032659 0.056700 0.015487 0.088242 -0.085279 -0.051014 0.197957 -0.140137 0.064156 0.090722 0.057276 0.141419 -0.004124 0.049748 -0.085051 0.032013 -0.006454 -0.099969 0.012666 0.042727 0.020906 -0.057239 -0.160732 0.134557 0.040849 -0.005086 0.132191 -0.124344 -0.004809 -0.042047 0.126172 -0.026194 -0.118604 -0.052087 0.007087 0.022043 0.071871 -0.214056 -0.031086 0.123838 -0.035359 -0.121510 -0.114997 -0.040403 -0.042709 -0.175536 -0.008967 0.056737 0.154997 0.009740 0.017737 -0.190540 0.147234 -0.264841 -0.242832 0.007440 0.001386 0.230388 0.177366 -0.096311 -0.098666 -0.131986 -0.013580 0.184795 0.108922 0.026557 0.181296 0.003525 0.025037 -0.004549 0.014804 -0.102747 0.061621 -0.078718 0.064546 -0.075837 -0.141864 0.040675 0.004381 -0.067884 -0.126739 -0.017150 -0.001826 -0.015535 0.052071 0.137947 -0.138137 -0.012060 -0.087421 0.000641 0.039574 -0.026987 -0.010169 0.056346 0.009236 0.126686 0.022723 0.110583 0.123027 0.073360 -0.179479 0.064979 0.068145 0.084590 0.039876 0.079488 0.059495 -0.037681 0.020905 0.083344 0.029944 0.026087 0.051249 0.107301 0.054168 0.131462 -0.037194 -0.047742 -0.175735 -0.117577 0.074487 -0.016203 -0.095792 -0.122113 -0.059344 0.242895 -0.101856 -0.118095 -0.045441 -0.184985 0.086251 -0.118733 0.099431 -0.068083 0.150071 0.093364 -0.062246 0.079987 0.053575 -0.071867 -0.009241 -0.168057 -0.132285 0.142694 0.062844 -0.022620 0.038901 0.062532 0.138451 -0.083261 -0.193738 -0.070810 -0.000579 -0.094223 -0.135019 0.089808 -0.082287 0.115177 0.153321 -0.060512 -0.016874 0.135559 0.022934 0.112299 -0.126317 0.161091 -0.132930 0.161782 0.006172 0.207423 -0.108842 -0.171014 -0.093890 0.028240 0.128248 0.136531 -0.052459 -0.190848 -0.123206 0.085153
TTG -0.061364 -0.098809 0.003200 -0.059497 0.060114 -0.024917 0.110096 0.019691 0.031221 0.085652 0.058266 0.003076 0.068642 -0.034048 0.044111 -0.018302 0.098107 0.099023 0.048489 0.086713 -0.110601 -0.060861 0.092088 0.067896 -0.063789 -0.041922 -0.123924 0.040530 -0.006958 -0.138853 0.156631 0.109621 -0.081184 0.160572 -0.061895 -0.008563 -0.091017 0.123544 -0.069371 -0.121990 -0.043110 0.004670 0.096904 0.003136 -0.076220 -0.069162 -0.032653 0.064794 -0.200840 0.031989 -0.132276 0.057468 -0.038099 -0.049823 0.007454 -0.039021 0.086235 -0.041315 -0.038018 -0.077846 0.146921 -0.071336 -0.022254 0.050229 0.142105 -0.028360 0.043939 -0.031374 0.023598 0.013117 -0.048448 -0.037755 0.038227 -0.098048 0.060683 -0.099013 0.018235 0.026726 -0.126588 0.151482 -0.040656 -0.145046 -0.035373 -0.054412 0.139827 0.022132 -0.088786 0.051179 -0.028520 0.099913 -0.053823 -0.103617 0.083351 -0.006963 -0.003278 0.074486 0.008045 -0.003326 -0.019819 -0.075199 0.072903 -0.137961 0.024112 0.113553 -0.178759 -0.012241 -0.142458 -0.080943 0.045884 0.016278 -0.004684 -0.040046 -0.024687 0.051873 -0.042177 0.027227 -0.076515 0.016619 -0.027725 0.091152 0.067232 0.165697 -0.044810 -0.035487 -0.086089 -0.057646 0.065540 -0.057092 -0.015515 0.027715 0.021140 0.028307 0.140382 0.072433 -0.037820 0.038904 0.027514 0.004272 0.086204 0.132967 -0.009161 -0.014768 -0.030533 -0.152377 -0.002168 -0.042968 0.062773 -0.068142 -0.188696 0.011585 0.098997 -0.100521 0.074632 0.061901 0.050095 0.013216 -0.019809 -0.031123 -0.023571 0.060854 -0.000694 -0.080263 -0.044069 0.030339 -0.059972 -0.050207 -0.036410 -0.071523 -0.008501 0.047729 -0.026495 -0.055756 -0.000819 -0.125648 -0.057554 0.002446 -0.050156 0.088272 0.073831 -0.058514 -0.169337 -0.002016 -0.022265 0.097312 0.038552 0.083693 0.071164 0.030831 -0.034039 -0.081190 -0.066307 0.066219 0.006362 -0.068447 -0.111875 0.062819 -0.087652 0.066411 0.053824 0.004813 -0.041291 -0.053471 -0.096618 0.142841 0.036084 0.125567 -0.153635 -0.160085 -0.067358 -0.125972 0.040120 0.039144 -0.044731 0.036482 0.122559 0.031909 -0.117437 0.057280 0.077829 0.034880 -0.037995 0.065480 0.148552 0.056637 -0.050828 -0.015265 -0.041536 -0.001742 -0.048578 -0.049813 0.089260 -0.039725 -0.040687 0.051161 0.043811 0.047060 -0.023309 -0.010393 -0.057885 -0.033079 0.008893 -0.070964 -0.012937 -0.044262 -0.089790 0.056713 -0.015431 -0.103852 0.005726 -0.105479 0.048268 -0.008839 -0.039515 -0.074658 0.112146 0.217468 -0.158397 0.032863 -0.055614 -0.160854 -0.049686 -0.061073 -0.136200 0.066712 0.076370 -0.149693 0.165738 0.009341 0.050224 -0.037377 -0.018989 0.011944 -0.066019 -0.062129 -0.148998 0.147566 -0.026394 0.000775 0.044870 -0.113269 -0.010381 0.041772 0.156030 0.012607 -0.020665 -0.007148 -0.014223 0.056891 0.007759 0.145354 -0.154799 -0.028983 -0.025210 -0.061508 0.154600 0.044016 0.009481 -0.041410 -0.024274 0.048733
CAT 0.196460 -0.012293 0.245547 0.199619 -0.044282 0.057592 -0.280129 -0.014353 0.001786 -0.392438 -0.250258 -0.128624 0.054921 0.136475 -0.046540 -0.053805 -0.267209 0.408276 -0.037152 0.036478 0.072254 0.016655 -0.156193 0.088739 -0.017153 0.146774 -0.168676 0.069831 0.212177 0.285800 -0.375717 -0.329762 0.053489 0.012724 -0.025546 -0.106557 -0.020463 -0.381551 -0.053112 -0.133506 0.065169 -0.220486 -0.305824 0.005276 0.096676 -0.072461 -0.137141 0.161861 -0.291030 0.118851 -0.061956 -0.060560 -0.074157 -0.131404 -0.087608 -0.159873 0.077640 -0.056112 0.150988 -0.038133 -0.059278 -0.003602 -0.073233 -0.011894 0.029101 -0.057413 0.085955 0.049783 -0.053044 0.042507 0.034795 -0.011353 0.004275 0.144680 -0.020977 0.043982 0.032458 -0.001553 -0.053133 0.027712 0.071416 0.412551 0.158864 -0.013486 -0.325968 0.158237 0.307900 0.028889 -0.070252 0.123742 -0.054448 0.050985 0.030868 0.130725 0.108333 -0.066925 0.148787 0.084451 0.329272 -0.034433 -0.135428 -0.072626 -0.015101 -0.088325 -0.148612 -0.093674 0.151672 0.227579 -0.127473 -0.160384 -0.065780 -0.082155 0.055285 -0.169112 0.165728 -0.136715 -0.092170 -0.067294 0.075330 -0.171779 -0.001538 0.025862 0.155735 0.125750 0.179953 0.181204 -0.147612 0.029036 -0.001269 -0.106872 -0.010550 0.002190 -0.382757 0.155425 0.058745 0.250541 0.059984 0.144704 -0.056176 -0.264429 0.317567 -0.030407 0.069257 -0.110599 -0.123903 0.040751 -0.048156 0.081305 0.420560 -0.067931 0.133916 0.341134 0.076803 0.396300 -0.371944 -0.260787 -0.077481 0.150380 0.137411 -0.010514 -0.025951 0.136942 0.040891 -0.088873 0.126678 0.179448 0.067878 0.057997 -0.138829 -0.142251 0.087960 0.135411 -0.140505 -0.196551 0.052751 0.348264 0.213516 -0.095909 0.020598 0.087302 -0.121326 0.014262 0.073742 -0.173556 0.026103 0.153399 -0.183785 0.070765 0.067963 0.058270 0.049335 -0.131382 -0.187501 0.038416 -0.047318 -0.216346 0.134603 -0.082717 0.125847 0.018726 0.150837 0.338940 0.352500 -0.419124 0.075238 -0.008074 -0.070344 0.386016 -0.018252 0.293024 0.092874 -0.224893 -0.062555 0.249061 -0.459342 -0.007858 -0.105402 -0.107720 0.174021 0.229598 0.087233 0.076396 -0.317245 0.011945 -0.236116 -0.057389 -0.037573 0.097306 -0.116780 -0.060042 -0.310627 0.000022 -0.237991 -0.109897 0.009491 -0.031611 0.156553 0.076481 -0.048909 0.251502 -0.083086 -0.281875 0.072838 -0.063923 0.378979 -0.203720 0.150191 0.001536 0.260076 -0.026807 0.055401 -0.060316 0.126876 0.131790 0.299663 -0.197019 -0.062860 -0.032412 -0.013163 0.070346 0.016014 0.062547 -0.023130 -0.173807 -0.174422 -0.005341 -0.396202 0.058925 -0.072290 -0.074946 0.217329 -0.035956 0.339277 -0.128672 -0.411388 0.263136 0.055615 0.032512 0.039881 0.311196 0.016260 -0.114731 -0.383223 0.009536 -0.130252 -0.041358 -0.068847 0.100681 -0.019156 0.209121 -0.257365 0.138191 0.042817 -0.193926 -0.183662 0.082741 -0.085294 0.197855 0.092362 -0.010552
AGT -0.077380 -0.099082 -0.142579 -0.041625 0.128699 -0.163116 0.147447 -0.036035 0.005562 0.167166 -0.001770 0.010587 0.129179 -0.055618 0.006645 -0.038639 0.111711 0.145610 -0.000877 -0.034670 -0.109473 0.019565 0.107348 0.007029 -0.065297 -0.185293 -0.101639 0.030026 -0.094981 -0.163712 0.209747 0.148146 -0.084464 0.027410 -0.011250 0.041944 -0.058716 0.162029 -0.140145 -0.117239 -0.009932 0.049628 0.192375 -0.022407 -0.072561 -0.091805 0.060065 0.040280 -0.181636 -0.004453 -0.024345 -0.037545 -0.042405 0.024195 -0.002448 0.079911 -0.026502 0.019274 -0.066416 -0.050672 0.079500 0.056775 -0.019501 -0.034379 0.054633 0.044949 -0.075461 -0.018571 0.001602 0.013187 -0.033681 -0.043051 0.032022 -0.112151 0.088214 -0.070502 -0.033182 0.134448 -0.138538 -0.001330 0.020651 -0.212052 0.038351 -0.020595 0.223093 0.002072 -0.216108 -0.020883 -0.026020 0.034561 -0.004448 -0.070318 0.009377 -0.022882 0.025536 0.067920 -0.083588 -0.082158 0.025448 0.026896 0.089726 -0.061166 -0.008659 0.056662 0.135487 0.003064 -0.080021 -0.118307 0.086024 -0.132266 -0.047688 -0.015429 0.023367 0.104112 -0.068523 -0.019133 0.044354 0.064323 -0.029692 0.036517 0.044750 0.005640 -0.052058 0.113247 -0.025375 -0.117891 0.064324 -0.004717 -0.022552 0.035844 0.008244 -0.014955 0.147556 -0.052470 -0.034328 -0.002144 -0.008474 -0.002356 0.202411 0.098983 -0.094052 -0.024446 -0.007102 0.020749 0.016608 -0.032136 0.026143 -0.036005 -0.258319 0.030449 0.088615 -0.152842 -0.064768 0.111479 0.141945 0.033333 -0.086833 -0.061240 -0.022137 0.017403 -0.020613 -0.085990 0.028577 -0.009408 -0.053101 -0.045237 0.008848 -0.033536 0.008917 0.108356 0.025773 -0.100256 0.034331 -0.138527 -0.070898 -0.023932 -0.069837 0.151906 0.121035 -0.043269 -0.120826 -0.099250 -0.049878 0.126259 0.026499 -0.047888 0.108467 0.044915 -0.006502 -0.039603 -0.013610 0.124548 0.026896 -0.087436 0.020444 0.160410 -0.120135 0.075720 0.066532 -0.025715 -0.075880 -0.154201 -0.178267 0.184152 -0.006325 0.120249 -0.134797 -0.223563 -0.104109 -0.072257 -0.072083 0.109743 -0.096732 -0.127729 0.204892 0.052375 0.080475 0.060241 -0.012983 -0.125019 -0.135070 0.061028 0.137453 0.064456 0.043539 -0.001185 -0.003019 -0.017859 0.061949 -0.011326 0.188087 0.056387 0.097141 0.102568 0.111289 0.059898 -0.077432 -0.024350 -0.135389 -0.094247 0.005862 0.160952 -0.015526 -0.036147 -0.177249 0.079528 -0.051783 -0.096950 -0.036806 -0.021343 -0.079889 0.017168 -0.063163 -0.061866 0.131205 0.176290 0.005075 0.036820 0.037165 -0.097731 -0.057128 -0.066156 -0.086345 0.102224 0.115790 -0.054666 0.204740 0.048064 0.025435 0.063275 -0.057740 0.163114 -0.219516 -0.126530 -0.141503 0.106118 -0.014885 0.037804 0.021233 -0.041346 -0.082209 0.053883 0.208742 -0.027515 -0.023318 0.040365 -0.020151 0.083273 -0.027456 0.224428 -0.181340 -0.064384 -0.032120 0.011259 0.054408 0.067124 0.083783 -0.081088 -0.005910 0.085991
AAC -0.270502 -0.210291 0.290928 0.248529 -0.147289 -0.179404 -0.365026 -0.141499 0.228363 -0.550730 -0.299904 -0.182054 0.233732 -0.207416 -0.109117 -0.154227 -0.346424 0.478918 -0.093531 0.004390 -0.168975 0.070704 0.236724 0.247451 -0.105702 0.351407 -0.204943 0.399084 0.340468 0.374927 -0.695545 -0.435323 -0.116524 -0.178042 -0.214043 0.104615 -0.150671 -0.548337 -0.172963 -0.038673 -0.167565 -0.272628 -0.394677 -0.146742 0.033978 0.306160 0.057453 0.180102 -0.017015 -0.237342 0.064085 -0.065841 -0.264682 0.159830 0.239549 0.048574 -0.084733 -0.022285 -0.205525 -0.260654 0.315529 0.267275 0.242424 0.293488 0.030368 -0.239198 0.034900 0.139967 0.188657 -0.264759 -0.259563 -0.108134 0.152587 -0.196350 -0.145718 0.197620 0.286830 0.115041 0.136835 -0.023969 -0.221090 0.585012 -0.104513 0.009915 -0.476511 0.040903 0.459689 -0.051421 -0.184248 0.014150 0.205052 -0.192294 0.023441 -0.271581 0.208113 0.273499 0.353504 -0.183051 0.201786 -0.234100 0.302429 -0.073108 -0.149584 0.048026 0.092497 -0.246198 0.176685 -0.327401 0.200528 -0.007255 0.248376 -0.171088 -0.252829 0.288902 -0.240782 0.170573 -0.232052 -0.237683 -0.181063 -0.099769 -0.010638 0.100951 0.116779 0.209133 -0.022503 0.216008 0.237073 -0.253944 -0.014996 -0.098350 0.194180 0.232371 -0.653715 0.278567 -0.234353 0.100901 -0.009310 -0.193192 0.369919 -0.436065 0.483836 -0.083910 -0.221004 -0.115142 0.080387 0.016677 0.275966 -0.218955 0.751349 0.067929 0.068057 0.441922 -0.312159 0.167942 -0.450806 -0.245420 0.246447 -0.333612 0.210156 0.137404 -0.101130 -0.137637 -0.277009 -0.052534 0.196511 -0.135640 0.009521 0.157078 0.203748 -0.314938 0.057976 -0.199875 0.169483 -0.397906 -0.150506 0.429182 0.162278 0.249520 0.228487 0.159818 -0.037362 -0.136525 -0.080856 0.221577 0.221304 0.034698 0.259745 0.095139 -0.114826 -0.280844 -0.080121 -0.106275 -0.191984 -0.172177 0.198054 -0.341069 -0.222369 0.212418 0.094089 -0.239999 -0.209114 0.361590 0.441808 -0.639494 0.196150 -0.179087 -0.181629 0.584870 -0.183946 0.402870 -0.025083 -0.358659 -0.056679 0.331668 -0.611615 0.158627 0.131296 0.090400 0.149248 0.175599 -0.265746 0.126787 -0.441429 0.245214 -0.261368 0.192789 0.121680 0.031645 -0.023436 0.222508 -0.437281 0.121460 -0.361013 0.172415 -0.165743 0.121129 -0.144423 -0.217102 -0.155186 0.300697 0.111581 -0.329207 0.001923 -0.292388 0.486025 0.286000 -0.233665 -0.123992 0.141074 -0.041004 -0.110718 -0.167771 0.049092 -0.008668 0.082038 -0.387244 0.116072 0.155029 0.173304 0.093166 -0.152422 -0.251526 -0.064482 0.138637 -0.290708 0.104691 -0.638703 -0.148087 0.198714 -0.260292 -0.313943 -0.166189 0.285418 -0.014775 -0.155646 0.328956 -0.234362 0.202670 0.121764 0.398160 -0.083898 0.316904 -0.535955 0.234250 -0.206031 -0.034557 -0.220977 0.432821 0.026742 0.290768 -0.134743 -0.288468 -0.318306 -0.197078 -0.073602 0.392567 -0.245429 -0.282235 -0.267259 0.227705
ATT -0.081915 -0.152409 0.059191 -0.003279 0.023142 -0.080733 0.040794 0.019357 0.033215 0.119282 0.130761 -0.095477 0.107522 -0.054947 -0.121896 -0.094234 0.160672 0.248474 0.004379 -0.161375 0.002291 -0.113828 0.037242 0.037392 -0.136472 -0.068122 -0.105371 0.002142 -0.010925 -0.187060 0.194827 0.123922 0.011706 0.197656 -0.030272 -0.032195 -0.061641 0.179890 -0.319669 -0.116186 0.044181 -0.001878 0.115380 0.018866 -0.015235 -0.111190 0.102120 0.056546 -0.253574 0.028274 -0.119832 -0.151495 0.024067 -0.053683 -0.036451 -0.095646 0.064680 -0.035796 0.041174 0.000022 0.060906 0.076833 -0.029246 0.074016 0.048608 0.001813 0.009453 -0.018869 0.035080 -0.001066 0.006149 0.030100 0.018171 -0.020323 -0.001046 -0.009931 0.005149 0.105549 -0.183479 0.008969 0.040922 -0.199293 0.159642 -0.138629 0.102102 0.124638 -0.010042 0.000539 -0.217282 0.236656 0.009736 -0.145487 0.043369 0.016892 0.223852 0.099577 0.066446 0.008411 0.095518 -0.049514 0.058531 -0.070964 0.030614 0.074238 -0.150263 -0.175109 -0.041451 -0.053105 0.033390 -0.107277 0.080440 -0.093422 -0.110223 0.040481 -0.016774 -0.005153 -0.236339 0.058951 0.018755 -0.090076 0.003210 0.258519 0.100521 0.211666 0.000279 0.080032 0.012485 0.003405 0.142768 -0.093261 0.018232 0.110739 0.159854 0.131252 0.086868 0.016516 0.132100 0.030835 0.168788 0.278802 -0.026392 -0.026527 -0.022165 0.094553 -0.036148 -0.005363 0.038545 -0.008648 -0.194715 -0.229549 0.211945 -0.124127 0.042983 0.236266 0.068514 0.024747 -0.049797 -0.036928 -0.008931 0.021086 0.042800 -0.039709 -0.018167 -0.013727 -0.040238 -0.052711 0.060879 -0.012842 0.037340 0.064809 0.096930 -0.016456 -0.006702 -0.399019 -0.028339 0.025989 0.102784 0.065485 0.103437 -0.086691 -0.213305 -0.040168 -0.027125 0.018661 0.025730 0.088439 0.023650 0.224800 -0.084878 -0.105154 -0.082695 -0.050391 0.037450 -0.024861 0.005658 0.025208 -0.033788 0.040310 -0.020605 -0.083137 0.014582 -0.059918 -0.125285 0.209856 0.015701 0.136364 -0.060326 -0.235898 -0.091839 -0.211833 0.009876 0.122252 -0.071504 0.009536 0.198199 0.061709 0.055905 0.004408 0.138683 0.192767 -0.066539 0.122913 0.233273 0.116705 -0.105982 0.075936 -0.037435 0.006282 0.085289 0.045472 0.109282 -0.022373 -0.018147 0.019003 0.083730 0.054243 -0.013673 -0.112206 -0.145307 -0.037582 -0.052871 -0.168855 0.004336 -0.122166 -0.113339 0.046526 0.000423 -0.056217 0.110679 -0.055270 0.065011 -0.017195 -0.120945 -0.058314 0.244481 0.067560 -0.145234 -0.008912 -0.010340 -0.075288 -0.028264 -0.076679 -0.103055 0.104902 0.063509 -0.063188 0.223886 0.138008 0.045981 -0.031855 -0.056317 -0.006902 -0.079166 -0.020638 -0.203745 0.342067 0.013445 0.046474 0.046509 -0.269016 0.093356 -0.058042 0.228429 -0.016163 -0.092790 0.041703 -0.078624 0.179270 -0.014496 0.314549 -0.280540 0.000804 -0.023698 -0.061062 0.030119 0.247181 0.027562 -0.037776 0.030121 0.013481
AAT -0.302142 -0.329726 -0.022490 0.098479 -0.135395 -0.193822 0.010586 -0.107214 0.185008 0.075521 0.027396 -0.184226 0.287965 -0.166353 -0.157797 -0.058573 0.080412 0.392554 -0.007417 0.034923 -0.225925 -0.060083 0.228842 0.260216 -0.083909 -0.006807 -0.239912 0.330287 0.088800 -0.062497 0.102761 0.069358 -0.149177 -0.057951 -0.227890 0.075584 -0.176639 0.099218 -0.394152 -0.195299 -0.158985 -0.143024 0.047421 -0.159202 0.078799 0.103094 0.185909 0.270701 -0.065488 -0.135887 -0.071611 -0.174502 -0.123934 0.106311 0.123973 0.150061 -0.093856 -0.060868 -0.208193 -0.148938 0.240969 0.192519 0.133265 0.245148 -0.072636 -0.211981 0.030256 0.147409 0.232882 -0.177372 -0.176030 -0.128424 0.203503 -0.255822 -0.060609 0.116934 0.258727 0.159703 0.054667 0.082982 -0.210426 -0.126925 -0.146572 -0.018051 0.028079 0.117983 0.008701 -0.043268 -0.264640 0.255260 0.150362 -0.199766 0.144704 -0.182469 0.237481 0.314425 0.315339 -0.163147 0.080245 -0.233367 0.325075 -0.136347 -0.111036 0.077312 -0.125220 -0.190091 -0.091315 -0.341136 0.188755 -0.072237 0.186393 -0.153625 -0.246575 0.268424 -0.231265 0.073150 -0.165548 -0.195704 -0.190755 -0.040236 -0.069146 0.097907 0.080534 0.245478 -0.081364 0.146691 0.208278 -0.229394 0.139140 0.002215 0.217553 0.119377 0.005918 0.091160 -0.175358 0.061866 0.023072 -0.145737 0.276984 0.088098 0.045657 -0.130480 -0.168281 0.110671 0.092352 0.051823 0.249084 -0.191678 -0.132246 -0.158981 0.350421 -0.064609 -0.089951 0.121897 0.023468 -0.101332 0.145172 -0.255766 0.054359 0.190966 -0.097630 -0.092467 -0.235738 -0.034065 0.055943 -0.102146 0.077519 -0.045984 0.131900 -0.062299 0.124642 -0.218268 0.187141 -0.539843 -0.127777 0.117867 0.119231 0.242881 0.219988 -0.051078 -0.246309 -0.183636 -0.035690 0.273649 0.184068 0.087473 0.246054 0.133971 -0.103311 -0.229154 -0.142760 -0.129362 -0.035273 -0.144570 0.086328 -0.024288 -0.230713 0.171389 0.075322 -0.198724 -0.210667 -0.089699 -0.102484 0.098838 0.167085 0.074969 -0.205624 -0.175435 -0.213793 0.010332 -0.065824 0.035090 -0.178015 0.018634 0.121205 0.189730 0.122457 0.175461 0.043673 0.070560 -0.232587 0.216391 -0.016554 0.249498 -0.067414 0.120067 0.101021 0.066527 0.114549 0.110762 0.040885 0.063847 -0.076703 0.160229 0.005531 0.077481 -0.129197 -0.162915 -0.265965 0.006450 0.082730 -0.084249 -0.056752 -0.270667 -0.063765 0.279513 -0.135630 -0.180246 0.061915 -0.147331 0.041785 -0.130130 -0.046990 -0.124539 0.206514 -0.116840 0.077975 0.106323 0.041584 -0.061089 -0.122705 -0.273541 -0.155514 0.163683 -0.079148 -0.045711 0.105312 0.011920 0.246173 -0.250957 -0.235062 0.108191 -0.132161 -0.141329 -0.335470 0.260235 -0.194023 0.231174 0.209000 -0.025196 0.019343 0.202386 0.160613 0.181919 -0.195573 0.134203 -0.220478 0.368230 -0.099395 0.440331 -0.346474 -0.250769 -0.246364 -0.020014 0.170651 0.397980 0.007544 -0.282703 -0.249331 0.213795
GTT -0.056946 0.016765 -0.023666 -0.090289 -0.078403 -0.087635 0.151146 -0.008078 0.016216 0.102536 0.044024 0.013599 0.134558 -0.045313 -0.071724 -0.025793 0.125307 0.140403 0.066695 0.073280 -0.091060 -0.037298 0.040342 -0.043461 -0.119116 -0.095572 -0.146364 -0.081105 -0.082071 -0.150033 0.120679 0.129005 -0.079254 0.122325 0.012079 -0.031294 -0.105775 0.091874 -0.093258 -0.126272 0.021310 -0.001512 0.117788 0.028104 -0.054277 -0.006434 -0.039819 0.089514 -0.103756 0.018519 -0.113357 0.024743 -0.113504 -0.082966 0.019048 -0.006489 0.065983 -0.030043 -0.018913 -0.041182 0.057066 -0.008388 0.012246 0.021524 0.056224 0.007325 0.056588 -0.064304 0.071651 -0.089633 -0.120560 0.062592 -0.013752 -0.066705 0.140319 -0.100082 0.016485 0.071169 -0.106810 0.109942 -0.003642 -0.131612 0.048999 -0.136244 0.165835 0.032406 -0.086957 -0.008774 -0.020461 0.077356 -0.018303 -0.003352 0.030547 -0.018816 0.020538 0.104449 -0.019346 -0.020117 -0.039518 -0.113034 0.108369 -0.036631 0.048997 0.060082 0.045581 -0.041547 -0.158599 -0.076206 0.023329 -0.082451 -0.024525 -0.006737 0.039020 0.043929 -0.012580 0.088608 -0.078296 0.035404 -0.006908 -0.011683 0.111285 0.064481 0.117166 0.080989 0.003968 -0.014177 -0.001650 0.005452 -0.053174 -0.062176 0.028804 0.065153 0.149408 -0.026178 0.008557 0.065528 0.047502 -0.030002 0.098469 0.154955 -0.078689 0.005275 -0.071062 -0.031884 -0.047035 0.065602 0.020011 0.038989 -0.116560 -0.058190 0.054329 -0.113315 0.030300 0.038759 0.101169 0.050345 -0.039411 -0.040030 -0.051141 0.030186 -0.014516 -0.063905 -0.010323 -0.032093 -0.066686 -0.065806 0.037648 0.044082 0.019502 0.103761 0.069819 -0.068964 -0.036709 -0.176646 -0.145365 -0.070037 0.005513 0.072018 0.055430 -0.077241 -0.021230 0.039243 0.034114 0.059747 -0.034348 0.061302 0.030676 0.001202 -0.069213 0.002606 0.029685 -0.011364 0.004518 -0.001754 -0.087549 0.070839 -0.082737 0.051257 0.003639 0.035670 0.020087 -0.106421 -0.127398 0.111213 0.024769 0.181904 -0.168671 -0.116250 -0.061708 -0.124172 0.100346 0.110199 -0.053190 -0.038407 0.124470 0.044264 -0.058478 -0.027612 -0.001921 0.187499 -0.033398 0.013791 0.129922 0.085851 -0.071113 0.017403 -0.046234 0.080523 0.084743 0.005760 0.150581 0.018106 0.004949 0.046165 0.090282 0.112114 -0.036566 -0.064919 -0.138598 -0.048000 -0.041996 -0.062821 -0.104294 0.024203 -0.102563 0.102017 -0.016886 -0.102046 0.006242 -0.050326 -0.088135 0.000664 -0.085313 -0.048325 0.142042 0.179755 -0.135169 0.106818 -0.019816 0.043914 -0.030673 -0.088382 -0.055224 0.051327 0.114819 -0.068608 0.100907 0.021154 -0.013812 -0.021626 0.006335 -0.041217 -0.089629 -0.102846 -0.161735 0.054436 -0.077226 0.020766 0.028611 -0.100541 0.136410 -0.012949 0.120565 -0.025262 -0.002537 0.010575 -0.021728 0.104704 -0.021120 0.064539 -0.079380 0.045796 0.010233 -0.113954 0.000937 0.087513 0.004912 0.013086 0.092394 -0.001658
ATG 0.062324 -0.118065 -0.242333 -0.153383 -0.107628 -0.017915 0.214365 0.000879 0.071169 0.148608 -0.016659 -0.209067 0.052972 -0.026287 -0.070845 -0.111928 0.138145 0.452914 -0.098843 -0.056879 0.001909 0.074846 -0.073121 0.055000 -0.101085 -0.449396 -0.167467 0.155359 -0.319630 -0.163321 -0.092051 0.161296 -0.024889 0.050373 -0.036815 0.100179 0.033696 0.109467 0.140541 -0.025811 -0.011307 0.225718 0.313484 -0.038781 -0.056283 0.059839 0.051160 -0.135461 0.001724 -0.102457 0.006678 -0.084427 -0.228302 0.065154 0.054438 0.051439 0.045889 0.089635 0.047886 -0.178310 0.154763 0.069716 0.102851 0.169992 0.032952 -0.080484 0.079644 0.184904 0.089184 -0.050427 -0.019069 -0.085169 0.071382 0.014310 0.107525 0.209229 0.013526 -0.189176 0.133903 -0.176227 -0.116460 0.017344 -0.118931 -0.306365 0.205291 0.056999 -0.278933 -0.077473 -0.089513 0.243320 0.216422 -0.126177 -0.021640 -0.106254 0.140603 -0.057869 0.219541 -0.176420 -0.182683 -0.123015 -0.122079 -0.134292 -0.133074 0.086412 0.048536 -0.089311 0.115756 0.033637 -0.027030 -0.012001 -0.007876 -0.136351 -0.200593 -0.052267 0.034396 0.080040 0.173357 -0.173666 -0.057299 -0.214069 0.049861 -0.082221 -0.032524 0.214834 -0.064839 -0.089088 0.022660 -0.139780 0.061971 0.082100 0.070319 -0.104064 0.131808 -0.052682 -0.093708 -0.208948 -0.053187 -0.016906 0.270417 0.194998 -0.321216 -0.051022 -0.185448 0.011354 0.004820 -0.070505 0.006522 -0.106716 0.193236 -0.132152 0.185029 -0.177354 -0.095774 0.031624 0.260036 0.285515 0.102539 0.113049 -0.138275 0.111081 -0.082191 0.052747 -0.088714 -0.092729 -0.260194 0.069586 0.274832 -0.019242 -0.056650 0.399787 0.039874 0.126590 0.033721 -0.120627 0.104125 -0.175219 0.070703 0.018521 0.086709 -0.261534 -0.101844 -0.136644 0.010073 -0.090887 0.130135 0.034661 -0.008340 0.048878 -0.078396 -0.113644 -0.109246 0.085111 0.306799 -0.089535 0.173621 0.405075 -0.021962 0.104044 0.057355 -0.084585 -0.070703 -0.238363 -0.246283 0.041860 0.114702 -0.073191 -0.180375 -0.003702 -0.178094 -0.259216 -0.056634 0.374874 -0.022444 -0.369918 0.105807 0.204574 0.247103 0.075357 -0.166411 -0.080515 -0.086210 0.143370 0.206558 0.126697 0.201589 0.087571 0.126190 -0.126993 0.069117 0.104925 0.327274 0.046984 0.240829 0.040954 0.231364 0.005413 -0.124395 -0.128661 -0.101982 -0.136745 -0.061325 0.110908 -0.080762 -0.097451 -0.192161 -0.197509 -0.020429 -0.195504 -0.016806 -0.081280 -0.174773 -0.171246 -0.029887 -0.025311 0.335095 0.209487 -0.198658 0.081655 0.080134 -0.201049 0.147084 0.066362 -0.002529 0.027603 0.340240 -0.168055 0.006267 0.191196 0.097406 -0.108358 0.075998 0.140147 -0.249661 -0.166342 -0.314605 0.358160 -0.112120 0.018991 0.119889 -0.154655 -0.129947 0.099439 -0.039058 0.105211 -0.129291 0.191328 -0.177281 0.237147 0.171075 0.452171 -0.318476 -0.035405 -0.142714 0.242624 0.053407 0.166978 0.345485 -0.029998 -0.057060 0.120279
ATC -0.207891 -0.223237 0.066000 0.203876 0.274816 -0.040756 -0.166367 -0.191836 0.208128 -0.029196 -0.033334 -0.142566 0.248312 -0.098572 -0.117486 -0.112813 0.041350 -0.222499 -0.112304 0.056460 -0.009999 0.034929 0.077058 0.197792 -0.175321 0.208798 -0.054058 0.282311 0.097426 -0.006789 0.158503 0.001138 0.028941 -0.254300 -0.228025 0.094302 -0.176331 0.034647 -0.006701 -0.063524 -0.168460 -0.152248 -0.143307 -0.218121 0.218641 0.217149 0.011686 0.283454 0.106320 -0.189996 -0.014390 -0.009246 -0.061939 0.156853 0.151763 0.040285 -0.044381 -0.197260 -0.044338 -0.240549 0.186458 0.122942 0.242076 0.221337 -0.089171 -0.259412 -0.095570 0.168844 0.250544 -0.212441 -0.163174 -0.119675 0.220422 -0.046968 -0.292898 0.175134 0.302574 -0.027182 0.213484 0.077266 -0.180896 -0.083543 -0.115251 0.229159 -0.182503 -0.167060 0.373775 -0.098643 -0.005394 -0.423549 0.169733 -0.139860 0.114709 -0.191371 -0.032208 0.282590 0.237186 -0.048576 0.434240 0.040195 0.193874 -0.021998 -0.181315 -0.075627 -0.470379 0.088689 -0.165951 -0.185238 0.182675 0.050999 0.168463 -0.138797 -0.263233 0.255979 -0.256812 0.185638 0.132712 -0.227397 -0.320412 -0.126492 0.056678 -0.148369 0.133761 -0.174240 0.011906 0.229250 0.238859 -0.321905 0.117898 -0.028534 0.231761 0.344973 -0.135960 0.284627 -0.249837 0.232603 0.118240 -0.191303 -0.111254 -0.089077 0.182408 -0.274172 -0.274811 -0.110459 0.265028 -0.166933 0.355030 -0.176594 -0.253000 0.275190 0.174950 0.049756 -0.192713 -0.042967 -0.142615 -0.385754 0.329685 -0.291950 -0.006187 0.213272 -0.179562 -0.113614 -0.331253 0.096583 0.134957 0.025045 -0.647251 0.314110 0.043636 -0.245204 0.103702 -0.001875 0.154284 -0.166720 -0.123806 0.300123 0.205113 0.118364 0.192698 0.117043 -0.117223 -0.186431 -0.032710 0.017446 0.231831 0.047785 0.071444 -0.006242 -0.136760 -0.145280 -0.149374 -0.001230 -0.367613 -0.131445 0.156814 -0.221593 -0.056678 0.113646 0.124725 -0.244664 -0.113517 0.046346 0.062196 0.035316 0.265949 -0.630456 -0.134694 -0.143531 -0.126661 0.160970 -0.205631 -0.240345 -0.061997 0.177744 0.030469 0.153002 0.144685 0.182939 0.102152 0.465845 -0.214884 0.058640 -0.121762 0.247040 -0.193015 0.174379 0.225516 0.030787 -0.263858 0.173544 -0.159208 0.156760 -0.168833 0.069816 0.172681 0.134418 -0.070136 -0.180749 0.074311 0.088649 0.217119 -0.119511 -0.296582 -0.163775 0.030864 0.155124 -0.071437 -0.136915 -0.105513 -0.079970 -0.021528 -0.213901 -0.098005 -0.086743 -0.153232 -0.144824 0.180583 0.112044 0.220960 0.139496 0.007789 -0.244291 -0.164530 0.108634 -0.164771 -0.008293 0.135184 -0.055483 0.292232 -0.332607 -0.328041 -0.118931 -0.010846 -0.043362 0.030618 -0.062998 -0.267959 0.232620 -0.000167 -0.008237 0.196379 0.245231 0.178237 0.301643 -0.204340 -0.128258 -0.213304 0.202605 -0.196827 0.061007 0.030700 -0.182667 -0.209261 -0.270650 0.015798 -0.011788 -0.268546 -0.186718 -0.248763 0.155159
TTA 0.059689 -0.100690 -0.005358 -0.010676 -0.113922 -0.016073 0.074690 0.096444 0.005538 0.141866 0.088178 -0.077793 0.117996 0.019022 -0.037982 -0.007020 0.176600 0.194645 0.103616 0.085697 0.044168 -0.054001 -0.088825 0.018475 -0.094523 -0.101717 -0.165779 0.093751 -0.042450 -0.234997 0.238811 0.190840 0.042755 0.203695 0.000533 -0.094314 -0.047967 0.205367 -0.226714 -0.151214 0.081685 -0.041430 0.163010 -0.000033 -0.022525 -0.031081 0.007893 0.141658 -0.211960 0.061963 -0.203746 -0.033849 -0.073026 -0.112731 -0.052942 -0.063032 0.127987 0.030788 0.094105 -0.044884 0.011698 0.023870 -0.009479 0.024063 0.050742 -0.043150 0.048834 0.017711 -0.021128 -0.027979 -0.030048 0.058221 0.001852 0.047592 -0.013011 0.049444 0.035704 0.148205 -0.048310 0.105292 0.040069 -0.253975 0.087676 -0.098279 0.163243 0.133711 -0.013318 -0.050495 -0.118419 0.208180 -0.037190 -0.039337 0.070710 0.068134 0.117097 0.055963 0.064544 0.032355 0.103964 -0.147974 0.003348 -0.146014 0.008237 0.094425 0.133997 -0.089689 -0.027625 0.046329 -0.051456 -0.139566 -0.060446 -0.000871 0.014303 -0.043130 0.062391 -0.009530 -0.304710 -0.029430 0.027451 0.015617 0.117596 0.175816 0.118944 0.205455 0.070295 0.075967 -0.087594 0.035926 -0.090495 -0.084644 0.069544 0.062989 0.166615 0.114082 0.036816 0.019373 -0.021432 0.013439 0.108496 0.237778 -0.069116 -0.006076 -0.035188 -0.009448 -0.086126 0.125169 0.005004 0.037294 -0.242377 -0.148012 0.140465 -0.163239 -0.038786 0.240528 0.094453 -0.003732 -0.031642 0.033286 0.044144 0.027423 -0.024956 0.025777 -0.032761 -0.045393 -0.032440 0.050150 0.107372 0.013297 -0.041323 0.062859 0.065235 0.060997 -0.066297 -0.297924 -0.041722 0.038147 0.124986 0.000834 0.059860 -0.046761 -0.187173 -0.047969 0.028982 -0.036697 0.005564 0.023958 -0.038552 0.184319 -0.038069 -0.052991 0.011609 -0.153480 0.047045 -0.038914 -0.063915 0.043869 -0.018356 0.057013 0.041237 0.033632 0.082976 -0.113589 -0.182651 0.219123 0.074015 0.231976 -0.137639 -0.297938 -0.061954 -0.164971 0.118509 0.175670 -0.013052 -0.036828 0.206616 0.045402 -0.054754 -0.048353 0.077213 0.187914 0.001115 0.057381 0.086501 0.104932 -0.048185 -0.000906 -0.015391 0.064506 0.199608 0.001018 0.135903 -0.065945 -0.023757 -0.055836 0.052312 0.067468 0.006142 -0.085545 -0.049174 -0.036635 -0.059102 -0.068091 -0.029599 -0.108423 -0.101680 -0.050875 0.042181 -0.094067 0.044410 0.066549 -0.094892 -0.044202 -0.030021 0.070856 0.207434 0.035126 -0.056121 0.008698 0.046042 -0.037278 -0.007931 -0.017806 -0.019059 -0.040229 0.054839 -0.091422 0.245595 0.029405 -0.016224 -0.070966 0.079777 0.091557 -0.171744 -0.115669 -0.380064 0.295300 -0.022328 0.055278 0.129256 -0.199159 -0.057552 -0.054368 0.284688 -0.011822 -0.016918 0.050939 -0.131699 0.241327 -0.003366 0.354145 -0.298824 0.053888 -0.021905 -0.084794 0.049487 0.223349 0.083950 0.062400 0.085386 -0.023327
TAA -0.041223 -0.204179 -0.077435 -0.000712 -0.114803 -0.026660 0.065004 -0.066998 0.072193 0.110501 0.107818 -0.123506 0.195746 -0.017055 -0.040572 0.027288 0.136275 0.277803 -0.012818 0.164170 -0.039569 -0.120492 -0.020028 0.051061 -0.154985 -0.004854 -0.205418 0.123181 0.014471 -0.156543 0.209497 0.133340 -0.011410 0.084277 -0.061087 -0.075954 -0.119036 0.142491 -0.307198 -0.079945 0.028461 -0.148521 0.100637 0.021873 -0.079754 -0.037556 0.001196 0.153241 -0.201839 0.061640 -0.309221 -0.082366 -0.081369 -0.076072 -0.090439 0.038059 0.144415 0.001519 0.030517 -0.035837 0.125749 0.047731 0.058877 0.012686 -0.009146 -0.028296 -0.017964 0.087634 0.100987 -0.069960 -0.125459 0.033758 0.004268 -0.047667 0.045373 -0.019058 0.039333 0.088718 -0.106038 0.079887 -0.013692 -0.230172 0.064626 0.033392 0.095615 0.291568 -0.012456 0.094330 -0.108562 0.182696 -0.049440 -0.005351 0.170013 0.056967 0.056619 0.109500 0.100475 -0.078934 -0.012268 -0.041632 0.060113 -0.124655 0.044104 0.089249 0.028593 -0.070538 -0.076876 -0.047584 -0.064278 -0.189450 0.020080 -0.003535 0.062797 -0.009825 0.057778 -0.022780 -0.198865 0.008296 0.033284 -0.009587 0.089437 0.160807 0.149443 0.247265 -0.010103 0.018535 -0.029248 -0.019067 0.018468 -0.119815 0.009124 0.184109 0.133112 0.154770 -0.008730 -0.092016 0.060409 -0.003282 0.113130 0.209555 -0.053101 -0.017890 0.042967 -0.019111 -0.070555 0.178533 0.030346 0.027859 -0.226801 0.032375 0.285265 -0.135999 -0.058595 0.129720 0.088696 0.066556 -0.080780 0.014689 0.060901 -0.012290 0.044931 -0.018529 -0.012143 -0.015584 -0.016840 0.029282 0.084065 0.084101 -0.034829 0.030263 0.022150 -0.000717 -0.045491 -0.460368 -0.007397 -0.030007 0.146774 0.005161 0.039751 -0.083220 -0.263020 -0.138896 0.073318 0.061569 0.026340 0.123034 -0.006411 0.086985 -0.044850 -0.071445 0.027586 -0.088448 0.072150 -0.028884 -0.066840 0.085419 -0.070640 0.052212 0.077191 -0.010164 0.006578 -0.160839 -0.171083 0.206411 0.039123 0.073567 -0.222078 -0.253705 -0.061381 -0.142459 0.099566 0.152273 -0.036565 -0.044765 0.164081 -0.015529 -0.001607 0.012271 0.263100 0.089897 -0.008435 0.133498 0.164085 0.133930 0.039718 -0.094526 -0.040536 0.146669 0.067572 -0.076389 0.135285 -0.023275 0.042320 -0.033860 0.052274 0.110744 -0.000332 -0.041500 -0.021714 -0.105903 -0.022956 0.011960 0.013296 -0.109857 -0.139317 0.023649 0.055340 -0.084495 0.070817 -0.067006 -0.082433 0.051275 0.036840 0.001037 0.123559 0.027110 0.006466 -0.052616 -0.024623 -0.110052 -0.014137 -0.070613 -0.108407 -0.055995 0.064394 -0.100314 0.210034 -0.004304 0.011116 -0.053444 0.061485 0.146848 -0.148128 -0.074831 -0.385211 0.332413 0.012762 0.075855 0.206127 -0.169426 0.128528 -0.011757 0.242037 0.002895 -0.095038 0.017143 -0.172469 0.237240 -0.108041 0.377610 -0.400305 0.027359 0.038390 -0.018647 0.016581 0.139387 -0.014234 -0.006579 0.039971 0.030886
CTA -0.043118 0.032529 0.053307 0.161940 -0.028381 -0.036182 0.070606 -0.045409 0.001857 0.076228 0.002173 -0.066292 0.079622 -0.047491 0.007078 0.126836 0.089792 0.079990 -0.113355 0.040892 -0.064389 -0.023363 0.060527 -0.027508 -0.055642 -0.057617 -0.075419 0.052066 0.034013 -0.067476 0.053206 0.063719 -0.048829 -0.046463 -0.009868 0.028155 -0.027661 0.093891 -0.128508 -0.158434 -0.032603 -0.044813 0.095316 0.024560 0.051112 -0.079530 -0.018182 0.101319 -0.029848 -0.025324 -0.019228 0.044099 0.052875 0.010409 0.018377 0.040089 0.018322 0.022539 -0.070230 0.048190 -0.027097 -0.051823 0.029227 -0.047139 -0.133966 0.042012 0.042859 0.047941 0.089565 -0.036472 -0.087451 -0.095709 0.001437 -0.047481 -0.137662 0.030641 -0.071415 0.049991 -0.167598 0.096407 0.014820 -0.072050 0.044881 0.068388 0.030681 0.004363 0.058652 0.053686 -0.037805 0.109704 -0.043689 -0.017746 0.014497 -0.002417 0.023440 -0.041232 0.033678 0.017810 0.097371 0.002666 0.043677 -0.007636 -0.002916 -0.027104 -0.057474 0.024116 -0.119367 -0.033301 -0.012573 -0.217560 0.032289 -0.034049 -0.020498 0.011502 0.007985 0.031454 -0.054233 0.046323 0.051704 -0.022873 -0.065153 0.146657 0.114651 -0.035797 0.036598 0.130094 0.002250 0.044098 0.037353 -0.065597 -0.074954 0.007806 0.076797 0.140927 0.020968 -0.038474 0.075942 0.016705 -0.014139 0.122349 -0.031292 -0.005498 -0.014030 -0.066989 -0.016913 -0.022834 -0.025901 0.067654 -0.080754 -0.100739 0.124143 -0.106866 -0.032060 0.095899 0.058661 -0.020887 -0.116720 0.008836 0.056768 -0.052382 0.003603 0.042473 0.067573 -0.084803 0.058120 -0.038083 -0.009722 0.026850 0.052642 0.022447 0.110999 -0.049148 0.015152 -0.198801 -0.037505 0.019238 0.027846 0.049719 0.015489 0.002038 -0.042461 -0.052776 0.052957 0.050536 0.002584 -0.061629 0.036334 -0.040088 -0.002631 0.036644 0.026391 -0.116346 -0.021191 0.026875 -0.022436 0.033434 -0.047122 0.001625 0.065151 0.028584 -0.037004 -0.084542 -0.100532 0.096245 -0.057437 0.096690 -0.047631 -0.127207 -0.058014 -0.056848 0.030059 0.163163 -0.028729 -0.032948 0.098387 0.049148 0.063857 0.064512 0.090707 0.081039 -0.046702 0.015082 0.072728 -0.026299 0.031648 0.023151 0.019761 0.031005 0.095370 0.063941 0.122986 0.034195 0.071362 0.063949 0.053872 0.097281 -0.079265 -0.099984 -0.016150 -0.148587 0.029037 -0.000462 -0.059565 0.014220 -0.117829 0.041185 -0.061074 -0.084708 0.050222 -0.157035 0.058316 -0.021271 0.037954 -0.100895 0.176266 -0.018818 -0.117095 0.060548 0.077105 0.097407 -0.036383 -0.009406 -0.033847 0.063353 0.083940 0.013634 0.166557 -0.062018 -0.010425 0.089229 0.005318 0.051760 -0.089758 -0.151931 -0.329881 0.131139 -0.033599 -0.073195 0.099728 -0.082580 0.074891 0.040466 0.144377 -0.055662 -0.073702 0.024787 -0.011754 0.060667 -0.014390 0.149389 -0.135958 -0.035623 -0.005197 -0.032145 -0.060372 0.036561 -0.036536 -0.043148 0.009893 0.004180
GAT 0.004854 -0.297586 -0.250956 -0.188047 -0.015558 -0.106035 0.238198 -0.119374 0.251467 0.265445 0.180156 -0.259300 0.194165 -0.119591 -0.160683 -0.227690 0.251556 0.278132 -0.202556 -0.058013 0.085632 0.271626 -0.053320 0.268748 -0.199594 -0.405062 -0.101681 0.327987 -0.285503 -0.274776 0.181297 0.245060 0.012993 0.116374 -0.222977 0.150448 -0.127266 0.222362 0.328920 -0.153579 -0.157636 0.316861 0.295684 -0.111933 -0.154925 0.190342 0.220473 -0.295012 0.283528 -0.172792 0.070301 -0.196385 -0.160045 0.155465 0.127959 0.244795 -0.046413 0.197396 0.082344 -0.261792 0.215695 0.085333 0.178201 0.276778 -0.101614 -0.156805 0.082915 0.196517 0.194836 -0.155806 -0.137293 -0.153838 0.115634 0.037052 0.176763 0.131808 0.124141 -0.005516 0.217142 -0.131847 -0.232888 -0.213816 -0.297976 -0.232044 0.247781 -0.151308 -0.226532 -0.175441 -0.113320 0.080763 0.233626 -0.289937 -0.112873 -0.173428 0.154080 0.059043 0.169706 -0.132345 -0.105317 -0.019071 -0.080370 -0.180181 -0.158928 0.181447 -0.102559 -0.185085 0.081533 0.012212 0.092473 0.290608 0.156785 -0.153019 -0.364080 0.031057 -0.093126 0.182248 0.139716 -0.200663 -0.156220 -0.106563 0.090242 -0.084420 -0.041089 0.074490 -0.096071 -0.208981 0.152173 -0.210163 -0.003076 0.035295 0.154983 -0.152388 0.219016 -0.141090 -0.147362 -0.156846 -0.030739 -0.125515 0.263003 0.292373 -0.291682 -0.159060 -0.292558 0.050059 0.163669 -0.169815 0.093671 -0.211261 -0.123920 -0.107476 0.198278 -0.192303 -0.157830 -0.215585 0.270446 0.217323 0.210490 0.007973 -0.034768 0.127503 -0.137907 -0.049395 -0.182374 -0.020042 -0.189953 -0.051045 0.021579 -0.064281 0.065474 0.337149 0.179532 0.103068 0.154641 0.194231 -0.143497 -0.202262 -0.068575 0.040480 0.082042 -0.207290 -0.240731 -0.135571 -0.100162 -0.105579 0.205096 -0.048574 0.037395 0.137195 -0.210212 -0.227174 -0.256048 0.077468 0.200905 -0.192235 0.260348 0.333227 -0.027916 0.116733 0.093833 -0.198927 -0.142910 -0.214371 -0.243401 0.216240 0.126954 -0.164812 -0.199530 -0.200346 -0.203929 -0.280660 -0.101866 0.239128 -0.013799 -0.275987 0.221371 0.243000 0.193189 0.110627 -0.241165 -0.110235 -0.099532 0.179633 0.212869 0.115974 0.111946 0.209499 0.156666 -0.052930 -0.050433 0.188031 0.292502 0.104178 0.197265 0.100388 0.149945 0.163390 -0.159147 -0.214779 -0.049590 -0.106437 0.172384 0.118964 -0.217761 -0.228316 -0.262226 -0.159738 -0.085998 -0.190042 -0.152371 -0.061278 -0.174117 -0.271559 -0.058667 -0.079903 0.261659 0.239493 -0.184482 0.061905 0.196365 -0.142452 0.052494 -0.017849 -0.150989 0.110432 0.266596 -0.156730 0.212240 0.200979 0.203917 -0.153867 -0.058255 0.125495 -0.238580 -0.156817 -0.134725 0.088821 -0.132910 0.073958 0.125661 -0.299178 -0.031167 0.169385 0.173472 0.130913 -0.166845 0.116606 -0.102518 0.128538 0.021932 0.285522 -0.195373 -0.119529 -0.188697 0.121996 0.104201 0.196933 0.239491 -0.116724 -0.198956 0.165773
TAG -0.052501 -0.055876 -0.007736 -0.005442 -0.069557 -0.059171 -0.007909 -0.051170 0.027930 0.043555 0.030422 -0.010993 0.065250 -0.047901 -0.136948 -0.021982 0.063323 0.135248 0.055551 -0.111901 -0.032278 -0.192867 0.040448 -0.061761 -0.090852 -0.022840 -0.021110 -0.095562 -0.047296 -0.077274 0.132426 0.026520 -0.024463 0.117523 0.027153 -0.008158 -0.115961 0.065415 -0.171435 -0.104772 -0.033508 0.017795 0.039514 -0.044002 -0.080349 -0.010620 -0.006432 -0.003997 -0.210344 0.019334 -0.041955 -0.180295 0.031055 -0.029658 -0.046613 -0.018997 -0.044630 0.017023 -0.024655 0.055283 0.102556 0.025256 0.032446 -0.017905 -0.028926 0.000743 -0.075381 0.013169 0.028985 0.002750 0.017749 0.035925 0.005037 -0.049374 0.066573 -0.039151 0.003933 0.113879 -0.100098 -0.050183 -0.004374 -0.135292 0.076964 -0.041283 0.118516 0.073534 -0.120334 0.033618 -0.089520 0.137944 0.020403 -0.032018 0.061845 0.024938 0.138131 0.045475 0.014655 -0.065938 -0.000041 -0.027214 0.059227 -0.043746 0.019031 0.035350 0.075745 -0.178521 0.003736 -0.043207 0.013360 -0.148050 0.016839 -0.003767 -0.034993 0.013189 -0.005189 -0.042158 -0.094561 0.004349 0.014970 -0.106209 0.016909 0.083835 0.083674 0.063866 0.030141 -0.038094 0.021811 0.037902 0.035259 -0.072331 0.055594 0.019096 0.068608 -0.008422 0.015365 0.019934 0.025753 -0.021406 0.123413 0.039262 -0.043349 -0.023535 0.018743 0.047294 -0.028737 0.014855 -0.003429 0.095378 -0.131939 -0.122037 0.119781 -0.035308 0.004700 0.144975 0.055258 0.001069 -0.067032 -0.020481 0.021967 0.003746 0.005407 -0.057786 0.023554 0.012254 -0.068121 -0.015727 0.146440 0.030496 -0.001592 0.065277 0.054173 -0.024983 0.017953 -0.138703 -0.044732 -0.059591 0.054906 0.041806 0.074719 -0.061706 -0.088429 -0.113282 0.030013 0.059415 -0.062107 0.070288 0.049665 0.197634 -0.075602 -0.145986 -0.050563 0.005278 0.035149 -0.018436 -0.038998 0.078693 -0.050771 0.043945 -0.028865 0.029283 -0.045606 -0.046553 -0.073489 0.125905 0.012739 0.090994 -0.030142 -0.128556 -0.055298 -0.074791 0.006860 0.050512 -0.045143 -0.025884 0.097582 0.042931 0.072002 0.027133 0.016700 0.063330 -0.048162 0.097461 0.121716 0.069030 0.025768 -0.024305 -0.060066 0.062949 0.177194 -0.024496 0.075206 0.002148 0.037819 0.047368 0.038164 0.020163 -0.043525 -0.083791 -0.096072 -0.083505 -0.021296 0.043227 -0.031031 -0.041171 -0.091588 0.075254 -0.032188 -0.074074 0.120482 -0.052706 0.061147 0.003054 -0.143658 -0.099820 0.155175 0.070113 0.029605 0.031851 0.004133 -0.022736 -0.055249 -0.052715 -0.067043 0.076923 -0.038712 -0.015238 0.085062 0.059429 0.031905 -0.040034 -0.071698 0.009477 -0.094159 -0.063883 -0.135210 0.099798 -0.020287 0.067854 0.172912 -0.041360 0.075039 0.049143 0.119743 0.017125 -0.074430 -0.014332 -0.109418 0.131565 -0.102447 0.192285 -0.182642 -0.066102 -0.039061 -0.061418 -0.052596 0.079029 0.047315 -0.085685 -0.013689 0.039819
TCG -0.126596 0.094724 -0.059705 -0.036028 0.020649 -0.031272 0.051710 0.046917 -0.101767 -0.212409 0.000299 0.059823 -0.132145 -0.001219 0.057156 0.111615 -0.029403 -0.404082 0.104961 -0.019128 0.036217 0.135201 0.096203 -0.166425 0.095448 0.032372 0.097207 -0.218489 -0.028566 0.027862 -0.465901 -0.115966 -0.007911 -0.053962 0.159601 0.061505 0.078175 -0.276098 0.106685 -0.071489 -0.049635 0.008443 -0.054667 -0.127960 -0.115705 -0.055689 0.095538 0.004042 0.024895 0.016743 -0.033655 0.063027 0.036406 0.074479 -0.000307 -0.026797 0.074710 0.048631 -0.008148 0.090629 -0.115040 -0.040114 -0.054166 -0.078113 0.083621 -0.195499 -0.040180 0.079476 -0.189510 0.043766 0.046913 -0.044726 0.125474 -0.070516 0.081557 0.110039 0.159667 0.051183 0.157191 0.001895 0.111532 0.354352 0.009134 -0.235757 0.011075 -0.044840 -0.197815 -0.060628 -0.023325 0.156427 0.104966 0.077567 -0.023835 -0.081365 -0.080004 0.159580 0.098428 -0.070592 -0.267861 -0.033739 0.148164 0.000041 -0.034153 0.131260 -0.213010 0.082725 0.031101 -0.063640 0.091474 0.141197 -0.091027 0.000409 0.097431 0.133446 -0.099286 -0.032995 -0.198239 -0.126777 -0.151988 0.113866 -0.081940 -0.038181 -0.094806 -0.002159 -0.063096 -0.038172 0.071245 -0.031158 0.055928 0.071880 0.220517 -0.044722 -0.152139 -0.047824 0.066978 -0.207147 -0.032947 0.030176 0.002446 -0.092824 -0.023319 -0.049274 0.127682 -0.000200 0.083634 -0.057369 0.067693 -0.121154 0.625551 -0.017238 -0.059534 0.112112 0.018610 0.030414 -0.068554 0.082545 0.031471 -0.101468 0.039288 0.092627 -0.036553 -0.000645 -0.072900 -0.000702 -0.141161 -0.037193 0.067224 -0.070695 -0.007566 0.025536 0.007250 -0.021623 -0.008854 0.078030 0.055716 -0.115551 -0.086950 0.073066 0.099197 -0.079443 0.093875 0.041261 -0.107292 0.009548 0.077553 -0.074456 0.008638 -0.029350 -0.001462 0.074759 0.067057 0.005002 0.050058 -0.013955 0.078498 0.023834 0.020588 0.015825 0.023385 -0.063882 -0.026878 -0.004289 0.092144 -0.234226 0.093331 0.129851 0.122928 0.386965 0.135734 -0.097700 -0.164881 0.129330 -0.081461 -0.146820 -0.261275 -0.060532 0.054563 0.113067 -0.126451 -0.100237 -0.103821 -0.100606 0.083041 0.157930 0.092767 -0.042042 0.068615 -0.128556 -0.077409 0.005265 0.099662 0.034220 0.088344 -0.003988 0.214874 -0.043424 -0.018215 0.038335 -0.096891 -0.118408 -0.129102 0.108257 -0.025861 0.069713 -0.014269 0.146657 -0.035516 0.077539 -0.156760 0.041719 -0.098607 0.020205 -0.188219 -0.122505 -0.172683 0.046343 0.024745 -0.037613 0.017104 -0.202181 0.053429 -0.173047 0.050908 0.082938 0.164040 -0.005821 -0.309755 0.083346 0.128572 -0.183053 -0.162509 0.230514 -0.053957 0.021848 0.045716 -0.048572 0.067082 0.197136 0.008943 0.059694 -0.046695 0.015496 -0.436704 0.100094 -0.054461 0.095997 -0.164514 -0.081379 0.042430 -0.189579 0.142188 -0.072868 -0.089207 0.149849 0.059193 0.128658 0.195041 -0.098845 -0.109403 0.088027
CGA -0.274735 0.213852 -0.193383 -0.039547 -0.090857 0.273989 0.085527 -0.399318 0.040330 -0.064157 0.435277 -0.143258 0.068716 0.095323 0.021887 -0.181964 0.253622 -0.365324 -0.197904 -0.034662 0.543407 -0.098862 -0.196388 -0.165829 0.016382 0.115841 0.015181 -0.239801 0.001089 -0.284555 0.050780 0.032674 0.470412 -0.108621 0.073407 0.179469 0.118184 -0.060729 -0.120026 -0.103390 -0.215296 -0.063394 -0.044933 -0.490164 0.005315 0.292736 0.068587 0.018502 0.110762 -0.008466 0.066183 0.050916 0.013553 0.298724 -0.200438 0.100898 -0.029173 -0.012056 0.397037 -0.364440 0.153134 0.181425 0.253088 0.563376 -0.033353 -0.780976 -0.121854 0.311451 0.043097 -0.229105 0.145147 -0.336935 0.457695 0.409383 0.132476 0.612361 0.838908 -0.291343 0.576728 -0.103715 -0.124457 -0.123858 -0.067008 -0.150828 0.163684 -0.191728 -0.282103 -0.092891 -0.011003 -0.043736 0.440507 0.146392 0.004722 0.020286 0.063238 0.681977 0.757978 -0.285591 -0.620360 -0.141448 0.301422 0.029167 -0.652345 0.040028 0.037871 0.104397 0.009421 0.005032 0.239079 0.550810 0.198768 -0.582881 -0.037323 0.405647 -0.389843 0.233685 0.304066 -0.880835 -0.672440 -0.627586 0.025963 -0.343414 -0.094023 -0.092030 -0.106419 -0.033694 0.346614 -0.749911 0.066835 0.171028 0.872836 -0.131210 -0.005489 -0.008807 -0.455159 -0.440634 -0.166822 -0.435039 0.113007 0.201840 -0.058631 -0.539448 0.340484 0.299847 0.604017 -0.712507 0.579583 -0.575288 -0.040533 0.161421 -0.014814 0.016970 -0.315861 -0.066855 0.082140 0.171161 0.829641 -0.396988 -0.252714 0.477981 -0.488595 -0.256767 -0.723502 -0.021219 -0.048850 0.318449 -0.006061 0.012891 -0.124648 -0.056293 0.089400 0.422071 0.185558 -0.037213 -0.146905 -0.246795 -0.105092 -0.045038 0.380670 -0.156787 0.125577 -0.039491 -0.038905 -0.510213 0.650664 -0.326104 -0.171347 -0.103894 0.073641 -0.045606 0.081593 0.327019 0.079742 -0.219413 0.371513 -0.045261 0.331972 0.173965 0.389909 -0.612951 -0.106227 -0.124733 -0.036129 0.049878 0.649169 -0.449879 0.172425 -0.090084 0.374629 -0.379322 -0.515601 0.211057 -0.011167 -0.112180 -0.066971 -0.315776 0.275039 0.340053 -0.012029 -0.339909 -0.319884 -0.115919 0.153584 0.683620 0.154280 -0.331096 0.515828 -0.045870 -0.261988 -0.085591 0.042581 0.386263 0.113264 -0.053062 -0.189194 -0.380196 0.167793 0.132401 0.151405 -0.292681 -0.163528 0.178827 -0.156841 0.239015 -0.114412 0.255897 0.170628 0.473139 -0.009860 0.193219 -0.002771 0.359043 0.106021 -0.162809 -0.461857 -0.280605 0.247531 -0.565216 0.187654 -0.120566 0.051608 -0.535707 0.107906 0.104057 -0.022966 0.021141 -0.023808 -0.171736 0.494633 -0.861116 -0.310278 0.431708 -0.306844 -0.221505 0.004300 -0.219611 0.226811 0.689934 0.253429 -0.410044 -0.169672 0.330386 0.139951 0.756552 -0.438074 0.324784 -0.619136 0.255705 -0.046454 -0.174389 0.214125 -0.139682 -0.411601 0.147124 0.063767 0.360962 -0.016439 -0.079718 -0.577604 0.482067
CGT -0.127292 0.163816 0.165568 0.233848 0.129645 0.167594 -0.197846 0.035996 -0.191271 -0.415320 -0.236907 0.214039 -0.109787 0.059809 0.186107 0.168252 -0.133356 -0.655819 0.038319 0.168870 0.103555 -0.243246 -0.045163 -0.306400 0.016719 0.315581 0.039778 -0.421717 0.201833 0.094793 -0.496967 -0.285495 0.073062 -0.209267 0.161095 0.033702 0.097668 -0.440309 -0.298576 0.057832 0.006282 -0.251008 -0.283183 -0.163628 0.169245 -0.124958 -0.133918 0.244387 -0.186110 0.088579 -0.384332 0.207058 0.069943 0.013626 -0.153167 -0.158996 0.332266 -0.176747 0.123975 0.058031 -0.127427 -0.135626 -0.009642 -0.169012 0.346374 -0.313675 -0.220397 0.106908 -0.100190 0.110429 0.036005 -0.064299 0.203888 0.056693 -0.042354 0.174452 0.356117 -0.081074 0.164854 0.081308 0.142143 0.353782 0.098588 0.041420 -0.127719 0.054080 0.056349 0.116735 0.120799 -0.085333 0.068338 0.156506 0.218281 0.080213 -0.296477 0.330502 0.182987 0.031974 0.011504 0.128557 0.178710 0.118313 -0.122425 -0.112802 -0.143427 0.360655 -0.192569 -0.014638 0.083162 0.132544 -0.123236 -0.089786 0.251894 0.151347 -0.121248 -0.037993 -0.002933 -0.294574 -0.219651 0.004260 0.151900 0.017302 0.202838 -0.152237 0.138799 0.145358 0.054040 -0.150508 -0.048621 -0.170975 0.364704 0.135535 -0.320418 0.241853 0.018759 0.011885 0.163279 0.079478 -0.104777 -0.202079 0.172127 -0.124942 0.222256 -0.103937 0.154832 -0.066578 0.189009 -0.185814 0.534492 0.054107 -0.175774 0.298493 -0.047182 0.203397 -0.260502 -0.114612 0.229961 -0.123419 0.017596 0.177528 -0.074439 0.085296 -0.220178 0.155261 0.152488 0.094111 -0.220940 0.215583 -0.096341 -0.231452 -0.161009 0.081425 -0.074144 -0.268061 0.231172 0.145278 0.316273 -0.051233 0.103056 0.217503 0.129993 -0.004596 0.213700 -0.119922 0.139343 0.172603 -0.106835 -0.185059 -0.013428 0.145103 0.094427 0.062002 -0.228832 -0.021730 0.022595 -0.197715 0.068112 -0.086133 0.058220 -0.087095 0.039021 0.200355 0.258748 -0.308144 0.202385 -0.286548 0.013808 0.393466 0.156489 0.019707 -0.069602 -0.047596 0.050155 0.077906 -0.365739 -0.175141 0.014554 0.104667 0.195094 0.165499 -0.086117 -0.178285 -0.074635 0.343785 -0.210195 -0.145945 0.119993 0.113736 -0.313123 -0.060338 -0.133114 -0.012846 -0.183029 -0.092788 -0.031155 -0.007293 -0.003727 0.022731 0.064197 0.211790 -0.197911 -0.210678 -0.017513 0.207001 0.160605 0.155060 0.061038 0.127067 0.139531 0.071197 -0.128865 0.196273 0.065757 0.050222 -0.373226 -0.278963 0.200716 -0.179535 0.063448 0.185072 -0.033622 -0.282451 0.080902 -0.130632 -0.159482 0.090223 -0.393473 -0.073396 0.152447 -0.347603 -0.059959 -0.112559 0.086896 0.101640 0.041932 0.052455 0.120529 0.320729 -0.159333 0.074087 0.199684 0.019538 -0.442758 0.217407 -0.031453 -0.221235 -0.257638 -0.089005 -0.200553 -0.200174 0.142077 0.050965 0.016021 -0.160355 -0.245021 -0.100634 -0.188652 0.033585 -0.076456 0.005944
ACG -0.565376 -0.019551 -0.122872 -0.006172 -0.383790 -0.104220 0.015818 -0.404375 0.098595 -0.131553 0.217468 -0.074828 0.123643 -0.159918 0.005499 0.009744 0.081606 -0.119844 -0.096087 0.027111 -0.247107 0.046613 0.303950 0.050380 0.046397 0.279614 0.033339 -0.018722 0.103245 -0.117655 -0.033967 -0.058628 -0.173745 -0.032464 -0.095544 0.120332 -0.034273 -0.143288 -0.040446 -0.123075 -0.238981 -0.164711 -0.088394 -0.449587 -0.032734 0.099059 0.007953 0.014010 0.124857 -0.047401 -0.081222 0.001675 0.117710 0.156805 0.053537 0.097932 0.056405 -0.030761 -0.299034 0.053718 0.032739 0.072682 0.035672 0.075045 -0.069477 -0.524784 -0.040960 0.097238 0.140204 -0.117838 -0.102836 -0.269801 0.396251 -0.186459 0.135237 0.321750 0.592912 -0.208411 0.192207 -0.057900 -0.077861 -0.046891 -0.042383 -0.090817 0.108335 0.109202 -0.232366 -0.019165 -0.075699 0.169367 0.149874 0.050525 -0.005307 -0.084723 0.094365 0.591332 0.434398 -0.036627 -0.617170 -0.096842 0.630303 -0.011820 -0.360438 -0.064521 0.572692 -0.051450 -0.052842 -0.479170 0.394457 0.075239 0.242189 -0.335532 0.111109 0.541252 -0.461761 0.006295 0.091586 -0.495794 -0.398058 -0.520926 -0.037046 -0.035808 -0.002394 0.264538 -0.035237 -0.017959 0.370689 -0.369934 -0.038742 0.045195 0.620590 0.001998 -0.047987 -0.021009 -0.190598 -0.376759 -0.103508 -0.222765 -0.017373 0.050166 -0.014536 -0.368117 0.186391 0.223730 0.366772 -0.332669 0.451028 -0.330927 0.028926 -0.258503 0.040905 0.094407 -0.136826 -0.145020 0.006029 0.187782 0.434519 -0.587540 -0.204110 0.357292 -0.361083 -0.286470 -0.440151 0.028852 -0.015691 -0.164230 0.359179 0.039164 0.243486 -0.116348 -0.013181 -0.376595 0.233466 -0.081143 -0.093042 -0.196666 -0.027315 0.305488 0.425043 -0.092962 0.031986 -0.103245 0.091803 0.361304 0.338108 -0.109566 0.295751 0.002319 -0.113282 -0.072967 -0.012446 0.175424 0.075712 -0.092082 0.135692 -0.075467 -0.145956 0.044838 0.334913 -0.310634 -0.259315 -0.010801 0.025857 -0.020094 0.385200 0.145541 -0.005417 0.046687 0.030914 -0.142686 -0.232122 0.122466 0.048627 0.003454 -0.108346 -0.072585 0.050876 0.203646 0.121575 -0.181720 -0.376332 -0.020140 0.089038 0.513906 0.102283 -0.020468 0.325713 0.144310 0.238887 0.063024 0.011496 0.268806 0.041831 0.150323 -0.060508 0.043313 -0.069793 -0.031820 -0.256709 -0.169699 0.020625 0.109116 0.039137 -0.048560 -0.050733 0.689473 -0.206246 0.039908 -0.016077 0.131141 0.069993 0.075405 -0.084360 -0.146882 -0.117422 -0.171981 0.067567 0.000173 0.018626 -0.119652 0.310111 -0.598620 0.083347 0.113110 -0.033843 -0.009853 -0.100275 -0.075873 0.289431 -0.523212 -0.420265 0.302351 -0.163142 -0.014301 -0.103531 -0.025251 -0.017817 0.620512 0.323644 -0.162131 -0.043141 0.266075 0.023677 0.477205 -0.321763 0.200149 -0.513102 0.123973 -0.117346 -0.067453 0.007618 -0.282787 -0.145572 0.062484 0.037196 0.187370 -0.096158 -0.306194 -0.333875 0.239941
TAC 0.092044 0.007624 0.294112 0.143474 -0.096305 0.068544 -0.262757 -0.038679 -0.005366 -0.319846 -0.192331 -0.121477 0.046081 0.036802 -0.072954 -0.013833 -0.216843 0.406530 -0.031482 -0.082301 0.105224 -0.067685 -0.095917 -0.000115 -0.063235 0.167267 -0.193012 0.007356 0.224211 0.219544 -0.381124 -0.266970 0.088322 -0.005330 0.041755 -0.058651 -0.006898 -0.311136 -0.354118 0.041530 0.073914 -0.175404 -0.287834 0.073477 0.215371 -0.062447 -0.041384 0.154578 -0.291316 0.082081 -0.156655 -0.007643 -0.056773 -0.054645 -0.093559 -0.074636 0.117367 0.024048 0.129249 -0.027243 0.025574 0.035307 0.022240 0.009528 -0.023115 0.022033 0.037216 0.028052 -0.008683 -0.049919 -0.045356 0.077853 -0.070953 0.110514 -0.093687 -0.010371 -0.032714 0.069501 -0.080767 -0.049919 0.038386 0.361405 0.143825 0.001104 -0.261903 0.198327 0.346844 -0.042871 -0.108079 0.030493 -0.017332 -0.017395 -0.064153 0.128678 0.153244 -0.038277 0.230580 -0.093336 0.079959 -0.136907 -0.021791 -0.105317 -0.054546 0.056868 0.036690 -0.089856 0.112337 0.068710 -0.146463 -0.082804 0.051900 -0.124731 -0.000284 -0.108381 0.140705 -0.027585 -0.187611 -0.070751 0.092404 -0.219052 0.106533 0.085512 0.196054 0.189440 0.041707 0.144588 -0.157985 0.030118 -0.004518 -0.050253 -0.040821 0.017134 -0.350301 0.013598 0.020656 0.153802 0.003886 0.103548 0.102209 -0.186266 0.366841 0.046781 0.105207 0.134089 -0.104196 0.143948 -0.079670 0.082939 0.484117 0.021173 0.022790 0.274023 -0.097366 0.228597 -0.322964 -0.229780 -0.076617 0.105025 0.032203 -0.066593 0.039731 0.092555 0.070758 -0.066998 0.223285 0.101196 0.057329 0.056992 -0.037032 -0.168760 0.030321 0.121205 -0.115744 -0.403830 0.107710 0.348828 0.293110 -0.079117 -0.016014 0.112097 -0.015264 0.061548 0.017973 -0.119133 0.021106 0.075110 -0.132756 0.055958 0.017161 0.073974 0.073278 -0.167553 -0.170927 0.045550 -0.088644 -0.287792 0.097573 -0.036760 0.051804 -0.000849 0.127375 0.280072 0.295842 -0.389683 0.019900 -0.028723 -0.047110 0.350159 -0.011955 0.225825 0.079852 -0.195136 -0.061508 0.258266 -0.356434 -0.023855 -0.012251 -0.102358 0.033758 0.342692 0.080634 0.037260 -0.275256 0.016512 -0.340674 -0.031493 -0.083700 0.045362 0.092719 -0.007688 -0.322413 0.022727 -0.314985 -0.087883 -0.089926 0.003297 0.104566 -0.067981 -0.008703 0.245303 -0.076404 -0.368837 0.064888 -0.057849 0.358353 -0.074741 0.098211 0.039614 0.216322 -0.010944 -0.043740 0.012747 0.164353 0.064291 0.201392 -0.187368 -0.003644 -0.072162 0.068497 0.221839 0.072440 0.052616 -0.011333 -0.069266 -0.217087 0.035468 -0.375172 -0.049173 -0.098297 -0.037559 0.113253 -0.138821 0.289862 -0.075142 -0.221637 0.262032 0.067251 -0.013519 -0.092575 0.235943 0.084468 -0.083284 -0.352148 0.033890 -0.113663 -0.011982 -0.177101 0.252357 -0.053472 0.336733 -0.212688 0.104301 -0.003712 -0.266602 -0.081488 0.210287 -0.194370 0.110766 0.086361 -0.004679
TAT -0.013639 -0.167118 -0.039328 0.058915 -0.100512 -0.158666 0.056167 0.037914 0.014785 0.116797 -0.087180 -0.167047 0.203121 0.010287 0.005249 0.006605 0.140029 0.375821 -0.116304 0.049227 -0.110963 -0.003726 0.014343 0.135219 -0.069931 -0.141922 -0.279460 0.253272 0.019482 -0.171060 0.176541 0.164355 -0.080591 0.097308 -0.123692 -0.022540 -0.133901 0.175777 -0.324820 -0.244594 -0.003365 -0.057289 0.168583 -0.035367 -0.037526 -0.054459 -0.069267 0.247118 -0.264456 0.015690 -0.198853 -0.076957 -0.157466 -0.074107 -0.027399 -0.036562 0.179516 -0.180598 -0.020623 -0.026962 0.036552 0.046937 -0.014343 0.113763 0.023183 -0.082487 -0.020048 0.077885 0.116373 -0.121498 -0.122209 0.034955 0.047097 -0.070980 0.007773 0.103729 0.109556 -0.027942 0.049180 -0.010193 -0.042107 -0.216551 -0.007343 -0.082103 0.190388 0.074569 -0.027941 -0.019569 -0.170986 0.263322 0.062254 -0.131751 0.087273 0.012840 0.177856 0.101569 0.185110 -0.126019 0.244752 -0.265195 0.097480 -0.150170 -0.027065 0.076144 -0.162930 -0.041713 0.097651 -0.065137 0.049927 -0.154090 0.055706 -0.060598 -0.078467 0.034968 -0.022489 0.005802 -0.169181 -0.083369 -0.011626 -0.089688 0.012748 -0.006931 0.211746 0.359001 0.134374 0.019414 -0.006998 -0.030261 0.029208 -0.082155 0.061528 0.026828 0.079336 0.088889 -0.092679 0.153472 -0.133035 -0.089207 0.141832 0.122119 -0.048566 -0.067402 -0.049695 0.102099 -0.121924 0.195016 0.022328 -0.008980 -0.222798 -0.197888 0.361639 -0.125874 -0.029869 0.337226 0.043409 -0.176319 -0.094019 -0.008625 0.057090 0.017501 0.017906 0.028496 -0.012890 -0.055457 -0.007185 0.043982 0.082726 0.157703 0.015003 0.063230 0.105140 -0.055368 -0.017217 -0.488252 -0.123098 0.137372 0.220895 0.089260 0.146016 -0.094656 -0.247010 -0.076675 0.003220 0.055801 0.052965 0.135867 0.043645 0.190374 -0.067817 -0.112904 -0.075479 -0.151444 0.054140 -0.004172 -0.026345 0.063014 -0.060725 0.034529 0.098034 -0.060482 0.010033 -0.112954 -0.164729 0.134240 0.067879 0.045143 -0.191405 -0.240027 -0.152796 -0.051683 -0.031269 0.072594 -0.170658 -0.029081 0.171269 0.119737 0.037272 -0.022180 0.177282 0.204213 -0.094355 0.115182 -0.003592 0.111730 -0.094742 -0.013193 0.043408 0.149677 0.023260 0.022247 0.121966 0.032926 -0.053378 -0.007126 0.153876 0.073989 0.008137 -0.058756 -0.155469 0.040019 -0.029982 -0.156824 -0.036846 -0.158281 -0.091357 -0.008095 0.043416 -0.157099 0.146550 -0.154281 0.052110 -0.079602 -0.030387 -0.005992 0.272037 0.020187 -0.018690 0.019956 -0.002589 -0.041787 0.033423 -0.081861 -0.043942 0.014117 0.068534 -0.096914 0.185869 0.003415 0.072913 -0.142598 -0.009772 0.028991 -0.173721 -0.142989 -0.541508 0.374367 -0.092162 0.097401 0.282603 -0.093205 0.021598 0.027565 0.198145 0.071665 -0.230138 0.064763 -0.187595 0.288097 -0.165762 0.507107 -0.392075 -0.031580 -0.118903 -0.127362 -0.007605 0.191496 0.068366 -0.047330 -0.042668 0.121537
ATA -0.324938 -0.340738 0.144534 0.188355 -0.083135 -0.238378 -0.171855 -0.211467 0.274262 -0.116610 -0.203712 -0.240512 0.436837 -0.206039 -0.227539 -0.154788 -0.080716 0.620158 -0.185070 -0.022542 -0.381937 -0.163568 0.272673 0.274986 -0.258529 0.031039 -0.332372 0.339818 0.120719 0.053695 -0.132630 -0.104510 -0.294452 -0.066542 -0.332167 0.162734 -0.311548 -0.096707 -0.445569 -0.225502 -0.169574 -0.198025 -0.096144 -0.164437 0.028063 0.249054 0.083300 0.275805 -0.059869 -0.237793 -0.121924 -0.173911 -0.230658 0.184764 0.215241 0.070181 -0.008433 -0.116716 -0.347962 -0.218507 0.367552 0.222363 0.220806 0.285754 0.040159 -0.253184 -0.057827 0.216686 0.375994 -0.289901 -0.226069 -0.083370 0.197749 -0.291266 0.026395 0.120461 0.339568 0.063895 0.122830 -0.072830 -0.201646 0.014910 -0.163843 -0.130504 -0.094432 0.099515 0.127148 -0.033693 -0.266607 0.194931 0.304449 -0.265363 0.115213 -0.235707 0.309267 0.418723 0.366228 -0.283319 0.211779 -0.299523 0.357882 -0.207811 -0.158793 0.058583 0.094379 -0.304549 -0.126803 -0.421478 0.204800 0.062299 0.251849 -0.274256 -0.294841 0.299912 -0.241437 0.181451 -0.173813 -0.282033 -0.181952 -0.242471 0.087127 -0.067072 0.147725 0.386534 0.085279 0.126674 0.227014 -0.273181 0.020546 -0.106606 0.308526 0.037568 -0.208820 0.159851 -0.358027 0.084143 0.012272 -0.254503 0.232973 -0.097624 0.148877 -0.237195 -0.259830 0.032704 0.130394 -0.011028 0.296439 -0.160278 0.084677 -0.202146 0.435065 0.095065 -0.255638 0.220936 -0.116624 -0.168209 0.164073 -0.283516 0.051014 0.140625 -0.065115 -0.072912 -0.220942 -0.165437 0.012443 -0.049416 0.062511 0.052202 0.145472 -0.030344 0.128826 -0.246505 0.174476 -0.604135 -0.195228 0.276513 0.235155 0.255751 0.264694 0.006490 -0.329639 -0.116817 0.123081 0.296462 0.229895 0.026645 0.304571 0.140717 -0.207027 -0.295055 -0.230622 0.060109 -0.134588 -0.113015 0.174240 -0.023832 -0.257651 0.276476 0.201141 -0.227581 -0.272306 0.104655 0.082915 -0.150119 0.234314 -0.150010 -0.358394 0.018403 -0.379700 0.149459 -0.210587 -0.098957 -0.216675 0.064655 -0.103490 0.265944 0.186020 0.153007 0.258314 0.239372 -0.297703 0.244519 -0.201707 0.412838 -0.268821 0.160553 0.116690 0.174503 0.012368 0.191798 -0.126182 0.180768 -0.268439 0.173678 -0.027825 0.115077 -0.226986 -0.266256 -0.205162 0.186724 0.087746 -0.185396 -0.091915 -0.226374 0.160600 0.304886 -0.199701 -0.313441 0.155216 -0.087291 -0.099451 -0.211617 -0.052172 -0.126936 0.309974 -0.112915 0.094256 0.250659 0.045815 0.105446 -0.130774 -0.355629 -0.204797 0.183509 -0.073156 -0.135165 -0.133965 -0.087504 0.220620 -0.339584 -0.274619 -0.000388 0.008414 -0.098868 -0.490429 0.421120 -0.320142 0.344831 0.206438 0.105177 0.033188 0.389504 -0.004478 0.282380 -0.386900 -0.005660 -0.370652 0.572032 -0.087759 0.594783 -0.540697 -0.285111 -0.380300 -0.260027 -0.067609 0.418137 -0.048437 -0.325364 -0.289775 0.317030
GTA -0.323385 -0.270306 0.232038 0.226304 0.060359 -0.138451 -0.377724 -0.126301 0.232938 -0.424749 -0.325672 -0.092521 0.342735 -0.248938 -0.067972 -0.058999 -0.274468 0.346338 -0.013026 -0.003802 -0.298995 -0.194484 0.287498 0.183416 -0.218162 0.340316 -0.202305 0.180008 0.246451 0.268609 -0.456110 -0.342842 -0.236598 -0.176129 -0.284517 0.062580 -0.251671 -0.396602 -0.391641 -0.111519 -0.168343 -0.312696 -0.381245 -0.157902 0.079392 0.201742 -0.041942 0.194110 -0.081117 -0.130991 -0.173420 -0.098657 -0.107110 0.128453 0.132102 -0.050272 0.051537 0.019882 -0.253335 -0.160287 0.306617 0.150536 0.168481 0.173945 0.123391 -0.221516 0.091588 0.172629 0.289173 -0.230374 -0.218053 -0.109743 0.197306 -0.271655 0.020462 0.045264 0.300732 -0.043447 0.126370 -0.096404 -0.243882 0.326224 -0.134197 -0.108296 -0.316666 0.087062 0.299784 0.019026 -0.219987 0.223728 0.230287 -0.152766 0.032600 -0.177903 0.240101 0.342096 0.289265 -0.139735 0.035410 -0.213354 0.379043 -0.102258 -0.141290 0.012870 -0.064707 -0.224032 -0.028354 -0.410424 0.234487 0.065332 0.337526 -0.271960 -0.180818 0.314542 -0.277878 0.209710 -0.400652 -0.197686 -0.193641 -0.278891 -0.066345 0.050877 0.199779 0.207523 -0.015154 0.105962 0.271675 -0.334062 0.024618 -0.071095 0.262078 0.174602 -0.425641 0.086360 -0.361061 0.030631 -0.039345 -0.291741 0.255272 -0.274162 0.356680 -0.228495 -0.116994 0.089432 0.160259 -0.041575 0.338913 -0.341612 0.455016 -0.239937 0.314373 0.297653 -0.214243 0.035098 -0.332456 -0.217053 0.237503 -0.320822 -0.013261 0.218480 -0.068920 -0.182003 -0.290091 -0.087705 0.039791 -0.163171 0.078831 0.150633 0.282700 -0.193535 0.017689 -0.297828 0.225464 -0.524951 -0.199595 0.292260 0.303360 0.267668 0.284951 0.024550 -0.236887 -0.157738 0.132909 0.307713 0.259703 0.090170 0.278248 0.147914 -0.179845 -0.247474 -0.129997 0.064754 -0.147343 -0.166065 0.179350 -0.218149 -0.279388 0.259065 0.170572 -0.267810 -0.252101 0.291775 0.303028 -0.401709 0.218983 0.048765 -0.334156 0.378746 -0.191860 0.315558 -0.080088 -0.317110 -0.176205 0.216594 -0.400341 0.150923 0.103627 0.191436 0.216432 0.273544 -0.287102 0.227408 -0.306419 0.325695 -0.298279 0.114665 0.062281 0.123108 -0.053383 0.102624 -0.400232 0.100620 -0.365866 0.135087 -0.042359 0.114580 -0.109697 -0.129295 -0.136502 0.293962 0.088193 -0.397745 -0.042150 -0.190223 0.385814 0.344933 -0.162923 -0.187784 0.154815 -0.133001 0.023100 -0.092257 -0.080102 -0.117058 0.054105 -0.252601 0.028452 0.140412 0.017866 0.090642 -0.037890 -0.318785 -0.257230 0.156648 -0.197976 -0.099095 -0.433621 0.003045 0.256630 -0.325071 -0.295111 -0.096693 0.211075 -0.020173 -0.444401 0.477739 -0.210538 0.353382 0.045239 0.240509 0.007942 0.319306 -0.334830 0.305529 -0.327545 0.090039 -0.336788 0.498591 0.007540 0.332413 -0.464477 -0.262538 -0.324976 -0.198287 -0.050885 0.345984 -0.201039 -0.268673 -0.337135 0.303815
NNN -0.002953 -0.184191 -0.347148 -0.397196 -0.181246 0.045255 0.363091 -0.182291 0.261311 0.364126 0.398408 -0.295185 0.152929 -0.092167 -0.197132 -0.273799 0.396943 0.114861 -0.203477 -0.221847 0.004330 0.235713 -0.007203 0.206222 -0.246102 -0.426233 -0.185697 0.215883 -0.435272 -0.352454 0.295419 0.355495 -0.055147 0.209905 -0.205213 0.260597 -0.106022 0.357651 0.389945 -0.152165 -0.119104 0.432672 0.357371 -0.196693 -0.279443 0.320112 0.318818 -0.381708 0.371364 -0.302047 0.282382 -0.179200 -0.198699 0.286120 0.214808 0.314219 -0.204748 0.313779 -0.035690 -0.287841 0.323964 0.262681 0.304091 0.252559 -0.270368 -0.256043 0.240391 0.281203 0.217050 -0.174606 -0.167682 -0.226395 0.203460 0.033201 0.259683 0.441442 0.220759 -0.319019 0.363911 -0.261765 -0.344699 -0.287145 -0.398080 -0.399772 0.312318 -0.253068 -0.293993 -0.294667 -0.209673 0.064826 0.348794 -0.300404 -0.300959 -0.260227 0.210249 0.113420 0.359657 -0.311306 -0.342379 -0.178532 -0.026659 -0.263763 -0.386073 0.317273 0.217527 -0.173483 0.248652 0.030655 0.016039 0.335669 0.247692 -0.348812 -0.402233 0.043772 -0.079593 0.228982 0.350520 -0.357478 -0.269278 -0.394515 -0.166793 -0.341459 -0.338454 0.100249 -0.349861 -0.393256 0.099791 -0.346703 0.228338 0.351097 0.278792 -0.270838 0.355013 -0.263713 -0.233882 -0.382729 -0.353732 -0.189803 0.255307 0.382558 -0.378219 -0.334100 -0.275133 0.270859 0.324132 -0.398402 0.179588 -0.285919 -0.244482 -0.099685 0.188520 -0.354847 -0.286554 -0.389761 0.375221 0.336206 0.364667 -0.008266 -0.276528 0.228996 -0.318542 -0.109416 -0.283083 -0.190697 -0.377829 0.015961 0.141169 -0.168429 0.096208 0.391837 0.214024 0.081355 0.142910 0.296794 -0.122623 -0.369777 -0.276427 -0.076477 0.118688 -0.380857 -0.171515 -0.148653 -0.238348 -0.141352 0.369962 -0.317633 0.014025 0.149529 -0.248104 -0.274546 -0.308122 0.299946 0.331598 -0.189568 0.323243 0.375444 0.010009 0.196302 0.259696 -0.345527 -0.117092 -0.358106 -0.341260 0.333388 0.381183 0.066251 -0.206749 -0.280738 -0.168704 -0.398469 -0.342655 0.375980 -0.199370 -0.411026 0.356846 0.292783 0.381204 0.239909 -0.255605 -0.311755 -0.094120 0.180454 0.418952 0.236996 0.300899 0.210285 0.337340 -0.288310 0.120119 0.255302 0.365692 0.227003 0.314900 0.011097 0.211530 0.057151 -0.213141 -0.279672 -0.000607 -0.328989 0.177962 0.263480 -0.254607 -0.186703 -0.359090 -0.070041 -0.107448 -0.216426 -0.343958 -0.143475 -0.285368 -0.301660 -0.275899 -0.149710 0.124766 0.380342 -0.188326 0.133315 0.243195 -0.297066 0.259384 -0.053767 -0.187478 0.106042 0.385231 -0.219426 0.328253 0.198476 0.263121 -0.337024 -0.090375 0.291385 -0.332666 -0.203192 -0.138331 0.210154 -0.256760 0.210702 0.190179 -0.409890 -0.268581 0.211537 0.273753 0.356124 -0.271369 0.332120 -0.369792 0.217847 0.221027 0.232039 -0.151896 -0.109439 -0.242488 0.363336 0.356435 0.214658 0.404502 -0.060834 -0.268284 0.236090
GGN 0.524426 -0.077305 0.183224 0.041416 0.029903 -0.188235 -0.488127 0.544494 0.116706 -0.538618 -1.014842 -0.019446 0.024603 -0.018821 -0.094988 0.040011 -0.759982 -0.093674 0.334851 0.082148 -0.166833 0.247885 0.014456 0.124071 -0.090439 0.077055 -0.099512 0.115539 0.026369 0.864580 -1.018534 -0.608027 -0.223347 0.010032 -0.085497 -0.051757 0.008740 -0.685416 0.478495 -0.124452 0.355836 0.172755 -0.508012 0.701607 -0.087100 0.133300 0.234883 -0.273013 0.239014 -0.122850 0.124978 0.018394 -0.062841 -0.219563 0.161163 0.026759 -0.014135 0.321306 -0.182097 -0.026785 0.033049 -0.166606 0.039193 -0.102087 0.044979 0.953278 0.019687 -0.481502 0.044844 -0.051752 -0.230124 0.611584 -0.772012 -0.084003 -0.094208 -0.845022 -1.004650 0.535929 -0.618517 0.094721 -0.204138 0.984668 -0.360434 -0.008913 -0.667030 -0.303898 0.487856 -0.177755 0.059563 -0.266382 -0.403515 -0.270663 -0.092091 -0.035022 -0.181054 -0.926591 -0.953264 0.282279 0.978216 -0.021266 -0.551579 -0.015211 0.743519 0.237395 -0.318188 0.069013 -0.051794 0.314418 -0.565972 -0.204275 -0.185690 0.754389 -0.274546 -0.628548 0.615117 0.210050 -0.360760 0.992857 0.723104 0.847512 0.048186 -0.082122 0.023380 -0.201421 -0.040363 -0.086642 -0.584961 0.924842 -0.000602 -0.033002 -1.026267 0.170025 -0.721575 0.006322 0.479313 0.651124 0.157482 0.214213 -0.468548 -0.936523 0.413706 0.749465 -0.311295 -0.319088 -0.725599 0.567674 -0.854128 0.888941 1.116923 -0.095877 -0.058210 0.588984 0.319518 -0.119586 -0.475232 -0.462457 -0.969502 0.616252 0.230944 -0.751613 0.701799 0.275130 0.907962 0.034824 0.031820 -0.105415 -0.217493 0.065249 0.066092 -0.087569 0.102755 -0.076411 -0.299363 0.168099 -0.082851 0.345283 -0.006365 -0.354829 -0.694740 0.145470 -0.029621 0.467155 -0.118983 0.007317 -0.872780 0.106565 -0.119820 -0.093335 -0.175952 0.086018 -0.172808 -0.378943 -0.352811 0.585468 -0.598136 -0.156206 -0.014722 -0.077751 -0.747127 0.887890 0.318916 0.481218 0.576457 -0.869592 -0.896486 0.073669 -0.177753 0.988779 -0.179016 0.984456 0.657280 -0.740225 0.025048 0.196658 -0.673941 0.356763 -0.192300 -0.477158 -0.248306 0.341989 0.554803 0.007616 -0.762146 -0.987340 -0.233431 0.196191 -0.784878 -0.110448 -0.119259 0.103401 -0.491502 -0.665835 -0.203379 -0.221628 0.181517 0.346072 -0.104780 -0.296605 0.258512 0.641999 0.143786 -0.036996 -0.354891 -0.145612 0.593171 -0.548306 0.047248 -0.442662 -0.189828 -0.357022 -0.122994 -0.482565 -0.292387 0.034726 0.029041 0.211210 -0.161714 0.369026 -0.271784 0.092059 -0.393279 0.821145 -0.172063 0.036092 -0.138337 -0.064248 -0.851733 0.160342 -0.576552 0.973090 0.282130 -0.172212 0.595771 -0.176013 0.006553 0.025189 -0.236326 -0.947884 0.098164 1.062981 0.260096 -0.330399 -1.053676 -0.927830 0.645619 -0.202385 0.890464 -0.262522 0.109083 -0.007089 0.026708 0.291921 0.249997 -0.116697 0.004949 -0.190135 -0.029120 0.219899 0.686286 -0.522696
GNC 0.331926 -0.282436 -0.246114 -0.179785 0.380302 -0.072599 0.103340 0.685472 0.243645 0.157417 -0.327270 0.013075 0.024278 -0.117910 0.003772 0.119183 -0.155741 -0.025967 0.579669 0.105831 -0.513868 0.315443 0.185819 0.362316 0.074759 -0.318991 0.081652 0.366451 -0.292665 0.232335 -0.170902 0.080296 -0.504767 0.038370 -0.329223 0.019942 0.068793 0.066309 0.545172 0.003981 0.405534 0.419293 0.156604 0.714169 -0.191051 0.130369 0.177578 -0.370854 0.286190 -0.353788 -0.007511 -0.000951 0.245779 -0.031470 0.429377 0.138174 0.004423 0.379627 -0.490626 0.098778 0.162116 -0.324205 -0.005515 -0.462995 -0.073717 0.842960 0.084253 -0.467719 0.257575 0.148748 -0.296765 0.634318 -0.710002 -0.330895 0.051933 -0.820101 -0.855840 0.596171 -0.433929 0.184859 -0.342553 0.159757 -0.472419 -0.104944 -0.041960 -0.088889 -0.048110 -0.084460 0.092789 -0.269688 -0.239816 -0.463907 0.007816 -0.298756 -0.193345 -0.758370 -0.879202 0.044420 0.460234 0.319174 -0.427417 0.000676 0.725561 0.308133 -0.499081 0.056619 -0.112573 0.044008 -0.546577 -0.308461 0.015272 0.711061 -0.441934 -0.486215 0.482655 0.073586 -0.531352 0.881292 0.695996 0.780399 0.219665 0.263083 -0.000305 -0.269941 -0.127396 -0.292949 -0.437531 0.710228 -0.174426 -0.007609 -0.858361 0.047210 0.009221 -0.164841 0.485032 0.210060 0.061158 0.452255 -0.272455 -0.250672 -0.191102 0.666387 -0.587981 -0.213521 -0.640618 0.625336 -0.681302 0.555607 0.209205 0.023807 0.075597 -0.124848 0.076038 -0.263647 0.179310 0.034077 -0.759262 0.471221 0.361486 -0.662066 0.677956 0.516106 0.708269 0.003102 -0.215647 -0.247413 -0.452979 0.055582 0.192432 0.258587 -0.021726 -0.282535 -0.206069 0.182348 0.075845 -0.118988 0.006561 -0.335254 -0.669813 -0.149388 -0.126885 0.286099 0.109840 0.294829 -0.732312 0.139045 0.158638 -0.151215 -0.301180 -0.110277 -0.423390 -0.474676 0.046783 0.386297 -0.275484 0.295795 -0.223448 -0.273494 -0.701371 0.664860 0.103388 -0.125058 -0.109419 -0.115033 -0.742383 -0.096133 -0.320101 0.190829 -0.440518 0.354051 0.575739 -0.123113 0.125974 -0.267556 0.080555 0.582309 -0.023910 -0.503723 -0.218714 0.186955 0.507929 0.111253 -0.164537 -0.782958 0.086653 0.438729 -0.703477 -0.115785 -0.340567 0.286428 0.091716 -0.655648 0.192472 -0.351756 0.163955 0.325523 -0.307587 -0.409803 0.364509 0.077334 0.266936 0.091484 -0.121195 -0.296837 -0.032133 -0.385368 -0.184096 -0.615429 -0.212687 -0.081711 0.042631 -0.625455 -0.360955 0.405040 0.062304 0.395506 -0.123213 0.633358 -0.209536 -0.034417 -0.522244 0.698840 -0.127870 -0.229219 0.239034 -0.048699 -0.076451 0.014042 -0.554206 0.840031 0.219708 0.015469 -0.002441 -0.014382 0.001551 -0.066816 -0.538436 -0.811837 -0.446140 0.390563 0.226496 -0.161092 -0.220075 -0.790618 0.713180 -0.039389 0.771632 -0.434689 0.049248 0.007159 -0.049904 0.145757 0.311947 0.099616 0.149054 -0.398359 0.211529 0.092129 0.481957 -0.599772
NCC 0.384334 -0.322333 0.028898 -0.193987 0.764966 0.398393 -0.178467 0.761414 0.215237 -0.050273 -0.319326 -0.023453 -0.205732 0.160409 0.098551 0.212818 -0.252527 0.272623 0.717159 0.108314 -0.420633 0.402305 0.019483 0.334357 0.151668 -0.288727 0.342700 0.585978 -0.256186 0.310723 -0.234180 -0.117754 -0.346424 0.272028 -0.234458 -0.300756 0.219299 -0.081740 0.484026 0.391247 0.394033 0.454632 -0.065832 0.774222 -0.272840 -0.073208 0.351372 -0.316482 0.300333 -0.119901 -0.211602 -0.037639 0.442438 -0.299665 0.231388 0.308032 0.183609 0.322836 -0.319482 0.326115 0.121718 -0.326969 -0.262177 -0.723457 -0.188023 0.898717 0.126787 -0.415466 0.069683 0.445336 -0.000727 0.658332 -0.739076 -0.162221 0.205301 -0.638666 -0.929012 0.487806 -0.489385 0.187541 -0.234922 0.271520 -0.432492 -0.145310 -0.236130 0.315030 0.292693 0.008911 0.101237 -0.400027 -0.396775 -0.263145 -0.035566 -0.147227 -0.200411 -0.839976 -0.835388 0.309920 0.377836 0.684221 -0.483621 -0.187070 0.732598 0.364377 -0.697278 0.033682 -0.028147 0.058515 -0.581178 -0.852535 0.026026 0.645847 -0.361610 -0.540726 0.489332 -0.433904 -0.385518 0.891922 0.792882 0.602887 0.325051 0.561684 0.095199 -0.520810 -0.261506 -0.361791 -0.373093 0.674673 -0.242827 -0.036344 -0.895189 -0.065820 -0.142967 -0.245734 0.450003 0.337072 -0.074709 0.649380 0.206599 -0.285073 0.083037 0.630532 -0.429520 -0.077458 -0.720282 0.750968 -0.717550 0.537277 0.263847 0.620746 0.120496 0.061992 0.314297 -0.323919 -0.102307 -0.276723 -0.840993 0.547266 0.696763 -0.737266 0.718093 0.734726 0.766920 -0.074264 -0.160145 0.125871 -0.517306 0.152014 -0.064543 0.238263 -0.193487 -0.149931 -0.230845 0.032068 0.458276 0.294384 0.183554 -0.367004 -0.693968 -0.171261 -0.153420 0.198937 0.255575 0.251450 -0.693241 0.289243 0.082848 -0.047547 -0.043290 -0.190805 -0.280683 -0.637277 -0.100754 0.418276 -0.306978 0.172030 -0.027664 -0.481514 -0.595284 0.589803 0.067890 0.122436 0.091299 -0.218183 -0.712307 -0.477943 -0.170973 0.268586 -0.322892 0.368634 0.653900 -0.266259 0.238264 0.011900 -0.084971 0.432376 -0.287013 -0.519161 -0.236917 0.466078 0.531508 0.103418 -0.239186 -0.859396 -0.229561 0.274592 -0.731918 -0.098316 -0.567556 0.106274 -0.175367 -0.633263 -0.175538 -0.386963 0.350113 -0.020712 -0.043476 -0.109733 0.589765 0.207191 0.222804 -0.150343 0.293064 -0.244912 0.196998 -0.465102 -0.020832 -0.477361 -0.198084 0.542766 0.505407 -0.474084 -0.464753 0.735313 0.329274 0.422797 -0.309112 0.435952 -0.427423 0.118856 -0.496026 0.760703 0.006109 -0.568820 0.034709 -0.093814 -0.196330 0.283145 -0.552740 0.891224 0.306031 -0.223529 0.233753 0.251151 0.135069 0.023145 -0.352123 -0.844640 -0.974484 0.391239 0.205795 -0.105766 -0.294124 -0.804806 0.607321 -0.109473 0.689100 -0.354933 0.030060 0.350542 -0.135044 0.123005 0.440245 -0.209857 0.297236 -0.555111 0.156690 0.063459 0.414906 -0.584882
CNN -0.182682 -0.314619 -0.494750 -0.734149 -0.337565 -0.137113 0.458279 -0.233351 0.498009 0.550226 0.351401 -0.503133 0.267349 -0.493690 -0.242463 -0.583116 0.250402 0.336448 -0.300935 -0.316159 -0.554602 0.337757 0.384497 0.509761 -0.179586 -0.782626 -0.160663 0.359036 -0.690336 -0.312811 0.377953 0.448224 -0.638493 0.461031 -0.503508 0.838774 -0.245301 0.527959 0.713183 -0.325329 -0.391552 0.775116 0.633021 -0.159985 -0.537951 0.570374 0.462948 -0.772719 0.367091 -0.835505 0.550451 -0.312776 -0.515464 0.822171 0.818987 0.362113 -0.378490 0.637947 -0.614819 -0.628966 0.684054 0.514790 0.530918 0.766106 -0.282038 -0.181706 0.396050 0.487048 0.585245 -0.566396 -0.362391 -0.248208 0.121777 -0.359059 0.517294 0.179787 0.164852 -0.201040 0.460243 -0.393895 -0.657388 -0.371330 -0.634143 -0.801604 0.380529 -0.421910 -0.599880 -0.370527 -0.330045 0.684553 0.799870 -0.702700 -0.506509 -0.839842 0.563280 0.052768 0.233245 -0.684064 -0.783928 -0.407053 0.096938 -0.480270 -0.281111 0.544766 0.372467 -0.441527 0.448796 -0.225500 0.147103 0.619696 0.558709 -0.280294 -0.789973 0.211896 -0.255480 0.604514 0.330647 -0.231387 -0.231181 -0.315993 -0.317151 -0.467443 -0.584415 0.071126 -0.515276 -0.704860 0.342859 -0.376353 0.350713 0.589209 0.136392 -0.437125 0.570901 -0.349057 -0.551863 -0.757715 -0.550612 -0.595800 0.538908 0.485668 -0.719963 -0.207640 -0.782659 0.365410 0.310727 -0.452126 0.196693 -0.543292 -0.330199 -0.208901 0.353366 -0.516500 -0.612650 -0.490653 0.694234 0.715180 0.315076 -0.153784 -0.320504 0.195186 -0.251215 -0.327059 -0.322810 -0.269699 -0.693245 -0.378178 0.579210 -0.462053 0.607434 0.815119 0.423872 -0.289640 0.541858 0.491932 -0.490376 -0.780739 -0.681739 0.062817 0.145548 -0.719859 -0.297584 -0.498473 -0.368256 0.263808 0.327497 -0.611333 0.491589 0.377103 -0.590012 -0.599840 -0.697984 0.486597 0.785269 -0.508671 0.747082 0.758876 -0.271256 0.377388 0.190045 -0.359331 -0.536440 -0.465204 -0.533255 0.455152 0.180276 0.157621 -0.401085 -0.375350 -0.626370 -0.460451 -0.333873 0.648159 -0.360989 -0.746493 0.527580 0.768809 0.784065 0.227949 -0.236923 -0.796974 -0.218765 0.394810 0.229695 0.077353 0.600804 0.696865 0.220542 -0.443340 0.178765 0.780951 0.575668 0.300808 0.582106 0.206813 0.205993 0.211175 -0.669689 -0.627841 0.080170 -0.430341 0.307021 0.460829 -0.440148 -0.502194 -0.474087 0.109484 -0.653357 -0.658767 -0.381836 -0.178821 -0.549425 -0.752963 -0.359868 -0.370481 0.212857 0.642830 -0.441825 0.700684 0.477010 -0.580352 0.101947 -0.075263 -0.273555 0.351958 0.649780 -0.348144 0.353591 0.317184 0.305187 -0.177038 -0.263615 0.481982 -0.324927 -0.463609 -0.298350 0.212956 -0.734192 -0.018853 0.360491 -0.357379 -0.616059 0.578802 0.365803 0.228015 -0.263907 0.615324 -0.014710 0.457786 0.441665 0.269276 -0.273467 -0.536696 -0.743368 0.750643 0.531845 0.730686 0.809666 -0.410351 -0.632514 0.559753
TCN 0.009971 -0.137406 -0.549415 -0.777400 -0.151440 0.106716 0.491354 -0.166909 0.334464 0.611086 0.482886 -0.415925 0.013201 -0.293918 -0.069785 -0.463604 0.289234 0.112856 -0.289620 -0.141720 -0.211424 0.332288 0.090687 0.277412 -0.156456 -0.903022 -0.052982 0.165982 -0.800514 -0.296322 0.328057 0.486981 -0.371611 0.346405 -0.249667 0.783391 -0.011331 0.589109 0.793370 -0.001236 -0.274323 0.867203 0.658031 -0.061602 -0.561922 0.446072 0.560772 -0.807205 0.371240 -0.848372 0.355536 -0.071063 -0.374629 0.812786 0.707384 0.340170 -0.147590 0.730472 -0.295422 -0.542697 0.679313 0.470379 0.566424 0.607076 -0.131876 -0.090835 0.293404 0.497682 0.424134 -0.377581 -0.225549 -0.191924 0.044411 -0.173278 0.537645 0.267980 0.039923 -0.214369 0.557354 -0.293058 -0.554073 -0.292144 -0.675033 -0.807867 0.279482 -0.228127 -0.484861 -0.295015 -0.103377 0.340096 0.877578 -0.669262 -0.389896 -0.829743 0.371451 -0.090595 0.273407 -0.761437 -0.801504 -0.183241 -0.165299 -0.422145 -0.332606 0.686571 0.146411 -0.236801 0.343924 0.009187 0.000734 0.644975 0.411160 -0.296183 -0.855797 0.010714 -0.101736 0.503000 0.363528 -0.223086 -0.181856 -0.381871 -0.117600 -0.496612 -0.519141 -0.073543 -0.592653 -0.805417 0.239028 -0.398095 0.206417 0.564654 0.031416 -0.332443 0.616019 -0.322871 -0.435663 -0.844765 -0.541021 -0.388287 0.579436 0.599915 -0.778288 -0.256104 -0.755187 0.265863 0.310452 -0.590356 0.116711 -0.495437 -0.191256 0.049758 0.177077 -0.569959 -0.629295 -0.469508 0.720085 0.775904 0.337861 0.054378 -0.233377 0.121813 -0.247234 -0.127765 -0.256907 -0.207297 -0.753817 -0.151378 0.125015 -0.070228 0.271770 0.836956 0.248238 0.103417 0.371828 0.286909 -0.153404 -0.748605 -0.435189 -0.103076 0.011118 -0.759665 -0.064675 -0.401218 -0.226517 -0.021159 0.358565 -0.472585 0.257836 0.138508 -0.461117 -0.541451 -0.647005 0.353368 0.761000 -0.426285 0.768828 0.777760 -0.066079 0.245402 0.182301 -0.382515 -0.406832 -0.534799 -0.570007 0.442467 0.228777 -0.043820 -0.257266 -0.319649 -0.501997 -0.551243 -0.379770 0.770733 -0.132941 -0.830567 0.573271 0.719895 0.890012 0.235678 -0.265957 -0.756081 -0.078844 0.175089 0.245883 0.007866 0.594943 0.606013 0.277507 -0.468165 0.091459 0.729309 0.625625 0.265565 0.590040 0.087624 0.336443 0.059089 -0.607858 -0.618060 0.198050 -0.517833 0.046011 0.349830 -0.349989 -0.307121 -0.506979 -0.165716 -0.494627 -0.537672 -0.351982 -0.137744 -0.507177 -0.699181 -0.469670 -0.244848 0.067737 0.734988 -0.336603 0.531106 0.513554 -0.625461 0.104619 0.094966 -0.063129 0.170460 0.745734 -0.159759 0.341260 0.389349 0.276238 -0.151114 -0.118293 0.439017 -0.324019 -0.303851 -0.048934 0.115365 -0.680535 -0.076268 0.176859 -0.426312 -0.535345 0.513052 0.286193 0.257267 -0.262239 0.583649 -0.052736 0.428228 0.393089 0.180491 -0.023861 -0.376258 -0.656219 0.797123 0.560313 0.524782 0.874140 -0.269308 -0.544932 0.408472
<unk> -0.161149 -0.067230 0.015860 0.047316 -0.012597 -0.134421 -0.047829 -0.063816 0.059738 -0.129986 -0.063544 -0.055726 0.122089 -0.088872 -0.034813 -0.053861 -0.053074 0.112636 -0.030830 -0.006630 -0.138074 -0.008342 0.157137 0.060177 -0.054164 0.069495 -0.093012 0.056331 0.062247 0.049553 -0.164236 -0.089803 -0.109686 -0.016105 -0.071921 0.045771 -0.071355 -0.139814 -0.072682 -0.121336 -0.078465 -0.071476 -0.073705 -0.096033 0.004963 0.049543 0.012304 0.044588 -0.032210 -0.051086 0.007899 -0.032014 -0.077717 0.034460 0.059569 0.001091 -0.019820 -0.000822 -0.122982 -0.085400 0.077957 0.052698 0.051867 0.087902 0.005211 -0.107565 0.013731 0.048681 0.074947 -0.084323 -0.092904 -0.061875 0.093540 -0.131446 0.005256 0.039414 0.119234 -0.000429 0.016799 -0.027152 -0.051033 0.132095 -0.004705 -0.026302 -0.050038 -0.022890 0.005185 -0.023874 -0.045919 0.089546 0.043941 -0.059463 0.007684 -0.063458 0.064102 0.149773 0.097501 -0.041935 -0.012392 -0.063207 0.187851 -0.035202 -0.055744 0.009066 -0.006973 -0.059982 0.010348 -0.166456 0.116967 0.003517 0.040659 -0.072662 -0.042315 0.147181 -0.120946 0.073768 -0.007837 -0.093956 -0.101557 -0.062825 -0.014300 -0.009925 0.013689 0.092782 0.000572 0.037937 0.109272 -0.085159 0.026442 0.002966 0.121471 0.013684 -0.124873 0.032768 -0.069690 -0.005570 0.001764 -0.066962 0.069523 -0.079168 0.067649 -0.060496 -0.051828 0.008894 0.047194 -0.054469 0.108561 -0.067150 0.180475 -0.070071 0.080205 0.096380 -0.039185 0.048845 -0.076311 -0.015852 0.063533 -0.153448 -0.008806 0.096621 -0.052477 -0.071609 -0.093877 -0.009007 0.005883 -0.091668 0.061228 0.007226 0.084218 -0.044438 0.050299 -0.156828 0.072406 -0.090358 -0.092655 0.044357 0.002503 0.151984 0.130339 0.002881 -0.066771 -0.059045 -0.010274 0.153412 0.077023 -0.005160 0.120090 0.031232 -0.054466 -0.057163 -0.041179 0.020779 -0.030810 -0.056381 0.035538 -0.045106 -0.120287 0.081893 0.060244 -0.058055 -0.090414 0.051223 0.074415 -0.130146 0.072405 0.026462 -0.106838 0.136902 -0.075732 0.047015 -0.027649 -0.033798 -0.046968 0.032560 -0.137894 0.062754 0.030331 0.078883 0.038167 0.016777 -0.129987 0.058687 -0.044977 0.125637 -0.023174 0.043460 0.042883 0.003089 -0.006105 0.044728 -0.045762 0.042801 -0.033918 0.086730 -0.002021 0.076977 -0.066669 -0.063286 -0.129076 0.023337 0.030487 -0.019443 -0.063386 -0.064189 0.060571 0.178699 -0.072742 -0.086081 0.025547 -0.049458 -0.036469 -0.053592 -0.006184 -0.061155 0.047695 -0.047461 0.007881 0.076326 0.039333 -0.031683 -0.011243 -0.152356 -0.062961 0.095925 -0.025984 -0.030590 -0.143648 0.008919 0.095616 -0.109534 -0.131154 0.051699 0.015617 -0.097686 -0.138606 0.087404 -0.069720 0.127859 0.061745 0.071521 -0.010985 0.092427 -0.137258 0.075932 -0.076772 0.030004 -0.087083 0.105131 -0.004027 0.075769 -0.092884 -0.087624 -0.086688 -0.018760 -0.021233 0.113469 -0.035746 -0.108387 -0.071402 0.085721
