# Supplementary material for: DeepMethylation: a deep learning based framework with GloVe and Transformer encoder for DNA methylation prediction
Source: PeerJ. 2023 Sep 25;11:e16125. doi: 10.7717/peerj.16125 (PMC10538282; doi:10.7717/peerj.16125)
Supplement: Supplemental Information 1 [file peerj-11-16125-s001.zip › git/shuju/vocab.txt]

CCC
GGG
GCC
GGC
CCT
CTG
CAG
CTC
TCC
AGG
CCA
GAG
GGA
TGG
GCT
AGC
CCG
CGC
CAC
TCT
CGG
TTT
GCG
AAA
CTT
TGC
GCA
TTC
AGA
ACC
GTG
AAG
GAA
TCA
ACA
GGT
CAA
GTC
TGT
TGA
GAC
ACT
TTG
CAT
AGT
AAC
ATT
AAT
GTT
ATG
ATC
TTA
TAA
CTA
GAT
TAG
TCG
CGA
CGT
ACG
TAC
TAT
ATA
GTA
NNN
GGN
GNC
NCC
CNN
TCN
