# Supplementary material for: DeepMethylation: a deep learning based framework with GloVe and Transformer encoder for DNA methylation prediction
Source: PeerJ. 2023 Sep 25;11:e16125. doi: 10.7717/peerj.16125 (PMC10538282; doi:10.7717/peerj.16125)
Supplement: Supplemental Information 1 [file peerj-11-16125-s001.zip › git/transformer.py]

import tensorflow as tf
from tensorflow import keras as keras

layers = keras.layers


class PositionEmbedding(layers.Layer):
    def __init__(self, sequence_length, output_dim, **kwargs):
        super().__init__(**kwargs)
        self.position_embeddings = layers.Embedding(input_dim=sequence_length, output_dim=output_dim)

    def call(self, inputs):
        length = tf.shape(inputs)[1]
        positions = tf.range(start=0, limit=length, delta=1)
        embedded_positions = self.position_embeddings(positions)
        return inputs + embedded_positions

def transformer_encoder(inputs, head_size, num_heads, ff_dim, dropout=0):
    # Add Position Embedding
    x = PositionEmbedding(sequence_length=inputs.shape[1], output_dim=inputs.shape[2])(inputs)

    # Attention and Normalization
    x = layers.MultiHeadAttention(
        key_dim=head_size, num_heads=num_heads, dropout=dropout
    )(x, x)
    x = layers.Dropout(dropout)(x)
    x = layers.LayerNormalization(epsilon=1e-6)(x)
    res = x + inputs

    # Feed Forward Part
    x = layers.Conv1D(filters=ff_dim, kernel_size=1, activation="relu")(res)
    x = layers.Dropout(dropout)(x)
    x = layers.Conv1D(filters=inputs.shape[-1], kernel_size=1)(x)
    x = layers.LayerNormalization(epsilon=1e-6)(x)
    return x + res


def build_model(
        input_shape,
        head_size,
        num_heads,
        ff_dim,
        num_transformer_blocks,
        mlp_units,
        dropout=0,
        mlp_dropout=0,
        n_classes=2,
):
    inputs = keras.Input(shape=input_shape)
    x = inputs
    for _ in range(num_transformer_blocks):
        x = transformer_encoder(x, head_size, num_heads, ff_dim, dropout)

    x = layers.GlobalAveragePooling1D(data_format="channels_first")(x)
    for dim in mlp_units:
        x = layers.Dense(dim, activation="relu")(x)
        x = layers.Dropout(mlp_dropout)(x)
    outputs = layers.Dense(n_classes, activation="softmax")(x)
    return keras.Model(inputs, outputs)
